# Supplementary material for: Erythro-VLPs: Anchoring SARS-CoV-2 spike proteins in erythrocyte liposomes
Source: PLoS One. 2022 Mar 11;17(3):e0263671. doi: 10.1371/journal.pone.0263671 (PMC8916654; doi:10.1371/journal.pone.0263671)
Supplement: S1 Table — (XLSX) [file pone.0263671.s004.xlsx]

## Sheet: ErythroVLP Mouse Pilot Study
Dilution Factor		20x	10x	10x	10x	10x	10x	10x	10x	10x	10x	10x	10x	10x
	Day 0					Day 7			Day 14			Day 28
Time	Time (s)	F1 (Spike +)	F2 (Spike +)	F3 (Spike -)	Plasma Control	F1 (Spike +)	F2 (Spike +)	F3 (Spike -)	F1 (Spike +)	F2 (Spike +)	F3 (Spike -)	F1 (Spike +)	F2 (Spike +)	F3 (Spike -)
0.00130787	113	0.0007	-0.0002	-0.0014	0.00105	0.0004	0.0008	-0.0081	-0.0143	0.1104	-0.0014	0.00395	0.13805	-0.00015
0.00261574	226	0.00395	0.00315	0.00095	0.0039	0.00315	0.0046	-0.0073	0.1111	0.26695	0.0006	0.1275	0.2781	0.00235
0.00393519	340	0.00235	0.0045	0.00185	0.00525	0.00475	0.0065	-0.0094	0.22215	0.43155	0.00095	0.244	0.4245	0.0023
0.0052662	455	0.0049	0.0089	0.00515	0.00865	0.0074	0.00845	-0.0158	0.33605	0.5967	0.0045	0.36705	0.57215	0.0056
0.00665509	575	0.00555	0.0115	0.00595	0.0094	0.00935	0.013	-0.0246	0.4521	0.76735	0.00685	0.4886	0.7229	0.00795
0.00798611	690	0.00665	0.0136	0.00645	0.0109	0.01155	0.0157	-0.0338	0.54535	0.929	0.00775	0.6049	0.86825	0.0121
0.00931713	805	0.0071	0.0166	0.009	0.0142	0.01395	0.0188	-0.051	0.6518	1.07105	0.0106	0.71635	1.00185	0.0135
0.0106366	919	0.00975	0.01975	0.0099	0.01655	0.01575	0.02225	-0.0655	0.77955	1.2365	0.0126	0.83185	1.14835	0.01565
0.0119792	1035	0.01075	0.02305	0.01175	0.01905	0.0187	0.0254	-0.07785	0.8669	1.3808	0.0152	0.9416	1.27595	0.0178
0.0133102	1150	0.0113	0.0259	0.01175	0.0211	0.0203	0.0286	-0.0808	0.98255	1.52795	0.01735	1.05435	1.4055	0.01955
0.0146412	1265	0.0142	0.02935	0.0145	0.02405	0.0231	0.0326	-0.07865	1.09045	1.6596	0.02	1.1547	1.53775	0.0217
0.0159722	1380	0.0145	0.0319	0.0153	0.0263	0.0248	0.03645	-0.07895	1.1882	1.7836	0.022	1.2644	1.66635	0.02385
0.0173032	1495	0.0139	0.0351	0.01715	0.02805	0.02745	0.0387	-0.07775	1.26825	1.88535	0.02375	1.36655	1.757	0.02605
0.0186343	1610	0.0175	0.03845	0.01895	0.03195	0.03055	0.0437	-0.07465	1.38695	2.06175	0.0267	1.4642	1.88495	0.02905
0.0199653	1725	0.018	0.04105	0.0191	0.0331	0.0314	0.04585	-0.07345	1.48045	2.21	0.028	1.57555	2.05395	0.03015
0.0212963	1840	0.0199	0.0446	0.0216	0.0359	0.03375	0.0497	-0.07225	1.56325	2.2752	0.031	1.65245	2.1257	0.03375
Dilution Factor		25x	50x	50x	50x	50x	50x	50x	50x	50x	50x	50x	50x	50x
	Day 0					Day 7			Day 14			Day 28
Time	Time (s)	F1 (Spike +)	F2 (Spike +)	F3 (Spike -)	Plasma Control	F1 (Spike +)	F2 (Spike +)	F3 (Spike -)	F1 (Spike +)	F2 (Spike +)	F3 (Spike -)	F1 (Spike +)	F2 (Spike +)	F3 (Spike -)
0.00130787	113	-0.0009	0.0008	-0.0006	0.00045	-0.00035	-0.00035	0.0004	-0.0942	0.04295	0.0011	-0.0664	0.03535	0.0003
0.00261574	226	0.00075	0.00315	0.0017	0.002	0.0009	0.00125	0.00205	-0.05425	0.1497	0.0034	-0.02915	0.10545	0.00195
0.00393519	340	0.0007	0.0023	0.00255	0.00125	0.00235	0.00165	0.00125	-0.00975	0.26965	0.00345	0.01235	0.18175	0.0021
0.0052662	455	0.00275	0.006	0.004	0.0046	0.00535	0.00525	0.00325	0.03985	0.3944	0.0063	0.05855	0.2617	0.005
0.00665509	575	0.0036	0.00675	0.00405	0.0055	0.0064	0.0068	0.0031	0.0899	0.52475	0.0074	0.10605	0.3456	0.00585
0.00798611	690	0.0043	0.00855	0.0041	0.0062	0.00815	0.00875	0.00395	0.1339	0.65045	0.00935	0.1509	0.4262	0.0071
0.00931713	805	0.0063	0.01085	0.00555	0.00775	0.0114	0.0109	0.00575	0.183	0.7684	0.0114	0.1954	0.50375	0.0093
0.0106366	919	0.00625	0.0119	0.00575	0.0088	0.01305	0.01305	0.0065	0.22875	0.8915	0.01235	0.24185	0.5825	0.01015
0.0119792	1035	0.0072	0.01375	0.00605	0.01085	0.0147	0.0152	0.0087	0.27795	1.0101	0.0139	0.28835	0.65895	0.01285
0.0133102	1150	0.00945	0.0156	0.0084	0.0119	0.0162	0.0162	0.00915	0.32295	1.12925	0.01465	0.3342	0.7362	0.01375
0.0146412	1265	0.01	0.0175	0.00905	0.01385	0.0169	0.01865	0.0111	0.371	1.24235	0.0165	0.37945	0.81275	0.0157
0.0159722	1380	0.0116	0.01855	0.0109	0.0145	0.0198	0.0203	0.01105	0.4191	1.3605	0.01805	0.4253	0.8892	0.01725
0.0173032	1495	0.01355	0.02065	0.01	0.0161	0.02395	0.0223	0.0117	0.4646	1.4495	0.0193	0.47015	0.96035	0.0189
0.0186343	1610	0.01715	0.0237	0.0132	0.0189	0.0272	0.0256	0.015	0.51575	1.56735	0.02155	0.51805	1.037	0.02105
0.0199653	1725	0.01755	0.024	0.0129	0.0194	0.02715	0.026	0.01545	0.56	1.67445	0.02215	0.5634	1.116	0.02215
0.0212963	1840	0.0189	0.0274	0.0147	0.0215	0.02925	0.02915	0.0169	0.6076	1.78175	0.0236	0.6092	1.1827	0.02485
Dilution Factor		100x	100x	100x	100x	100x	100x	100x	100x	100x	100x	100x	100x	100x
	Day 0					Day 7			Day 14			Day 28
Time	Time (s)	F1 (Spike +)	F2 (Spike +)	F3 (Spike -)	Plasma Control	F1 (Spike +)	F2 (Spike +)	F3 (Spike -)	F1 (Spike +)	F2 (Spike +)	F3 (Spike -)	F1 (Spike +)	F2 (Spike +)	F3 (Spike -)
0.00130787	113	0.00155	0.00105	0.0012	0.00025	0.00105	0.0013	0.00105	-0.06865	0.0752	0.00125	-0.04265	0.0575	0.00045
0.00261574	226	0.00225	0.00175	0.0029	0.0023	0.0029	0.00265	0.0026	-0.0344	0.19365	0.0032	-0.0144	0.1249	0.00155
0.00393519	340	0.0036	0.0012	0.001	0.00115	0.00285	0.00225	0.0012	0.0047	0.3119	0.0027	0.01405	0.1927	0.00115
0.0052662	455	0.00465	0.00325	0.00285	0.00345	0.00485	0.0041	0.0037	0.04635	0.4345	0.00545	0.0459	0.26515	0.0032
0.00665509	575	0.00665	0.00425	0.00475	0.00425	0.00625	0.00575	0.00425	0.08875	0.5574	0.0058	0.07825	0.33735	0.00435
0.00798611	690	0.0085	0.0034	0.0047	0.00455	0.0072	0.00605	0.00525	0.12985	0.6767	0.00655	0.10835	0.4089	0.00475
0.00931713	805	0.00935	0.0058	0.00605	0.0065	0.00875	0.0079	0.00625	0.1718	0.7913	0.00895	0.14	0.47765	0.00605
0.0106366	919	0.0105	0.00715	0.0067	0.00795	0.01	0.00895	0.0076	0.2159	0.9119	0.009	0.1715	0.5477	0.00725
0.0119792	1035	0.0129	0.00725	0.00865	0.00895	0.01185	0.01045	0.00855	0.25805	1.02405	0.01105	0.204	0.61645	0.00855
0.0133102	1150	0.0135	0.0082	0.0084	0.0102	0.01315	0.01205	0.009	0.3015	1.1376	0.0121	0.2358	0.68495	0.0092
0.0146412	1265	0.01555	0.01005	0.0102	0.0119	0.0149	0.01325	0.01035	0.34465	1.24705	0.01455	0.2679	0.75385	0.0108
0.0159722	1380	0.0161	0.01075	0.01135	0.01325	0.0158	0.01445	0.012	0.38675	1.3579	0.0158	0.30065	0.8234	0.01235
0.0173032	1495	0.0172	0.0121	0.01195	0.014	0.01695	0.0154	0.01285	0.42905	1.4531	0.01705	0.331	0.8871	0.013
0.0186343	1610	0.0205	0.0147	0.0139	0.0159	0.02	0.0179	0.0138	0.4719	1.5641	0.0196	0.36505	0.9556	0.01445
0.0199653	1725	0.0201	0.01325	0.0141	0.01585	0.0209	0.01815	0.01425	0.5145	1.6719	0.01995	0.3954	1.02755	0.01515
0.0212963	1840	0.02185	0.01555	0.01605	0.01905	0.02255	0.0204	0.01645	0.5572	1.75035	0.0225	0.42825	1.08765	0.01715
	1955
