# Supplementary material for: Erythro-VLPs: Anchoring SARS-CoV-2 spike proteins in erythrocyte liposomes
Source: PLoS One. 2022 Mar 11;17(3):e0263671. doi: 10.1371/journal.pone.0263671 (PMC8916654; doi:10.1371/journal.pone.0263671)
Supplement: S1 File — (GRO) [file pone.0263671.s005.gro]

Generated by trjconv : Martini system t= 619000.00000
205099
    1MET     BB    1  16.640   2.700  37.190
    1MET    SC1    2  16.300   2.630  37.340
    2PHE     BB    3  16.770   2.930  37.420
    2PHE    SC1    4  16.830   3.210  37.300
    2PHE    SC2    5  16.740   3.390  37.110
    2PHE    SC3    6  17.000   3.380  37.180
    3VAL     BB    7  16.610   2.880  37.720
    3VAL    SC1    8  16.620   2.620  37.730
    4PHE     BB    9  16.850   3.090  37.930
    4PHE    SC1   10  16.950   3.290  37.730
    4PHE    SC2   11  17.180   3.350  37.600
    4PHE    SC3   12  16.980   3.520  37.600
    5LEU     BB   13  16.910   2.970  38.210
    5LEU    SC1   14  16.880   2.640  38.160
    6VAL     BB   15  16.840   3.050  38.580
    6VAL    SC1   16  16.590   2.960  38.570
    7LEU     BB   17  17.050   2.850  38.810
    7LEU    SC1   18  16.920   2.590  38.660
    8LEU     BB   19  17.040   2.760  39.140
    8LEU    SC1   20  16.840   2.510  39.120
    9PRO     BB   21  17.330   2.630  39.260
    9PRO    SC1   22  17.350   2.380  39.440
   10LEU     BB   23  17.520   2.840  39.450
   10LEU    SC1   24  17.810   2.820  39.340
   11VAL     BB   25  17.340   3.070  39.590
   11VAL    SC1   26  17.140   3.160  39.430
   12SER     BB   27  17.420   3.180  39.840
   12SER    SC1   28  17.390   3.060  40.040
   13SER     BB   29  17.470   3.590  39.900
   13SER    SC1   30  17.540   3.570  40.160
   14GLN     BB   31  17.510   3.710  39.660
   14GLN    SC1   32  17.670   4.020  39.670
   15CYS     BB   33  17.310   3.620  39.410
   15CYS    SC1   34  17.000   3.630  39.460
   16VAL     BB   35  17.240   3.570  39.060
   16VAL    SC1   36  17.120   3.350  38.970
   17ASN     BB   37  17.510   3.730  38.880
   17ASN    SC1   38  17.650   3.910  39.110
   18LEU     BB   39  17.680   3.600  38.710
   18LEU    SC1   40  17.820   3.310  38.700
   19THR     BB   41  17.700   3.700  38.370
   19THR    SC1   42  17.700   3.490  38.210
   20THR     BB   43  17.700   3.970  38.100
   20THR    SC1   44  17.710   4.190  38.230
   21ARG     BB   45  17.660   3.820  37.830
   21ARG    SC1   46  17.640   3.520  37.730
   21ARG    SC2   47  17.690   3.290  37.500
   22THR     BB   48  17.520   4.070  37.630
   22THR    SC1   49  17.660   4.300  37.640
   23GLN     BB   50  17.250   4.020  37.510
   23GLN    SC1   51  17.390   3.730  37.310
   24LEU     BB   52  17.260   4.270  37.200
   24LEU    SC1   53  17.410   4.140  36.950
   25PRO     BB   54  17.120   4.590  37.110
   25PRO    SC1   55  17.170   4.660  36.780
   26PRO     BB   56  16.810   4.810  37.160
   26PRO    SC1   57  16.910   5.010  37.340
   27ALA     BB   58  16.490   4.570  37.110
   28TYR     BB   59  16.260   4.680  36.930
   28TYR    SC1   60  16.230   4.980  36.940
   28TYR    SC2   61  16.310   5.210  36.810
   28TYR    SC3   62  16.150   5.220  37.030
   29THR     BB   63  16.080   4.540  36.680
   29THR    SC1   64  16.230   4.500  36.470
   30ASN     BB   65  15.770   4.440  36.540
   30ASN    SC1   66  15.650   4.160  36.450
   31SER     BB   67  15.400   4.620  36.650
   31SER    SC1   68  15.290   4.400  36.680
   32PHE     BB   69  15.220   4.870  36.580
   32PHE    SC1   70  15.060   4.770  36.320
   32PHE    SC2   71  15.010   4.770  36.060
   32PHE    SC3   72  14.830   4.660  36.230
   33THR     BB   73  15.020   5.060  36.850
   33THR    SC1   74  15.140   5.280  36.910
   34ARG     BB   75  14.870   4.850  37.020
   34ARG    SC1   76  14.860   4.600  36.850
   34ARG    SC2   77  14.780   4.370  36.670
   35GLY     BB   78  14.800   4.880  37.290
   36VAL     BB   79  14.800   5.210  37.410
   36VAL    SC1   80  15.020   5.350  37.340
   37TYR     BB   81  14.580   5.380  37.610
   37TYR    SC1   82  14.770   5.570  37.740
   37TYR    SC2   83  14.980   5.750  37.730
   37TYR    SC3   84  14.800   5.770  37.930
   38TYR     BB   85  14.330   5.590  37.530
   38TYR    SC1   86  14.100   5.450  37.660
   38TYR    SC2   87  13.870   5.480  37.790
   38TYR    SC3   88  13.900   5.280  37.610
   39PRO     BB   89  14.470   5.910  37.530
   39PRO    SC1   90  14.700   5.850  37.360
   40ASP     BB   91  14.390   6.060  37.830
   40ASP    SC1   92  14.230   5.840  37.960
   41LYS     BB   93  14.460   6.340  37.910
   41LYS    SC1   94  14.680   6.430  38.080
   41LYS    SC2   95  14.740   6.690  38.070
   42VAL     BB   96  14.310   6.670  37.760
   42VAL    SC1   97  14.360   6.920  37.850
   43PHE     BB   98  14.170   6.570  37.520
   43PHE    SC1   99  13.870   6.680  37.510
   43PHE    SC2  100  13.620   6.670  37.430
   43PHE    SC3  101  13.730   6.910  37.480
   44ARG     BB  102  14.180   6.290  37.380
   44ARG    SC1  103  14.470   6.290  37.240
   44ARG    SC2  104  14.730   6.240  37.150
   45SER     BB  105  13.910   6.240  37.190
   45SER    SC1  106  13.670   6.210  37.210
   46SER     BB  107  14.050   6.290  36.860
   46SER    SC1  108  14.040   6.220  36.660
   47VAL     BB  109  14.190   6.620  36.950
   47VAL    SC1  110  14.030   6.780  37.080
   48LEU     BB  111  14.470   6.740  37.170
   48LEU    SC1  112  14.660   6.660  36.930
   49HIS     BB  113  14.640   6.700  37.420
   49HIS    SC1  114  14.780   6.960  37.560
   49HIS    SC2  115  14.870   7.140  37.740
   49HIS    SC3  116  14.650   7.190  37.580
   50SER     BB  117  14.880   6.500  37.580
   50SER    SC1  118  14.840   6.250  37.630
   51THR     BB  119  15.210   6.510  37.770
   51THR    SC1  120  15.230   6.770  37.800
   52GLN     BB  121  15.390   6.250  37.870
   52GLN    SC1  122  15.070   6.150  38.040
   53ASP     BB  123  15.440   5.850  37.820
   53ASP    SC1  124  15.330   5.690  38.080
   54LEU     BB  125  15.490   5.650  37.580
   54LEU    SC1  126  15.710   5.410  37.640
   55PHE     BB  127  15.390   5.590  37.200
   55PHE    SC1  128  15.210   5.800  37.200
   55PHE    SC2  129  15.180   6.030  37.340
   55PHE    SC3  130  15.240   6.040  37.080
   56LEU     BB  131  15.600   5.520  37.050
   56LEU    SC1  132  15.900   5.590  37.190
   57PRO     BB  133  15.640   5.830  36.780
   57PRO    SC1  134  15.890   5.920  36.690
   58PHE     BB  135  15.360   5.740  36.660
   58PHE    SC1  136  15.050   5.760  36.740
   58PHE    SC2  137  14.830   5.730  36.590
   58PHE    SC3  138  14.810   5.850  36.840
   59PHE     BB  139  15.440   5.430  36.540
   59PHE    SC1  140  15.160   5.360  36.400
   59PHE    SC2  141  14.900   5.350  36.440
   59PHE    SC3  142  15.010   5.210  36.240
   60SER     BB  143  15.710   5.440  36.410
   60SER    SC1  144  15.920   5.430  36.590
   61ASN     BB  145  15.750   5.140  36.220
   61ASN    SC1  146  15.480   5.050  36.170
   62VAL     BB  147  15.890   4.960  36.450
   62VAL    SC1  148  16.160   4.970  36.400
   63THR     BB  149  15.790   4.910  36.770
   63THR    SC1  150  15.590   5.070  36.810
   64TRP     BB  151  15.780   4.660  37.060
   64TRP    SC1  152  15.510   4.610  37.080
   64TRP    SC2  153  15.270   4.670  37.170
   64TRP    SC3  154  15.450   4.570  37.340
   64TRP    SC4  155  15.200   4.620  37.430
   65PHE     BB  156  15.990   4.620  37.340
   65PHE    SC1  157  16.170   4.860  37.380
   65PHE    SC2  158  16.410   4.990  37.340
   65PHE    SC3  159  16.210   5.120  37.470
   66HIS     BB  160  16.230   4.350  37.470
   66HIS    SC1  161  16.370   4.570  37.640
   66HIS    SC2  162  16.350   4.800  37.770
   66HIS    SC3  163  16.590   4.730  37.660
   67ALA     BB  164  16.260   4.040  37.570
   68ILE     BB  165  16.130   3.740  37.770
   68ILE    SC1  166  15.880   3.890  37.880
   69HIS     BB  167  15.980   3.450  37.660
   69HIS    SC1  168  15.830   3.410  37.940
   69HIS    SC2  169  15.650   3.400  38.140
   69HIS    SC3  170  15.880   3.260  38.160
   70VAL     BB  171  15.970   3.130  37.560
   70VAL    SC1  172  16.100   2.940  37.690
   71SER     BB  173  15.860   3.020  37.240
   71SER    SC1  174  15.870   2.770  37.180
   72GLY     BB  175  15.860   3.320  37.110
   73THR     BB  176  15.930   3.250  36.770
   73THR    SC1  177  15.940   2.990  36.730
   74ASN     BB  178  16.220   3.420  36.700
   74ASN    SC1  179  16.270   3.480  36.380
   75GLY     BB  180  16.430   3.660  36.810
   76THR     BB  181  16.400   3.700  37.140
   76THR    SC1  182  16.160   3.680  37.230
   77LYS     BB  183  16.620   3.840  37.360
   77LYS    SC1  184  16.850   3.880  37.150
   77LYS    SC2  185  16.930   3.920  36.900
   78ARG     BB  186  16.720   3.930  37.710
   78ARG    SC1  187  16.670   3.710  37.950
   78ARG    SC2  188  16.740   3.490  38.200
   79PHE     BB  189  16.780   4.240  37.870
   79PHE    SC1  190  16.500   4.290  38.000
   79PHE    SC2  191  16.280   4.440  38.070
   79PHE    SC3  192  16.300   4.180  38.140
   80ASP     BB  193  16.960   4.390  37.660
   80ASP    SC1  194  16.760   4.310  37.370
   81ASN     BB  195  17.060   4.660  37.620
   81ASN    SC1  196  17.340   4.720  37.560
   82PRO     BB  197  16.950   4.860  37.950
   82PRO    SC1  198  17.080   5.110  37.880
   83VAL     BB  199  16.780   4.680  38.110
   83VAL    SC1  200  16.890   4.500  38.280
   84LEU     BB  201  16.510   4.850  38.240
   84LEU    SC1  202  16.430   4.650  38.480
   85PRO     BB  203  16.400   5.100  38.340
   85PRO    SC1  204  16.300   5.080  38.610
   86PHE     BB  205  16.510   5.410  38.210
   86PHE    SC1  206  16.610   5.300  37.960
   86PHE    SC2  207  16.700   5.450  37.760
   86PHE    SC3  208  16.590   5.210  37.710
   87ASN     BB  209  16.310   5.630  38.330
   87ASN    SC1  210  16.470   5.840  38.500
   88ASP     BB  211  16.010   5.830  38.130
   88ASP    SC1  212  16.110   6.110  38.190
   89GLY     BB  213  15.840   5.680  38.090
   90VAL     BB  214  15.720   5.410  38.220
   90VAL    SC1  215  15.900   5.330  38.400
   91TYR     BB  216  15.500   5.170  38.150
   91TYR    SC1  217  15.350   5.200  37.900
   91TYR    SC2  218  15.200   5.070  37.710
   91TYR    SC3  219  15.120   5.310  37.810
   92PHE     BB  220  15.430   4.800  38.140
   92PHE    SC1  221  15.600   4.720  38.390
   92PHE    SC2  222  15.700   4.900  38.560
   92PHE    SC3  223  15.820   4.660  38.530
   93ALA     BB  224  15.300   4.570  37.970
   94SER     BB  225  15.160   4.240  37.890
   94SER    SC1  226  15.270   4.160  37.650
   95THR     BB  227  14.910   3.980  37.950
   95THR    SC1  228  14.820   3.920  37.720
   96GLU     BB  229  14.850   3.800  38.210
   96GLU    SC1  230  15.100   4.020  38.420
   97LYS     BB  231  14.580   3.670  38.220
   97LYS    SC1  232  14.480   3.650  37.910
   97LYS    SC2  233  14.300   3.510  37.820
   98SER     BB  234  14.380   3.510  38.440
   98SER    SC1  235  14.160   3.440  38.360
   99ASN     BB  236  14.460   3.520  38.740
   99ASN    SC1  237  14.350   3.270  38.950
  100ILE     BB  238  14.710   3.620  38.900
  100ILE    SC1  239  14.900   3.650  38.650
  101ILE     BB  240  14.850   3.840  39.080
  101ILE    SC1  241  14.930   4.090  38.920
  102ARG     BB  242  15.140   3.840  39.260
  102ARG    SC1  243  15.150   3.550  39.380
  102ARG    SC2  244  15.200   3.270  39.510
  103GLY     BB  245  15.390   4.020  39.350
  104TRP     BB  246  15.760   4.080  39.180
  104TRP    SC1  247  15.640   4.150  38.940
  104TRP    SC2  248  15.410   4.210  38.810
  104TRP    SC3  249  15.640   4.320  38.730
  104TRP    SC4  250  15.410   4.390  38.610
  105ILE     BB  251  16.070   4.140  39.260
  105ILE    SC1  252  16.230   3.920  39.410
  106PHE     BB  253  16.280   4.420  39.370
  106PHE    SC1  254  16.180   4.560  39.130
  106PHE    SC2  255  16.130   4.810  39.030
  106PHE    SC3  256  15.970   4.600  38.960
  107GLY     BB  257  16.500   4.440  39.580
  108THR     BB  258  16.820   4.510  39.540
  108THR    SC1  259  16.950   4.580  39.330
  109THR     BB  260  16.980   4.530  39.840
  109THR    SC1  261  17.210   4.650  39.850
  110LEU     BB  262  16.800   4.440  40.060
  110LEU    SC1  263  16.490   4.470  40.060
  111ASP     BB  264  16.940   4.470  40.360
  111ASP    SC1  265  17.240   4.550  40.360
  112SER     BB  266  16.710   4.740  40.420
  112SER    SC1  267  16.500   4.660  40.530
  113LYS     BB  268  16.890   4.950  40.150
  113LYS    SC1  269  17.110   5.010  40.380
  113LYS    SC2  270  17.060   4.940  40.640
  114THR     BB  271  16.740   4.970  39.780
  114THR    SC1  272  16.960   5.040  39.650
  115GLN     BB  273  16.440   4.920  39.820
  115GLN    SC1  274  16.440   5.160  40.140
  116SER     BB  275  16.340   4.900  39.500
  116SER    SC1  276  16.530   4.860  39.330
  117LEU     BB  277  15.980   4.770  39.520
  117LEU    SC1  278  16.040   4.640  39.830
  118LEU     BB  279  15.770   4.520  39.430
  118LEU    SC1  280  15.670   4.300  39.660
  119ILE     BB  281  15.390   4.620  39.350
  119ILE    SC1  282  15.500   4.800  39.120
  120VAL     BB  283  15.090   4.510  39.240
  120VAL    SC1  284  15.050   4.560  38.980
  121ASN     BB  285  14.840   4.300  39.350
  121ASN    SC1  286  14.640   4.350  39.140
  122ASN     BB  287  14.650   4.130  39.590
  122ASN    SC1  288  14.820   3.870  39.650
  123ALA     BB  289  14.350   4.250  39.510
  124THR     BB  290  14.290   4.520  39.540
  124THR    SC1  291  14.090   4.680  39.580
  125ASN     BB  292  14.590   4.680  39.480
  125ASN    SC1  293  14.480   5.000  39.460
  126VAL     BB  294  14.880   4.750  39.620
  126VAL    SC1  295  15.000   4.970  39.530
  127VAL     BB  296  15.140   4.550  39.780
  127VAL    SC1  297  15.150   4.300  39.700
  128ILE     BB  298  15.470   4.610  39.950
  128ILE    SC1  299  15.560   4.850  39.770
  129LYS     BB  300  15.680   4.490  40.140
  129LYS    SC1  301  15.650   4.210  40.320
  129LYS    SC2  302  15.750   3.960  40.350
  130VAL     BB  303  15.930   4.630  40.370
  130VAL    SC1  304  16.040   4.850  40.280
  131CYS     BB  305  15.970   4.520  40.650
  131CYS    SC1  306  15.880   4.740  40.870
  132GLU     BB  307  16.070   4.230  40.590
  132GLU    SC1  308  16.060   3.930  40.770
  133PHE     BB  309  16.250   4.210  40.330
  133PHE    SC1  310  16.130   4.150  40.070
  133PHE    SC2  311  15.960   4.010  39.910
  133PHE    SC3  312  16.150   4.170  39.800
  134GLN     BB  313  16.520   4.080  40.390
  134GLN    SC1  314  16.530   4.250  40.770
  135PHE     BB  315  16.630   3.970  40.050
  135PHE    SC1  316  16.460   3.760  39.860
  135PHE    SC2  317  16.400   3.550  39.710
  135PHE    SC3  318  16.210   3.680  39.850
  136CYS     BB  319  16.840   4.030  39.700
  136CYS    SC1  320  16.820   3.800  39.490
  137ASN     BB  321  17.150   4.100  39.680
  137ASN    SC1  322  17.310   4.180  39.940
  138ASP     BB  323  17.220   4.130  39.370
  138ASP    SC1  324  17.420   4.390  39.370
  139PRO     BB  325  17.100   4.050  39.070
  139PRO    SC1  326  17.340   4.200  38.900
  140PHE     BB  327  16.910   3.910  38.850
  140PHE    SC1  328  16.820   4.040  38.590
  140PHE    SC2  329  16.750   3.980  38.330
  140PHE    SC3  330  16.590   4.120  38.490
  141LEU     BB  331  16.730   3.720  38.940
  141LEU    SC1  332  16.730   3.510  38.700
  142GLY     BB  333  16.480   3.600  39.090
  143VAL     BB  334  16.180   3.500  39.150
  143VAL    SC1  335  16.030   3.680  39.040
  144TYR     BB  336  16.110   3.380  39.370
  144TYR    SC1  337  15.890   3.540  39.520
  144TYR    SC2  338  15.780   3.780  39.590
  144TYR    SC3  339  15.630   3.550  39.610
  145TYR     BB  340  16.120   3.080  39.530
  145TYR    SC1  341  16.350   2.850  39.520
  145TYR    SC2  342  16.420   2.630  39.380
  145TYR    SC3  343  16.600   2.770  39.510
  146HIS     BB  344  16.120   3.190  39.850
  146HIS    SC1  345  15.870   3.380  39.960
  146HIS    SC2  346  15.610   3.350  40.020
  146HIS    SC3  347  15.730   3.590  40.060
  147LYS     BB  348  16.370   3.070  39.970
  147LYS    SC1  349  16.390   2.740  40.040
  147LYS    SC2  350  16.510   2.530  40.020
  148ASN     BB  351  16.470   3.270  40.170
  148ASN    SC1  352  16.660   3.500  40.260
  149ASN     BB  353  16.210   3.340  40.360
  149ASN    SC1  354  16.200   3.680  40.390
  150LYS     BB  355  16.070   3.010  40.470
  150LYS    SC1  356  15.960   3.060  40.730
  150LYS    SC2  357  15.810   3.120  40.910
  151SER     BB  358  15.970   2.760  40.290
  151SER    SC1  359  16.050   2.560  40.360
  152TRP     BB  360  15.810   2.860  40.000
  152TRP    SC1  361  15.900   2.690  39.750
  152TRP    SC2  362  16.040   2.540  39.570
  152TRP    SC3  363  16.010   2.460  39.830
  152TRP    SC4  364  16.170   2.320  39.660
  153MET     BB  365  15.530   2.770  40.020
  153MET    SC1  366  15.430   2.530  39.730
  154GLU     BB  367  15.280   2.970  40.040
  154GLU    SC1  368  15.020   2.890  39.790
  155SER     BB  369  15.100   3.170  40.330
  155SER    SC1  370  15.000   3.010  40.530
  156GLU     BB  371  15.210   3.480  40.450
  156GLU    SC1  372  15.270   3.320  40.830
  157PHE     BB  373  15.330   3.690  40.370
  157PHE    SC1  374  15.330   3.810  40.060
  157PHE    SC2  375  15.300   3.850  39.800
  157PHE    SC3  376  15.460   4.010  39.940
  158ARG     BB  377  15.280   3.940  40.560
  158ARG    SC1  378  15.150   3.810  40.800
  158ARG    SC2  379  15.190   3.750  41.120
  159VAL     BB  380  15.050   4.220  40.460
  159VAL    SC1  381  15.160   4.300  40.230
  160TYR     BB  382  14.940   4.300  40.720
  160TYR    SC1  383  14.760   4.590  40.750
  160TYR    SC2  384  14.650   4.680  40.980
  160TYR    SC3  385  14.530   4.750  40.740
  161SER     BB  386  15.120   4.280  40.980
  161SER    SC1  387  15.000   4.250  41.180
  162SER     BB  388  15.450   4.350  40.920
  162SER    SC1  389  15.630   4.220  40.810
  163ALA     BB  390  15.540   4.410  41.230
  164ASN     BB  391  15.360   4.620  41.370
  164ASN    SC1  392  15.150   4.510  41.570
  165ASN     BB  393  15.420   4.940  41.370
  165ASN    SC1  394  15.330   5.070  41.620
  166CYS     BB  395  15.550   5.040  41.140
  166CYS    SC1  396  15.660   4.820  40.940
  167THR     BB  397  15.270   5.220  41.010
  167THR    SC1  398  15.100   5.270  41.200
  168PHE     BB  399  15.160   5.200  40.690
  168PHE    SC1  400  15.420   5.120  40.550
  168PHE    SC2  401  15.560   5.060  40.320
  168PHE    SC3  402  15.690   5.100  40.560
  169GLU     BB  403  14.890   5.130  40.570
  169GLU    SC1  404  14.690   5.200  40.910
  170TYR     BB  405  14.660   5.120  40.380
  170TYR    SC1  406  14.720   5.270  40.120
  170TYR    SC2  407  14.750   5.230  39.850
  170TYR    SC3  408  14.740   5.480  39.950
  171VAL     BB  409  14.330   5.300  40.370
  171VAL    SC1  410  14.190   5.160  40.560
  172SER     BB  411  14.300   5.530  40.160
  172SER    SC1  412  14.400   5.760  40.190
  173GLN     BB  413  13.970   5.460  40.100
  173GLN    SC1  414  13.730   5.430  40.380
  174PRO     BB  415  13.830   5.520  39.810
  174PRO    SC1  416  13.700   5.750  39.680
  175PHE     BB  417  13.980   5.210  39.610
  175PHE    SC1  418  14.030   5.390  39.360
  175PHE    SC2  419  13.850   5.570  39.270
  175PHE    SC3  420  14.110   5.640  39.310
  176LEU     BB  421  13.700   5.040  39.530
  176LEU    SC1  422  13.490   5.280  39.480
  177MET     BB  423  13.650   4.790  39.360
  177MET    SC1  424  13.480   4.950  39.090
  178ASP     BB  425  13.670   4.490  39.320
  178ASP    SC1  426  13.480   4.410  39.090
  179LEU     BB  427  13.680   4.270  39.520
  179LEU    SC1  428  13.360   4.230  39.620
  180GLU     BB  429  13.870   4.090  39.610
  180GLU    SC1  430  13.830   3.960  39.990
  181GLY     BB  431  13.990   3.910  39.490
  182LYS     BB  432  13.990   3.600  39.490
  182LYS    SC1  433  13.980   3.520  39.810
  182LYS    SC2  434  13.990   3.480  40.070
  183GLN     BB  435  13.910   3.490  39.160
  183GLN    SC1  436  13.580   3.440  39.050
  184GLY     BB  437  14.040   3.630  38.960
  185ASN     BB  438  13.930   3.810  38.650
  185ASN    SC1  439  13.620   3.730  38.610
  186PHE     BB  440  14.080   4.000  38.520
  186PHE    SC1  441  14.220   3.970  38.230
  186PHE    SC2  442  14.110   4.000  37.990
  186PHE    SC3  443  14.370   4.080  38.030
  187LYS     BB  444  13.880   4.280  38.530
  187LYS    SC1  445  13.580   4.220  38.630
  187LYS    SC2  446  13.350   4.110  38.730
  188ASN     BB  447  13.990   4.450  38.270
  188ASN    SC1  448  13.750   4.590  38.150
  189LEU     BB  449  14.230   4.510  38.150
  189LEU    SC1  450  14.180   4.500  37.840
  190ARG     BB  451  14.460   4.650  38.180
  190ARG    SC1  452  14.760   4.490  38.150
  190ARG    SC2  453  15.010   4.550  38.340
  191GLU     BB  454  14.590   4.920  38.270
  191GLU    SC1  455  14.910   4.920  38.020
  192PHE     BB  456  14.760   5.060  38.510
  192PHE    SC1  457  14.730   4.950  38.780
  192PHE    SC2  458  14.820   5.000  39.030
  192PHE    SC3  459  14.620   4.820  38.990
  193VAL     BB  460  15.130   5.140  38.560
  193VAL    SC1  461  15.230   4.920  38.660
  194PHE     BB  462  15.350   5.380  38.570
  194PHE    SC1  463  15.610   5.280  38.770
  194PHE    SC2  464  15.740   5.400  38.970
  194PHE    SC3  465  15.830   5.160  38.890
  195LYS     BB  466  15.420   5.720  38.570
  195LYS    SC1  467  15.760   5.750  38.610
  195LYS    SC2  468  15.920   5.940  38.600
  196ASN     BB  469  15.390   6.080  38.560
  196ASN    SC1  470  15.560   6.130  38.300
  197ILE     BB  471  15.480   6.300  38.810
  197ILE    SC1  472  15.460   6.610  38.750
  198ASP     BB  473  15.610   6.180  39.070
  198ASP    SC1  474  15.710   5.910  39.060
  199GLY     BB  475  15.450   6.270  39.350
  200TYR     BB  476  15.520   6.020  39.570
  200TYR    SC1  477  15.710   6.110  39.860
  200TYR    SC2  478  15.790   6.350  39.940
  200TYR    SC3  479  15.720   6.170  40.120
  201PHE     BB  480  15.520   5.690  39.440
  201PHE    SC1  481  15.720   5.450  39.430
  201PHE    SC2  482  15.720   5.190  39.380
  201PHE    SC3  483  15.950   5.320  39.400
  202LYS     BB  484  15.340   5.620  39.100
  202LYS    SC1  485  15.210   5.920  39.030
  202LYS    SC2  486  15.070   6.170  38.990
  203ILE     BB  487  15.090   5.420  39.030
  203ILE    SC1  488  15.230   5.190  39.180
  204TYR     BB  489  14.830   5.470  38.810
  204TYR    SC1  490  14.940   5.680  38.600
  204TYR    SC2  491  14.880   5.940  38.610
  204TYR    SC3  492  14.930   5.840  38.370
  205SER     BB  493  14.430   5.320  38.810
  205SER    SC1  494  14.450   5.360  39.050
  206LYS     BB  495  14.290   5.210  38.580
  206LYS    SC1  496  14.020   5.340  38.430
  206LYS    SC2  497  13.940   5.510  38.240
  207HIS     BB  498  14.110   4.890  38.550
  207HIS    SC1  499  14.350   4.720  38.630
  207HIS    SC2  500  14.320   4.450  38.650
  207HIS    SC3  501  14.570   4.560  38.680
  208THR     BB  502  13.790   4.850  38.600
  208THR    SC1  503  13.750   4.700  38.810
  209PRO     BB  504  13.640   5.030  38.420
  209PRO    SC1  505  13.440   5.240  38.570
  210ILE     BB  506  13.610   5.100  38.100
  210ILE    SC1  507  13.430   5.350  38.070
  211ASN     BB  508  13.570   4.950  37.810
  211ASN    SC1  509  13.800   4.790  37.700
  212LEU     BB  510  13.380   5.220  37.600
  212LEU    SC1  511  13.090   5.240  37.680
  213VAL     BB  512  13.520   5.250  37.290
  213VAL    SC1  513  13.330   5.270  37.110
  214ARG     BB  514  13.840   5.410  37.140
  214ARG    SC1  515  13.670   5.660  37.000
  214ARG    SC2  516  13.720   5.910  36.810
  215ASP     BB  517  13.910   5.280  36.840
  215ASP    SC1  518  13.690   5.350  36.620
  216LEU     BB  519  14.220   5.270  36.820
  216LEU    SC1  520  14.410   5.410  36.540
  217PRO     BB  521  14.380   5.350  37.090
  217PRO    SC1  522  14.650   5.420  36.980
  218GLN     BB  523  14.330   5.120  37.270
  218GLN    SC1  524  14.410   4.820  36.990
  219GLY     BB  525  14.300   4.980  37.480
  220PHE     BB  526  14.430   4.900  37.750
  220PHE    SC1  527  14.610   4.670  37.680
  220PHE    SC2  528  14.620   4.400  37.660
  220PHE    SC3  529  14.850   4.540  37.640
  221SER     BB  530  14.280   5.110  37.960
  221SER    SC1  531  14.060   5.000  38.080
  222ALA     BB  532  14.400   5.390  38.060
  223LEU     BB  533  14.560   5.500  38.290
  223LEU    SC1  534  14.860   5.370  38.210
  224GLU     BB  535  14.390   5.740  38.410
  224GLU    SC1  536  14.480   6.100  38.360
  225PRO     BB  537  14.350   5.790  38.760
  225PRO    SC1  538  14.080   5.740  38.740
  226LEU     BB  539  14.580   5.840  39.030
  226LEU    SC1  540  14.380   6.030  39.260
  227VAL     BB  541  14.740   5.690  39.310
  227VAL    SC1  542  14.790   5.450  39.400
  228ASP     BB  543  15.000   5.860  39.520
  228ASP    SC1  544  14.980   6.140  39.440
  229LEU     BB  545  15.170   5.690  39.760
  229LEU    SC1  546  15.210   5.380  39.640
  230PRO     BB  547  15.380   5.760  39.980
  230PRO    SC1  548  15.280   5.970  40.170
  231ILE     BB  549  15.650   5.620  39.950
  231ILE    SC1  550  15.570   5.320  39.910
  232GLY     BB  551  15.950   5.690  39.800
  233ILE     BB  552  16.120   5.440  39.840
  233ILE    SC1  553  16.020   5.150  39.890
  234ASN     BB  554  16.420   5.440  39.680
  234ASN    SC1  555  16.700   5.470  39.800
  235ILE     BB  556  16.520   5.350  39.370
  235ILE    SC1  557  16.300   5.280  39.150
  236THR     BB  558  16.780   5.320  39.310
  236THR    SC1  559  16.980   5.450  39.410
  237ARG     BB  560  16.910   5.120  39.020
  237ARG    SC1  561  17.170   4.960  38.990
  237ARG    SC2  562  17.370   4.710  39.010
  238PHE     BB  563  16.680   4.870  38.850
  238PHE    SC1  564  16.840   4.910  38.600
  238PHE    SC2  565  17.080   4.910  38.480
  238PHE    SC3  566  16.900   5.110  38.420
  239GLN     BB  567  16.630   4.560  38.940
  239GLN    SC1  568  16.940   4.440  38.790
  240THR     BB  569  16.530   4.230  38.950
  240THR    SC1  570  16.650   4.170  39.170
  241LEU     BB  571  16.290   4.030  38.840
  241LEU    SC1  572  16.100   4.220  38.660
  242LEU     BB  573  16.310   3.720  38.640
  242LEU    SC1  574  16.250   3.710  38.300
  243ALA     BB  575  16.290   3.370  38.650
  244LEU     BB  576  16.090   3.260  38.640
  244LEU    SC1  577  16.050   2.960  38.530
  245HIS     BB  578  15.790   3.360  38.660
  245HIS    SC1  579  15.790   3.600  38.520
  245HIS    SC2  580  15.820   3.860  38.600
  245HIS    SC3  581  15.680   3.810  38.380
  246ARG     BB  582  15.540   3.180  38.680
  246ARG    SC1  583  15.560   2.920  38.500
  246ARG    SC2  584  15.320   2.990  38.270
  247SER     BB  585  15.220   3.140  38.800
  247SER    SC1  586  15.110   3.310  38.940
  248TYR     BB  587  15.160   2.830  38.720
  248TYR    SC1  588  15.310   2.740  38.980
  248TYR    SC2  589  15.360   2.610  39.210
  248TYR    SC3  590  15.350   2.880  39.200
  249LEU     BB  591  15.080   2.620  38.540
  249LEU    SC1  592  15.290   2.360  38.590
  250THR     BB  593  14.960   2.660  38.230
  250THR    SC1  594  14.700   2.690  38.220
  251PRO     BB  595  15.180   2.570  38.000
  251PRO    SC1  596  15.430   2.540  38.130
  252GLY     BB  597  15.110   2.510  37.730
  253ASP     BB  598  15.010   2.430  37.480
  253ASP    SC1  599  14.850   2.180  37.450
  254SER     BB  600  14.900   2.750  37.340
  254SER    SC1  601  14.720   2.770  37.210
  255SER     BB  602  15.010   2.970  37.580
  255SER    SC1  603  14.950   2.960  37.790
  256SER     BB  604  15.090   3.210  37.310
  256SER    SC1  605  14.940   3.220  37.100
  257GLY     BB  606  15.410   3.270  37.380
  258TRP     BB  607  15.400   3.320  37.680
  258TRP    SC1  608  15.420   3.070  37.820
  258TRP    SC2  609  15.640   2.930  37.880
  258TRP    SC3  610  15.470   2.830  37.700
  258TRP    SC4  611  15.690   2.690  37.770
  259THR     BB  612  15.350   3.650  37.710
  259THR    SC1  613  15.400   3.780  37.930
  260ALA     BB  614  15.160   3.730  37.450
  261GLY     BB  615  15.290   3.710  37.150
  262ALA     BB  616  15.600   3.730  37.240
  263ALA     BB  617  15.730   3.850  37.410
  264ALA     BB  618  15.720   4.190  37.500
  265TYR     BB  619  15.810   4.390  37.730
  265TYR    SC1  620  15.730   4.380  38.030
  265TYR    SC2  621  15.820   4.250  38.250
  265TYR    SC3  622  15.560   4.250  38.200
  266TYR     BB  623  15.720   4.770  37.740
  266TYR    SC1  624  15.640   4.940  37.510
  266TYR    SC2  625  15.720   5.060  37.290
  266TYR    SC3  626  15.460   5.050  37.350
  267VAL     BB  627  15.910   5.010  37.960
  267VAL    SC1  628  16.030   4.840  38.130
  268GLY     BB  629  16.120   5.280  37.920
  269TYR     BB  630  16.190   5.570  37.720
  269TYR    SC1  631  16.420   5.760  37.840
  269TYR    SC2  632  16.630   5.840  37.980
  269TYR    SC3  633  16.500   6.020  37.830
  270LEU     BB  634  15.990   5.860  37.630
  270LEU    SC1  635  16.230   5.930  37.420
  271GLN     BB  636  15.850   6.090  37.710
  271GLN    SC1  637  16.110   6.370  37.650
  272PRO     BB  638  15.640   6.160  37.460
  272PRO    SC1  639  15.730   6.060  37.210
  273ARG     BB  640  15.510   6.480  37.360
  273ARG    SC1  641  15.680   6.720  37.510
  273ARG    SC2  642  15.600   6.990  37.640
  274THR     BB  643  15.210   6.540  37.230
  274THR    SC1  644  15.070   6.760  37.230
  275PHE     BB  645  15.100   6.470  36.850
  275PHE    SC1  646  15.390   6.460  36.780
  275PHE    SC2  647  15.560   6.290  36.660
  275PHE    SC3  648  15.630   6.410  36.890
  276LEU     BB  649  14.890   6.300  36.620
  276LEU    SC1  650  15.070   6.440  36.360
  277LEU     BB  651  14.570   6.210  36.580
  277LEU    SC1  652  14.400   6.460  36.500
  278LYS     BB  653  14.390   5.910  36.450
  278LYS    SC1  654  14.280   6.070  36.230
  278LYS    SC2  655  14.150   6.280  36.190
  279TYR     BB  656  14.110   5.750  36.570
  279TYR    SC1  657  14.170   5.770  36.870
  279TYR    SC2  658  14.140   5.830  37.130
  279TYR    SC3  659  14.390   5.840  37.020
  280ASN     BB  660  13.870   5.700  36.310
  280ASN    SC1  661  14.110   5.630  36.100
  281GLU     BB  662  13.760   5.990  36.300
  281GLU    SC1  663  13.390   5.820  36.410
  282ASN     BB  664  13.640   6.090  36.040
  282ASN    SC1  665  13.420   5.850  35.900
  283GLY     BB  666  13.900   6.010  35.820
  284THR     BB  667  13.900   6.240  35.660
  284THR    SC1  668  13.850   6.480  35.730
  285ILE     BB  669  13.970   6.150  35.320
  285ILE    SC1  670  13.720   6.200  35.130
  286THR     BB  671  14.120   5.870  35.310
  286THR    SC1  672  14.040   5.720  35.120
  287ASP     BB  673  14.220   5.600  35.560
  287ASP    SC1  674  13.960   5.470  35.620
  288ALA     BB  675  14.590   5.530  35.700
  289VAL     BB  676  14.770   5.600  35.950
  289VAL    SC1  677  14.590   5.630  36.140
  290ASP     BB  678  15.120   5.630  35.970
  290ASP    SC1  679  15.380   5.490  35.980
  291CYS     BB  680  15.100   5.860  36.210
  291CYS    SC1  681  14.830   6.060  36.200
  292ALA     BB  682  15.320   6.040  36.330
  293LEU     BB  683  15.630   5.920  36.200
  293LEU    SC1  684  15.860   6.120  36.220
  294ASP     BB  685  15.590   6.000  35.870
  294ASP    SC1  686  15.550   5.790  35.660
  295PRO     BB  687  15.650   6.230  35.640
  295PRO    SC1  688  15.840   6.170  35.420
  296LEU     BB  689  15.360   6.250  35.510
  296LEU    SC1  690  15.380   6.480  35.310
  297SER     BB  691  15.130   6.150  35.690
  297SER    SC1  692  14.960   5.990  35.640
  298GLU     BB  693  15.190   6.340  35.930
  298GLU    SC1  694  15.550   6.500  36.090
  299THR     BB  695  15.140   6.610  35.790
  299THR    SC1  696  15.340   6.770  35.730
  300LYS     BB  697  14.860   6.550  35.680
  300LYS    SC1  698  14.860   6.460  35.400
  300LYS    SC2  699  14.960   6.470  35.130
  301CYS     BB  700  14.710   6.480  35.950
  301CYS    SC1  701  14.690   6.160  36.030
  302THR     BB  702  14.740   6.750  36.090
  302THR    SC1  703  14.700   6.770  36.350
  303LEU     BB  704  14.780   6.990  35.870
  303LEU    SC1  705  14.850   7.290  36.000
  304LYS     BB  706  14.470   6.980  35.760
  304LYS    SC1  707  14.370   7.040  35.500
  304LYS    SC2  708  14.140   7.080  35.340
  305SER     BB  709  14.280   6.700  35.840
  305SER    SC1  710  14.200   6.730  36.060
  306PHE     BB  711  14.400   6.520  35.540
  306PHE    SC1  712  14.460   6.260  35.620
  306PHE    SC2  713  14.380   6.040  35.750
  306PHE    SC3  714  14.530   6.020  35.530
  307THR     BB  715  14.410   6.480  35.190
  307THR    SC1  716  14.460   6.230  35.130
  308VAL     BB  717  14.470   6.760  35.030
  308VAL    SC1  718  14.230   6.830  34.940
  309GLU     BB  719  14.740   6.830  34.880
  309GLU    SC1  720  14.540   6.970  34.570
  310LYS     BB  721  15.020   6.910  34.700
  310LYS    SC1  722  15.180   7.220  34.660
  310LYS    SC2  723  15.240   7.330  34.450
  311GLY     BB  724  15.230   6.680  34.790
  312ILE     BB  725  15.470   6.870  34.980
  312ILE    SC1  726  15.640   6.970  34.740
  313TYR     BB  727  15.430   7.030  35.310
  313TYR    SC1  728  15.100   7.030  35.370
  313TYR    SC2  729  14.930   7.140  35.190
  313TYR    SC3  730  14.840   6.960  35.370
  314GLN     BB  731  15.690   7.050  35.540
  314GLN    SC1  732  15.690   7.440  35.550
  315THR     BB  733  15.790   6.940  35.860
  315THR    SC1  734  15.670   6.990  36.080
  316SER     BB  735  16.090   6.700  35.920
  316SER    SC1  736  16.060   6.460  35.920
  317ASN     BB  737  16.370   6.800  36.150
  317ASN    SC1  738  16.190   7.060  36.210
  318PHE     BB  739  16.530   6.590  36.380
  318PHE    SC1  740  16.390   6.340  36.340
  318PHE    SC2  741  16.370   6.100  36.210
  318PHE    SC3  742  16.260   6.130  36.450
  319ARG     BB  743  16.480   6.520  36.740
  319ARG    SC1  744  16.140   6.540  36.680
  319ARG    SC2  745  15.950   6.570  36.440
  320VAL     BB  746  16.480   6.270  36.950
  320VAL    SC1  747  16.240   6.190  37.040
  321GLN     BB  748  16.690   6.250  37.100
  321GLN    SC1  749  16.560   6.380  37.440
  322PRO     BB  750  17.030   6.090  36.970
  322PRO    SC1  751  16.990   5.830  36.960
  323THR     BB  752  17.350   6.150  37.160
  323THR    SC1  753  17.570   6.070  37.050
  324GLU     BB  754  17.380   6.170  37.480
  324GLU    SC1  755  17.010   6.090  37.650
  325SER     BB  756  17.430   6.400  37.650
  325SER    SC1  757  17.330   6.620  37.720
  326ILE     BB  758  17.780   6.560  37.530
  326ILE    SC1  759  17.730   6.450  37.240
  327VAL     BB  760  17.780   6.930  37.630
  327VAL    SC1  761  17.810   7.140  37.470
  328ARG     BB  762  18.000   6.870  37.890
  328ARG    SC1  763  18.320   6.820  37.820
  328ARG    SC2  764  18.570   6.610  37.840
  329PHE     BB  765  17.930   7.100  38.060
  329PHE    SC1  766  17.740   7.290  38.040
  329PHE    SC2  767  17.550   7.490  38.070
  329PHE    SC3  768  17.610   7.380  37.820
  330PRO     BB  769  18.030   7.060  38.330
  330PRO    SC1  770  18.020   7.320  38.460
  331ASN     BB  771  18.160   6.770  38.370
  331ASN    SC1  772  17.970   6.570  38.490
  332ILE     BB  773  18.430   6.730  38.370
  332ILE    SC1  774  18.660   6.520  38.340
  333THR     BB  775  18.810   6.910  38.650
  333THR    SC1  776  18.860   7.040  38.440
  334ASN     BB  777  18.790   6.750  38.930
  334ASN    SC1  778  18.840   6.460  38.860
  335LEU     BB  779  18.980   6.820  39.180
  335LEU    SC1  780  19.260   6.700  39.120
  336CYS     BB  781  18.940   6.840  39.480
  336CYS    SC1  782  18.650   6.970  39.510
  337PRO     BB  783  19.080   7.140  39.690
  337PRO    SC1  784  18.890   7.320  39.850
  338PHE     BB  785  19.310   7.000  39.880
  338PHE    SC1  786  19.350   6.700  39.780
  338PHE    SC2  787  19.420   6.520  39.590
  338PHE    SC3  788  19.240   6.460  39.790
  339GLY     BB  789  19.600   7.110  39.870
  340GLU     BB  790  19.590   7.400  39.750
  340GLU    SC1  791  19.790   7.330  39.440
  341VAL     BB  792  19.370   7.530  39.920
  341VAL    SC1  793  19.230   7.730  39.820
  342PHE     BB  794  19.370   7.420  40.240
  342PHE    SC1  795  19.140   7.240  40.260
  342PHE    SC2  796  18.900   7.250  40.390
  342PHE    SC3  797  19.010   7.010  40.330
  343ASN     BB  798  19.680   7.380  40.290
  343ASN    SC1  799  19.670   7.200  40.550
  344ALA     BB  800  19.880   7.520  40.130
  345THR     BB  801  20.030   7.700  40.440
  345THR    SC1  802  20.250   7.570  40.460
  346ARG     BB  803  20.030   8.000  40.340
  346ARG    SC1  804  20.300   8.080  40.320
  346ARG    SC2  805  20.540   8.200  40.140
  347PHE     BB  806  19.810   8.140  40.530
  347PHE    SC1  807  19.560   8.290  40.490
  347PHE    SC2  808  19.410   8.500  40.430
  347PHE    SC3  809  19.300   8.270  40.520
  348ALA     BB  810  20.010   8.380  40.690
  349SER     BB  811  20.260   8.520  40.530
  349SER    SC1  812  20.520   8.470  40.560
  350VAL     BB  813  20.110   8.830  40.470
  350VAL    SC1  814  20.120   9.100  40.450
  351TYR     BB  815  19.840   8.750  40.250
  351TYR    SC1  816  19.740   8.980  40.110
  351TYR    SC2  817  19.590   9.200  40.070
  351TYR    SC3  818  19.860   9.220  40.080
  352ALA     BB  819  19.910   8.460  40.140
  353TRP     BB  820  19.750   8.330  39.950
  353TRP    SC1  821  19.520   8.480  39.850
  353TRP    SC2  822  19.310   8.630  39.740
  353TRP    SC3  823  19.420   8.690  39.980
  353TRP    SC4  824  19.210   8.830  39.880
  354ASN     BB  825  19.750   7.950  39.920
  354ASN    SC1  826  19.560   7.900  40.190
  355ARG     BB  827  19.720   7.870  39.620
  355ARG    SC1  828  20.030   7.790  39.520
  355ARG    SC2  829  20.340   7.630  39.360
  356LYS     BB  830  19.440   7.720  39.420
  356LYS    SC1  831  19.380   7.820  39.090
  356LYS    SC2  832  19.360   7.760  38.850
  357ARG     BB  833  19.160   7.510  39.370
  357ARG    SC1  834  19.310   7.260  39.220
  357ARG    SC2  835  19.440   7.020  39.370
  358ILE     BB  836  18.870   7.450  39.340
  358ILE    SC1  837  18.620   7.580  39.490
  359SER     BB  838  18.730   7.270  39.050
  359SER    SC1  839  18.900   7.370  38.880
  360ASN     BB  840  18.430   7.070  38.940
  360ASN    SC1  841  18.420   7.200  38.700
  361CYS     BB  842  18.230   6.930  39.220
  361CYS    SC1  843  18.430   7.030  39.430
  362VAL     BB  844  17.910   6.990  39.330
  362VAL    SC1  845  17.980   7.040  39.580
  363ALA     BB  846  17.670   6.820  39.300
  364ASP     BB  847  17.570   6.540  39.510
  364ASP    SC1  848  17.620   6.240  39.370
  365TYR     BB  849  17.670   6.530  39.790
  365TYR    SC1  850  18.010   6.520  39.790
  365TYR    SC2  851  18.240   6.460  39.920
  365TYR    SC3  852  18.240   6.660  39.730
  366SER     BB  853  17.460   6.710  39.980
  366SER    SC1  854  17.410   6.970  39.920
  367VAL     BB  855  17.350   6.470  40.140
  367VAL    SC1  856  17.090   6.460  40.200
  368LEU     BB  857  17.580   6.460  40.350
  368LEU    SC1  858  17.880   6.400  40.250
  369TYR     BB  859  17.570   6.750  40.460
  369TYR    SC1  860  17.790   6.900  40.290
  369TYR    SC2  861  17.930   6.870  40.060
  369TYR    SC3  862  18.050   6.960  40.290
  370ASN     BB  863  17.510   6.900  40.750
  370ASN    SC1  864  17.210   6.960  40.810
  371SER     BB  865  17.780   7.060  40.840
  371SER    SC1  866  17.940   7.190  40.710
  372ALA     BB  867  17.740   7.220  41.150
  373SER     BB  868  17.380   7.350  41.060
  373SER    SC1  869  17.230   7.270  41.220
  374PHE     BB  870  17.570   7.550  40.820
  374PHE    SC1  871  17.490   7.420  40.580
  374PHE    SC2  872  17.350   7.280  40.390
  374PHE    SC3  873  17.620   7.310  40.370
  375SER     BB  874  17.610   7.850  41.100
  375SER    SC1  875  17.520   7.760  41.340
  376THR     BB  876  17.510   8.110  40.920
  376THR    SC1  877  17.530   8.350  41.010
  377PHE     BB  878  17.530   8.020  40.580
  377PHE    SC1  879  17.780   7.870  40.460
  377PHE    SC2  880  17.950   7.660  40.520
  377PHE    SC3  881  17.870   7.700  40.260
  378LYS     BB  882  17.510   8.250  40.290
  378LYS    SC1  883  17.430   8.470  40.470
  378LYS    SC2  884  17.320   8.690  40.600
  379CYS     BB  885  17.470   8.230  39.980
  379CYS    SC1  886  17.740   8.100  39.800
  380TYR     BB  887  17.250   8.400  39.800
  380TYR    SC1  888  17.240   8.680  39.930
  380TYR    SC2  889  17.180   8.940  39.910
  380TYR    SC3  890  17.220   8.840  40.150
  381GLY     BB  891  17.020   8.360  39.570
  382VAL     BB  892  16.970   8.110  39.450
  382VAL    SC1  893  16.990   8.090  39.190
  383SER     BB  894  16.990   7.900  39.720
  383SER    SC1  895  16.940   7.960  39.950
  384PRO     BB  896  17.160   7.700  39.530
  384PRO    SC1  897  17.420   7.700  39.700
  385THR     BB  898  17.040   7.550  39.360
  385THR    SC1  899  16.930   7.320  39.340
  386LYS     BB  900  17.240   7.620  39.040
  386LYS    SC1  901  17.030   7.730  38.850
  386LYS    SC2  902  16.870   7.880  38.770
  387LEU     BB  903  17.520   7.630  39.110
  387LEU    SC1  904  17.750   7.680  39.350
  388ASN     BB  905  17.600   7.280  39.000
  388ASN    SC1  906  17.320   7.140  39.050
  389ASP     BB  907  17.900   7.250  38.910
  389ASP    SC1  908  17.950   6.950  38.820
  390LEU     BB  909  18.070   7.480  39.000
  390LEU    SC1  910  18.180   7.430  39.300
  391CYS     BB  911  18.060   7.680  38.770
  391CYS    SC1  912  17.770   7.750  38.700
  392PHE     BB  913  18.270   7.790  38.570
  392PHE    SC1  914  18.110   7.790  38.280
  392PHE    SC2  915  17.860   7.850  38.210
  392PHE    SC3  916  17.980   7.650  38.090
  393THR     BB  917  18.550   7.710  38.480
  393THR    SC1  918  18.700   7.520  38.380
  394ASN     BB  919  18.760   7.900  38.680
  394ASN    SC1  920  19.080   7.960  38.510
  395VAL     BB  921  18.740   7.790  38.950
  395VAL    SC1  922  18.490   7.700  38.990
  396TYR     BB  923  18.900   8.010  39.200
  396TYR    SC1  924  18.920   8.310  39.030
  396TYR    SC2  925  19.070   8.520  38.950
  396TYR    SC3  926  18.870   8.430  38.800
  397ALA     BB  927  18.860   8.070  39.500
  398ASP     BB  928  18.820   8.310  39.760
  398ASP    SC1  929  18.840   8.550  39.610
  399SER     BB  930  19.040   8.380  40.080
  399SER    SC1  931  19.160   8.180  40.080
  400PHE     BB  932  18.940   8.620  40.290
  400PHE    SC1  933  18.790   8.820  40.110
  400PHE    SC2  934  18.560   8.870  39.990
  400PHE    SC3  935  18.770   9.020  39.930
  401VAL     BB  936  18.880   8.740  40.580
  401VAL    SC1  937  19.070   8.670  40.750
  402ILE     BB  938  18.660   8.910  40.740
  402ILE    SC1  939  18.860   9.110  40.880
  403ARG     BB  940  18.380   9.000  40.870
  403ARG    SC1  941  18.420   9.090  41.190
  403ARG    SC2  942  18.450   9.220  41.490
  404GLY     BB  943  18.150   9.220  40.810
  405ASP     BB  944  17.920   9.280  41.050
  405ASP    SC1  945  17.900   9.190  41.350
  406GLU     BB  946  17.690   9.420  40.830
  406GLU    SC1  947  17.480   9.720  41.040
  407VAL     BB  948  17.430   9.280  40.720
  407VAL    SC1  949  17.360   9.170  40.490
  408ARG     BB  950  17.200   9.280  40.970
  408ARG    SC1  951  17.380   9.240  41.230
  408ARG    SC2  952  17.530   9.450  41.480
  409GLN     BB  953  16.930   9.370  40.870
  409GLN    SC1  954  16.740   9.200  41.190
  410ILE     BB  955  16.890   9.460  40.600
  410ILE    SC1  956  16.910   9.250  40.370
  411ALA     BB  957  17.000   9.690  40.510
  412PRO     BB  958  17.210   9.690  40.270
  412PRO    SC1  959  17.260   9.420  40.120
  413GLY     BB  960  17.350   9.940  40.050
  414GLN     BB  961  17.530  10.060  40.040
  414GLN    SC1  962  17.570  10.330  39.700
  415THR     BB  963  17.780  10.230  40.190
  415THR    SC1  964  17.750  10.480  40.240
  416GLY     BB  965  17.930  10.040  40.390
  417LYS     BB  966  17.780   9.740  40.370
  417LYS    SC1  967  17.540   9.850  40.590
  417LYS    SC2  968  17.410  10.000  40.610
  418ILE     BB  969  17.790   9.480  40.210
  418ILE    SC1  970  17.940   9.270  40.380
  419ALA     BB  971  17.740   9.610  39.930
  420ASP     BB  972  17.970   9.820  39.930
  420ASP    SC1  973  18.000  10.090  39.740
  421TYR     BB  974  18.220   9.640  39.960
  421TYR    SC1  975  18.300   9.660  40.310
  421TYR    SC2  976  18.290   9.630  40.580
  421TYR    SC3  977  18.470   9.790  40.470
  422ASN     BB  978  18.300   9.340  39.860
  422ASN    SC1  979  18.110   9.090  39.960
  423TYR     BB  980  18.210   9.400  39.530
  423TYR    SC1  981  18.330   9.120  39.460
  423TYR    SC2  982  18.570   9.050  39.360
  423TYR    SC3  983  18.450   8.880  39.530
  424LYS     BB  984  17.900   9.380  39.510
  424LYS    SC1  985  17.770   9.650  39.460
  424LYS    SC2  986  17.580   9.830  39.540
  425LEU     BB  987  17.810   9.060  39.540
  425LEU    SC1  988  17.650   9.130  39.820
  426PRO     BB  989  17.910   8.880  39.290
  426PRO    SC1  990  18.060   8.650  39.350
  427ASP     BB  991  17.670   8.930  39.030
  427ASP    SC1  992  17.570   9.250  39.110
  428ASP     BB  993  17.560   8.680  38.920
  428ASP    SC1  994  17.430   8.670  38.650
  429PHE     BB  995  17.340   8.490  39.100
  429PHE    SC1  996  17.210   8.730  39.260
  429PHE    SC2  997  16.990   8.870  39.330
  429PHE    SC3  998  17.220   8.930  39.440
  430THR     BB  999  17.470   8.300  39.390
  430THR    SC1 1000  17.470   8.040  39.400
  431GLY     BB 1001  17.590   8.530  39.490
  432CYS     BB 1002  17.740   8.570  39.760
  432CYS    SC1 1003  17.890   8.290  39.770
  433VAL     BB 1004  17.790   8.630  40.130
  433VAL    SC1 1005  17.710   8.870  40.230
  434ILE     BB 1006  17.970   8.440  40.330
  434ILE    SC1 1007  18.040   8.180  40.190
  435ALA     BB 1008  17.910   8.340  40.650
  436TRP     BB 1009  18.000   8.120  40.880
  436TRP    SC1 1010  18.250   8.000  40.790
  436TRP    SC2 1011  18.460   7.840  40.700
  436TRP    SC3 1012  18.320   8.000  40.530
  436TRP    SC4 1013  18.500   7.820  40.440
  437ASN     BB 1014  18.020   8.100  41.240
  437ASN    SC1 1015  17.810   8.200  41.420
  438SER     BB 1016  18.340   7.980  41.240
  438SER    SC1 1017  18.510   8.110  41.210
  439ASN     BB 1018  18.350   7.620  41.160
  439ASN    SC1 1019  18.080   7.560  40.990
  440ASN     BB 1020  18.570   7.450  41.180
  440ASN    SC1 1021  18.670   7.270  41.380
  441LEU     BB 1022  18.680   7.430  40.880
  441LEU    SC1 1023  18.530   7.390  40.640
  442ASP     BB 1024  19.030   7.370  40.970
  442ASP    SC1 1025  19.200   7.340  40.720
  443SER     BB 1026  19.050   7.710  41.050
  443SER    SC1 1027  18.860   7.870  40.990
  444LYS     BB 1028  19.320   7.780  41.080
  444LYS    SC1 1029  19.540   7.550  41.210
  444LYS    SC2 1030  19.560   7.310  41.110
  445VAL     BB 1031  19.400   8.100  40.980
  445VAL    SC1 1032  19.180   8.230  40.940
  446GLY     BB 1033  19.640   8.170  41.040
  447GLY     BB 1034  19.920   8.210  41.240
  448ASN     BB 1035  19.950   8.550  41.240
  448ASN    SC1 1036  19.950   8.570  41.570
  449TYR     BB 1037  20.060   8.710  41.060
  449TYR    SC1 1038  20.340   8.770  40.940
  449TYR    SC2 1039  20.600   8.750  40.990
  449TYR    SC3 1040  20.510   8.920  40.800
  450ASN     BB 1041  19.810   8.800  40.840
  450ASN    SC1 1042  19.590   8.610  40.860
  451TYR     BB 1043  19.860   9.100  40.820
  451TYR    SC1 1044  20.140   9.190  40.920
  451TYR    SC2 1045  20.330   9.370  40.890
  451TYR    SC3 1046  20.310   9.240  41.120
  452LEU     BB 1047  19.720   9.350  40.600
  452LEU    SC1 1048  19.920   9.570  40.530
  453TYR     BB 1049  19.400   9.420  40.540
  453TYR    SC1 1050  19.260   9.170  40.470
  453TYR    SC2 1051  19.180   9.000  40.270
  453TYR    SC3 1052  19.380   8.920  40.440
  454ARG     BB 1053  19.350   9.680  40.280
  454ARG    SC1 1054  19.620   9.830  40.280
  454ARG    SC2 1055  19.820  10.090  40.220
  455LEU     BB 1056  19.070   9.550  40.070
  455LEU    SC1 1057  19.180   9.300  39.880
  456PHE     BB 1058  18.780   9.640  40.100
  456PHE    SC1 1059  18.660   9.410  40.250
  456PHE    SC2 1060  18.530   9.240  40.410
  456PHE    SC3 1061  18.790   9.190  40.330
  457ARG     BB 1062  18.630   9.900  39.940
  457ARG    SC1 1063  18.410  10.070  40.060
  457ARG    SC2 1064  18.270  10.310  40.160
  458LYS     BB 1065  18.450   9.870  39.620
  458LYS    SC1 1066  18.450  10.210  39.610
  458LYS    SC2 1067  18.400  10.430  39.520
  459SER     BB 1068  18.200   9.830  39.320
  459SER    SC1 1069  18.130  10.060  39.300
  460ASN     BB 1070  18.340   9.630  39.060
  460ASN    SC1 1071  18.290   9.830  38.830
  461LEU     BB 1072  18.340   9.350  39.040
  461LEU    SC1 1073  18.030   9.290  39.080
  462LYS     BB 1074  18.430   9.070  38.810
  462LYS    SC1 1075  18.250   8.870  38.870
  462LYS    SC2 1076  18.090   8.650  38.830
  463PRO     BB 1077  18.780   9.030  38.720
  463PRO    SC1 1078  18.870   8.810  38.520
  464PHE     BB 1079  18.920   9.250  39.020
  464PHE    SC1 1080  19.030   9.030  39.210
  464PHE    SC2 1081  19.000   8.990  39.480
  464PHE    SC3 1082  19.150   8.810  39.330
  465GLU     BB 1083  18.880   9.530  38.940
  465GLU    SC1 1084  18.650   9.530  38.660
  466ARG     BB 1085  18.790   9.740  39.170
  466ARG    SC1 1086  18.700   9.500  39.370
  466ARG    SC2 1087  18.730   9.420  39.620
  467ASP     BB 1088  18.730  10.040  39.250
  467ASP    SC1 1089  18.580  10.200  39.090
  468ILE     BB 1090  18.920  10.100  39.550
  468ILE    SC1 1091  19.020   9.830  39.670
  469SER     BB 1092  18.930  10.310  39.840
  469SER    SC1 1093  18.770  10.490  39.850
  470THR     BB 1094  19.070  10.070  40.080
  470THR    SC1 1095  19.310  10.080  39.980
  471GLU     BB 1096  18.910  10.030  40.320
  471GLU    SC1 1097  18.720  10.320  40.390
  472ILE     BB 1098  18.960   9.890  40.610
  472ILE    SC1 1099  18.900   9.590  40.580
  473TYR     BB 1100  18.700  10.040  40.860
  473TYR    SC1 1101  18.580   9.790  40.960
  473TYR    SC2 1102  18.570   9.520  40.920
  473TYR    SC3 1103  18.390   9.640  41.080
  474GLN     BB 1104  18.720  10.290  40.880
  474GLN    SC1 1105  19.040  10.490  40.760
  475ALA     BB 1106  18.520  10.520  40.770
  476GLY     BB 1107  18.270  10.300  40.680
  477SER     BB 1108  18.160  10.050  40.890
  477SER    SC1 1109  17.970   9.890  40.920
  478THR     BB 1110  18.310  10.160  41.190
  478THR    SC1 1111  18.300  10.420  41.190
  479PRO     BB 1112  18.450   9.950  41.450
  479PRO    SC1 1113  18.320   9.690  41.570
  480CYS     BB 1114  18.750   9.870  41.400
  480CYS    SC1 1115  18.810   9.600  41.400
  481ASN     BB 1116  18.900  10.170  41.330
  481ASN    SC1 1117  18.740  10.380  41.460
  482GLY     BB 1118  19.130  10.120  41.100
  483VAL     BB 1119  19.160   9.770  41.150
  483VAL    SC1 1120  19.120   9.570  40.970
  484GLU     BB 1121  19.280   9.830  41.440
  484GLU    SC1 1122  19.650   9.960  41.360
  485GLY     BB 1123  19.180   9.770  41.710
  486PHE     BB 1124  19.020   9.450  41.810
  486PHE    SC1 1125  18.750   9.450  41.920
  486PHE    SC2 1126  18.600   9.530  42.140
  486PHE    SC3 1127  18.500   9.360  41.960
  487ASN     BB 1128  19.140   9.190  41.730
  487ASN    SC1 1129  19.200   9.090  42.040
  488CYS     BB 1130  19.100   9.230  41.420
  488CYS    SC1 1131  18.860   9.380  41.320
  489TYR     BB 1132  19.400   9.350  41.330
  489TYR    SC1 1133  19.530   9.430  41.630
  489TYR    SC2 1134  19.700   9.380  41.840
  489TYR    SC3 1135  19.750   9.580  41.670
  490PHE     BB 1136  19.600   9.500  41.110
  490PHE    SC1 1137  19.600   9.730  40.910
  490PHE    SC2 1138  19.690   9.930  40.760
  490PHE    SC3 1139  19.430   9.860  40.740
  491PRO     BB 1140  19.850   9.450  41.230
  491PRO    SC1 1141  20.040   9.630  41.260
  492LEU     BB 1142  19.890   9.120  41.330
  492LEU    SC1 1143  20.040   9.190  41.600
  493GLN     BB 1144  19.710   8.980  41.310
  493GLN    SC1 1145  19.580   8.920  41.670
  494SER     BB 1146  19.350   8.920  41.110
  494SER    SC1 1147  19.360   9.090  40.920
  495TYR     BB 1148  19.300   8.650  41.250
  495TYR    SC1 1149  18.970   8.650  41.270
  495TYR    SC2 1150  18.730   8.650  41.150
  495TYR    SC3 1151  18.770   8.820  41.350
  496GLY     BB 1152  19.470   8.530  41.360
  497PHE     BB 1153  19.550   8.300  41.560
  497PHE    SC1 1154  19.580   8.400  41.830
  497PHE    SC2 1155  19.460   8.530  42.040
  497PHE    SC3 1156  19.730   8.540  42.000
  498GLN     BB 1157  19.430   8.020  41.530
  498GLN    SC1 1158  19.760   7.810  41.500
  499PRO     BB 1159  19.300   7.890  41.730
  499PRO    SC1 1160  19.300   7.960  42.030
  500THR     BB 1161  19.190   7.610  41.660
  500THR    SC1 1162  19.150   7.440  41.460
  501ASN     BB 1163  18.880   7.500  41.900
  501ASN    SC1 1164  18.940   7.160  41.850
  502GLY     BB 1165  18.830   7.680  42.040
  503VAL     BB 1166  18.760   8.040  41.940
  503VAL    SC1 1167  18.880   8.180  42.130
  504GLY     BB 1168  18.500   8.180  41.730
  505TYR     BB 1169  18.580   8.420  41.600
  505TYR    SC1 1170  18.880   8.470  41.670
  505TYR    SC2 1171  19.080   8.650  41.680
  505TYR    SC3 1172  19.120   8.400  41.770
  506GLN     BB 1173  18.350   8.700  41.600
  506GLN    SC1 1174  18.220   8.960  41.820
  507PRO     BB 1175  18.200   8.700  41.360
  507PRO    SC1 1176  17.880   8.710  41.420
  508TYR     BB 1177  18.230   8.510  41.050
  508TYR    SC1 1178  17.920   8.700  40.940
  508TYR    SC2 1179  17.670   8.800  40.910
  508TYR    SC3 1180  17.860   8.860  40.730
  509ARG     BB 1181  18.380   8.480  40.770
  509ARG    SC1 1182  18.650   8.330  40.800
  509ARG    SC2 1183  18.790   8.180  40.560
  510VAL     BB 1184  18.410   8.570  40.440
  510VAL    SC1 1185  18.270   8.800  40.460
  511VAL     BB 1186  18.490   8.430  40.130
  511VAL    SC1 1187  18.600   8.190  40.130
  512VAL     BB 1188  18.350   8.460  39.800
  512VAL    SC1 1189  18.180   8.660  39.850
  513LEU     BB 1190  18.420   8.320  39.490
  513LEU    SC1 1191  18.330   8.000  39.450
  514SER     BB 1192  18.490   8.380  39.180
  514SER    SC1 1193  18.560   8.620  39.140
  515PHE     BB 1194  18.340   8.170  38.880
  515PHE    SC1 1195  18.070   8.110  39.010
  515PHE    SC2 1196  17.800   8.130  39.030
  515PHE    SC3 1197  17.950   8.230  39.230
  516GLU     BB 1198  18.380   8.260  38.580
  516GLU    SC1 1199  18.430   8.620  38.450
  517LEU     BB 1200  18.530   8.130  38.250
  517LEU    SC1 1201  18.790   8.310  38.330
  518LEU     BB 1202  18.370   8.240  38.060
  518LEU    SC1 1203  18.510   8.390  37.820
  519HIS     BB 1204  18.030   8.280  38.100
  519HIS    SC1 1205  17.900   8.270  38.370
  519HIS    SC2 1206  17.670   8.180  38.470
  519HIS    SC3 1207  17.860   8.290  38.630
  520ALA     BB 1208  17.800   8.270  37.910
  521PRO     BB 1209  17.620   8.010  37.810
  521PRO    SC1 1210  17.760   7.810  37.670
  522ALA     BB 1211  17.420   7.980  37.940
  523THR     BB 1212  17.250   7.910  38.210
  523THR    SC1 1213  17.170   8.070  38.390
  524VAL     BB 1214  17.170   7.600  38.350
  524VAL    SC1 1215  16.930   7.480  38.360
  525CYS     BB 1216  17.390   7.430  38.510
  525CYS    SC1 1217  17.580   7.650  38.600
  526GLY     BB 1218  17.590   7.120  38.500
  527PRO     BB 1219  17.550   6.870  38.450
  527PRO    SC1 1220  17.370   6.760  38.680
  528LYS     BB 1221  17.580   6.760  38.140
  528LYS    SC1 1222  17.390   6.970  38.030
  528LYS    SC2 1223  17.240   7.110  38.070
  529LYS     BB 1224  17.640   6.460  38.130
  529LYS    SC1 1225  17.410   6.260  38.130
  529LYS    SC2 1226  17.260   6.060  38.040
  530SER     BB 1227  17.890   6.330  37.980
  530SER    SC1 1228  18.110   6.370  38.060
  531THR     BB 1229  17.800   6.070  37.730
  531THR    SC1 1230  17.850   6.000  37.480
  532ASN     BB 1231  17.660   5.740  37.880
  532ASN    SC1 1232  17.880   5.580  37.720
  533LEU     BB 1233  17.410   5.730  37.660
  533LEU    SC1 1234  17.150   5.640  37.880
  534VAL     BB 1235  17.260   5.650  37.350
  534VAL    SC1 1236  17.120   5.430  37.390
  535LYS     BB 1237  17.430   5.610  37.060
  535LYS    SC1 1238  17.720   5.470  37.090
  535LYS    SC2 1239  17.910   5.330  37.220
  536ASN     BB 1240  17.350   5.660  36.730
  536ASN    SC1 1241  17.570   5.470  36.600
  537LYS     BB 1242  17.390   5.970  36.600
  537LYS    SC1 1243  17.690   5.950  36.470
  537LYS    SC2 1244  17.830   5.970  36.230
  538CYS     BB 1245  17.270   6.170  36.420
  538CYS    SC1 1246  17.450   6.250  36.160
  539VAL     BB 1247  16.970   6.320  36.500
  539VAL    SC1 1248  16.800   6.130  36.540
  540ASN     BB 1249  17.010   6.530  36.770
  540ASN    SC1 1250  16.870   6.800  36.680
  541PHE     BB 1251  17.260   6.550  36.900
  541PHE    SC1 1252  17.550   6.500  36.780
  541PHE    SC2 1253  17.790   6.400  36.730
  541PHE    SC3 1254  17.650   6.510  36.530
  542ASN     BB 1255  17.230   6.680  37.190
  542ASN    SC1 1256  17.030   6.480  37.360
  543PHE     BB 1257  17.450   6.890  37.230
  543PHE    SC1 1258  17.680   6.860  37.010
  543PHE    SC2 1259  17.890   6.840  36.830
  543PHE    SC3 1260  17.750   7.080  36.860
  544ASN     BB 1261  17.290   7.090  37.520
  544ASN    SC1 1262  17.020   6.970  37.560
  545GLY     BB 1263  17.340   7.330  37.430
  546LEU     BB 1264  17.370   7.420  37.140
  546LEU    SC1 1265  17.680   7.470  37.140
  547THR     BB 1266  17.180   7.210  36.980
  547THR    SC1 1267  16.980   7.080  37.080
  548GLY     BB 1268  17.020   7.270  36.650
  549THR     BB 1269  17.000   7.190  36.310
  549THR    SC1 1270  16.760   7.090  36.280
  550GLY     BB 1271  17.240   7.210  36.200
  551VAL     BB 1272  17.540   7.170  36.140
  551VAL    SC1 1273  17.670   7.250  35.920
  552LEU     BB 1274  17.810   6.990  36.320
  552LEU    SC1 1275  17.940   7.220  36.440
  553THR     BB 1276  18.060   6.690  36.280
  553THR    SC1 1277  18.000   6.440  36.210
  554GLU     BB 1278  18.370   6.730  36.430
  554GLU    SC1 1279  18.580   6.420  36.250
  555SER     BB 1280  18.560   6.700  36.670
  555SER    SC1 1281  18.450   6.600  36.890
  556ASN     BB 1282  18.880   6.670  36.600
  556ASN    SC1 1283  18.990   6.420  36.820
  557LYS     BB 1284  19.080   6.900  36.500
  557LYS    SC1 1285  18.900   6.940  36.220
  557LYS    SC2 1286  18.730   6.860  36.050
  558LYS     BB 1287  19.210   7.160  36.740
  558LYS    SC1 1288  19.500   7.240  36.640
  558LYS    SC2 1289  19.740   7.170  36.570
  559PHE     BB 1290  19.110   7.460  36.750
  559PHE    SC1 1291  19.050   7.490  36.450
  559PHE    SC2 1292  18.930   7.460  36.210
  559PHE    SC3 1293  19.200   7.420  36.230
  560LEU     BB 1294  18.990   7.790  36.930
  560LEU    SC1 1295  18.960   7.810  37.250
  561PRO     BB 1296  18.970   8.020  36.770
  561PRO    SC1 1297  19.110   7.980  36.510
  562PHE     BB 1298  18.660   8.150  36.860
  562PHE    SC1 1299  18.570   8.200  37.140
  562PHE    SC2 1300  18.650   8.200  37.400
  562PHE    SC3 1301  18.440   8.350  37.320
  563GLN     BB 1302  18.610   8.400  36.670
  563GLN    SC1 1303  18.800   8.690  36.520
  564GLN     BB 1304  18.310   8.410  36.720
  564GLN    SC1 1305  18.240   8.740  36.560
  565PHE     BB 1306  18.020   8.210  36.690
  565PHE    SC1 1307  18.000   8.090  36.970
  565PHE    SC2 1308  18.000   7.840  37.070
  565PHE    SC3 1309  18.170   8.030  37.170
  566GLY     BB 1310  17.820   8.190  36.460
  567ARG     BB 1311  17.460   8.230  36.550
  567ARG    SC1 1312  17.560   8.220  36.840
  567ARG    SC2 1313  17.530   7.890  36.940
  568ASP     BB 1314  17.270   8.420  36.520
  568ASP    SC1 1315  17.250   8.730  36.440
  569ILE     BB 1316  16.960   8.200  36.420
  569ILE    SC1 1317  16.990   8.120  36.120
  570ALA     BB 1318  16.900   8.090  36.640
  571ASP     BB 1319  17.010   7.810  36.730
  571ASP    SC1 1320  17.020   7.770  37.030
  572THR     BB 1321  17.220   7.750  36.460
  572THR    SC1 1322  17.040   7.690  36.280
  573THR     BB 1323  17.510   7.540  36.460
  573THR    SC1 1324  17.510   7.440  36.700
  574ASP     BB 1325  17.850   7.690  36.460
  574ASP    SC1 1326  17.860   7.660  36.180
  575ALA     BB 1327  18.090   7.700  36.650
  576VAL     BB 1328  18.410   7.720  36.800
  576VAL    SC1 1329  18.590   7.660  36.610
  577ARG     BB 1330  18.530   7.570  37.130
  577ARG    SC1 1331  18.690   7.390  37.010
  577ARG    SC2 1332  18.780   7.050  37.000
  578ASP     BB 1333  18.550   7.720  37.420
  578ASP    SC1 1334  18.730   7.530  37.580
  579PRO     BB 1335  18.400   7.860  37.740
  579PRO    SC1 1336  18.180   8.040  37.610
  580GLN     BB 1337  18.490   7.670  38.000
  580GLN    SC1 1338  18.870   7.860  37.980
  581THR     BB 1339  18.350   7.350  37.940
  581THR    SC1 1340  18.430   7.210  38.150
  582LEU     BB 1341  18.290   7.310  37.610
  582LEU    SC1 1342  18.100   7.530  37.430
  583GLU     BB 1343  18.430   7.130  37.460
  583GLU    SC1 1344  18.740   7.000  37.630
  584ILE     BB 1345  18.340   6.970  37.200
  584ILE    SC1 1346  18.180   6.730  37.320
  585LEU     BB 1347  18.300   7.110  36.870
  585LEU    SC1 1348  18.120   7.340  36.990
  586ASP     BB 1349  18.370   7.190  36.640
  586ASP    SC1 1350  18.670   7.190  36.540
  587ILE     BB 1351  18.350   7.190  36.230
  587ILE    SC1 1352  18.330   7.500  36.250
  588THR     BB 1353  18.190   7.040  35.960
  588THR    SC1 1354  18.140   7.200  35.760
  589PRO     BB 1355  17.880   6.790  35.840
  589PRO    SC1 1356  17.950   6.820  35.520
  590CYS     BB 1357  17.550   6.710  35.940
  590CYS    SC1 1358  17.520   6.430  36.030
  591SER     BB 1359  17.310   6.950  35.720
  591SER    SC1 1360  17.390   7.020  35.530
  592PHE     BB 1361  16.960   7.040  35.800
  592PHE    SC1 1362  17.040   7.360  35.760
  592PHE    SC2 1363  17.270   7.510  35.720
  592PHE    SC3 1364  17.040   7.630  35.800
  593GLY     BB 1365  16.620   6.980  35.790
  594GLY     BB 1366  16.380   6.940  35.550
  595VAL     BB 1367  16.140   6.870  35.370
  595VAL    SC1 1368  15.990   6.670  35.460
  596SER     BB 1369  16.050   6.880  34.990
  596SER    SC1 1370  16.120   7.080  34.910
  597VAL     BB 1371  15.920   6.580  34.830
  597VAL    SC1 1372  15.800   6.460  35.030
  598ILE     BB 1373  15.710   6.500  34.540
  598ILE    SC1 1374  15.850   6.670  34.320
  599THR     BB 1375  15.510   6.250  34.530
  599THR    SC1 1376  15.450   6.200  34.780
  600PRO     BB 1377  15.170   6.220  34.350
  600PRO    SC1 1378  15.110   6.080  34.090
  601GLY     BB 1379  14.980   6.250  34.610
  602THR     BB 1380  14.680   6.260  34.700
  602THR    SC1 1381  14.510   6.460  34.650
  603ASN     BB 1382  14.580   5.940  34.700
  603ASN    SC1 1383  14.260   5.900  34.730
  604THR     BB 1384  14.760   5.810  34.480
  604THR    SC1 1385  14.640   5.700  34.280
  605SER     BB 1386  15.030   5.720  34.790
  605SER    SC1 1387  15.080   5.540  34.930
  606ASN     BB 1388  15.290   5.760  34.570
  606ASN    SC1 1389  15.180   5.660  34.290
  607GLN     BB 1390  15.530   5.750  34.700
  607GLN    SC1 1391  15.580   5.510  34.950
  608VAL     BB 1392  15.850   5.850  34.660
  608VAL    SC1 1393  15.910   5.860  34.920
  609ALA     BB 1394  16.010   6.070  34.510
  610VAL     BB 1395  16.340   6.230  34.590
  610VAL    SC1 1396  16.480   6.080  34.420
  611LEU     BB 1397  16.510   6.510  34.680
  611LEU    SC1 1398  16.310   6.710  34.580
  612TYR     BB 1399  16.530   6.720  34.990
  612TYR    SC1 1400  16.320   6.490  35.100
  612TYR    SC2 1401  16.250   6.230  35.060
  612TYR    SC3 1402  16.310   6.310  35.310
  613GLN     BB 1403  16.660   7.000  35.000
  613GLN    SC1 1404  16.510   7.120  34.640
  614ASP     BB 1405  16.810   7.060  35.300
  614ASP    SC1 1406  16.980   7.290  35.250
  615VAL     BB 1407  16.930   6.790  35.370
  615VAL    SC1 1408  16.720   6.630  35.430
  616ASN     BB 1409  17.190   6.710  35.170
  616ASN    SC1 1410  17.340   6.970  35.040
  617CYS     BB 1411  17.070   6.540  34.950
  617CYS    SC1 1412  16.970   6.770  34.740
  618THR     BB 1413  16.820   6.270  35.120
  618THR    SC1 1414  16.730   6.120  34.920
  619GLU     BB 1415  16.890   6.190  35.430
  619GLU    SC1 1416  17.080   5.850  35.370
  620VAL     BB 1417  16.620   5.920  35.460
  620VAL    SC1 1418  16.430   5.820  35.300
  621PRO     BB 1419  16.420   5.860  35.790
  621PRO    SC1 1420  16.180   6.000  35.730
  622VAL     BB 1421  16.700   5.680  35.890
  622VAL    SC1 1422  16.680   5.710  36.160
  623ALA     BB 1423  16.960   5.550  35.740
  624ILE     BB 1424  16.940   5.240  35.810
  624ILE    SC1 1425  16.810   5.210  36.090
  625HIS     BB 1426  17.200   5.050  35.770
  625HIS    SC1 1427  17.300   5.110  36.100
  625HIS    SC2 1428  17.230   5.260  36.310
  625HIS    SC3 1429  17.440   5.080  36.330
  626ALA     BB 1430  17.230   4.800  35.630
  627ASP     BB 1431  17.500   4.580  35.770
  627ASP    SC1 1432  17.400   4.280  35.700
  628GLN     BB 1433  17.510   4.610  36.070
  628GLN    SC1 1434  17.520   4.310  36.270
  629LEU     BB 1435  17.140   4.570  36.100
  629LEU    SC1 1436  17.010   4.780  36.340
  630THR     BB 1437  16.890   4.590  35.890
  630THR    SC1 1438  16.850   4.360  35.790
  631PRO     BB 1439  16.640   4.810  35.900
  631PRO    SC1 1440  16.540   4.820  36.140
  632THR     BB 1441  16.520   4.670  35.560
  632THR    SC1 1442  16.270   4.670  35.490
  633TRP     BB 1443  16.760   4.840  35.410
  633TRP    SC1 1444  16.680   5.130  35.410
  633TRP    SC2 1445  16.600   5.380  35.460
  633TRP    SC3 1446  16.470   5.180  35.570
  633TRP    SC4 1447  16.390   5.430  35.620
  634ARG     BB 1448  16.970   4.710  35.220
  634ARG    SC1 1449  17.030   4.410  35.320
  634ARG    SC2 1450  17.070   4.110  35.350
  635VAL     BB 1451  17.160   4.980  35.140
  635VAL    SC1 1452  17.220   4.980  34.880
  636TYR     BB 1453  17.090   5.280  35.280
  636TYR    SC1 1454  16.910   5.370  35.040
  636TYR    SC2 1455  16.860   5.640  35.040
  636TYR    SC3 1456  16.670   5.460  34.970
  637SER     BB 1457  17.360   5.420  35.450
  637SER    SC1 1458  17.430   5.470  35.640
  638THR     BB 1459  17.510   5.630  35.190
  638THR    SC1 1460  17.370   5.560  34.990
  639GLY     BB 1461  17.630   5.830  35.310
  640SER     BB 1462  17.910   5.960  35.250
  640SER    SC1 1463  18.140   5.940  35.340
  641ASN     BB 1464  17.880   6.090  34.930
  641ASN    SC1 1465  18.060   6.320  34.910
  642VAL     BB 1466  17.670   6.060  34.570
  642VAL    SC1 1467  17.550   5.820  34.570
  643PHE     BB 1468  17.520   6.360  34.700
  643PHE    SC1 1469  17.260   6.340  34.540
  643PHE    SC2 1470  17.110   6.400  34.320
  643PHE    SC3 1471  17.000   6.280  34.530
  644GLN     BB 1472  17.620   6.590  34.800
  644GLN    SC1 1473  17.710   6.550  35.180
  645THR     BB 1474  17.500   6.840  34.600
  645THR    SC1 1475  17.430   6.770  34.360
  646ARG     BB 1476  17.590   7.210  34.630
  646ARG    SC1 1477  17.850   7.330  34.570
  646ARG    SC2 1478  18.120   7.560  34.500
  647ALA     BB 1479  17.360   7.330  34.410
  648GLY     BB 1480  17.150   7.230  34.290
  649CYS     BB 1481  16.990   6.910  34.230
  649CYS    SC1 1482  16.970   6.830  34.510
  650LEU     BB 1483  16.870   6.710  34.010
  650LEU    SC1 1484  16.630   6.530  34.210
  651ILE     BB 1485  16.900   6.490  33.760
  651ILE    SC1 1486  16.630   6.340  33.700
  652GLY     BB 1487  17.030   6.560  33.440
  653ALA     BB 1488  17.150   6.800  33.270
  654GLU     BB 1489  16.950   6.750  33.000
  654GLU    SC1 1490  17.290   6.720  32.710
  655HIS     BB 1491  16.710   6.580  32.960
  655HIS    SC1 1492  16.500   6.580  33.180
  655HIS    SC2 1493  16.370   6.590  33.420
  655HIS    SC3 1494  16.240   6.620  33.180
  656VAL     BB 1495  16.540   6.450  32.710
  656VAL    SC1 1496  16.460   6.210  32.800
  657ASN     BB 1497  16.320   6.710  32.630
  657ASN    SC1 1498  16.370   6.960  32.830
  658ASN     BB 1499  16.050   6.620  32.470
  658ASN    SC1 1500  16.010   6.620  32.130
  659SER     BB 1501  15.910   6.470  32.820
  659SER    SC1 1502  16.010   6.320  32.890
  660TYR     BB 1503  15.540   6.400  32.930
  660TYR    SC1 1504  15.520   6.130  32.840
  660TYR    SC2 1505  15.440   5.960  32.640
  660TYR    SC3 1506  15.670   5.910  32.780
  661GLU     BB 1507  15.260   6.570  32.860
  661GLU    SC1 1508  15.080   6.310  32.720
  662CYS     BB 1509  15.170   6.770  33.040
  662CYS    SC1 1510  15.290   6.690  33.340
  663ASP     BB 1511  15.010   7.040  33.090
  663ASP    SC1 1512  14.970   7.250  32.830
  664ILE     BB 1513  15.000   7.070  33.390
  664ILE    SC1 1514  14.720   7.120  33.520
  665PRO     BB 1515  15.240   7.220  33.580
  665PRO    SC1 1516  15.480   7.160  33.460
  666ILE     BB 1517  15.400   7.230  33.900
  666ILE    SC1 1518  15.420   7.530  33.960
  667GLY     BB 1519  15.520   7.070  34.140
  668ALA     BB 1520  15.370   6.800  34.320
  669GLY     BB 1521  15.360   6.570  34.110
  670ILE     BB 1522  15.200   6.560  33.910
  670ILE    SC1 1523  15.050   6.790  33.770
  671CYS     BB 1524  15.300   6.280  33.620
  671CYS    SC1 1525  15.390   6.480  33.420
  672ALA     BB 1526  15.300   5.950  33.630
  673SER     BB 1527  15.210   5.670  33.830
  673SER    SC1 1528  14.970   5.650  33.850
  674TYR     BB 1529  15.440   5.390  33.970
  674TYR    SC1 1530  15.680   5.540  33.770
  674TYR    SC2 1531  15.780   5.580  33.530
  674TYR    SC3 1532  15.770   5.790  33.700
  675GLN     BB 1533  15.510   5.130  34.100
  675GLN    SC1 1534  15.890   5.130  34.000
  676THR     BB 1535  15.440   5.040  34.470
  676THR    SC1 1536  15.360   5.280  34.560
  677GLN     BB 1537  15.390   4.790  34.520
  677GLN    SC1 1538  15.750   4.660  34.310
  678THR     BB 1539  15.280   4.590  34.730
  678THR    SC1 1540  15.110   4.410  34.660
  679ASN     BB 1541  15.380   4.600  35.040
  679ASN    SC1 1542  15.520   4.380  35.140
  680SER     BB 1543  15.350   4.890  35.150
  680SER    SC1 1544  15.380   5.070  34.990
  681PRO     BB 1545  15.170   4.850  35.400
  681PRO    SC1 1546  14.950   4.700  35.290
  682ARG     BB 1547  15.340   4.670  35.600
  682ARG    SC1 1548  15.160   4.450  35.690
  682ARG    SC2 1549  15.040   4.140  35.700
  683ARG     BB 1550  15.610   4.800  35.630
  683ARG    SC1 1551  15.790   4.520  35.560
  683ARG    SC2 1552  15.630   4.200  35.650
  684ALA     BB 1553  15.530   5.090  35.700
  685ARG     BB 1554  15.540   5.320  35.460
  685ARG    SC1 1555  15.260   5.390  35.390
  685ARG    SC2 1556  15.050   5.560  35.460
  686SER     BB 1557  15.810   5.140  35.240
  686SER    SC1 1558  15.960   4.950  35.290
  687VAL     BB 1559  16.030   5.470  35.280
  687VAL    SC1 1560  15.900   5.680  35.380
  688ALA     BB 1561  16.190   5.400  35.100
  689SER     BB 1562  16.350   5.100  34.920
  689SER    SC1 1563  16.370   4.930  35.070
  690GLN     BB 1564  16.350   5.270  34.590
  690GLN    SC1 1565  16.140   4.970  34.380
  691SER     BB 1566  16.300   5.590  34.580
  691SER    SC1 1567  16.340   5.750  34.770
  692ILE     BB 1568  16.200   5.670  34.190
  692ILE    SC1 1569  16.170   5.470  33.950
  693ILE     BB 1570  16.120   5.940  34.040
  693ILE    SC1 1571  16.390   5.940  33.880
  694ALA     BB 1572  16.210   6.330  34.070
  695TYR     BB 1573  16.160   6.580  33.910
  695TYR    SC1 1574  16.260   6.830  34.050
  695TYR    SC2 1575  16.280   7.100  34.020
  695TYR    SC3 1576  16.470   6.960  34.170
  696THR     BB 1577  15.920   6.740  33.660
  696THR    SC1 1578  15.680   6.750  33.760
  697MET     BB 1579  16.090   7.020  33.530
  697MET    SC1 1580  15.860   7.260  33.780
  698SER     BB 1581  16.190   7.180  33.200
  698SER    SC1 1582  16.320   7.350  33.220
  699LEU     BB 1583  15.910   6.980  33.010
  699LEU    SC1 1584  15.750   6.810  33.200
  700GLY     BB 1585  15.860   7.010  32.720
  701ALA     BB 1586  15.890   7.120  32.460
  702GLU     BB 1587  15.770   7.050  32.200
  702GLU    SC1 1588  16.040   7.070  31.920
  703ASN     BB 1589  15.530   6.880  31.980
  703ASN    SC1 1590  15.240   6.910  32.010
  704SER     BB 1591  15.620   6.580  31.850
  704SER    SC1 1592  15.440   6.430  31.890
  705VAL     BB 1593  15.800   6.660  31.620
  705VAL    SC1 1594  15.850   6.910  31.540
  706ALA     BB 1595  15.570   6.520  31.380
  707TYR     BB 1596  15.470   6.730  31.120
  707TYR    SC1 1597  15.700   6.740  30.920
  707TYR    SC2 1598  15.960   6.790  30.970
  707TYR    SC3 1599  15.870   6.740  30.720
  708SER     BB 1600  15.250   6.560  30.950
  708SER    SC1 1601  15.300   6.520  30.710
  709ASN     BB 1602  14.950   6.570  31.130
  709ASN    SC1 1603  14.760   6.400  31.010
  710ASN     BB 1604  15.040   6.850  31.330
  710ASN    SC1 1605  15.170   6.680  31.560
  711SER     BB 1606  15.030   7.080  31.100
  711SER    SC1 1607  15.210   7.090  30.940
  712ILE     BB 1608  14.810   7.360  31.010
  712ILE    SC1 1609  15.060   7.540  30.980
  713ALA     BB 1610  14.490   7.460  31.090
  714ILE     BB 1611  14.200   7.580  31.160
  714ILE    SC1 1612  14.210   7.740  31.420
  715PRO     BB 1613  13.840   7.520  31.110
  715PRO    SC1 1614  13.840   7.620  30.870
  716THR     BB 1615  13.560   7.420  31.360
  716THR    SC1 1616  13.410   7.630  31.350
  717ASN     BB 1617  13.460   7.240  31.650
  717ASN    SC1 1618  13.240   7.040  31.580
  718PHE     BB 1619  13.530   7.290  31.960
  718PHE    SC1 1620  13.400   7.530  32.070
  718PHE    SC2 1621  13.370   7.790  32.040
  718PHE    SC3 1622  13.230   7.660  32.230
  719THR     BB 1623  13.790   7.140  32.190
  719THR    SC1 1624  13.930   7.020  32.020
  720ILE     BB 1625  13.910   7.080  32.510
  720ILE    SC1 1626  13.760   6.840  32.630
  721SER     BB 1627  14.040   7.270  32.770
  721SER    SC1 1628  14.120   7.500  32.730
  722VAL     BB 1629  14.030   7.160  33.120
  722VAL    SC1 1630  13.980   6.910  33.040
  723THR     BB 1631  14.170   7.160  33.450
  723THR    SC1 1632  14.260   6.930  33.520
  724THR     BB 1633  14.040   7.330  33.740
  724THR    SC1 1634  13.950   7.150  33.900
  725GLU     BB 1635  14.100   7.660  33.860
  725GLU    SC1 1636  14.390   7.860  33.800
  726ILE     BB 1637  13.910   7.920  34.010
  726ILE    SC1 1638  13.880   8.070  33.740
  727LEU     BB 1639  13.740   8.050  34.270
  727LEU    SC1 1640  13.710   8.360  34.170
  728PRO     BB 1641  13.710   8.000  34.630
  728PRO    SC1 1642  13.690   7.740  34.690
  729VAL     BB 1643  13.640   8.290  34.830
  729VAL    SC1 1644  13.530   8.450  34.660
  730SER     BB 1645  13.470   8.310  35.180
  730SER    SC1 1646  13.250   8.300  35.150
  731MET     BB 1647  13.550   8.270  35.550
  731MET    SC1 1648  13.820   8.470  35.620
  732THR     BB 1649  13.220   8.280  35.670
  732THR    SC1 1650  13.040   8.140  35.540
  733LYS     BB 1651  13.160   8.430  35.890
  733LYS    SC1 1652  12.860   8.590  35.920
  733LYS    SC2 1653  12.630   8.710  35.820
  734THR     BB 1654  13.460   8.460  36.040
  734THR    SC1 1655  13.640   8.280  36.080
  735SER     BB 1656  13.450   8.570  36.440
  735SER    SC1 1657  13.200   8.600  36.460
  736VAL     BB 1658  13.700   8.520  36.680
  736VAL    SC1 1659  13.920   8.540  36.530
  737ASP     BB 1660  13.560   8.620  36.950
  737ASP    SC1 1661  13.250   8.670  36.930
  738CYS     BB 1662  13.710   8.570  37.250
  738CYS    SC1 1663  13.960   8.730  37.260
  739THR     BB 1664  13.500   8.560  37.470
  739THR    SC1 1665  13.310   8.730  37.430
  740MET     BB 1666  13.470   8.250  37.510
  740MET    SC1 1667  13.220   8.220  37.310
  741TYR     BB 1668  13.760   8.170  37.580
  741TYR    SC1 1669  14.060   8.250  37.390
  741TYR    SC2 1670  14.270   8.410  37.450
  741TYR    SC3 1671  14.220   8.340  37.190
  742ILE     BB 1672  13.800   8.350  37.840
  742ILE    SC1 1673  13.940   8.600  37.720
  743CYS     BB 1674  13.860   8.320  38.160
  743CYS    SC1 1675  14.140   8.450  38.170
  744GLY     BB 1676  13.710   8.330  38.400
  745ASP     BB 1677  13.620   8.580  38.570
  745ASP    SC1 1678  13.440   8.780  38.420
  746SER     BB 1679  13.700   8.740  38.840
  746SER    SC1 1680  13.660   8.670  39.050
  747THR     BB 1681  13.800   9.040  38.760
  747THR    SC1 1682  13.620   9.200  38.650
  748GLU     BB 1683  14.100   9.030  38.710
  748GLU    SC1 1684  14.350   9.120  39.000
  749CYS     BB 1685  14.100   8.820  38.480
  749CYS    SC1 1686  14.240   8.650  38.250
  750SER     BB 1687  13.900   8.960  38.290
  750SER    SC1 1688  13.800   8.830  38.100
  751ASN     BB 1689  14.060   9.220  38.240
  751ASN    SC1 1690  13.900   9.480  38.280
  752LEU     BB 1691  14.330   9.110  38.120
  752LEU    SC1 1692  14.500   9.130  38.440
  753LEU     BB 1693  14.200   9.000  37.860
  753LEU    SC1 1694  14.410   8.790  37.760
  754LEU     BB 1695  13.930   9.150  37.760
  754LEU    SC1 1696  13.640   9.060  37.640
  755GLN     BB 1697  13.980   9.420  37.770
  755GLN    SC1 1698  13.620   9.590  37.790
  756TYR     BB 1699  14.230   9.520  37.870
  756TYR    SC1 1700  14.420   9.550  38.100
  756TYR    SC2 1701  14.470   9.780  38.250
  756TYR    SC3 1702  14.650   9.580  38.240
  757GLY     BB 1703  14.330   9.740  37.660
  758SER     BB 1704  14.370   9.650  37.400
  758SER    SC1 1705  14.390   9.780  37.140
  759PHE     BB 1706  14.380   9.330  37.330
  759PHE    SC1 1707  14.600   9.220  37.530
  759PHE    SC2 1708  14.750   9.130  37.730
  759PHE    SC3 1709  14.660   9.380  37.740
  760CYS     BB 1710  14.090   9.250  37.260
  760CYS    SC1 1711  14.010   8.960  37.310
  761THR     BB 1712  14.010   9.450  37.050
  761THR    SC1 1713  13.770   9.530  37.020
  762GLN     BB 1714  14.210   9.390  36.820
  762GLN    SC1 1715  14.440   9.640  36.680
  763LEU     BB 1716  14.120   9.100  36.760
  763LEU    SC1 1717  14.150   8.830  36.870
  764ASN     BB 1718  13.820   9.150  36.690
  764ASN    SC1 1719  13.550   9.010  36.620
  765ARG     BB 1720  13.850   9.350  36.460
  765ARG    SC1 1721  14.010   9.630  36.450
  765ARG    SC2 1722  14.000   9.960  36.360
  766ALA     BB 1723  14.020   9.170  36.280
  767LEU     BB 1724  13.820   8.940  36.240
  767LEU    SC1 1725  13.920   8.670  36.090
  768THR     BB 1726  13.560   9.080  36.120
  768THR    SC1 1727  13.310   9.010  36.120
  769GLY     BB 1728  13.690   9.190  35.860
  770ILE     BB 1729  13.740   8.940  35.680
  770ILE    SC1 1730  13.950   9.070  35.490
  771ALA     BB 1731  13.460   8.820  35.670
  772VAL     BB 1732  13.280   9.060  35.590
  772VAL    SC1 1733  13.040   9.070  35.690
  773GLU     BB 1734  13.420   9.120  35.320
  773GLU    SC1 1735  13.630   9.420  35.390
  774GLN     BB 1736  13.360   8.850  35.180
  774GLN    SC1 1737  13.740   8.720  35.130
  775ASP     BB 1738  13.050   8.860  35.190
  775ASP    SC1 1739  12.930   8.650  35.400
  776LYS     BB 1740  13.010   9.110  35.010
  776LYS    SC1 1741  13.030   9.380  35.160
  776LYS    SC2 1742  13.190   9.600  35.270
  777ASN     BB 1743  13.130   8.980  34.750
  777ASN    SC1 1744  13.400   8.890  34.720
  778THR     BB 1745  12.930   8.750  34.690
  778THR    SC1 1746  13.030   8.550  34.820
  779GLN     BB 1747  12.660   8.900  34.670
  779GLN    SC1 1748  12.560   9.140  34.960
  780GLU     BB 1749  12.740   9.130  34.470
  780GLU    SC1 1750  12.840   9.470  34.640
  781VAL     BB 1751  12.820   8.940  34.230
  781VAL    SC1 1752  13.060   8.840  34.200
  782PHE     BB 1753  12.570   8.770  34.190
  782PHE    SC1 1754  12.670   8.520  34.280
  782PHE    SC2 1755  12.650   8.250  34.230
  782PHE    SC3 1756  12.650   8.350  34.490
  783ALA     BB 1757  12.280   8.910  34.300
  784GLN     BB 1758  12.270   9.170  34.250
  784GLN    SC1 1759  12.340   9.380  34.570
  785VAL     BB 1760  12.080   9.220  33.990
  785VAL    SC1 1761  12.080   8.990  33.850
  786LYS     BB 1762  11.820   9.370  34.170
  786LYS    SC1 1763  11.960   9.600  34.230
  786LYS    SC2 1764  12.120   9.790  34.240
  787GLN     BB 1765  11.640   9.290  33.820
  787GLN    SC1 1766  11.360   9.510  34.040
  788ILE     BB 1767  11.610   9.270  33.570
  788ILE    SC1 1768  11.430   9.270  33.320
  789TYR     BB 1769  11.770   8.940  33.420
  789TYR    SC1 1770  12.060   9.160  33.410
  789TYR    SC2 1771  12.280   9.310  33.480
  789TYR    SC3 1772  12.090   9.420  33.320
  790LYS     BB 1773  11.710   8.650  33.260
  790LYS    SC1 1774  11.570   8.460  33.420
  790LYS    SC2 1775  11.410   8.320  33.600
  791THR     BB 1776  11.760   8.450  33.000
  791THR    SC1 1777  11.850   8.550  32.770
  792PRO     BB 1778  11.860   8.090  33.070
  792PRO    SC1 1779  12.010   8.090  33.290
  793PRO     BB 1780  12.010   7.860  32.760
  793PRO    SC1 1781  12.070   8.060  32.570
  794ILE     BB 1782  12.170   7.590  32.670
  794ILE    SC1 1783  12.240   7.630  32.380
  795LYS     BB 1784  12.090   7.310  32.800
  795LYS    SC1 1785  12.290   7.100  32.660
  795LYS    SC2 1786  12.230   6.830  32.750
  796ASP     BB 1787  11.840   7.160  32.880
  796ASP    SC1 1788  11.760   6.850  32.760
  797PHE     BB 1789  11.600   7.160  33.090
  797PHE    SC1 1790  11.360   7.050  32.970
  797PHE    SC2 1791  11.270   6.980  32.720
  797PHE    SC3 1792  11.120   6.920  32.940
  798GLY     BB 1793  11.550   7.430  33.200
  799GLY     BB 1794  11.790   7.600  33.150
  800PHE     BB 1795  12.010   7.550  33.300
  800PHE    SC1 1796  12.280   7.680  33.230
  800PHE    SC2 1797  12.450   7.820  33.080
  800PHE    SC3 1798  12.550   7.660  33.270
  801ASN     BB 1799  11.970   7.310  33.590
  801ASN    SC1 1800  11.740   7.180  33.550
  802PHE     BB 1801  12.260   7.310  33.680
  802PHE    SC1 1802  12.330   7.600  33.710
  802PHE    SC2 1803  12.230   7.850  33.680
  802PHE    SC3 1804  12.430   7.800  33.860
  803SER     BB 1805  12.420   6.990  33.710
  803SER    SC1 1806  12.350   6.900  33.910
  804GLN     BB 1807  12.660   6.780  33.520
  804GLN    SC1 1808  12.700   6.780  33.120
  805ILE     BB 1809  12.760   6.570  33.700
  805ILE    SC1 1810  12.940   6.650  33.940
  806LEU     BB 1811  12.810   6.220  33.640
  806LEU    SC1 1812  13.040   6.120  33.910
  807PRO     BB 1813  12.690   6.270  33.320
  807PRO    SC1 1814  12.940   6.230  33.150
  808ASP     BB 1815  12.360   6.450  33.310
  808ASP    SC1 1816  12.320   6.440  33.010
  809PRO     BB 1817  12.190   6.370  33.520
  809PRO    SC1 1818  12.320   6.160  33.690
  810SER     BB 1819  11.930   6.510  33.650
  810SER    SC1 1820  11.930   6.740  33.710
  811LYS     BB 1821  11.690   6.320  33.590
  811LYS    SC1 1822  11.760   6.180  33.310
  811LYS    SC2 1823  11.850   6.230  33.080
  812PRO     BB 1824  11.430   6.470  33.650
  812PRO    SC1 1825  11.210   6.370  33.450
  813SER     BB 1826  11.400   6.790  33.630
  813SER    SC1 1827  11.260   6.940  33.480
  814LYS     BB 1828  11.510   6.930  33.900
  814LYS    SC1 1829  11.260   7.060  34.040
  814LYS    SC2 1830  11.000   7.150  33.970
  815ARG     BB 1831  11.740   6.940  34.120
  815ARG    SC1 1832  11.950   7.160  34.020
  815ARG    SC2 1833  12.130   7.350  34.150
  816SER     BB 1834  11.860   6.870  34.410
  816SER    SC1 1835  11.750   6.750  34.610
  817PHE     BB 1836  12.190   6.920  34.400
  817PHE    SC1 1837  12.280   6.660  34.510
  817PHE    SC2 1838  12.150   6.430  34.570
  817PHE    SC3 1839  12.420   6.430  34.580
  818ILE     BB 1840  12.460   7.070  34.380
  818ILE    SC1 1841  12.700   6.880  34.290
  819GLU     BB 1842  12.450   7.230  34.640
  819GLU    SC1 1843  12.380   7.540  34.550
  820ASP     BB 1844  12.380   7.020  34.860
  820ASP    SC1 1845  12.080   6.900  34.910
  821LEU     BB 1846  12.620   6.830  34.830
  821LEU    SC1 1847  12.790   6.560  34.910
  822LEU     BB 1848  12.850   7.030  34.880
  822LEU    SC1 1849  13.180   6.960  34.760
  823PHE     BB 1850  12.770   7.140  35.150
  823PHE    SC1 1851  13.020   7.250  35.320
  823PHE    SC2 1852  13.180   7.460  35.370
  823PHE    SC3 1853  13.280   7.210  35.370
  824ASN     BB 1854  12.520   7.150  35.360
  824ASN    SC1 1855  12.490   7.380  35.520
  825LYS     BB 1856  12.240   6.970  35.350
  825LYS    SC1 1857  11.980   7.150  35.350
  825LYS    SC2 1858  11.750   7.100  35.460
  826VAL     BB 1859  12.410   6.640  35.250
  826VAL    SC1 1860  12.320   6.470  35.070
  827THR     BB 1861  12.480   6.610  35.620
  827THR    SC1 1862  12.330   6.490  35.800
  828LEU     BB 1863  12.640   6.910  35.730
  828LEU    SC1 1864  13.010   6.920  35.700
  829ALA     BB 1865  12.500   7.090  35.900
  830ASP     BB 1866  12.180   7.120  35.880
  830ASP    SC1 1867  12.030   6.890  35.850
  831ALA     BB 1868  12.040   7.360  35.900
  832GLY     BB 1869  11.930   7.620  36.040
  833PHE     BB 1870  12.170   7.930  36.070
  833PHE    SC1 1871  12.130   8.160  35.930
  833PHE    SC2 1872  12.130   8.270  35.680
  833PHE    SC3 1873  12.200   8.420  35.890
  834ILE     BB 1874  12.310   8.010  36.350
  834ILE    SC1 1875  12.410   8.300  36.320
  835LYS     BB 1876  12.310   7.730  36.500
  835LYS    SC1 1877  12.440   7.630  36.760
  835LYS    SC2 1878  12.530   7.580  37.040
  836GLN     BB 1879  12.330   7.460  36.330
  836GLN    SC1 1880  12.450   7.550  36.010
  837TYR     BB 1881  12.480   7.210  36.490
  837TYR    SC1 1882  12.740   7.210  36.340
  837TYR    SC2 1883  12.890   7.040  36.180
  837TYR    SC3 1884  13.010   7.210  36.350
  838GLY     BB 1885  12.420   7.110  36.780
  839ASP     BB 1886  12.510   6.810  36.780
  839ASP    SC1 1887  12.340   6.550  36.720
  840CYS     BB 1888  12.810   6.850  36.700
  840CYS    SC1 1889  13.040   6.700  36.590
  841LEU     BB 1890  12.910   7.010  36.940
  841LEU    SC1 1891  12.820   7.320  36.800
  842GLY     BB 1892  12.890   6.790  37.160
  843ASP     BB 1893  13.120   6.600  37.080
  843ASP    SC1 1894  13.200   6.370  37.270
  844ILE     BB 1895  13.380   6.780  36.980
  844ILE    SC1 1896  13.350   7.040  37.150
  845ALA     BB 1897  13.620   6.640  36.940
  846ALA     BB 1898  13.600   6.420  36.730
  847ARG     BB 1899  13.530   6.420  36.450
  847ARG    SC1 1900  13.270   6.300  36.340
  847ARG    SC2 1901  13.070   6.140  36.170
  848ASP     BB 1902  13.730   6.570  36.260
  848ASP    SC1 1903  13.940   6.670  36.500
  849LEU     BB 1904  13.600   6.750  36.060
  849LEU    SC1 1905  13.380   6.590  35.950
  850ILE     BB 1906  13.500   7.050  36.180
  850ILE    SC1 1907  13.370   7.220  35.950
  851CYS     BB 1908  13.470   6.970  36.510
  851CYS    SC1 1909  13.230   6.780  36.470
  852ALA     BB 1910  13.370   7.210  36.710
  853GLN     BB 1911  13.470   7.500  36.680
  853GLN    SC1 1912  13.440   7.530  36.320
  854LYS     BB 1913  13.220   7.660  36.790
  854LYS    SC1 1914  13.010   7.740  36.560
  854LYS    SC2 1915  12.810   7.690  36.410
  855PHE     BB 1916  13.250   7.560  37.080
  855PHE    SC1 1917  13.050   7.400  37.280
  855PHE    SC2 1918  13.080   7.320  37.530
  855PHE    SC3 1919  12.850   7.260  37.400
  856ASN     BB 1920  13.420   7.770  37.260
  856ASN    SC1 1921  13.300   7.780  37.570
  857GLY     BB 1922  13.640   7.860  37.150
  858LEU     BB 1923  13.640   8.160  37.040
  858LEU    SC1 1924  13.970   8.160  36.870
  859THR     BB 1925  13.390   8.140  36.780
  859THR    SC1 1926  13.140   8.190  36.860
  860VAL     BB 1927  13.420   7.980  36.450
  860VAL    SC1 1928  13.680   7.970  36.440
  861LEU     BB 1929  13.150   8.060  36.210
  861LEU    SC1 1930  12.900   8.220  36.350
  862PRO     BB 1931  13.150   7.790  35.980
  862PRO    SC1 1932  13.430   7.840  35.860
  863PRO     BB 1933  12.910   7.680  35.820
  863PRO    SC1 1934  12.870   7.380  35.780
  864LEU     BB 1935  12.610   7.900  35.670
  864LEU    SC1 1936  12.660   8.140  35.880
  865LEU     BB 1937  12.450   8.020  35.360
  865LEU    SC1 1938  12.630   8.280  35.360
  866THR     BB 1939  12.110   7.850  35.370
  866THR    SC1 1940  12.110   7.700  35.590
  867ASP     BB 1941  11.820   7.830  35.210
  867ASP    SC1 1942  11.660   7.620  35.280
  868GLU     BB 1943  11.690   8.060  35.050
  868GLU    SC1 1944  11.350   7.980  35.100
  869MET     BB 1945  11.940   8.220  34.960
  869MET    SC1 1946  12.140   8.330  35.210
  870ILE     BB 1947  12.090   8.000  34.800
  870ILE    SC1 1948  12.390   8.030  34.730
  871ALA     BB 1949  11.870   7.960  34.580
  872GLN     BB 1950  11.850   8.260  34.490
  872GLN    SC1 1951  11.540   8.300  34.640
  873TYR     BB 1952  12.150   8.320  34.430
  873TYR    SC1 1953  12.230   8.510  34.660
  873TYR    SC2 1954  12.430   8.520  34.840
  873TYR    SC3 1955  12.240   8.710  34.830
  874THR     BB 1956  12.190   8.120  34.200
  874THR    SC1 1957  12.280   7.900  34.310
  875SER     BB 1958  12.000   8.240  33.990
  875SER    SC1 1959  11.850   8.200  33.770
  876ALA     BB 1960  12.130   8.530  33.980
  877LEU     BB 1961  12.390   8.430  33.840
  877LEU    SC1 1962  12.710   8.590  33.770
  878LEU     BB 1963  12.260   8.330  33.580
  878LEU    SC1 1964  12.540   8.160  33.380
  879ALA     BB 1965  12.120   8.590  33.500
  880GLY     BB 1966  12.370   8.770  33.460
  881THR     BB 1967  12.530   8.610  33.250
  881THR    SC1 1968  12.780   8.640  33.200
  882ILE     BB 1969  12.310   8.620  33.030
  882ILE    SC1 1970  12.250   8.340  32.920
  883THR     BB 1971  12.270   8.930  33.000
  883THR    SC1 1972  12.010   8.970  32.960
  884SER     BB 1973  12.550   9.030  32.910
  884SER    SC1 1974  12.620   9.100  32.680
  885GLY     BB 1975  12.650   9.200  33.180
  886TRP     BB 1976  12.860   9.420  33.060
  886TRP    SC1 1977  13.080   9.380  32.900
  886TRP    SC2 1978  13.320   9.330  32.780
  886TRP    SC3 1979  13.090   9.350  32.640
  886TRP    SC4 1980  13.330   9.320  32.510
  887THR     BB 1981  12.990   9.590  33.310
  887THR    SC1 1982  13.240   9.650  33.290
  888PHE     BB 1983  12.830   9.620  33.580
  888PHE    SC1 1984  12.790   9.310  33.650
  888PHE    SC2 1985  12.820   9.040  33.680
  888PHE    SC3 1986  12.620   9.170  33.810
  889GLY     BB 1987  12.620   9.830  33.490
  890ALA     BB 1988  12.490   9.690  33.240
  891GLY     BB 1989  12.370   9.630  32.950
  892ALA     BB 1990  12.220   9.400  32.780
  893ALA     BB 1991  12.090   9.320  32.550
  894LEU     BB 1992  11.830   9.180  32.470
  894LEU    SC1 1993  11.780   9.240  32.160
  895GLN     BB 1994  11.680   8.900  32.510
  895GLN    SC1 1995  11.490   8.920  32.870
  896ILE     BB 1996  11.440   8.720  32.430
  896ILE    SC1 1997  11.230   8.740  32.210
  897PRO     BB 1998  11.420   8.390  32.570
  897PRO    SC1 1999  11.150   8.340  32.510
  898PHE     BB 2000  11.680   8.260  32.410
  898PHE    SC1 2001  11.580   7.950  32.380
  898PHE    SC2 2002  11.490   7.710  32.300
  898PHE    SC3 2003  11.740   7.730  32.390
  899ALA     BB 2004  11.730   8.370  32.120
  900MET     BB 2005  11.890   8.630  32.180
  900MET    SC1 2006  11.700   8.810  31.910
  901GLN     BB 2007  12.110   8.520  32.370
  901GLN    SC1 2008  12.230   8.840  32.480
  902MET     BB 2009  12.230   8.320  32.160
  902MET    SC1 2010  12.050   7.970  32.070
  903ALA     BB 2011  12.300   8.510  31.930
  904TYR     BB 2012  12.480   8.710  32.080
  904TYR    SC1 2013  12.470   8.980  32.040
  904TYR    SC2 2014  12.290   9.150  32.140
  904TYR    SC3 2015  12.550   9.200  32.180
  905ARG     BB 2016  12.700   8.510  32.150
  905ARG    SC1 2017  12.670   8.400  32.430
  905ARG    SC2 2018  12.660   8.610  32.660
  906PHE     BB 2019  12.760   8.400  31.860
  906PHE    SC1 2020  12.730   8.070  31.940
  906PHE    SC2 2021  12.860   7.880  32.080
  906PHE    SC3 2022  12.590   7.910  32.100
  907ASN     BB 2023  12.870   8.660  31.740
  907ASN    SC1 2024  12.610   8.800  31.550
  908GLY     BB 2025  13.130   8.710  31.900
  909ILE     BB 2026  13.340   8.590  31.690
  909ILE    SC1 2027  13.500   8.360  31.830
  910GLY     BB 2028  13.230   8.480  31.390
  911VAL     BB 2029  13.100   8.220  31.460
  911VAL    SC1 2030  13.160   8.050  31.650
  912THR     BB 2031  12.760   8.260  31.330
  912THR    SC1 2032  12.710   8.480  31.190
  913GLN     BB 2033  12.580   8.000  31.420
  913GLN    SC1 2034  12.250   8.100  31.640
  914ASN     BB 2035  12.810   7.770  31.350
  914ASN    SC1 2036  12.900   7.780  31.090
  915VAL     BB 2037  12.840   7.630  31.630
  915VAL    SC1 2038  13.040   7.510  31.750
  916LEU     BB 2039  12.550   7.520  31.650
  916LEU    SC1 2040  12.290   7.520  31.840
  917TYR     BB 2041  12.550   7.320  31.410
  917TYR    SC1 2042  12.790   7.290  31.240
  917TYR    SC2 2043  13.060   7.320  31.250
  917TYR    SC3 2044  12.940   7.220  31.030
  918GLU     BB 2045  12.270   7.140  31.410
  918GLU    SC1 2046  12.140   7.230  31.020
  919ASN     BB 2047  12.010   7.240  31.600
  919ASN    SC1 2048  11.770   7.200  31.440
  920GLN     BB 2049  12.030   7.010  31.840
  920GLN    SC1 2050  11.630   6.950  31.840
  921LYS     BB 2051  12.280   6.830  31.810
  921LYS    SC1 2052  12.540   6.600  31.840
  921LYS    SC2 2053  12.580   6.320  31.740
  922LEU     BB 2054  12.500   7.050  31.860
  922LEU    SC1 2055  12.790   7.060  31.740
  923ILE     BB 2056  12.430   7.130  32.150
  923ILE    SC1 2057  12.620   7.370  32.190
  924ALA     BB 2058  12.450   6.850  32.290
  925ASN     BB 2059  12.750   6.790  32.220
  925ASN    SC1 2060  12.930   6.550  32.210
  926GLN     BB 2061  12.880   7.020  32.380
  926GLN    SC1 2062  13.120   7.090  32.090
  927PHE     BB 2063  12.790   6.970  32.670
  927PHE    SC1 2064  12.750   7.230  32.780
  927PHE    SC2 2065  12.770   7.470  32.650
  927PHE    SC3 2066  12.630   7.450  32.880
  928ASN     BB 2067  12.890   6.670  32.700
  928ASN    SC1 2068  12.690   6.500  32.700
  929SER     BB 2069  13.190   6.700  32.650
  929SER    SC1 2070  13.320   6.650  32.450
  930ALA     BB 2071  13.260   6.880  32.900
  931ILE     BB 2072  13.190   6.680  33.120
  931ILE    SC1 2073  13.190   6.730  33.430
  932GLY     BB 2074  13.370   6.430  33.080
  933LYS     BB 2075  13.650   6.560  33.080
  933LYS    SC1 2076  13.870   6.350  32.950
  933LYS    SC2 2077  14.010   6.160  32.870
  934ILE     BB 2078  13.670   6.690  33.360
  934ILE    SC1 2079  13.670   6.980  33.460
  935GLN     BB 2080  13.610   6.450  33.550
  935GLN    SC1 2081  13.280   6.270  33.500
  936ASP     BB 2082  13.830   6.250  33.450
  936ASP    SC1 2083  13.680   6.030  33.340
  937SER     BB 2084  14.070   6.450  33.490
  937SER    SC1 2085  14.240   6.470  33.310
  938LEU     BB 2086  14.080   6.470  33.790
  938LEU    SC1 2087  13.870   6.700  33.870
  939SER     BB 2088  14.080   6.160  33.840
  939SER    SC1 2089  13.850   6.070  33.920
  940SER     BB 2090  14.360   6.090  33.720
  940SER    SC1 2091  14.470   5.850  33.760
  941THR     BB 2092  14.590   6.320  33.670
  941THR    SC1 2093  14.820   6.210  33.670
  942ALA     BB 2094  14.570   6.610  33.770
  943SER     BB 2095  14.430   6.740  33.980
  943SER    SC1 2096  14.320   6.630  34.210
  944ALA     BB 2097  14.480   7.110  33.930
  945LEU     BB 2098  14.410   7.210  34.160
  945LEU    SC1 2099  14.140   7.060  34.300
  946GLY     BB 2100  14.480   7.530  34.180
  947LYS     BB 2101  14.310   7.770  34.270
  947LYS    SC1 2102  14.320   8.090  34.220
  947LYS    SC2 2103  14.250   8.310  34.040
  948LEU     BB 2104  14.100   7.610  34.420
  948LEU    SC1 2105  13.870   7.500  34.250
  949GLN     BB 2106  14.300   7.460  34.610
  949GLN    SC1 2107  14.720   7.380  34.600
  950ASP     BB 2108  14.400   7.710  34.770
  950ASP    SC1 2109  14.600   7.950  34.660
  951VAL     BB 2110  14.140   7.820  34.900
  951VAL    SC1 2111  14.120   8.080  34.860
  952VAL     BB 2112  14.050   7.580  35.070
  952VAL    SC1 2113  13.940   7.390  34.930
  953ASN     BB 2114  14.310   7.490  35.220
  953ASN    SC1 2115  14.460   7.260  35.030
  954GLN     BB 2116  14.360   7.760  35.370
  954GLN    SC1 2117  14.490   8.090  35.220
  955ASN     BB 2118  14.100   7.760  35.550
  955ASN    SC1 2119  13.940   7.950  35.700
  956ALA     BB 2120  14.160   7.490  35.700
  957GLN     BB 2121  14.440   7.560  35.820
  957GLN    SC1 2122  14.720   7.370  35.580
  958ALA     BB 2123  14.380   7.800  35.990
  959LEU     BB 2124  14.160   7.680  36.180
  959LEU    SC1 2125  13.880   7.660  36.050
  960ASN     BB 2126  14.320   7.460  36.320
  960ASN    SC1 2127  14.420   7.210  36.200
  961THR     BB 2128  14.530   7.640  36.460
  961THR    SC1 2129  14.740   7.660  36.300
  962LEU     BB 2130  14.350   7.810  36.640
  962LEU    SC1 2131  14.440   7.970  36.920
  963VAL     BB 2132  14.190   7.570  36.770
  963VAL    SC1 2133  13.930   7.620  36.740
  964LYS     BB 2134  14.440   7.430  36.890
  964LYS    SC1 2135  14.380   7.120  36.820
  964LYS    SC2 2136  14.330   6.970  36.620
  965GLN     BB 2137  14.560   7.450  37.200
  965GLN    SC1 2138  14.790   7.150  37.080
  966LEU     BB 2139  14.760   7.620  37.370
  966LEU    SC1 2140  14.620   7.910  37.360
  967SER     BB 2141  15.030   7.620  37.590
  967SER    SC1 2142  14.990   7.710  37.800
  968SER     BB 2143  15.230   7.370  37.530
  968SER    SC1 2144  15.230   7.240  37.350
  969ASN     BB 2145  15.330   7.350  37.850
  969ASN    SC1 2146  15.230   7.210  38.080
  970PHE     BB 2147  15.500   7.690  37.820
  970PHE    SC1 2148  15.420   7.950  37.700
  970PHE    SC2 2149  15.230   8.140  37.680
  970PHE    SC3 2150  15.500   8.200  37.670
  971GLY     BB 2151  15.450   7.740  38.220
  972ALA     BB 2152  15.180   7.680  38.230
  973ILE     BB 2153  14.950   7.530  38.340
  973ILE    SC1 2154  15.040   7.470  38.630
  974SER     BB 2155  14.710   7.420  38.130
  974SER    SC1 2156  14.660   7.180  38.150
  975SER     BB 2157  14.530   7.650  37.990
  975SER    SC1 2158  14.470   7.580  37.770
  976VAL     BB 2159  14.330   7.940  38.070
  976VAL    SC1 2160  14.200   8.050  37.870
  977LEU     BB 2161  14.480   8.030  38.350
  977LEU    SC1 2162  14.620   8.300  38.330
  978ASN     BB 2163  14.330   8.050  38.620
  978ASN    SC1 2164  14.140   8.300  38.680
  979ASP     BB 2165  14.540   7.910  38.800
  979ASP    SC1 2166  14.620   7.670  38.640
  980ILE     BB 2167  14.770   8.120  38.800
  980ILE    SC1 2168  15.010   8.010  38.630
  981LEU     BB 2169  14.610   8.370  38.910
  981LEU    SC1 2170  14.510   8.610  38.710
  982SER     BB 2171  14.500   8.240  39.170
  982SER    SC1 2172  14.280   8.110  39.150
  983ARG     BB 2173  14.770   8.190  39.300
  983ARG    SC1 2174  14.820   7.880  39.240
  983ARG    SC2 2175  14.920   7.660  39.010
  984LEU     BB 2176  14.870   8.500  39.320
  984LEU    SC1 2177  14.660   8.740  39.220
  985ASP     BB 2178  15.030   8.640  39.530
  985ASP    SC1 2179  15.020   8.570  39.810
  986LYS     BB 2180  15.170   8.930  39.500
  986LYS    SC1 2181  14.970   9.120  39.290
  986LYS    SC2 2182  14.790   9.290  39.210
  987VAL     BB 2183  15.430   8.960  39.340
  987VAL    SC1 2184  15.600   9.170  39.290
  988GLU     BB 2185  15.490   8.670  39.240
  988GLU    SC1 2186  15.850   8.670  39.390
  989ALA     BB 2187  15.240   8.660  39.060
  990GLU     BB 2188  15.320   8.890  38.860
  990GLU    SC1 2189  15.230   9.250  38.890
  991VAL     BB 2190  15.570   8.770  38.720
  991VAL    SC1 2191  15.810   8.770  38.840
  992GLN     BB 2192  15.440   8.530  38.590
  992GLN    SC1 2193  15.450   8.150  38.560
  993ILE     BB 2194  15.210   8.680  38.460
  993ILE    SC1 2195  14.990   8.520  38.610
  994ASP     BB 2196  15.340   8.880  38.270
  994ASP    SC1 2197  15.440   9.120  38.410
  995ARG     BB 2198  15.450   8.680  38.060
  995ARG    SC1 2199  15.760   8.760  37.980
  995ARG    SC2 2200  15.880   8.850  38.270
  996LEU     BB 2201  15.180   8.540  37.990
  996LEU    SC1 2202  15.180   8.280  38.180
  997ILE     BB 2203  14.990   8.760  37.910
  997ILE    SC1 2204  14.770   8.760  38.130
  998THR     BB 2205  15.140   8.880  37.660
  998THR    SC1 2206  15.360   9.010  37.720
  999GLY     BB 2207  15.170   8.620  37.500
 1000ARG     BB 2208  14.870   8.560  37.500
 1000ARG    SC1 2209  14.740   8.370  37.710
 1000ARG    SC2 2210  14.750   8.180  37.890
 1001LEU     BB 2211  14.790   8.800  37.320
 1001LEU    SC1 2212  14.470   8.760  37.240
 1002GLN     BB 2213  14.970   8.720  37.080
 1002GLN    SC1 2214  15.230   8.970  37.100
 1003SER     BB 2215  14.840   8.470  36.950
 1003SER    SC1 2216  14.780   8.270  37.080
 1004LEU     BB 2217  14.580   8.600  36.840
 1004LEU    SC1 2218  14.370   8.400  36.720
 1005GLN     BB 2219  14.730   8.790  36.650
 1005GLN    SC1 2220  14.630   9.090  36.880
 1006THR     BB 2221  14.860   8.600  36.450
 1006THR    SC1 2222  15.060   8.440  36.500
 1007TYR     BB 2223  14.610   8.480  36.310
 1007TYR    SC1 2224  14.350   8.280  36.200
 1007TYR    SC2 2225  14.130   8.200  36.080
 1007TYR    SC3 2226  14.170   8.160  36.350
 1008VAL     BB 2227  14.490   8.750  36.210
 1008VAL    SC1 2228  14.310   8.790  36.400
 1009THR     BB 2229  14.730   8.830  36.030
 1009THR    SC1 2230  14.830   9.060  36.080
 1010GLN     BB 2231  14.730   8.590  35.840
 1010GLN    SC1 2232  15.080   8.480  35.970
 1011GLN     BB 2233  14.430   8.560  35.780
 1011GLN    SC1 2234  14.450   8.190  35.710
 1012LEU     BB 2235  14.390   8.850  35.670
 1012LEU    SC1 2236  14.250   9.060  35.870
 1013ILE     BB 2237  14.600   8.840  35.450
 1013ILE    SC1 2238  14.820   8.990  35.610
 1014ARG     BB 2239  14.490   8.600  35.300
 1014ARG    SC1 2240  14.640   8.510  35.060
 1014ARG    SC2 2241  14.830   8.300  34.920
 1015ALA     BB 2242  14.200   8.700  35.260
 1016ALA     BB 2243  14.270   8.950  35.080
 1017GLU     BB 2244  14.340   8.810  34.810
 1017GLU    SC1 2245  14.520   8.960  34.490
 1018ILE     BB 2246  14.060   8.700  34.770
 1018ILE    SC1 2247  14.030   8.460  34.570
 1019ARG     BB 2248  13.890   8.960  34.760
 1019ARG    SC1 2249  13.850   9.180  35.010
 1019ARG    SC2 2250  14.080   9.430  35.120
 1020ALA     BB 2251  14.030   9.080  34.520
 1021SER     BB 2252  13.990   8.870  34.300
 1021SER    SC1 2253  14.170   8.790  34.170
 1022ALA     BB 2254  13.680   8.860  34.300
 1023ASN     BB 2255  13.630   9.160  34.230
 1023ASN    SC1 2256  13.340   9.220  34.360
 1024LEU     BB 2257  13.750   9.160  33.940
 1024LEU    SC1 2258  14.050   9.190  33.870
 1025ALA     BB 2259  13.570   8.950  33.810
 1026ALA     BB 2260  13.290   9.080  33.850
 1027THR     BB 2261  13.320   9.340  33.680
 1027THR    SC1 2262  13.280   9.570  33.780
 1028LYS     BB 2263  13.390   9.210  33.410
 1028LYS    SC1 2264  13.610   9.290  33.190
 1028LYS    SC2 2265  13.840   9.260  33.010
 1029MET     BB 2266  13.120   9.060  33.280
 1029MET    SC1 2267  13.130   8.720  33.530
 1030SER     BB 2268  13.210   8.910  33.010
 1030SER    SC1 2269  13.050   8.890  32.840
 1031GLU     BB 2270  13.520   8.810  33.080
 1031GLU    SC1 2271  13.930   8.790  32.940
 1032CYS     BB 2272  13.510   8.570  33.270
 1032CYS    SC1 2273  13.790   8.420  33.260
 1033VAL     BB 2274  13.230   8.370  33.170
 1033VAL    SC1 2275  13.080   8.250  33.360
 1034LEU     BB 2276  13.100   8.410  32.900
 1034LEU    SC1 2277  12.790   8.240  32.890
 1035GLY     BB 2278  13.120   8.440  32.590
 1036GLN     BB 2279  13.250   8.540  32.400
 1036GLN    SC1 2280  13.120   8.250  32.110
 1037SER     BB 2281  13.410   8.790  32.400
 1037SER    SC1 2282  13.590   8.890  32.570
 1038LYS     BB 2283  13.750   8.590  32.160
 1038LYS    SC1 2284  13.720   8.780  31.920
 1038LYS    SC2 2285  13.740   8.950  31.710
 1039ARG     BB 2286  14.010   8.640  32.270
 1039ARG    SC1 2287  14.080   8.840  32.500
 1039ARG    SC2 2288  14.140   9.140  32.620
 1040VAL     BB 2289  14.310   8.500  32.200
 1040VAL    SC1 2290  14.420   8.640  32.010
 1041ASP     BB 2291  14.430   8.430  32.580
 1041ASP    SC1 2292  14.690   8.240  32.550
 1042PHE     BB 2293  14.350   8.560  32.790
 1042PHE    SC1 2294  14.400   8.760  33.020
 1042PHE    SC2 2295  14.310   8.770  33.270
 1042PHE    SC3 2296  14.580   8.800  33.220
 1043CYS     BB 2297  14.250   8.280  33.030
 1043CYS    SC1 2298  13.980   8.340  33.140
 1044GLY     BB 2299  14.320   8.040  32.900
 1045LYS     BB 2300  14.270   7.940  32.620
 1045LYS    SC1 2301  14.540   7.800  32.530
 1045LYS    SC2 2302  14.630   7.560  32.450
 1046GLY     BB 2303  14.080   8.050  32.410
 1047TYR     BB 2304  13.830   8.100  32.170
 1047TYR    SC1 2305  13.950   8.170  31.920
 1047TYR    SC2 2306  14.100   8.370  31.810
 1047TYR    SC3 2307  14.050   8.140  31.670
 1048HIS     BB 2308  13.530   8.140  32.360
 1048HIS    SC1 2309  13.630   8.340  32.550
 1048HIS    SC2 2310  13.840   8.410  32.700
 1048HIS    SC3 2311  13.600   8.390  32.820
 1049LEU     BB 2312  13.330   7.960  32.590
 1049LEU    SC1 2313  13.000   7.990  32.520
 1050MET     BB 2314  13.290   7.940  32.920
 1050MET    SC1 2315  12.960   7.820  32.970
 1051SER     BB 2316  13.400   7.880  33.280
 1051SER    SC1 2317  13.590   8.000  33.350
 1052PHE     BB 2318  13.140   7.740  33.450
 1052PHE    SC1 2319  13.160   7.450  33.360
 1052PHE    SC2 2320  13.180   7.190  33.320
 1052PHE    SC3 2321  13.040   7.350  33.150
 1053PRO     BB 2322  12.930   7.800  33.770
 1053PRO    SC1 2323  12.850   8.090  33.810
 1054GLN     BB 2324  12.930   7.600  34.060
 1054GLN    SC1 2325  12.610   7.380  34.050
 1055SER     BB 2326  12.900   7.670  34.410
 1055SER    SC1 2327  12.800   7.910  34.480
 1056ALA     BB 2328  12.910   7.430  34.640
 1057PRO     BB 2329  13.230   7.500  34.740
 1057PRO    SC1 2330  13.430   7.380  34.920
 1058HIS     BB 2331  13.170   7.830  34.910
 1058HIS    SC1 2332  13.400   7.830  35.120
 1058HIS    SC2 2333  13.480   7.830  35.380
 1058HIS    SC3 2334  13.660   7.800  35.190
 1059GLY     BB 2335  13.190   8.090  34.730
 1060VAL     BB 2336  13.260   8.150  34.390
 1060VAL    SC1 2337  13.140   8.380  34.340
 1061VAL     BB 2338  13.300   7.850  34.170
 1061VAL    SC1 2339  13.350   7.640  34.320
 1062PHE     BB 2340  13.430   7.840  33.850
 1062PHE    SC1 2341  13.330   8.130  33.760
 1062PHE    SC2 2342  13.270   8.360  33.880
 1062PHE    SC3 2343  13.470   8.350  33.700
 1063LEU     BB 2344  13.610   7.600  33.690
 1063LEU    SC1 2345  13.400   7.360  33.850
 1064HIS     BB 2346  13.690   7.460  33.380
 1064HIS    SC1 2347  13.950   7.620  33.360
 1064HIS    SC2 2348  14.160   7.650  33.200
 1064HIS    SC3 2349  14.090   7.850  33.380
 1065VAL     BB 2350  13.620   7.450  33.030
 1065VAL    SC1 2351  13.570   7.200  32.980
 1066THR     BB 2352  13.700   7.710  32.770
 1066THR    SC1 2353  13.850   7.890  32.900
 1067TYR     BB 2354  13.700   7.640  32.460
 1067TYR    SC1 2355  13.460   7.440  32.490
 1067TYR    SC2 2356  13.240   7.330  32.600
 1067TYR    SC3 2357  13.410   7.170  32.460
 1068VAL     BB 2358  13.940   7.600  32.200
 1068VAL    SC1 2359  14.200   7.570  32.250
 1069PRO     BB 2360  13.910   7.560  31.840
 1069PRO    SC1 2361  13.740   7.710  31.730
 1070ALA     BB 2362  13.990   7.310  31.610
 1071GLN     BB 2363  14.050   7.140  31.360
 1071GLN    SC1 2364  13.830   6.860  31.430
 1072GLU     BB 2365  14.130   7.110  31.030
 1072GLU    SC1 2366  13.940   6.720  30.920
 1073LYS     BB 2367  14.280   7.230  30.740
 1073LYS    SC1 2368  14.210   6.950  30.570
 1073LYS    SC2 2369  14.090   6.800  30.400
 1074ASN     BB 2370  14.600   7.410  30.590
 1074ASN    SC1 2371  14.610   7.270  30.330
 1075PHE     BB 2372  14.720   7.700  30.580
 1075PHE    SC1 2373  14.700   7.850  30.830
 1075PHE    SC2 2374  14.840   7.980  31.020
 1075PHE    SC3 2375  14.580   7.950  31.050
 1076THR     BB 2376  14.810   7.930  30.310
 1076THR    SC1 2377  15.020   7.910  30.160
 1077THR     BB 2378  14.600   8.200  30.140
 1077THR    SC1 2379  14.380   8.080  30.130
 1078ALA     BB 2380  14.590   8.510  30.220
 1079PRO     BB 2381  14.540   8.760  29.980
 1079PRO    SC1 2382  14.780   8.900  29.900
 1080ALA     BB 2383  14.330   8.860  29.920
 1081ILE     BB 2384  14.120   8.990  29.760
 1081ILE    SC1 2385  13.820   9.020  29.750
 1082CYS     BB 2386  14.210   8.950  29.420
 1082CYS    SC1 2387  14.510   8.960  29.450
 1083HIS     BB 2388  14.190   9.040  29.120
 1083HIS    SC1 2389  14.380   8.810  28.980
 1083HIS    SC2 2390  14.370   8.560  28.880
 1083HIS    SC3 2391  14.590   8.650  29.010
 1084ASP     BB 2392  14.270   9.280  29.020
 1084ASP    SC1 2393  14.060   9.460  28.880
 1085GLY     BB 2394  14.590   9.420  29.220
 1086LYS     BB 2395  14.440   9.420  29.520
 1086LYS    SC1 2396  14.090   9.390  29.520
 1086LYS    SC2 2397  13.880   9.410  29.400
 1087ALA     BB 2398  14.560   9.290  29.790
 1088HIS     BB 2399  14.550   9.220  30.130
 1088HIS    SC1 2400  14.250   9.320  30.160
 1088HIS    SC2 2401  14.120   9.510  30.010
 1088HIS    SC3 2402  13.980   9.330  30.160
 1089PHE     BB 2403  14.680   9.030  30.350
 1089PHE    SC1 2404  14.990   9.000  30.340
 1089PHE    SC2 2405  15.180   8.860  30.200
 1089PHE    SC3 2406  15.240   8.980  30.440
 1090PRO     BB 2407  14.610   8.890  30.660
 1090PRO    SC1 2408  14.840   8.710  30.680
 1091ARG     BB 2409  14.450   9.070  30.800
 1091ARG    SC1 2410  14.310   9.300  30.700
 1091ARG    SC2 2411  13.960   9.330  30.680
 1092GLU     BB 2412  14.320   8.870  31.040
 1092GLU    SC1 2413  14.050   9.050  31.210
 1093GLY     BB 2414  14.330   8.600  30.910
 1094VAL     BB 2415  14.390   8.440  30.640
 1094VAL    SC1 2416  14.610   8.290  30.660
 1095PHE     BB 2417  14.110   8.390  30.450
 1095PHE    SC1 2418  14.100   8.680  30.360
 1095PHE    SC2 2419  13.930   8.850  30.230
 1095PHE    SC3 2420  14.140   8.950  30.370
 1096VAL     BB 2421  13.960   8.070  30.350
 1096VAL    SC1 2422  13.800   7.980  30.540
 1097SER     BB 2423  13.800   7.950  30.050
 1097SER    SC1 2424  13.570   8.070  30.020
 1098ASN     BB 2425  13.770   7.650  30.110
 1098ASN    SC1 2426  13.590   7.550  29.930
 1099GLY     BB 2427  13.670   7.560  30.440
 1100THR     BB 2428  13.400   7.450  30.510
 1100THR    SC1 2429  13.240   7.440  30.310
 1101HIS     BB 2430  13.310   7.510  30.830
 1101HIS    SC1 2431  13.450   7.220  30.950
 1101HIS    SC2 2432  13.390   6.980  31.060
 1101HIS    SC3 2433  13.650   7.070  31.050
 1102TRP     BB 2434  13.400   7.830  30.840
 1102TRP    SC1 2435  13.310   7.950  30.590
 1102TRP    SC2 2436  13.220   7.950  30.340
 1102TRP    SC3 2437  13.060   7.880  30.540
 1102TRP    SC4 2438  12.960   7.900  30.290
 1103PHE     BB 2439  13.580   8.230  30.900
 1103PHE    SC1 2440  13.580   8.100  31.190
 1103PHE    SC2 2441  13.780   7.970  31.310
 1103PHE    SC3 2442  13.630   8.150  31.450
 1104VAL     BB 2443  13.600   8.470  30.640
 1104VAL    SC1 2444  13.520   8.350  30.410
 1105THR     BB 2445  13.660   8.810  30.680
 1105THR    SC1 2446  13.900   8.850  30.770
 1106GLN     BB 2447  13.520   9.100  30.620
 1106GLN    SC1 2448  13.520   9.090  30.260
 1107ARG     BB 2449  13.530   9.290  30.850
 1107ARG    SC1 2450  13.600   9.570  30.890
 1107ARG    SC2 2451  13.340   9.760  30.960
 1108ASN     BB 2452  13.550   9.120  31.120
 1108ASN    SC1 2453  13.650   9.300  31.320
 1109PHE     BB 2454  13.470   8.830  31.120
 1109PHE    SC1 2455  13.670   8.680  31.300
 1109PHE    SC2 2456  13.870   8.560  31.160
 1109PHE    SC3 2457  13.850   8.520  31.430
 1110TYR     BB 2458  13.180   8.740  31.010
 1110TYR    SC1 2459  13.140   8.470  30.900
 1110TYR    SC2 2460  13.070   8.330  30.680
 1110TYR    SC3 2461  13.080   8.200  30.920
 1111GLU     BB 2462  13.100   8.960  30.810
 1111GLU    SC1 2463  13.100   9.300  31.040
 1112PRO     BB 2464  13.020   8.940  30.500
 1112PRO    SC1 2465  13.190   8.740  30.390
 1113GLN     BB 2466  12.950   9.160  30.410
 1113GLN    SC1 2467  13.140   9.410  30.590
 1114ILE     BB 2468  13.060   9.280  30.130
 1114ILE    SC1 2469  13.120   9.030  29.960
 1115ILE     BB 2470  13.120   9.610  30.090
 1115ILE    SC1 2471  13.140   9.650  29.780
 1116THR     BB 2472  13.190   9.920  30.250
 1116THR    SC1 2473  13.150   9.900  30.500
 1117THR     BB 2474  13.480   9.950  30.050
 1117THR    SC1 2475  13.520  10.140  29.870
 1118ASP     BB 2476  13.670   9.810  30.230
 1118ASP    SC1 2477  13.570   9.570  30.390
 1119ASN     BB 2478  13.940   9.930  30.240
 1119ASN    SC1 2479  14.080  10.070  30.070
 1120THR     BB 2480  14.170   9.760  30.450
 1120THR    SC1 2481  14.130   9.790  30.700
 1121PHE     BB 2482  14.520   9.720  30.300
 1121PHE    SC1 2483  14.670   9.520  30.510
 1121PHE    SC2 2484  14.920   9.420  30.500
 1121PHE    SC3 2485  14.780   9.420  30.730
 1122VAL     BB 2486  14.610   9.700  30.010
 1122VAL    SC1 2487  14.470   9.810  29.820
 1123SER     BB 2488  14.950   9.610  29.880
 1123SER    SC1 2489  15.070   9.550  30.080
 1124GLY     BB 2490  15.010   9.470  29.540
 1125ASN     BB 2491  15.160   9.270  29.350
 1125ASN    SC1 2492  15.450   9.310  29.160
 1126CYS     BB 2493  14.930   9.020  29.160
 1126CYS    SC1 2494  14.740   8.950  29.390
 1127ASP     BB 2495  15.100   8.940  28.940
 1127ASP    SC1 2496  15.370   8.810  29.090
 1128VAL     BB 2497  14.980   8.690  28.730
 1128VAL    SC1 2498  14.820   8.770  28.540
 1129VAL     BB 2499  15.090   8.380  28.800
 1129VAL    SC1 2500  14.910   8.200  28.730
 1130ILE     BB 2501  15.060   8.400  29.190
 1130ILE    SC1 2502  15.320   8.250  29.280
 1131GLY     BB 2503  14.890   8.470  29.360
 1132ILE     BB 2504  14.800   8.380  29.670
 1132ILE    SC1 2505  15.020   8.420  29.890
 1133VAL     BB 2506  14.760   8.090  29.690
 1133VAL    SC1 2507  14.980   7.950  29.660
 1134ASN     BB 2508  14.440   7.910  29.610
 1134ASN    SC1 2509  14.520   7.630  29.510
 1135ASN     BB 2510  14.130   7.860  29.720
 1135ASN    SC1 2511  14.080   7.600  29.720
 1136THR     BB 2512  13.860   8.000  29.570
 1136THR    SC1 2513  13.940   8.180  29.410
 1137VAL     BB 2514  13.650   7.800  29.540
 1137VAL    SC1 2515  13.690   7.560  29.420
 1138TYR     BB 2516  13.330   7.860  29.620
 1138TYR    SC1 2517  13.220   7.970  29.340
 1138TYR    SC2 2518  13.170   7.850  29.100
 1138TYR    SC3 2519  13.080   8.100  29.140
 1139ASP     BB 2520  13.160   7.850  29.820
 1139ASP    SC1 2521  13.000   7.600  29.850
 1140PRO     BB 2522  13.070   8.170  29.870
 1140PRO    SC1 2523  13.150   8.350  30.100
 1141LEU     BB 2524  13.150   8.390  29.630
 1141LEU    SC1 2525  13.000   8.640  29.710
 1142GLN     BB 2526  13.440   8.410  29.530
 1142GLN    SC1 2527  13.780   8.590  29.530
 1143PRO     BB 2528  13.370   8.510  29.250
 1143PRO    SC1 2529  13.550   8.300  29.080
 1144GLU     BB 2530  13.220   8.770  29.300
 1144GLU    SC1 2531  12.890   8.550  29.210
 1145LEU     BB 2532  13.420   8.970  29.440
 1145LEU    SC1 2533  13.320   9.290  29.450
 1146ASP     BB 2534  13.640   9.000  29.220
 1146ASP    SC1 2535  13.630   9.210  28.990
 1147SER     BB 2536  13.750   8.760  29.020
 1147SER    SC1 2537  13.920   8.610  29.090
 1148PHE     BB 2538  13.570   8.730  28.760
 1148PHE    SC1 2539  13.310   8.890  28.810
 1148PHE    SC2 2540  13.150   9.090  28.890
 1148PHE    SC3 2541  13.050   8.850  28.840
 1149LYS     BB 2542  13.680   8.530  28.590
 1149LYS    SC1 2543  13.590   8.220  28.560
 1149LYS    SC2 2544  13.460   8.010  28.610
 1150GLU     BB 2545  13.990   8.440  28.550
 1150GLU    SC1 2546  14.040   8.170  28.870
 1151GLU     BB 2547  14.200   8.400  28.350
 1151GLU    SC1 2548  14.610   8.220  28.340
 1152LEU     BB 2549  14.240   8.570  28.160
 1152LEU    SC1 2550  14.550   8.700  28.090
 1153ASP     BB 2551  14.000   8.830  28.130
 1153ASP    SC1 2552  14.190   9.060  28.070
 1154LYS     BB 2553  13.720   8.710  28.010
 1154LYS    SC1 2554  13.750   8.430  28.100
 1154LYS    SC2 2555  13.850   8.220  27.980
 1155TYR     BB 2556  13.510   8.870  27.840
 1155TYR    SC1 2557  13.210   8.840  27.700
 1155TYR    SC2 2558  12.960   8.950  27.650
 1155TYR    SC3 2559  13.050   8.730  27.510
 1156PHE     BB 2560  13.490   9.140  27.990
 1156PHE    SC1 2561  13.220   9.220  27.980
 1156PHE    SC2 2562  12.970   9.280  27.910
 1156PHE    SC3 2563  13.020   9.170  28.150
 1157LYS     BB 2564  13.770   9.270  27.990
 1157LYS    SC1 2565  13.900   9.400  28.220
 1157LYS    SC2 2566  13.850   9.590  28.410
 1158ASN     BB 2567  13.830   9.270  27.680
 1158ASN    SC1 2568  13.970   9.510  27.590
 1159HIS     BB 2569  13.850   9.010  27.480
 1159HIS    SC1 2570  13.760   9.130  27.220
 1159HIS    SC2 2571  13.720   9.400  27.180
 1159HIS    SC3 2572  13.740   9.230  26.970
 1160THR     BB 2573  14.000   8.760  27.510
 1160THR    SC1 2574  14.060   8.600  27.700
 1161SER     BB 2575  14.170   8.700  27.210
 1161SER    SC1 2576  14.410   8.760  27.250
 1162PRO     BB 2577  13.880   8.710  27.030
 1162PRO    SC1 2578  13.910   8.690  26.730
 1163ASP     BB 2579  13.630   8.540  27.190
 1163ASP    SC1 2580  13.560   8.590  27.470
 1164VAL     BB 2581  13.490   8.370  27.040
 1164VAL    SC1 2582  13.490   8.430  26.790
 1165ASP     BB 2583  13.440   8.080  27.150
 1165ASP    SC1 2584  13.190   7.880  27.230
 1166LEU     BB 2585  13.650   7.830  27.080
 1166LEU    SC1 2586  13.500   7.860  26.780
 1167GLY     BB 2587  13.760   7.690  27.330
 1168ASP     BB 2588  13.930   7.460  27.200
 1168ASP    SC1 2589  14.120   7.270  27.390
 1169ILE     BB 2590  14.120   7.620  27.010
 1169ILE    SC1 2591  14.000   7.600  26.730
 1170SER     BB 2592  14.280   7.780  27.220
 1170SER    SC1 2593  14.250   7.840  27.460
 1171GLY     BB 2594  14.600   7.740  27.130
 1172ILE     BB 2595  14.610   7.730  26.800
 1172ILE    SC1 2596  14.400   7.910  26.670
 1173ASN     BB 2597  14.890   7.610  26.670
 1173ASN    SC1 2598  15.130   7.720  26.500
 1174ALA     BB 2599  14.810   7.360  26.500
 1175SER     BB 2600  14.540   7.480  26.390
 1175SER    SC1 2601  14.360   7.320  26.310
 1176VAL     BB 2602  14.670   7.720  26.240
 1176VAL    SC1 2603  14.700   7.980  26.240
 1177VAL     BB 2604  14.850   7.570  26.030
 1177VAL    SC1 2605  15.100   7.660  26.030
 1178ASN     BB 2606  14.620   7.440  25.860
 1178ASN    SC1 2607  14.620   7.100  25.880
 1179ILE     BB 2608  14.470   7.710  25.790
 1179ILE    SC1 2609  14.180   7.650  25.700
 1180GLN     BB 2610  14.710   7.860  25.660
 1180GLN    SC1 2611  14.940   8.070  25.860
 1181LYS     BB 2612  14.760   7.670  25.420
 1181LYS    SC1 2613  14.950   7.660  25.180
 1181LYS    SC2 2614  14.970   7.510  24.970
 1182GLU     BB 2615  14.480   7.700  25.280
 1182GLU    SC1 2616  14.450   7.450  25.010
 1183ILE     BB 2617  14.480   8.000  25.220
 1183ILE    SC1 2618  14.260   8.210  25.160
 1184ASP     BB 2619  14.720   8.020  25.020
 1184ASP    SC1 2620  14.980   8.210  24.900
 1185ARG     BB 2621  14.630   7.870  24.770
 1185ARG    SC1 2622  14.820   7.820  24.580
 1185ARG    SC2 2623  15.140   7.850  24.410
 1186LEU     BB 2624  14.360   8.020  24.710
 1186LEU    SC1 2625  14.150   7.860  24.890
 1187ASN     BB 2626  14.470   8.300  24.670
 1187ASN    SC1 2627  14.550   8.550  24.880
 1188GLU     BB 2628  14.650   8.260  24.420
 1188GLU    SC1 2629  15.030   8.350  24.430
 1189VAL     BB 2630  14.430   8.150  24.230
 1189VAL    SC1 2631  14.450   7.900  24.140
 1190ALA     BB 2632  14.230   8.390  24.260
 1191LYS     BB 2633  14.400   8.610  24.110
 1191LYS    SC1 2634  14.560   8.730  24.360
 1191LYS    SC2 2635  14.760   8.800  24.500
 1192ASN     BB 2636  14.390   8.460  23.840
 1192ASN    SC1 2637  14.540   8.500  23.640
 1193LEU     BB 2638  14.090   8.420  23.790
 1193LEU    SC1 2639  13.960   8.130  23.860
 1194ASN     BB 2640  14.010   8.710  23.820
 1194ASN    SC1 2641  13.820   8.860  23.950
 1195GLU     BB 2642  14.180   8.850  23.610
 1195GLU    SC1 2643  14.470   8.960  23.770
 1196SER     BB 2644  14.090   8.700  23.350
 1196SER    SC1 2645  14.250   8.640  23.170
 1197LEU     BB 2646  13.790   8.760  23.360
 1197LEU    SC1 2647  13.620   8.640  23.590
 1198ILE     BB 2648  13.790   9.070  23.310
 1198ILE    SC1 2649  13.640   9.170  23.560
 1199ASP     BB 2650  13.930   9.090  23.040
 1199ASP    SC1 2651  14.120   9.350  22.960
 1200LEU     BB 2652  13.740   8.910  22.870
 1200LEU    SC1 2653  13.920   8.670  22.790
 1201GLN     BB 2654  13.480   9.070  22.900
 1201GLN    SC1 2655  13.340   9.090  23.240
 1202GLU     BB 2656  13.560   9.320  22.750
 1202GLU    SC1 2657  13.380   9.600  22.940
 1203LEU     BB 2658  13.400   9.310  22.460
 1203LEU    SC1 2659  13.380   9.540  22.230
 1204GLY     BB 2660  13.180   9.060  22.440
 1205LYS     BB 2661  13.030   9.040  22.710
 1205LYS    SC1 2662  12.990   9.270  22.870
 1205LYS    SC2 2663  12.930   9.420  23.060
 1206TYR     BB 2664  13.030   8.730  22.750
 1206TYR    SC1 2665  13.190   8.630  22.970
 1206TYR    SC2 2666  13.450   8.560  23.000
 1206TYR    SC3 2667  13.270   8.470  23.180
 1207GLU     BB 2668  12.720   8.630  22.700
 1207GLU    SC1 2669  12.740   8.440  23.040
 1208GLN     BB 2670  12.590   8.630  22.440
 1208GLN    SC1 2671  12.290   8.440  22.340
 1209TYR     BB 2672  12.790   8.760  22.250
 1209TYR    SC1 2673  12.660   8.940  22.060
 1209TYR    SC2 2674  12.590   8.980  21.810
 1209TYR    SC3 2675  12.410   9.020  22.000
 1210ILE     BB 2676  13.100   8.580  22.170
 1210ILE    SC1 2677  13.220   8.830  22.030
 1211LYS     BB 2678  13.050   8.330  22.330
 1211LYS    SC1 2679  13.060   8.240  22.630
 1211LYS    SC2 2680  12.970   8.080  22.820
 1212TRP     BB 2681  13.250   8.100  22.210
 1212TRP    SC1 2682  13.220   7.870  22.380
 1212TRP    SC2 2683  13.240   7.710  22.600
 1212TRP    SC3 2684  13.170   7.610  22.360
 1212TRP    SC4 2685  13.170   7.450  22.580
 1213PRO     BB 2686  13.200   8.070  21.910
 1213PRO    SC1 2687  13.480   7.960  21.800
 1214TRP     BB 2688  13.000   8.110  21.720
 1214TRP    SC1 2689  12.970   8.390  21.690
 1214TRP    SC2 2690  12.820   8.580  21.580
 1214TRP    SC3 2691  13.020   8.470  21.430
 1214TRP    SC4 2692  12.880   8.670  21.320
 1215TYR     BB 2693  12.670   7.960  21.630
 1215TYR    SC1 2694  12.660   7.760  21.810
 1215TYR    SC2 2695  12.580   7.670  22.050
 1215TYR    SC3 2696  12.830   7.650  21.970
 1216ILE     BB 2697  12.530   8.160  21.420
 1216ILE    SC1 2698  12.230   8.200  21.510
 1217TRP     BB 2699  12.740   8.220  21.170
 1217TRP    SC1 2700  12.690   8.410  20.950
 1217TRP    SC2 2701  12.630   8.670  20.910
 1217TRP    SC3 2702  12.880   8.590  20.880
 1217TRP    SC4 2703  12.810   8.840  20.820
 1218LEU     BB 2704  13.010   8.070  21.200
 1218LEU    SC1 2705  13.280   8.040  21.350
 1219GLY     BB 2706  13.020   7.900  20.940
 1220PHE     BB 2707  13.010   8.120  20.730
 1220PHE    SC1 2708  12.910   8.160  20.470
 1220PHE    SC2 2709  12.840   7.990  20.270
 1220PHE    SC3 2710  12.820   8.250  20.230
 1221ILE     BB 2711  13.270   8.280  20.780
 1221ILE    SC1 2712  13.290   8.430  21.060
 1222ALA     BB 2713  13.470   8.050  20.710
 1223GLY     BB 2714  13.370   8.000  20.420
 1224LEU     BB 2715  13.400   8.290  20.310
 1224LEU    SC1 2716  13.200   8.520  20.290
 1225ILE     BB 2717  13.710   8.320  20.330
 1225ILE    SC1 2718  13.730   8.460  20.610
 1226ALA     BB 2719  13.780   8.060  20.180
 1227ILE     BB 2720  13.630   8.150  19.920
 1227ILE    SC1 2721  13.610   7.900  19.730
 1228VAL     BB 2722  13.750   8.430  19.850
 1228VAL    SC1 2723  13.560   8.610  19.910
 1229MET     BB 2724  14.040   8.340  19.800
 1229MET    SC1 2725  14.200   8.350  20.160
 1230VAL     BB 2726  14.020   8.110  19.600
 1230VAL    SC1 2727  14.250   7.980  19.580
 1231THR     BB 2728  13.880   8.270  19.380
 1231THR    SC1 2729  13.660   8.140  19.290
 1232ILE     BB 2730  14.080   8.500  19.340
 1232ILE    SC1 2731  13.990   8.720  19.540
 1233MET     BB 2732  14.310   8.330  19.220
 1233MET    SC1 2733  14.550   8.340  19.460
 1234LEU     BB 2734  14.200   8.130  18.980
 1234LEU    SC1 2735  14.060   7.880  19.110
 1235CYS     BB 2736  13.950   8.330  18.860
 1235CYS    SC1 2737  13.760   8.150  18.780
 1236CYS     BB 2738  14.040   8.590  18.760
 1236CYS    SC1 2739  14.380   8.620  18.800
 1237MET     BB 2740  13.950   8.750  18.540
 1237MET    SC1 2741  14.130   9.040  18.590
 1238THR     BB 2742  13.840   8.560  18.260
 1238THR    SC1 2743  13.770   8.320  18.340
 1239SER     BB 2744  13.940   8.790  18.020
 1239SER    SC1 2745  13.980   9.020  18.080
 1240CYS     BB 2746  13.860   8.620  17.750
 1240CYS    SC1 2747  13.770   8.880  17.570
 1241CYS     BB 2748  13.940   8.340  17.640
 1241CYS    SC1 2749  14.120   8.440  17.380
 1242SER     BB 2750  13.820   8.160  17.870
 1242SER    SC1 2751  13.900   7.940  17.950
 1243CYS     BB 2752  13.530   8.260  17.880
 1243CYS    SC1 2753  13.430   8.540  17.970
 1244LEU     BB 2754  13.440   8.190  17.590
 1244LEU    SC1 2755  13.460   8.470  17.420
 1245LYS     BB 2756  13.480   7.880  17.630
 1245LYS    SC1 2757  13.470   7.690  17.390
 1245LYS    SC2 2758  13.510   7.620  17.160
 1246GLY     BB 2759  13.470   7.620  17.830
 1247CYS     BB 2760  13.400   7.340  18.020
 1247CYS    SC1 2761  13.190   7.160  17.960
 1248CYS     BB 2762  13.640   7.240  18.190
 1248CYS    SC1 2763  13.510   7.060  18.410
 1249SER     BB 2764  13.840   7.520  18.210
 1249SER    SC1 2765  14.040   7.480  18.110
 1250CYS     BB 2766  13.590   7.690  18.440
 1250CYS    SC1 2767  13.680   7.530  18.660
 1251GLY     BB 2768  13.480   7.870  18.240
 1252SER     BB 2769  13.280   8.080  18.440
 1252SER    SC1 2770  13.170   8.260  18.310
 1253CYS     BB 2771  13.200   7.920  18.670
 1253CYS    SC1 2772  13.390   7.840  18.890
 1254CYS     BB 2773  12.930   7.890  18.850
 1254CYS    SC1 2774  12.960   7.590  18.930
 1255LYS     BB 2775  12.750   8.160  18.810
 1255LYS    SC1 2776  12.880   8.360  18.690
 1255LYS    SC2 2777  12.910   8.600  18.580
 1256PHE     BB 2778  12.530   8.160  18.980
 1256PHE    SC1 2779  12.560   8.000  19.230
 1256PHE    SC2 2780  12.650   7.930  19.480
 1256PHE    SC3 2781  12.450   7.790  19.370
 1257ASP     BB 2782  12.340   8.400  18.900
 1257ASP    SC1 2783  12.440   8.540  18.620
 1258GLU     BB 2784  12.170   8.470  19.140
 1258GLU    SC1 2785  12.170   8.210  19.440
 1259ASP     BB 2786  11.970   8.690  19.170
 1259ASP    SC1 2787  11.730   8.670  18.980
 1260ASP     BB 2788  11.980   9.000  19.260
 1260ASP    SC1 2789  11.670   9.080  19.310
 1261SER     BB 2790  12.080   9.300  19.230
 1261SER    SC1 2791  11.980   9.500  19.370
 1262GLU     BB 2792  12.300   9.340  19.030
 1262GLU    SC1 2793  12.380   9.710  19.130
 1263PRO     BB 2794  12.300   9.450  18.740
 1263PRO    SC1 2795  12.360   9.770  18.670
 1264VAL     BB 2796  12.110   9.430  18.460
 1264VAL    SC1 2797  11.880   9.550  18.460
 1265LEU     BB 2798  12.110   9.140  18.270
 1265LEU    SC1 2799  11.940   9.190  18.030
 1266LYS     BB 2800  12.280   8.950  18.270
 1266LYS    SC1 2801  12.090   8.660  18.290
 1266LYS    SC2 2802  11.960   8.600  18.490
 1267GLY     BB 2803  12.570   8.850  18.220
 1268VAL     BB 2804  12.840   8.890  18.150
 1268VAL    SC1 2805  13.040   8.720  18.170
 1269LYS     BB 2806  12.880   9.120  17.930
 1269LYS    SC1 2807  13.040   8.990  17.650
 1269LYS    SC2 2808  13.240   8.830  17.610
 1270LEU     BB 2809  12.950   9.390  18.010
 1270LEU    SC1 2810  13.020   9.500  17.710
 1271HIS     BB 2811  13.150   9.480  18.220
 1271HIS    SC1 2812  13.150   9.300  18.440
 1271HIS    SC2 2813  13.160   9.270  18.710
 1271HIS    SC3 2814  13.090   9.060  18.550
 1272TYR     BB 2815  13.330   9.720  18.250
 1272TYR    SC1 2816  13.520   9.810  17.990
 1272TYR    SC2 2817  13.540  10.030  17.840
 1272TYR    SC3 2818  13.570   9.790  17.730
 1273THR     BB 2819  13.500   9.710  18.560
 1273THR    SC1 2820  13.350   9.810  18.750
    1MET     BB 2821  22.410  10.680  36.630
    1MET    SC1 2822  22.410  10.360  36.840
    2PHE     BB 2823  22.340  10.890  36.800
    2PHE    SC1 2824  22.540  10.850  37.050
    2PHE    SC2 2825  22.640  10.980  37.260
    2PHE    SC3 2826  22.810  10.890  37.060
    3VAL     BB 2827  22.210  11.160  36.860
    3VAL    SC1 2828  22.240  11.350  36.690
    4PHE     BB 2829  21.960  11.170  37.070
    4PHE    SC1 2830  21.720  11.260  36.910
    4PHE    SC2 2831  21.500  11.120  36.820
    4PHE    SC3 2832  21.500  11.390  36.820
    5LEU     BB 2833  21.960  11.030  37.270
    5LEU    SC1 2834  22.220  11.080  37.450
    6VAL     BB 2835  21.710  10.820  37.370
    6VAL    SC1 2836  21.520  10.840  37.190
    7LEU     BB 2837  21.740  10.700  37.600
    7LEU    SC1 2838  22.070  10.650  37.680
    8LEU     BB 2839  21.570  10.510  37.740
    8LEU    SC1 2840  21.710  10.250  37.850
    9PRO     BB 2841  21.450  10.620  38.050
    9PRO    SC1 2842  21.730  10.700  38.130
   10LEU     BB 2843  21.320  10.460  38.270
   10LEU    SC1 2844  21.600  10.290  38.350
   11VAL     BB 2845  21.230  10.650  38.490
   11VAL    SC1 2846  21.410  10.840  38.540
   12SER     BB 2847  20.940  10.860  38.550
   12SER    SC1 2848  20.750  10.810  38.430
   13SER     BB 2849  20.950  11.240  38.580
   13SER    SC1 2850  21.180  11.270  38.610
   14GLN     BB 2851  20.640  11.350  38.530
   14GLN    SC1 2852  20.550  11.570  38.830
   15CYS     BB 2853  20.410  11.250  38.440
   15CYS    SC1 2854  20.250  11.000  38.440
   16VAL     BB 2855  20.170  11.520  38.450
   16VAL    SC1 2856  20.050  11.590  38.670
   17ASN     BB 2857  20.290  11.750  38.280
   17ASN    SC1 2858  20.130  11.760  38.020
   18LEU     BB 2859  20.560  11.790  38.330
   18LEU    SC1 2860  20.530  11.990  38.580
   19THR     BB 2861  20.870  11.760  38.110
   19THR    SC1 2862  21.010  11.560  38.200
   20THR     BB 2863  20.770  11.740  37.760
   20THR    SC1 2864  20.530  11.850  37.760
   21ARG     BB 2865  20.870  11.810  37.380
   21ARG    SC1 2866  21.170  11.850  37.350
   21ARG    SC2 2867  21.480  11.790  37.480
   22THR     BB 2868  20.640  11.840  37.200
   22THR    SC1 2869  20.410  11.760  37.300
   23GLN     BB 2870  20.620  11.900  36.840
   23GLN    SC1 2871  20.940  12.070  36.730
   24LEU     BB 2872  20.440  11.730  36.590
   24LEU    SC1 2873  20.210  11.530  36.660
   25PRO     BB 2874  20.530  11.760  36.310
   25PRO    SC1 2875  20.760  11.960  36.240
   26PRO     BB 2876  20.400  11.510  36.070
   26PRO    SC1 2877  20.170  11.600  35.920
   27ALA     BB 2878  20.440  11.180  36.020
   28TYR     BB 2879  20.250  11.030  35.750
   28TYR    SC1 2880  20.030  11.200  35.670
   28TYR    SC2 2881  19.800  11.360  35.660
   28TYR    SC3 2882  19.980  11.360  35.450
   29THR     BB 2883  20.350  10.850  35.460
   29THR    SC1 2884  20.260  10.980  35.250
   30ASN     BB 2885  20.400  10.510  35.340
   30ASN    SC1 2886  20.510  10.630  35.050
   31SER     BB 2887  20.550  10.120  35.390
   31SER    SC1 2888  20.730  10.180  35.550
   32PHE     BB 2889  20.330   9.890  35.310
   32PHE    SC1 2890  20.350   9.830  35.030
   32PHE    SC2 2891  20.440   9.600  34.910
   32PHE    SC3 2892  20.200   9.710  34.840
   33THR     BB 2893  20.260   9.750  35.640
   33THR    SC1 2894  20.390   9.880  35.810
   34ARG     BB 2895  20.000   9.560  35.590
   34ARG    SC1 2896  19.910   9.650  35.260
   34ARG    SC2 2897  19.880   9.370  35.130
   35GLY     BB 2898  19.720   9.530  35.730
   36VAL     BB 2899  19.440   9.720  35.740
   36VAL    SC1 2900  19.530   9.910  35.580
   37TYR     BB 2901  19.160   9.590  35.920
   37TYR    SC1 2902  19.350   9.420  36.100
   37TYR    SC2 2903  19.390   9.270  36.320
   37TYR    SC3 2904  19.550   9.240  36.110
   38TYR     BB 2905  18.930   9.630  36.080
   38TYR    SC1 2906  18.740   9.830  35.960
   38TYR    SC2 2907  18.630  10.060  35.890
   38TYR    SC3 2908  18.470   9.840  35.920
   39PRO     BB 2909  18.700   9.340  36.150
   39PRO    SC1 2910  18.870   9.210  36.380
   40ASP     BB 2911  18.520   9.210  36.010
   40ASP    SC1 2912  18.300   9.340  35.810
   41LYS     BB 2913  18.360   8.990  36.110
   41LYS    SC1 2914  18.080   9.120  36.240
   41LYS    SC2 2915  17.890   9.190  36.080
   42VAL     BB 2916  18.500   8.710  36.100
   42VAL    SC1 2917  18.760   8.750  36.080
   43PHE     BB 2918  18.190   8.480  36.150
   43PHE    SC1 2919  18.320   8.220  36.210
   43PHE    SC2 2920  18.210   7.980  36.250
   43PHE    SC3 2921  18.420   8.060  36.400
   44ARG     BB 2922  17.930   8.570  36.120
   44ARG    SC1 2923  17.780   8.680  36.380
   44ARG    SC2 2924  17.660   8.950  36.510
   45SER     BB 2925  17.900   8.740  35.890
   45SER    SC1 2926  18.060   8.870  35.720
   46SER     BB 2927  17.580   8.830  35.760
   46SER    SC1 2928  17.440   8.920  35.960
   47VAL     BB 2929  17.350   9.100  35.520
   47VAL    SC1 2930  17.420   9.040  35.270
   48LEU     BB 2931  17.420   9.360  35.710
   48LEU    SC1 2932  17.430   9.540  35.460
   49HIS     BB 2933  17.530   9.490  35.960
   49HIS    SC1 2934  17.350   9.360  36.200
   49HIS    SC2 2935  17.180   9.180  36.310
   49HIS    SC3 2936  17.240   9.410  36.440
   50SER     BB 2937  17.670   9.780  36.190
   50SER    SC1 2938  17.510   9.860  36.340
   51THR     BB 2939  18.040   9.810  36.260
   51THR    SC1 2940  18.160   9.580  36.210
   52GLN     BB 2941  18.180  10.130  36.230
   52GLN    SC1 2942  17.950  10.370  36.420
   53ASP     BB 2943  18.510  10.260  36.360
   53ASP    SC1 2944  18.420  10.520  36.520
   54LEU     BB 2945  18.790  10.350  36.280
   54LEU    SC1 2946  18.950  10.040  36.330
   55PHE     BB 2947  19.070  10.550  36.390
   55PHE    SC1 2948  19.210  10.390  36.600
   55PHE    SC2 2949  19.280  10.140  36.660
   55PHE    SC3 2950  19.240  10.320  36.860
   56LEU     BB 2951  19.250  10.620  36.100
   56LEU    SC1 2952  19.550  10.550  36.190
   57PRO     BB 2953  19.260  10.450  35.800
   57PRO    SC1 2954  19.230  10.160  35.870
   58PHE     BB 2955  19.320  10.570  35.540
   58PHE    SC1 2956  19.470  10.380  35.360
   58PHE    SC2 2957  19.530  10.190  35.180
   58PHE    SC3 2958  19.420  10.420  35.100
   59PHE     BB 2959  19.160  10.850  35.460
   59PHE    SC1 2960  19.020  10.980  35.690
   59PHE    SC2 2961  19.060  11.100  35.930
   59PHE    SC3 2962  18.850  11.160  35.780
   60SER     BB 2963  19.330  11.050  35.170
   60SER    SC1 2964  19.120  11.030  35.030
   61ASN     BB 2965  19.650  11.010  35.160
   61ASN    SC1 2966  19.870  11.150  34.980
   62VAL     BB 2967  19.820  10.780  35.420
   62VAL    SC1 2968  19.940  10.610  35.260
   63THR     BB 2969  19.760  10.820  35.760
   63THR    SC1 2970  19.540  10.960  35.800
   64TRP     BB 2971  19.940  10.640  35.970
   64TRP    SC1 2972  20.020  10.420  35.780
   64TRP    SC2 2973  20.090  10.210  35.620
   64TRP    SC3 2974  19.840  10.310  35.620
   64TRP    SC4 2975  19.910  10.120  35.440
   65PHE     BB 2976  20.020  10.780  36.320
   65PHE    SC1 2977  20.010  11.070  36.260
   65PHE    SC2 2978  19.830  11.190  36.110
   65PHE    SC3 2979  19.960  11.340  36.290
   66HIS     BB 2980  20.420  10.720  36.390
   66HIS    SC1 2981  20.440  10.660  36.090
   66HIS    SC2 2982  20.440  10.540  35.850
   66HIS    SC3 2983  20.620  10.730  35.910
   67ALA     BB 2984  20.620  10.600  36.650
   68ILE     BB 2985  20.670  10.580  36.980
   68ILE    SC1 2986  20.960  10.460  36.980
   69HIS     BB 2987  20.530  10.900  37.030
   69HIS    SC1 2988  20.250  10.920  36.910
   69HIS    SC2 2989  20.110  11.030  36.710
   69HIS    SC3 2990  19.990  10.890  36.910
   70VAL     BB 2991  20.660  11.170  36.980
   70VAL    SC1 2992  20.550  11.400  36.960
   71SER     BB 2993  21.020  10.980  36.940
   71SER    SC1 2994  21.040  11.070  36.700
   72GLY     BB 2995  21.000  10.880  37.230
   73THR     BB 2996  21.130  10.980  37.450
   73THR    SC1 2997  21.280  10.940  37.660
   74ASN     BB 2998  20.930  11.310  37.550
   74ASN    SC1 2999  21.200  11.460  37.690
   75GLY     BB 3000  20.710  11.340  37.440
   76THR     BB 3001  20.470  11.050  37.490
   76THR    SC1 3002  20.620  10.860  37.600
   77LYS     BB 3003  20.170  11.060  37.380
   77LYS    SC1 3004  20.130  11.290  37.180
   77LYS    SC2 3005  19.970  11.470  37.060
   78ARG     BB 3006  19.970  10.890  37.610
   78ARG    SC1 3007  20.120  10.820  37.850
   78ARG    SC2 3008  20.380  10.810  38.040
   79PHE     BB 3009  19.750  11.120  37.650
   79PHE    SC1 3010  19.680  11.160  37.320
   79PHE    SC2 3011  19.600  10.950  37.170
   79PHE    SC3 3012  19.530  11.200  37.100
   80ASP     BB 3013  19.750  11.370  37.940
   80ASP    SC1 3014  19.990  11.230  38.090
   81ASN     BB 3015  19.590  11.560  37.960
   81ASN    SC1 3016  19.600  11.830  37.890
   82PRO     BB 3017  19.270  11.430  37.810
   82PRO    SC1 3018  19.070  11.590  37.720
   83VAL     BB 3019  19.250  11.170  37.650
   83VAL    SC1 3020  19.140  11.170  37.410
   84LEU     BB 3021  19.260  10.840  37.740
   84LEU    SC1 3022  19.090  10.750  38.040
   85PRO     BB 3023  19.420  10.680  37.560
   85PRO    SC1 3024  19.220  10.620  37.340
   86PHE     BB 3025  19.600  10.400  37.640
   86PHE    SC1 3026  19.450  10.190  37.490
   86PHE    SC2 3027  19.320   9.960  37.520
   86PHE    SC3 3028  19.210  10.150  37.370
   87ASN     BB 3029  19.920  10.420  37.650
   87ASN    SC1 3030  20.020  10.130  37.570
   88ASP     BB 3031  19.920  10.530  37.280
   88ASP    SC1 3032  20.230  10.570  37.250
   89GLY     BB 3033  19.700  10.440  37.120
   90VAL     BB 3034  19.740  10.120  36.950
   90VAL    SC1 3035  19.600   9.950  37.100
   91TYR     BB 3036  19.860  10.010  36.640
   91TYR    SC1 3037  19.600   9.970  36.420
   91TYR    SC2 3038  19.390   9.890  36.270
   91TYR    SC3 3039  19.630   9.770  36.240
   92PHE     BB 3040  20.160   9.830  36.540
   92PHE    SC1 3041  20.220   9.810  36.860
   92PHE    SC2 3042  20.350   9.720  37.080
   92PHE    SC3 3043  20.170   9.920  37.090
   93ALA     BB 3044  20.300   9.770  36.270
   94SER     BB 3045  20.590   9.590  36.130
   94SER    SC1 3046  20.790   9.710  36.100
   95THR     BB 3047  20.560   9.330  35.890
   95THR    SC1 3048  20.340   9.270  35.760
   96GLU     BB 3049  20.830   9.130  35.780
   96GLU    SC1 3050  20.630   8.960  35.450
   97LYS     BB 3051  21.040   9.290  35.860
   97LYS    SC1 3052  21.340   9.370  35.770
   97LYS    SC2 3053  21.600   9.420  35.760
   98SER     BB 3054  21.060   9.260  36.230
   98SER    SC1 3055  21.250   9.150  36.330
   99ASN     BB 3056  20.770   9.230  36.350
   99ASN    SC1 3057  20.540   9.070  36.270
  100ILE     BB 3058  20.650   9.370  36.650
  100ILE    SC1 3059  20.350   9.360  36.570
  101ILE     BB 3060  20.700   9.350  36.930
  101ILE    SC1 3061  20.870   9.600  37.030
  102ARG     BB 3062  20.550   9.240  37.160
  102ARG    SC1 3063  20.710   8.930  37.230
  102ARG    SC2 3064  20.890   8.690  37.150
  103GLY     BB 3065  20.360   9.210  37.420
  104TRP     BB 3066  20.120   9.220  37.670
  104TRP    SC1 3067  19.820   9.200  37.520
  104TRP    SC2 3068  19.680   8.980  37.570
  104TRP    SC3 3069  19.610   9.210  37.690
  104TRP    SC4 3070  19.500   8.990  37.770
  105ILE     BB 3071  20.020   9.260  38.000
  105ILE    SC1 3072  20.000   8.990  38.150
  106PHE     BB 3073  19.760   9.430  38.170
  106PHE    SC1 3074  19.510   9.180  38.170
  106PHE    SC2 3075  19.280   9.060  38.210
  106PHE    SC3 3076  19.500   8.930  38.280
  107GLY     BB 3077  19.650   9.610  38.390
  108THR     BB 3078  19.600   9.950  38.490
  108THR    SC1 3079  19.350  10.010  38.450
  109THR     BB 3080  19.850  10.150  38.530
  109THR    SC1 3081  20.020  10.070  38.710
  110LEU     BB 3082  19.710  10.470  38.530
  110LEU    SC1 3083  19.800  10.750  38.460
  111ASP     BB 3084  19.440  10.440  38.680
  111ASP    SC1 3085  19.230  10.560  38.500
  112SER     BB 3086  19.490  10.270  38.940
  112SER    SC1 3087  19.670  10.240  39.100
  113LYS     BB 3088  19.160  10.240  39.050
  113LYS    SC1 3089  19.000  10.180  38.790
  113LYS    SC2 3090  18.860   9.980  38.700
  114THR     BB 3091  19.230   9.930  39.150
  114THR    SC1 3092  19.370   9.860  39.360
  115GLN     BB 3093  19.330   9.740  38.890
  115GLN    SC1 3094  19.690   9.740  38.930
  116SER     BB 3095  19.250   9.490  38.660
  116SER    SC1 3096  19.140   9.580  38.470
  117LEU     BB 3097  19.450   9.230  38.650
  117LEU    SC1 3098  19.290   8.920  38.710
  118LEU     BB 3099  19.790   9.130  38.660
  118LEU    SC1 3100  19.930   9.420  38.760
  119ILE     BB 3101  19.930   8.830  38.630
  119ILE    SC1 3102  19.700   8.620  38.630
  120VAL     BB 3103  20.160   8.650  38.470
  120VAL    SC1 3104  20.350   8.810  38.360
  121ASN     BB 3105  20.250   8.340  38.500
  121ASN    SC1 3106  20.000   8.240  38.660
  122ASN     BB 3107  20.460   8.060  38.460
  122ASN    SC1 3108  20.300   7.840  38.430
  123ALA     BB 3109  20.710   8.170  38.530
  124THR     BB 3110  20.980   8.210  38.740
  124THR    SC1 3111  21.090   7.970  38.750
  125ASN     BB 3112  20.720   8.270  39.100
  125ASN    SC1 3113  20.780   8.030  39.230
  126VAL     BB 3114  20.580   8.490  38.940
  126VAL    SC1 3115  20.670   8.630  38.720
  127VAL     BB 3116  20.280   8.670  39.020
  127VAL    SC1 3117  20.070   8.510  39.010
  128ILE     BB 3118  20.220   9.050  39.050
  128ILE    SC1 3119  20.330   9.110  38.760
  129LYS     BB 3120  19.950   9.120  39.200
  129LYS    SC1 3121  19.720   8.920  39.090
  129LYS    SC2 3122  19.610   8.680  39.110
  130VAL     BB 3123  19.730   9.420  39.240
  130VAL    SC1 3124  19.520   9.320  39.120
  131CYS     BB 3125  19.920   9.610  39.400
  131CYS    SC1 3126  20.140   9.440  39.490
  132GLU     BB 3127  19.890   9.890  39.380
  132GLU    SC1 3128  19.760  10.100  39.700
  133PHE     BB 3129  20.140  10.040  39.230
  133PHE    SC1 3130  20.250   9.810  39.050
  133PHE    SC2 3131  20.400   9.710  38.850
  133PHE    SC3 3132  20.290   9.550  39.040
  134GLN     BB 3133  20.220  10.340  39.210
  134GLN    SC1 3134  19.940  10.460  39.440
  135PHE     BB 3135  20.210  10.470  39.000
  135PHE    SC1 3136  20.000  10.700  39.080
  135PHE    SC2 3137  19.830  10.880  39.180
  135PHE    SC3 3138  19.770  10.760  38.950
  136CYS     BB 3139  20.230  10.530  38.630
  136CYS    SC1 3140  20.260  10.810  38.590
  137ASN     BB 3141  20.390  10.370  38.390
  137ASN    SC1 3142  20.470  10.130  38.540
  138ASP     BB 3143  20.220  10.320  38.120
  138ASP    SC1 3144  19.990  10.480  38.140
  139PRO     BB 3145  20.400  10.210  37.890
  139PRO    SC1 3146  20.400  10.440  37.690
  140PHE     BB 3147  20.700  10.070  37.760
  140PHE    SC1 3148  20.620  10.080  37.460
  140PHE    SC2 3149  20.480  10.170  37.250
  140PHE    SC3 3150  20.670   9.980  37.210
  141LEU     BB 3151  20.790   9.860  37.960
  141LEU    SC1 3152  20.560   9.860  38.180
  142GLY     BB 3153  20.980   9.670  37.970
  143VAL     BB 3154  21.220   9.400  37.970
  143VAL    SC1 3155  21.460   9.520  37.990
  144TYR     BB 3156  21.170   9.090  38.100
  144TYR    SC1 3157  20.920   9.130  38.260
  144TYR    SC2 3158  20.910   9.200  38.520
  144TYR    SC3 3159  20.750   9.000  38.430
  145TYR     BB 3160  21.330   8.910  38.380
  145TYR    SC1 3161  21.500   9.160  38.470
  145TYR    SC2 3162  21.670   9.290  38.630
  145TYR    SC3 3163  21.480   9.420  38.500
  146HIS     BB 3164  21.170   8.680  38.530
  146HIS    SC1 3165  20.970   8.530  38.320
  146HIS    SC2 3166  20.820   8.620  38.110
  146HIS    SC3 3167  20.870   8.350  38.140
  147LYS     BB 3168  21.130   8.740  38.800
  147LYS    SC1 3169  21.470   8.810  38.850
  147LYS    SC2 3170  21.640   8.680  38.740
  148ASN     BB 3171  21.120   8.600  39.070
  148ASN    SC1 3172  21.280   8.320  39.090
  149ASN     BB 3173  20.890   8.760  39.250
  149ASN    SC1 3174  20.780   8.980  39.010
  150LYS     BB 3175  21.100   8.960  39.420
  150LYS    SC1 3176  20.950   8.950  39.690
  150LYS    SC2 3177  20.770   8.890  39.840
  151SER     BB 3178  21.320   9.150  39.210
  151SER    SC1 3179  21.220   9.230  39.000
  152TRP     BB 3180  21.520   9.250  39.450
  152TRP    SC1 3181  21.820   9.200  39.300
  152TRP    SC2 3182  22.030   9.190  39.140
  152TRP    SC3 3183  21.790   9.110  39.050
  152TRP    SC4 3184  22.000   9.100  38.880
  153MET     BB 3185  21.470   9.190  39.690
  153MET    SC1 3186  21.840   9.030  39.790
  154GLU     BB 3187  21.360   9.170  39.940
  154GLU    SC1 3188  21.310   8.780  39.970
  155SER     BB 3189  21.500   9.390  40.150
  155SER    SC1 3190  21.300   9.460  40.330
  156GLU     BB 3191  21.700   9.560  40.010
  156GLU    SC1 3192  22.060   9.340  40.050
  157PHE     BB 3193  21.680   9.670  39.730
  157PHE    SC1 3194  21.960   9.570  39.610
  157PHE    SC2 3195  22.140   9.370  39.570
  157PHE    SC3 3196  22.090   9.550  39.380
  158ARG     BB 3197  21.540   9.780  39.490
  158ARG    SC1 3198  21.470  10.080  39.560
  158ARG    SC2 3199  21.410  10.370  39.720
  159VAL     BB 3200  21.410   9.680  39.170
  159VAL    SC1 3201  21.620   9.560  39.060
  160TYR     BB 3202  21.150   9.820  39.170
  160TYR    SC1 3203  21.010   9.730  38.880
  160TYR    SC2 3204  20.840   9.740  38.670
  160TYR    SC3 3205  21.080   9.620  38.640
  161SER     BB 3206  20.970   9.920  39.350
  161SER    SC1 3207  21.000  10.030  39.580
  162SER     BB 3208  20.640   9.970  39.220
  162SER    SC1 3209  20.620  10.090  39.030
  163ALA     BB 3210  20.530   9.810  39.430
  164ASN     BB 3211  20.610   9.650  39.680
  164ASN    SC1 3212  20.680   9.860  39.890
  165ASN     BB 3213  20.580   9.370  39.790
  165ASN    SC1 3214  20.790   9.350  40.010
  166CYS     BB 3215  20.320   9.210  39.880
  166CYS    SC1 3216  20.160   9.280  39.670
  167THR     BB 3217  20.250   8.840  39.940
  167THR    SC1 3218  20.340   8.620  40.050
  168PHE     BB 3219  19.960   8.780  39.710
  168PHE    SC1 3220  19.730   8.950  39.650
  168PHE    SC2 3221  19.670   9.210  39.630
  168PHE    SC3 3222  19.490   9.020  39.550
  169GLU     BB 3223  19.980   8.550  39.540
  169GLU    SC1 3224  20.150   8.270  39.710
  170TYR     BB 3225  19.790   8.280  39.380
  170TYR    SC1 3226  19.530   8.330  39.440
  170TYR    SC2 3227  19.270   8.350  39.370
  170TYR    SC3 3228  19.330   8.190  39.580
  171VAL     BB 3229  19.780   8.110  39.070
  171VAL    SC1 3230  19.580   8.200  38.910
  172SER     BB 3231  19.870   7.820  38.920
  172SER    SC1 3232  19.830   7.610  39.040
  173GLN     BB 3233  19.760   7.770  38.550
  173GLN    SC1 3234  19.640   7.410  38.580
  174PRO     BB 3235  19.720   7.960  38.340
  174PRO    SC1 3236  19.550   8.180  38.430
  175PHE     BB 3237  19.980   8.150  38.130
  175PHE    SC1 3238  19.820   8.390  38.060
  175PHE    SC2 3239  19.780   8.620  37.910
  175PHE    SC3 3240  19.580   8.520  38.070
  176LEU     BB 3241  20.250   8.160  38.000
  176LEU    SC1 3242  20.310   8.470  38.010
  177MET     BB 3243  20.510   8.000  37.950
  177MET    SC1 3244  20.490   7.600  38.020
  178ASP     BB 3245  20.790   7.960  37.820
  178ASP    SC1 3246  20.890   7.670  37.790
  179LEU     BB 3247  21.050   8.180  37.700
  179LEU    SC1 3248  21.370   8.120  37.810
  180GLU     BB 3249  21.110   8.310  37.380
  180GLU    SC1 3250  20.790   8.170  37.210
  181GLY     BB 3251  21.330   8.510  37.330
  182LYS     BB 3252  21.390   8.570  36.970
  182LYS    SC1 3253  21.540   8.870  36.880
  182LYS    SC2 3254  21.610   9.040  36.670
  183GLN     BB 3255  21.230   8.520  36.810
  183GLN    SC1 3256  21.300   8.660  36.490
  184GLY     BB 3257  20.970   8.410  36.770
  185ASN     BB 3258  20.860   8.390  36.470
  185ASN    SC1 3259  21.110   8.210  36.330
  186PHE     BB 3260  20.530   8.310  36.390
  186PHE    SC1 3261  20.610   8.020  36.300
  186PHE    SC2 3262  20.660   7.830  36.110
  186PHE    SC3 3263  20.660   7.770  36.380
  187LYS     BB 3264  20.370   8.490  36.380
  187LYS    SC1 3265  20.410   8.640  36.080
  187LYS    SC2 3266  20.470   8.760  35.900
  188ASN     BB 3267  20.120   8.600  36.440
  188ASN    SC1 3268  19.940   8.570  36.710
  189LEU     BB 3269  20.050   8.930  36.330
  189LEU    SC1 3270  19.730   8.800  36.290
  190ARG     BB 3271  19.920   9.150  36.530
  190ARG    SC1 3272  19.670   9.040  36.760
  190ARG    SC2 3273  19.730   8.980  37.040
  191GLU     BB 3274  19.860   9.430  36.450
  191GLU    SC1 3275  20.020   9.450  36.120
  192PHE     BB 3276  19.680   9.540  36.670
  192PHE    SC1 3277  19.840   9.520  36.950
  192PHE    SC2 3278  19.920   9.570  37.200
  192PHE    SC3 3279  20.050   9.390  37.050
  193VAL     BB 3280  19.340   9.650  36.700
  193VAL    SC1 3281  19.120   9.610  36.550
  194PHE     BB 3282  19.180   9.760  37.030
  194PHE    SC1 3283  19.320   9.560  37.200
  194PHE    SC2 3284  19.370   9.520  37.460
  194PHE    SC3 3285  19.520   9.390  37.270
  195LYS     BB 3286  18.860   9.850  37.130
  195LYS    SC1 3287  18.810  10.050  36.880
  195LYS    SC2 3288  18.750  10.270  36.800
  196ASN     BB 3289  18.590   9.780  37.230
  196ASN    SC1 3290  18.350  10.000  37.230
  197ILE     BB 3291  18.340   9.510  37.420
  197ILE    SC1 3292  18.320   9.250  37.250
  198ASP     BB 3293  18.230   9.690  37.590
  198ASP    SC1 3294  17.900   9.670  37.720
  199GLY     BB 3295  18.410   9.820  37.790
  200TYR     BB 3296  18.720   9.930  37.690
  200TYR    SC1 3297  18.710  10.190  37.550
  200TYR    SC2 3298  18.620  10.440  37.530
  200TYR    SC3 3299  18.810  10.350  37.360
  201PHE     BB 3300  18.900   9.750  37.610
  201PHE    SC1 3301  19.150   9.660  37.800
  201PHE    SC2 3302  19.320   9.670  38.010
  201PHE    SC3 3303  19.220   9.430  37.930
  202LYS     BB 3304  18.890   9.420  37.400
  202LYS    SC1 3305  18.810   9.390  37.100
  202LYS    SC2 3306  18.740   9.460  36.830
  203ILE     BB 3307  19.070   9.130  37.440
  203ILE    SC1 3308  19.020   9.070  37.740
  204TYR     BB 3309  19.250   8.880  37.270
  204TYR    SC1 3310  19.240   8.970  37.020
  204TYR    SC2 3311  19.170   9.010  36.760
  204TYR    SC3 3312  19.190   9.220  36.930
  205SER     BB 3313  19.460   8.610  37.320
  205SER    SC1 3314  19.450   8.540  37.560
  206LYS     BB 3315  19.820   8.510  37.210
  206LYS    SC1 3316  20.030   8.630  37.430
  206LYS    SC2 3317  20.160   8.720  37.620
  207HIS     BB 3318  19.950   8.250  37.060
  207HIS    SC1 3319  20.270   8.330  37.020
  207HIS    SC2 3320  20.490   8.440  36.900
  207HIS    SC3 3321  20.430   8.510  37.150
  208THR     BB 3322  19.920   7.940  37.100
  208THR    SC1 3323  19.870   7.790  37.310
  209PRO     BB 3324  19.920   7.660  36.830
  209PRO    SC1 3325  19.900   7.400  36.960
  210ILE     BB 3326  19.840   7.720  36.550
  210ILE    SC1 3327  19.540   7.690  36.470
  211ASN     BB 3328  20.060   7.920  36.370
  211ASN    SC1 3329  20.150   8.110  36.600
  212LEU     BB 3330  20.070   7.860  36.130
  212LEU    SC1 3331  20.220   8.120  36.010
  213VAL     BB 3332  19.770   7.900  35.910
  213VAL    SC1 3333  19.600   7.700  35.970
  214ARG     BB 3334  19.600   8.180  35.650
  214ARG    SC1 3335  19.470   8.040  35.440
  214ARG    SC2 3336  19.560   8.040  35.130
  215ASP     BB 3337  19.610   8.490  35.540
  215ASP    SC1 3338  19.810   8.500  35.290
  216LEU     BB 3339  19.520   8.720  35.610
  216LEU    SC1 3340  19.440   8.830  35.870
  217PRO     BB 3341  19.610   8.980  35.370
  217PRO    SC1 3342  19.490   9.220  35.480
  218GLN     BB 3343  19.430   8.830  35.150
  218GLN    SC1 3344  19.450   9.140  34.860
  219GLY     BB 3345  19.310   8.560  35.140
  220PHE     BB 3346  19.090   8.390  35.230
  220PHE    SC1 3347  19.070   8.090  35.210
  220PHE    SC2 3348  18.980   7.920  35.020
  220PHE    SC3 3349  19.040   7.830  35.270
  221SER     BB 3350  18.860   8.590  35.380
  221SER    SC1 3351  18.670   8.680  35.230
  222ALA     BB 3352  18.970   8.660  35.670
  223LEU     BB 3353  19.100   8.460  35.790
  223LEU    SC1 3354  19.090   8.150  35.690
  224GLU     BB 3355  19.300   8.400  36.040
  224GLU    SC1 3356  19.260   8.020  36.080
  225PRO     BB 3357  19.320   8.540  36.360
  225PRO    SC1 3358  19.230   8.820  36.320
  226LEU     BB 3359  19.200   8.470  36.670
  226LEU    SC1 3360  19.490   8.580  36.820
  227VAL     BB 3361  19.020   8.510  36.940
  227VAL    SC1 3362  19.040   8.340  37.150
  228ASP     BB 3363  18.750   8.750  37.070
  228ASP    SC1 3364  18.610   8.970  36.920
  229LEU     BB 3365  18.670   8.810  37.380
  229LEU    SC1 3366  18.860   8.630  37.570
  230PRO     BB 3367  18.410   8.860  37.530
  230PRO    SC1 3368  18.200   8.680  37.540
  231ILE     BB 3369  18.530   9.120  37.830
  231ILE    SC1 3370  18.630   8.860  37.960
  232GLY     BB 3371  18.580   9.390  37.800
  233ILE     BB 3372  18.710   9.530  38.070
  233ILE    SC1 3373  18.850   9.290  38.190
  234ASN     BB 3374  18.730   9.780  38.230
  234ASN    SC1 3375  18.460   9.910  38.340
  235ILE     BB 3376  18.950   9.980  38.200
  235ILE    SC1 3377  18.930  10.270  38.300
  236THR     BB 3378  19.220  10.130  37.960
  236THR    SC1 3379  19.080  10.310  37.840
  237ARG     BB 3380  19.520  10.230  38.070
  237ARG    SC1 3381  19.510  10.550  38.100
  237ARG    SC2 3382  19.630  10.870  38.040
  238PHE     BB 3383  19.790  10.020  38.010
  238PHE    SC1 3384  19.680   9.870  37.770
  238PHE    SC2 3385  19.690   9.600  37.730
  238PHE    SC3 3386  19.710   9.770  37.520
  239GLN     BB 3387  20.090   9.860  38.030
  239GLN    SC1 3388  20.120   9.700  38.380
  240THR     BB 3389  20.270   9.660  37.830
  240THR    SC1 3390  20.240   9.700  37.580
  241LEU     BB 3391  20.520   9.400  37.970
  241LEU    SC1 3392  20.440   9.320  38.310
  242LEU     BB 3393  20.660   9.180  37.860
  242LEU    SC1 3394  20.480   8.930  37.890
  243ALA     BB 3395  20.890   9.150  37.650
  244LEU     BB 3396  21.000   9.400  37.520
  244LEU    SC1 3397  20.730   9.580  37.510
  245HIS     BB 3398  21.220   9.540  37.430
  245HIS    SC1 3399  21.460   9.410  37.340
  245HIS    SC2 3400  21.590   9.260  37.160
  245HIS    SC3 3401  21.720   9.380  37.370
  246ARG     BB 3402  21.180   9.860  37.430
  246ARG    SC1 3403  21.300  10.000  37.670
  246ARG    SC2 3404  21.240  10.170  37.920
  247SER     BB 3405  21.320   9.910  37.080
  247SER    SC1 3406  21.110  10.000  36.980
  248TYR     BB 3407  21.600   9.880  37.070
  248TYR    SC1 3408  21.720   9.810  37.340
  248TYR    SC2 3409  21.930   9.740  37.490
  248TYR    SC3 3410  21.680   9.740  37.600
  249LEU     BB 3411  21.900  10.070  36.920
  249LEU    SC1 3412  22.150   9.980  37.130
  250THR     BB 3413  21.800   9.990  36.630
  250THR    SC1 3414  21.550   9.950  36.560
  251PRO     BB 3415  22.080   9.920  36.500
  251PRO    SC1 3416  22.290   9.770  36.690
  252GLY     BB 3417  22.060   9.930  36.170
  253ASP     BB 3418  21.750   9.940  36.080
  253ASP    SC1 3419  21.760   9.880  35.810
  254SER     BB 3420  21.650  10.250  36.190
  254SER    SC1 3421  21.410  10.290  36.210
  255SER     BB 3422  21.880  10.380  36.310
  255SER    SC1 3423  22.020  10.430  36.490
  256SER     BB 3424  21.920  10.760  36.140
  256SER    SC1 3425  22.150  10.820  36.170
  257GLY     BB 3426  21.660  10.780  36.080
  258TRP     BB 3427  21.420  10.880  36.310
  258TRP    SC1 3428  21.430  10.740  36.540
  258TRP    SC2 3429  21.350  10.640  36.780
  258TRP    SC3 3430  21.510  10.490  36.620
  258TRP    SC4 3431  21.460  10.410  36.870
  259THR     BB 3432  21.460  11.260  36.100
  259THR    SC1 3433  21.430  11.360  36.340
  260ALA     BB 3434  21.400  11.210  35.850
  261GLY     BB 3435  21.320  10.870  35.730
  262ALA     BB 3436  21.200  10.690  35.870
  263ALA     BB 3437  21.070  10.450  35.920
  264ALA     BB 3438  20.880  10.250  36.050
  265TYR     BB 3439  20.550  10.200  36.200
  265TYR    SC1 3440  20.590  10.110  36.540
  265TYR    SC2 3441  20.650  10.120  36.800
  265TYR    SC3 3442  20.670   9.890  36.670
  266TYR     BB 3443  20.220  10.260  36.250
  266TYR    SC1 3444  19.980  10.140  36.120
  266TYR    SC2 3445  19.730  10.150  36.010
  266TYR    SC3 3446  19.900   9.950  35.940
  267VAL     BB 3447  20.090  10.420  36.580
  267VAL    SC1 3448  20.180  10.320  36.810
  268GLY     BB 3449  19.750  10.550  36.640
  269TYR     BB 3450  19.540  10.770  36.720
  269TYR    SC1 3451  19.290  10.790  36.870
  269TYR    SC2 3452  19.020  10.780  36.830
  269TYR    SC3 3453  19.140  11.010  36.890
  270LEU     BB 3454  19.590  10.970  36.490
  270LEU    SC1 3455  19.660  11.220  36.630
  271GLN     BB 3456  19.290  11.030  36.330
  271GLN    SC1 3457  19.400  11.390  36.220
  272PRO     BB 3458  18.950  11.020  36.410
  272PRO    SC1 3459  18.900  11.260  36.550
  273ARG     BB 3460  18.630  10.980  36.260
  273ARG    SC1 3461  18.600  11.240  36.170
  273ARG    SC2 3462  18.370  11.450  36.100
  274THR     BB 3463  18.340  10.800  36.140
  274THR    SC1 3464  18.140  10.910  36.260
  275PHE     BB 3465  18.310  10.540  35.950
  275PHE    SC1 3466  18.590  10.530  35.860
  275PHE    SC2 3467  18.800  10.560  35.700
  275PHE    SC3 3468  18.810  10.660  35.950
  276LEU     BB 3469  18.190  10.250  35.760
  276LEU    SC1 3470  17.870  10.220  35.840
  277LEU     BB 3471  18.320  10.060  35.510
  277LEU    SC1 3472  18.560  10.260  35.410
  278LYS     BB 3473  18.350   9.720  35.420
  278LYS    SC1 3474  18.610   9.770  35.240
  278LYS    SC2 3475  18.740   9.700  35.070
  279TYR     BB 3476  18.340   9.430  35.310
  279TYR    SC1 3477  18.060   9.300  35.380
  279TYR    SC2 3478  17.810   9.350  35.300
  279TYR    SC3 3479  17.850   9.260  35.550
  280ASN     BB 3480  18.530   9.180  35.290
  280ASN    SC1 3481  18.500   9.000  35.540
  281GLU     BB 3482  18.640   9.190  35.040
  281GLU    SC1 3483  18.610   9.260  34.710
  282ASN     BB 3484  18.960   9.090  35.030
  282ASN    SC1 3485  18.980   8.780  34.880
  283GLY     BB 3486  19.030   9.060  35.360
  284THR     BB 3487  18.980   9.410  35.480
  284THR    SC1 3488  18.760   9.430  35.630
  285ILE     BB 3489  19.190   9.570  35.290
  285ILE    SC1 3490  19.430   9.670  35.120
  286THR     BB 3491  19.120   9.920  35.370
  286THR    SC1 3492  18.930   9.940  35.550
  287ASP     BB 3493  18.990  10.170  35.090
  287ASP    SC1 3494  19.160   9.960  34.880
  288ALA     BB 3495  18.930  10.490  35.180
  289VAL     BB 3496  18.630  10.730  35.180
  289VAL    SC1 3497  18.430  10.680  35.010
  290ASP     BB 3498  18.650  11.050  35.320
  290ASP    SC1 3499  18.600  11.270  35.090
  291CYS     BB 3500  18.450  10.900  35.610
  291CYS    SC1 3501  18.270  10.720  35.490
  292ALA     BB 3502  18.320  11.140  35.700
  293LEU     BB 3503  18.320  11.390  35.610
  293LEU    SC1 3504  18.620  11.530  35.620
  294ASP     BB 3505  18.020  11.590  35.570
  294ASP    SC1 3506  18.000  11.770  35.840
  295PRO     BB 3507  17.720  11.550  35.440
  295PRO    SC1 3508  17.480  11.480  35.660
  296LEU     BB 3509  17.760  11.360  35.200
  296LEU    SC1 3510  17.640  11.530  34.940
  297SER     BB 3511  17.970  11.130  35.260
  297SER    SC1 3512  18.150  11.090  35.120
  298GLU     BB 3513  17.810  11.010  35.490
  298GLU    SC1 3514  17.890  10.770  35.780
  299THR     BB 3515  17.560  10.940  35.330
  299THR    SC1 3516  17.320  11.040  35.360
  300LYS     BB 3517  17.710  10.740  35.150
  300LYS    SC1 3518  17.880  10.710  34.910
  300LYS    SC2 3519  17.950  10.570  34.720
  301CYS     BB 3520  17.790  10.520  35.350
  301CYS    SC1 3521  18.110  10.570  35.390
  302THR     BB 3522  17.510  10.450  35.460
  302THR    SC1 3523  17.470  10.560  35.690
  303LEU     BB 3524  17.490  10.120  35.470
  303LEU    SC1 3525  17.450   9.970  35.760
  304LYS     BB 3526  17.840  10.060  35.350
  304LYS    SC1 3527  17.850   9.810  35.510
  304LYS    SC2 3528  17.950   9.740  35.750
  305SER     BB 3529  17.700   9.860  35.080
  305SER    SC1 3530  17.500   9.810  35.070
  306PHE     BB 3531  18.020   9.720  35.010
  306PHE    SC1 3532  18.190   9.960  34.950
  306PHE    SC2 3533  18.400  10.130  34.950
  306PHE    SC3 3534  18.160  10.220  35.030
  307THR     BB 3535  17.990   9.470  34.840
  307THR    SC1 3536  18.130   9.260  34.910
  308VAL     BB 3537  17.660   9.420  34.770
  308VAL    SC1 3538  17.600   9.170  34.840
  309GLU     BB 3539  17.520   9.620  34.590
  309GLU    SC1 3540  17.850   9.650  34.370
  310LYS     BB 3541  17.280   9.770  34.550
  310LYS    SC1 3542  17.210   9.660  34.220
  310LYS    SC2 3543  17.280   9.470  34.100
  311GLY     BB 3544  17.180   9.990  34.690
  312ILE     BB 3545  17.050  10.040  34.950
  312ILE    SC1 3546  16.770   9.900  34.950
  313TYR     BB 3547  16.990  10.160  35.290
  313TYR    SC1 3548  16.920   9.940  35.430
  313TYR    SC2 3549  16.880   9.680  35.370
  313TYR    SC3 3550  17.030   9.750  35.590
  314GLN     BB 3551  16.930  10.420  35.510
  314GLN    SC1 3552  17.070  10.210  35.830
  315THR     BB 3553  16.690  10.500  35.740
  315THR    SC1 3554  16.480  10.370  35.680
  316SER     BB 3555  16.830  10.660  36.080
  316SER    SC1 3556  17.080  10.750  35.990
  317ASN     BB 3557  16.860  10.690  36.410
  317ASN    SC1 3558  17.060  10.560  36.610
  318PHE     BB 3559  16.780  11.020  36.590
  318PHE    SC1 3560  16.650  11.140  36.320
  318PHE    SC2 3561  16.730  11.140  36.060
  318PHE    SC3 3562  16.740  11.370  36.210
  319ARG     BB 3563  16.770  11.070  36.930
  319ARG    SC1 3564  16.610  11.350  37.030
  319ARG    SC2 3565  16.410  11.520  37.200
  320VAL     BB 3566  17.050  11.030  37.020
  320VAL    SC1 3567  17.220  11.020  36.820
  321GLN     BB 3568  17.050  11.300  37.320
  321GLN    SC1 3569  17.370  11.470  37.150
  322PRO     BB 3570  17.100  11.340  37.660
  322PRO    SC1 3571  17.420  11.390  37.660
  323THR     BB 3572  16.950  11.270  37.940
  323THR    SC1 3573  16.780  11.090  38.000
  324GLU     BB 3574  16.960  11.550  38.080
  324GLU    SC1 3575  17.380  11.600  38.120
  325SER     BB 3576  16.730  11.640  38.280
  325SER    SC1 3577  16.610  11.420  38.380
  326ILE     BB 3578  16.520  11.960  38.350
  326ILE    SC1 3579  16.550  12.020  38.050
  327VAL     BB 3580  16.360  12.160  38.520
  327VAL    SC1 3581  16.270  12.350  38.360
  328ARG     BB 3582  16.230  12.300  38.810
  328ARG    SC1 3583  16.200  12.580  38.900
  328ARG    SC2 3584  16.180  12.750  39.140
  329PHE     BB 3585  16.330  12.130  39.090
  329PHE    SC1 3586  16.320  11.860  39.040
  329PHE    SC2 3587  16.300  11.590  39.030
  329PHE    SC3 3588  16.320  11.730  38.800
  330PRO     BB 3589  16.430  12.320  39.330
  330PRO    SC1 3590  16.590  12.510  39.170
  331ASN     BB 3591  16.240  12.380  39.590
  331ASN    SC1 3592  15.960  12.430  39.440
  332ILE     BB 3593  16.400  12.370  39.930
  332ILE    SC1 3594  16.210  12.580  40.040
  333THR     BB 3595  16.350  12.130  40.180
  333THR    SC1 3596  16.130  12.110  40.310
  334ASN     BB 3597  16.590  12.020  40.420
  334ASN    SC1 3598  16.800  12.200  40.340
  335LEU     BB 3599  16.540  11.860  40.690
  335LEU    SC1 3600  16.250  11.930  40.840
  336CYS     BB 3601  16.440  11.520  40.690
  336CYS    SC1 3602  16.340  11.510  40.420
  337PRO     BB 3603  16.340  11.460  41.070
  337PRO    SC1 3604  16.500  11.650  41.160
  338PHE     BB 3605  16.010  11.520  41.100
  338PHE    SC1 3606  15.900  11.430  40.820
  338PHE    SC2 3607  15.730  11.300  40.660
  338PHE    SC3 3608  15.960  11.180  40.740
  339GLY     BB 3609  15.900  11.590  41.380
  340GLU     BB 3610  15.600  11.620  41.310
  340GLU    SC1 3611  15.420  11.750  41.610
  341VAL     BB 3612  15.550  11.340  41.180
  341VAL    SC1 3613  15.340  11.210  41.100
  342PHE     BB 3614  15.730  11.130  41.360
  342PHE    SC1 3615  15.970  11.060  41.220
  342PHE    SC2 3616  16.230  10.990  41.200
  342PHE    SC3 3617  16.040  10.850  41.060
  343ASN     BB 3618  15.670  11.180  41.650
  343ASN    SC1 3619  15.790  11.280  41.870
  344ALA     BB 3620  15.350  11.290  41.670
  345THR     BB 3621  15.150  11.090  41.490
  345THR    SC1 3622  15.230  10.850  41.420
  346ARG     BB 3623  14.870  11.150  41.520
  346ARG    SC1 3624  14.870  11.360  41.760
  346ARG    SC2 3625  14.970  11.650  41.770
  347PHE     BB 3626  14.550  11.020  41.520
  347PHE    SC1 3627  14.630  10.760  41.380
  347PHE    SC2 3628  14.830  10.580  41.360
  347PHE    SC3 3629  14.590  10.530  41.250
  348ALA     BB 3630  14.400  11.040  41.660
  349SER     BB 3631  14.470  11.160  41.960
  349SER    SC1 3632  14.680  11.070  42.050
  350VAL     BB 3633  14.450  11.490  42.010
  350VAL    SC1 3634  14.310  11.620  42.200
  351TYR     BB 3635  14.450  11.690  41.710
  351TYR    SC1 3636  14.290  11.940  41.740
  351TYR    SC2 3637  14.150  12.130  41.610
  351TYR    SC3 3638  14.170  12.130  41.880
  352ALA     BB 3639  14.540  11.540  41.480
  353TRP     BB 3640  14.630  11.490  41.230
  353TRP    SC1 3641  14.380  11.420  41.030
  353TRP    SC2 3642  14.190  11.320  40.870
  353TRP    SC3 3643  14.380  11.150  40.970
  353TRP    SC4 3644  14.170  11.050  40.820
  354ASN     BB 3645  14.890  11.440  41.110
  354ASN    SC1 3646  15.100  11.560  41.290
  355ARG     BB 3647  14.950  11.410  40.720
  355ARG    SC1 3648  14.780  11.160  40.630
  355ARG    SC2 3649  14.530  11.120  40.450
  356LYS     BB 3650  15.240  11.510  40.600
  356LYS    SC1 3651  15.370  11.640  40.850
  356LYS    SC2 3652  15.450  11.910  40.910
  357ARG     BB 3653  15.450  11.560  40.330
  357ARG    SC1 3654  15.320  11.680  40.090
  357ARG    SC2 3655  15.330  11.950  39.960
  358ILE     BB 3656  15.790  11.680  40.320
  358ILE    SC1 3657  15.810  11.830  40.590
  359SER     BB 3658  15.870  11.730  39.960
  359SER    SC1 3659  15.720  11.630  39.810
  360ASN     BB 3660  16.170  11.860  39.820
  360ASN    SC1 3661  16.110  11.870  39.520
  361CYS     BB 3662  16.360  11.680  39.950
  361CYS    SC1 3663  16.260  11.520  40.190
  362VAL     BB 3664  16.680  11.750  40.010
  362VAL    SC1 3665  16.680  11.970  39.860
  363ALA     BB 3666  16.880  11.700  40.190
  364ASP     BB 3667  16.860  11.550  40.430
  364ASP    SC1 3668  17.170  11.540  40.530
  365TYR     BB 3669  16.760  11.250  40.420
  365TYR    SC1 3670  16.720  11.190  40.150
  365TYR    SC2 3671  16.560  11.030  40.010
  365TYR    SC3 3672  16.640  11.260  39.900
  366SER     BB 3673  16.890  11.100  40.680
  366SER    SC1 3674  17.160  11.010  40.640
  367VAL     BB 3675  16.680  11.090  40.900
  367VAL    SC1 3676  16.730  11.130  41.160
  368LEU     BB 3677  16.490  10.890  40.760
  368LEU    SC1 3678  16.330  11.010  40.460
  369TYR     BB 3679  16.700  10.660  40.700
  369TYR    SC1 3680  16.750  10.680  40.410
  369TYR    SC2 3681  16.880  10.780  40.200
  369TYR    SC3 3682  16.710  10.580  40.170
  370ASN     BB 3683  16.950  10.600  40.900
  370ASN    SC1 3684  16.940  10.720  41.140
  371SER     BB 3685  17.040  10.210  40.940
  371SER    SC1 3686  17.290  10.240  41.030
  372ALA     BB 3687  17.010   9.890  40.940
  373SER     BB 3688  16.880   9.740  41.220
  373SER    SC1 3689  17.020   9.580  41.350
  374PHE     BB 3690  16.650   9.910  41.400
  374PHE    SC1 3691  16.790   9.880  41.690
  374PHE    SC2 3692  16.960   9.710  41.820
  374PHE    SC3 3693  16.900   9.950  41.930
  375SER     BB 3694  16.670  10.240  41.390
  375SER    SC1 3695  16.920  10.310  41.440
  376THR     BB 3696  16.560  10.300  41.080
  376THR    SC1 3697  16.400  10.500  41.080
  377PHE     BB 3698  16.470  10.040  40.850
  377PHE    SC1 3699  16.350  10.280  40.640
  377PHE    SC2 3700  16.340  10.440  40.420
  377PHE    SC3 3701  16.240  10.520  40.650
  378LYS     BB 3702  16.470   9.740  40.770
  378LYS    SC1 3703  16.360   9.620  41.020
  378LYS    SC2 3704  16.360   9.440  41.210
  379CYS     BB 3705  16.470   9.650  40.400
  379CYS    SC1 3706  16.210   9.790  40.320
  380TYR     BB 3707  16.540   9.540  40.140
  380TYR    SC1 3708  16.430   9.240  40.120
  380TYR    SC2 3709  16.510   9.010  40.010
  380TYR    SC3 3710  16.250   9.060  40.040
  381GLY     BB 3711  16.810   9.640  40.020
  382VAL     BB 3712  16.850  10.000  40.100
  382VAL    SC1 3713  16.620  10.120  40.040
  383SER     BB 3714  16.970  10.170  40.380
  383SER    SC1 3715  16.840  10.160  40.530
  384PRO     BB 3716  17.200  10.360  40.280
  384PRO    SC1 3717  17.240  10.470  40.560
  385THR     BB 3718  17.210  10.470  40.000
  385THR    SC1 3719  17.090  10.340  39.810
  386LYS     BB 3720  17.430  10.750  39.960
  386LYS    SC1 3721  17.370  10.940  40.170
  386LYS    SC2 3722  17.230  11.160  40.190
  387LEU     BB 3723  17.490  10.850  39.680
  387LEU    SC1 3724  17.520  11.190  39.740
  388ASN     BB 3725  17.280  10.720  39.490
  388ASN    SC1 3726  17.380  10.610  39.260
  389ASP     BB 3727  16.960  10.790  39.650
  389ASP    SC1 3728  17.050  11.040  39.750
  390LEU     BB 3729  16.640  10.670  39.700
  390LEU    SC1 3730  16.670  10.350  39.630
  391CYS     BB 3731  16.450  10.860  39.540
  391CYS    SC1 3732  16.610  11.100  39.390
  392PHE     BB 3733  16.140  10.800  39.580
  392PHE    SC1 3734  16.100  10.690  39.860
  392PHE    SC2 3735  16.280  10.630  40.050
  392PHE    SC3 3736  16.030  10.680  40.120
  393THR     BB 3737  15.800  10.930  39.580
  393THR    SC1 3738  15.680  10.920  39.340
  394ASN     BB 3739  15.680  11.140  39.820
  394ASN    SC1 3740  15.390  11.250  39.810
  395VAL     BB 3741  15.660  11.120  40.200
  395VAL    SC1 3742  15.920  11.190  40.240
  396TYR     BB 3743  15.380  11.050  40.380
  396TYR    SC1 3744  15.110  11.110  40.250
  396TYR    SC2 3745  14.980  11.090  40.010
  396TYR    SC3 3746  14.960  11.320  40.160
  397ALA     BB 3747  15.270  10.970  40.680
  398ASP     BB 3748  14.970  10.770  40.830
  398ASP    SC1 3749  14.890  10.960  41.050
  399SER     BB 3750  14.940  10.400  40.900
  399SER    SC1 3751  14.890  10.330  40.670
  400PHE     BB 3752  14.990  10.190  41.130
  400PHE    SC1 3753  15.120   9.980  40.960
  400PHE    SC2 3754  15.320   9.820  40.860
  400PHE    SC3 3755  15.100   9.880  40.710
  401VAL     BB 3756  14.850   9.990  41.390
  401VAL    SC1 3757  14.800  10.160  41.590
  402ILE     BB 3758  15.000   9.730  41.500
  402ILE    SC1 3759  15.290   9.730  41.390
  403ARG     BB 3760  14.950   9.340  41.570
  403ARG    SC1 3761  14.750   9.260  41.340
  403ARG    SC2 3762  14.680   9.100  41.140
  404GLY     BB 3763  15.050   9.090  41.750
  405ASP     BB 3764  15.200   8.840  41.730
  405ASP    SC1 3765  15.040   8.570  41.710
  406GLU     BB 3766  15.440   8.780  41.930
  406GLU    SC1 3767  15.690   8.520  41.810
  407VAL     BB 3768  15.760   8.970  41.990
  407VAL    SC1 3769  15.880   8.880  42.210
  408ARG     BB 3770  15.850   9.250  41.830
  408ARG    SC1 3771  15.940   9.460  42.100
  408ARG    SC2 3772  16.130   9.480  42.370
  409GLN     BB 3773  15.950   9.310  41.550
  409GLN    SC1 3774  16.180   9.610  41.640
  410ILE     BB 3775  15.800   9.320  41.230
  410ILE    SC1 3776  15.770   9.630  41.200
  411ALA     BB 3777  15.910   9.210  40.890
  412PRO     BB 3778  16.160   9.340  40.660
  412PRO    SC1 3779  16.000   9.370  40.410
  413GLY     BB 3780  16.420   9.210  40.740
  414GLN     BB 3781  16.370   8.930  40.910
  414GLN    SC1 3782  16.150   8.960  41.240
  415THR     BB 3783  16.100   8.760  40.710
  415THR    SC1 3784  16.160   8.880  40.480
  416GLY     BB 3785  15.920   8.650  40.890
  417LYS     BB 3786  15.630   8.760  40.990
  417LYS    SC1 3787  15.510   8.570  41.170
  417LYS    SC2 3788  15.420   8.470  41.380
  418ILE     BB 3789  15.430   8.930  40.770
  418ILE    SC1 3790  15.650   9.010  40.570
  419ALA     BB 3791  15.130   8.960  40.750
  420ASP     BB 3792  14.870   8.980  40.740
  420ASP    SC1 3793  14.690   8.720  40.790
  421TYR     BB 3794  14.870   9.350  40.680
  421TYR    SC1 3795  14.790   9.580  40.880
  421TYR    SC2 3796  14.630   9.650  41.080
  421TYR    SC3 3797  14.710   9.830  40.900
  422ASN     BB 3798  15.000   9.370  40.390
  422ASN    SC1 3799  14.800   9.470  40.170
  423TYR     BB 3800  15.270   9.290  40.330
  423TYR    SC1 3801  15.470   9.490  40.360
  423TYR    SC2 3802  15.460   9.760  40.430
  423TYR    SC3 3803  15.630   9.680  40.230
  424LYS     BB 3804  15.170   9.160  39.980
  424LYS    SC1 3805  14.950   8.970  40.120
  424LYS    SC2 3806  14.850   8.830  40.260
  425LEU     BB 3807  15.210   9.370  39.780
  425LEU    SC1 3808  15.540   9.410  39.840
  426PRO     BB 3809  15.080   9.640  39.810
  426PRO    SC1 3810  15.170   9.730  40.060
  427ASP     BB 3811  15.080   9.830  39.570
  427ASP    SC1 3812  14.840   9.740  39.420
  428ASP     BB 3813  15.310   9.990  39.550
  428ASP    SC1 3814  15.570   9.900  39.740
  429PHE     BB 3815  15.230  10.250  39.800
  429PHE    SC1 3816  14.960  10.370  39.770
  429PHE    SC2 3817  14.880  10.630  39.800
  429PHE    SC3 3818  14.790  10.480  39.590
  430THR     BB 3819  15.340  10.190  40.080
  430THR    SC1 3820  15.190  10.170  40.290
  431GLY     BB 3821  15.670  10.160  40.160
  432CYS     BB 3822  15.940  10.180  40.410
  432CYS    SC1 3823  16.190  10.010  40.240
  433VAL     BB 3824  15.980   9.990  40.700
  433VAL    SC1 3825  15.870   9.750  40.750
  434ILE     BB 3826  16.030  10.150  41.060
  434ILE    SC1 3827  15.900  10.420  40.960
  435ALA     BB 3828  16.200  10.000  41.310
  436TRP     BB 3829  16.280  10.110  41.650
  436TRP    SC1 3830  16.200  10.400  41.560
  436TRP    SC2 3831  16.060  10.600  41.450
  436TRP    SC3 3832  15.940  10.360  41.480
  436TRP    SC4 3833  15.800  10.570  41.390
  437ASN     BB 3834  16.180  10.140  42.000
  437ASN    SC1 3835  16.010   9.920  42.060
  438SER     BB 3836  16.200  10.510  42.200
  438SER    SC1 3837  16.180  10.640  41.990
  439ASN     BB 3838  16.090  10.470  42.510
  439ASN    SC1 3839  16.170  10.520  42.860
  440ASN     BB 3840  15.960  10.180  42.500
  440ASN    SC1 3841  16.180   9.980  42.550
  441LEU     BB 3842  15.610  10.200  42.450
  441LEU    SC1 3843  15.500   9.990  42.680
  442ASP     BB 3844  15.510  10.290  42.130
  442ASP    SC1 3845  15.750  10.320  41.930
  443SER     BB 3846  15.260  10.420  42.180
  443SER    SC1 3847  15.000  10.330  42.100
  444LYS     BB 3848  15.230  10.670  42.400
  444LYS    SC1 3849  15.400  10.610  42.640
  444LYS    SC2 3850  15.500  10.480  42.830
  445VAL     BB 3851  14.980  10.870  42.470
  445VAL    SC1 3852  15.050  11.060  42.650
  446GLY     BB 3853  14.750  10.690  42.330
  447GLY     BB 3854  14.600  10.460  42.460
  448ASN     BB 3855  14.370  10.310  42.690
  448ASN    SC1 3856  14.580  10.190  42.910
  449TYR     BB 3857  14.250  10.090  42.410
  449TYR    SC1 3858  14.010   9.930  42.490
  449TYR    SC2 3859  13.770   9.800  42.480
  449TYR    SC3 3860  13.850   9.930  42.710
  450ASN     BB 3861  14.190  10.240  42.110
  450ASN    SC1 3862  14.500  10.190  42.010
  451TYR     BB 3863  13.960  10.290  41.930
  451TYR    SC1 3864  13.690  10.210  42.040
  451TYR    SC2 3865  13.540  10.040  42.200
  451TYR    SC3 3866  13.440  10.130  41.960
  452LEU     BB 3867  13.950  10.080  41.660
  452LEU    SC1 3868  13.730   9.870  41.660
  453TYR     BB 3869  14.270  10.040  41.480
  453TYR    SC1 3870  14.410   9.800  41.600
  453TYR    SC2 3871  14.500   9.550  41.680
  453TYR    SC3 3872  14.330   9.580  41.470
  454ARG     BB 3873  14.360  10.080  41.120
  454ARG    SC1 3874  14.090  10.280  41.140
  454ARG    SC2 3875  13.840  10.280  41.080
  455LEU     BB 3876  14.160   9.820  40.940
  455LEU    SC1 3877  13.940   9.780  41.200
  456PHE     BB 3878  14.220   9.470  40.970
  456PHE    SC1 3879  14.220   9.220  41.170
  456PHE    SC2 3880  14.050   9.200  41.380
  456PHE    SC3 3881  14.300   9.120  41.410
  457ARG     BB 3882  14.300   9.340  40.690
  457ARG    SC1 3883  14.420   9.600  40.520
  457ARG    SC2 3884  14.330   9.790  40.320
  458LYS     BB 3885  14.450   9.140  40.520
  458LYS    SC1 3886  14.280   8.870  40.550
  458LYS    SC2 3887  14.070   8.800  40.490
  459SER     BB 3888  14.370   9.110  40.100
  459SER    SC1 3889  14.370   8.860  40.050
  460ASN     BB 3890  14.310   9.450  39.980
  460ASN    SC1 3891  14.070   9.610  39.920
  461LEU     BB 3892  14.560   9.500  39.740
  461LEU    SC1 3893  14.370   9.520  39.510
  462LYS     BB 3894  14.630   9.830  39.860
  462LYS    SC1 3895  14.520  10.090  39.680
  462LYS    SC2 3896  14.490  10.110  39.410
  463PRO     BB 3897  14.740  10.010  40.130
  463PRO    SC1 3898  14.790   9.890  40.390
  464PHE     BB 3899  14.620  10.310  40.190
  464PHE    SC1 3900  14.810  10.530  40.230
  464PHE    SC2 3901  15.050  10.650  40.250
  464PHE    SC3 3902  14.830  10.770  40.350
  465GLU     BB 3903  14.350  10.400  40.120
  465GLU    SC1 3904  14.160  10.100  39.920
  466ARG     BB 3905  14.180  10.560  40.300
  466ARG    SC1 3906  14.330  10.650  40.530
  466ARG    SC2 3907  14.440  10.640  40.790
  467ASP     BB 3908  13.820  10.550  40.410
  467ASP    SC1 3909  13.870  10.610  40.720
  468ILE     BB 3910  13.690  10.400  40.190
  468ILE    SC1 3911  13.860  10.440  39.930
  469SER     BB 3912  13.400  10.300  40.240
  469SER    SC1 3913  13.220  10.440  40.170
  470THR     BB 3914  13.370  10.080  40.540
  470THR    SC1 3915  13.540  10.200  40.700
  471GLU     BB 3916  13.240   9.840  40.470
  471GLU    SC1 3917  12.890   9.880  40.280
  472ILE     BB 3918  13.310   9.530  40.570
  472ILE    SC1 3919  13.220   9.440  40.850
  473TYR     BB 3920  13.450   9.250  40.470
  473TYR    SC1 3921  13.620   9.180  40.720
  473TYR    SC2 3922  13.660   9.300  40.960
  473TYR    SC3 3923  13.850   9.130  40.850
  474GLN     BB 3924  13.360   9.060  40.290
  474GLN    SC1 3925  13.600   8.770  40.330
  475ALA     BB 3926  13.220   8.960  40.040
  476GLY     BB 3927  12.920   8.900  40.060
  477SER     BB 3928  12.640   8.880  40.250
  477SER    SC1 3929  12.460   9.050  40.290
  478THR     BB 3930  12.590   8.580  40.310
  478THR    SC1 3931  12.690   8.400  40.150
  479PRO     BB 3932  12.510   8.500  40.630
  479PRO    SC1 3933  12.440   8.770  40.770
  480CYS     BB 3934  12.760   8.390  40.760
  480CYS    SC1 3935  12.860   8.600  41.000
  481ASN     BB 3936  12.910   8.220  40.600
  481ASN    SC1 3937  12.970   7.930  40.550
  482GLY     BB 3938  13.240   8.280  40.760
  483VAL     BB 3939  13.490   8.470  40.720
  483VAL    SC1 3940  13.460   8.730  40.760
  484GLU     BB 3941  13.770   8.370  40.730
  484GLU    SC1 3942  13.930   8.310  40.410
  485GLY     BB 3943  13.840   8.200  41.000
  486PHE     BB 3944  13.810   8.340  41.310
  486PHE    SC1 3945  13.770   8.040  41.480
  486PHE    SC2 3946  13.730   7.780  41.450
  486PHE    SC3 3947  13.770   7.880  41.690
  487ASN     BB 3948  13.600   8.550  41.230
  487ASN    SC1 3949  13.710   8.840  41.220
  488CYS     BB 3950  13.310   8.490  41.270
  488CYS    SC1 3951  13.080   8.640  41.080
  489TYR     BB 3952  13.230   8.380  41.560
  489TYR    SC1 3953  12.930   8.490  41.660
  489TYR    SC2 3954  12.690   8.560  41.760
  489TYR    SC3 3955  12.850   8.400  41.900
  490PHE     BB 3956  13.430   8.270  41.720
  490PHE    SC1 3957  13.270   8.270  42.000
  490PHE    SC2 3958  13.310   8.280  42.270
  490PHE    SC3 3959  13.170   8.080  42.160
  491PRO     BB 3960  13.650   8.520  41.820
  491PRO    SC1 3961  13.550   8.750  41.690
  492LEU     BB 3962  13.900   8.280  41.960
  492LEU    SC1 3963  13.790   8.090  42.130
  493GLN     BB 3964  14.110   8.270  41.760
  493GLN    SC1 3965  14.270   7.910  41.890
  494SER     BB 3966  14.190   8.580  41.620
  494SER    SC1 3967  14.020   8.760  41.610
  495TYR     BB 3968  14.510   8.720  41.460
  495TYR    SC1 3969  14.360   8.740  41.200
  495TYR    SC2 3970  14.190   8.600  41.040
  495TYR    SC3 3971  14.220   8.860  41.000
  496GLY     BB 3972  14.620   8.810  41.600
  497PHE     BB 3973  14.550   9.070  41.830
  497PHE    SC1 3974  14.230   9.200  41.780
  497PHE    SC2 3975  14.080   9.410  41.830
  497PHE    SC3 3976  13.970   9.170  41.850
  498GLN     BB 3977  14.610   9.150  42.100
  498GLN    SC1 3978  14.840   9.410  42.090
  499PRO     BB 3979  14.370   9.130  42.290
  499PRO    SC1 3980  14.150   9.340  42.300
  500THR     BB 3981  14.310   8.890  42.520
  500THR    SC1 3982  14.060   8.890  42.580
  501ASN     BB 3983  14.610   8.800  42.590
  501ASN    SC1 3984  14.620   8.510  42.600
  502GLY     BB 3985  14.790   9.000  42.600
  503VAL     BB 3986  14.730   9.290  42.610
  503VAL    SC1 3987  14.480   9.330  42.690
  504GLY     BB 3988  15.000   9.420  42.570
  505TYR     BB 3989  15.160   9.630  42.540
  505TYR    SC1 3990  15.470   9.470  42.620
  505TYR    SC2 3991  15.700   9.400  42.730
  505TYR    SC3 3992  15.640   9.320  42.480
  506GLN     BB 3993  15.230   9.790  42.280
  506GLN    SC1 3994  15.590   9.760  42.220
  507PRO     BB 3995  15.120   9.760  41.970
  507PRO    SC1 3996  14.850   9.840  41.940
  508TYR     BB 3997  15.270  10.030  41.770
  508TYR    SC1 3998  15.530   9.920  41.770
  508TYR    SC2 3999  15.750   9.970  41.620
  508TYR    SC3 4000  15.720   9.730  41.730
  509ARG     BB 4001  15.260  10.290  41.580
  509ARG    SC1 4002  15.350  10.500  41.740
  509ARG    SC2 4003  15.540  10.730  41.790
  510VAL     BB 4004  15.410  10.370  41.280
  510VAL    SC1 4005  15.520  10.130  41.210
  511VAL     BB 4006  15.390  10.560  41.000
  511VAL    SC1 4007  15.520  10.790  41.030
  512VAL     BB 4008  15.410  10.490  40.630
  512VAL    SC1 4009  15.500  10.250  40.670
  513LEU     BB 4010  15.610  10.610  40.360
  513LEU    SC1 4011  15.800  10.770  40.550
  514SER     BB 4012  15.560  10.640  40.030
  514SER    SC1 4013  15.380  10.710  39.910
  515PHE     BB 4014  15.710  10.440  39.710
  515PHE    SC1 4015  15.940  10.260  39.770
  515PHE    SC2 4016  16.060  10.020  39.760
  515PHE    SC3 4017  16.210  10.250  39.790
  516GLU     BB 4018  15.620  10.410  39.430
  516GLU    SC1 4019  15.850  10.120  39.300
  517LEU     BB 4020  15.330  10.580  39.400
  517LEU    SC1 4021  15.190  10.860  39.500
  518LEU     BB 4022  15.370  10.670  39.050
  518LEU    SC1 4023  15.150  10.850  38.880
  519HIS     BB 4024  15.620  10.640  38.940
  519HIS    SC1 4025  15.580  10.600  38.610
  519HIS    SC2 4026  15.460  10.600  38.360
  519HIS    SC3 4027  15.720  10.510  38.390
  520ALA     BB 4028  15.890  10.650  39.010
  521PRO     BB 4029  16.120  10.910  39.040
  521PRO    SC1 4030  16.370  10.820  38.930
  522ALA     BB 4031  16.140  11.150  39.200
  523THR     BB 4032  15.960  11.390  39.420
  523THR    SC1 4033  15.720  11.430  39.360
  524VAL     BB 4034  16.180  11.380  39.600
  524VAL    SC1 4035  16.140  11.260  39.830
  525CYS     BB 4036  16.490  11.560  39.480
  525CYS    SC1 4037  16.660  11.330  39.430
  526GLY     BB 4038  16.660  11.840  39.400
  527PRO     BB 4039  16.920  11.870  39.260
  527PRO    SC1 4040  17.160  11.990  39.440
  528LYS     BB 4041  17.140  11.670  39.090
  528LYS    SC1 4042  17.160  11.350  39.180
  528LYS    SC2 4043  17.150  11.160  39.290
  529LYS     BB 4044  17.350  11.890  38.880
  529LYS    SC1 4045  17.500  12.020  39.110
  529LYS    SC2 4046  17.580  12.260  39.200
  530SER     BB 4047  17.210  12.060  38.650
  530SER    SC1 4048  17.130  11.960  38.440
  531THR     BB 4049  17.290  12.380  38.650
  531THR    SC1 4050  17.540  12.420  38.710
  532ASN     BB 4051  17.120  12.570  38.460
  532ASN    SC1 4052  17.350  12.780  38.440
  533LEU     BB 4053  17.090  12.410  38.220
  533LEU    SC1 4054  16.760  12.460  38.140
  534VAL     BB 4055  17.140  12.270  37.870
  534VAL    SC1 4056  17.020  12.030  37.860
  535LYS     BB 4057  17.440  12.230  37.760
  535LYS    SC1 4058  17.540  11.960  37.820
  535LYS    SC2 4059  17.790  11.880  37.860
  536ASN     BB 4060  17.440  12.390  37.470
  536ASN    SC1 4061  17.560  12.690  37.450
  537LYS     BB 4062  17.270  12.390  37.190
  537LYS    SC1 4063  17.300  12.580  37.000
  537LYS    SC2 4064  17.170  12.770  36.830
  538CYS     BB 4065  16.970  12.280  37.230
  538CYS    SC1 4066  16.760  12.370  37.010
  539VAL     BB 4067  16.740  12.240  37.470
  539VAL    SC1 4068  16.580  12.370  37.620
  540ASN     BB 4069  16.550  11.880  37.500
  540ASN    SC1 4070  16.750  11.690  37.660
  541PHE     BB 4071  16.240  11.890  37.700
  541PHE    SC1 4072  16.120  12.150  37.760
  541PHE    SC2 4073  16.150  12.390  37.880
  541PHE    SC3 4074  15.990  12.200  37.990
  542ASN     BB 4075  16.220  11.640  38.000
  542ASN    SC1 4076  16.350  11.430  37.860
  543PHE     BB 4077  16.140  11.570  38.280
  543PHE    SC1 4078  16.030  11.820  38.410
  543PHE    SC2 4079  15.960  11.920  38.650
  543PHE    SC3 4080  15.870  12.030  38.420
  544ASN     BB 4081  16.120  11.250  38.450
  544ASN    SC1 4082  16.280  11.250  38.710
  545GLY     BB 4083  16.200  11.110  38.210
  546LEU     BB 4084  16.360  10.900  38.190
  546LEU    SC1 4085  16.570  10.880  38.420
  547THR     BB 4086  16.420  10.850  37.850
  547THR    SC1 4087  16.610  10.670  37.810
  548GLY     BB 4088  16.170  10.960  37.770
  549THR     BB 4089  16.100  11.190  37.490
  549THR    SC1 4090  16.120  11.060  37.260
  550GLY     BB 4091  16.000  11.550  37.490
  551VAL     BB 4092  15.740  11.730  37.580
  551VAL    SC1 4093  15.730  11.990  37.530
  552LEU     BB 4094  15.450  11.760  37.800
  552LEU    SC1 4095  15.640  11.860  38.030
  553THR     BB 4096  15.250  12.080  37.840
  553THR    SC1 4097  15.410  12.260  37.750
  554GLU     BB 4098  14.970  12.190  37.930
  554GLU    SC1 4099  15.090  12.480  38.200
  555SER     BB 4100  14.820  12.440  37.720
  555SER    SC1 4101  14.710  12.280  37.550
  556ASN     BB 4102  14.640  12.620  37.980
  556ASN    SC1 4103  14.680  12.880  38.110
  557LYS     BB 4104  14.550  12.380  38.180
  557LYS    SC1 4105  14.360  12.230  38.000
  557LYS    SC2 4106  14.280  12.050  37.850
  558LYS     BB 4107  14.500  12.430  38.500
  558LYS    SC1 4108  14.720  12.660  38.570
  558LYS    SC2 4109  14.890  12.810  38.640
  559PHE     BB 4110  14.490  12.150  38.620
  559PHE    SC1 4111  14.730  12.230  38.850
  559PHE    SC2 4112  14.890  12.420  38.960
  559PHE    SC3 4113  14.760  12.240  39.110
  560LEU     BB 4114  14.320  12.020  38.860
  560LEU    SC1 4115  14.040  12.110  38.790
  561PRO     BB 4116  14.200  11.700  39.010
  561PRO    SC1 4117  13.990  11.780  39.210
  562PHE     BB 4118  14.340  11.410  38.820
  562PHE    SC1 4119  14.570  11.360  39.030
  562PHE    SC2 4120  14.770  11.420  39.200
  562PHE    SC3 4121  14.790  11.200  39.050
  563GLN     BB 4122  14.330  11.490  38.490
  563GLN    SC1 4123  14.130  11.780  38.390
  564GLN     BB 4124  14.480  11.420  38.330
  564GLN    SC1 4125  14.380  11.510  38.000
  565PHE     BB 4126  14.660  11.190  38.230
  565PHE    SC1 4127  14.680  10.990  38.450
  565PHE    SC2 4128  14.720  10.950  38.720
  565PHE    SC3 4129  14.700  10.740  38.550
  566GLY     BB 4130  14.780  11.170  37.970
  567ARG     BB 4131  14.780  10.850  37.810
  567ARG    SC1 4132  14.860  10.680  38.030
  567ARG    SC2 4133  15.060  10.460  38.230
  568ASP     BB 4134  14.810  10.820  37.490
  568ASP    SC1 4135  14.620  10.620  37.340
  569ILE     BB 4136  15.110  10.810  37.470
  569ILE    SC1 4137  15.290  10.940  37.250
  570ALA     BB 4138  15.250  10.840  37.770
  571ASP     BB 4139  15.500  10.650  37.720
  571ASP    SC1 4140  15.470  10.410  37.900
  572THR     BB 4141  15.710  10.880  37.580
  572THR    SC1 4142  15.750  10.780  37.340
  573THR     BB 4143  15.570  11.190  37.550
  573THR    SC1 4144  15.590  11.330  37.330
  574ASP     BB 4145  15.560  11.300  37.830
  574ASP    SC1 4146  15.820  11.380  37.930
  575ALA     BB 4147  15.320  11.350  38.080
  576VAL     BB 4148  15.170  11.230  38.370
  576VAL    SC1 4149  15.160  10.970  38.330
  577ARG     BB 4150  15.060  11.310  38.680
  577ARG    SC1 4151  14.870  11.530  38.600
  577ARG    SC2 4152  14.710  11.760  38.740
  578ASP     BB 4153  15.250  11.400  38.880
  578ASP    SC1 4154  15.280  11.210  39.150
  579PRO     BB 4155  15.330  11.710  39.010
  579PRO    SC1 4156  15.070  11.790  39.110
  580GLN     BB 4157  15.410  11.880  38.790
  580GLN    SC1 4158  15.370  12.190  38.960
  581THR     BB 4159  15.410  11.720  38.510
  581THR    SC1 4160  15.610  11.570  38.430
  582LEU     BB 4161  15.100  11.850  38.300
  582LEU    SC1 4162  14.980  12.100  38.470
  583GLU     BB 4163  14.920  11.670  38.170
  583GLU    SC1 4164  14.620  11.870  38.190
  584ILE     BB 4165  14.940  11.660  37.850
  584ILE    SC1 4166  14.700  11.780  37.690
  585LEU     BB 4167  15.120  11.540  37.530
  585LEU    SC1 4168  15.060  11.270  37.580
  586ASP     BB 4169  15.320  11.760  37.320
  586ASP    SC1 4170  15.100  12.020  37.340
  587ILE     BB 4171  15.580  11.770  37.120
  587ILE    SC1 4172  15.550  11.920  36.850
  588THR     BB 4173  15.940  11.760  37.080
  588THR    SC1 4174  15.960  11.510  37.010
  589PRO     BB 4175  16.190  11.990  37.140
  589PRO    SC1 4176  16.070  12.210  37.270
  590CYS     BB 4177  16.450  12.010  37.010
  590CYS    SC1 4178  16.540  12.290  37.000
  591SER     BB 4179  16.460  11.750  36.770
  591SER    SC1 4180  16.620  11.690  36.600
  592PHE     BB 4181  16.160  11.680  36.610
  592PHE    SC1 4182  16.030  11.960  36.620
  592PHE    SC2 4183  16.020  12.190  36.750
  592PHE    SC3 4184  16.020  12.200  36.480
  593GLY     BB 4185  16.150  11.410  36.340
  594GLY     BB 4186  16.220  11.400  36.070
  595VAL     BB 4187  16.320  11.360  35.710
  595VAL    SC1 4188  16.570  11.440  35.680
  596SER     BB 4189  16.350  10.940  35.600
  596SER    SC1 4190  16.390  10.900  35.850
  597VAL     BB 4191  16.620  10.860  35.390
  597VAL    SC1 4192  16.840  10.940  35.510
  598ILE     BB 4193  16.680  10.630  35.140
  598ILE    SC1 4194  16.430  10.610  34.950
  599THR     BB 4195  16.990  10.550  34.970
  599THR    SC1 4196  17.170  10.670  35.110
  600PRO     BB 4197  17.000  10.450  34.670
  600PRO    SC1 4198  16.720  10.350  34.650
  601GLY     BB 4199  17.130  10.450  34.410
  602THR     BB 4200  17.170  10.280  34.200
  602THR    SC1 4201  17.030  10.080  34.090
  603ASN     BB 4202  17.480  10.130  34.280
  603ASN    SC1 4203  17.550   9.980  34.060
  604THR     BB 4204  17.640  10.190  34.540
  604THR    SC1 4205  17.820  10.040  34.650
  605SER     BB 4206  17.480  10.410  34.790
  605SER    SC1 4207  17.440  10.290  34.980
  606ASN     BB 4208  17.460  10.740  34.680
  606ASN    SC1 4209  17.580  10.730  34.420
  607GLN     BB 4210  17.460  10.990  34.830
  607GLN    SC1 4211  17.780  11.160  34.750
  608VAL     BB 4212  17.180  11.200  34.870
  608VAL    SC1 4213  17.220  11.430  34.730
  609ALA     BB 4214  16.970  11.080  35.010
  610VAL     BB 4215  16.690  11.270  35.010
  610VAL    SC1 4216  16.660  11.450  34.820
  611LEU     BB 4217  16.380  11.240  35.180
  611LEU    SC1 4218  16.210  11.010  35.100
  612TYR     BB 4219  16.160  11.560  35.270
  612TYR    SC1 4220  16.400  11.770  35.220
  612TYR    SC2 4221  16.650  11.770  35.300
  612TYR    SC3 4222  16.530  12.000  35.260
  613GLN     BB 4223  15.860  11.530  35.450
  613GLN    SC1 4224  15.910  11.160  35.520
  614ASP     BB 4225  15.830  11.800  35.620
  614ASP    SC1 4226  15.600  11.840  35.780
  615VAL     BB 4227  16.090  12.040  35.610
  615VAL    SC1 4228  16.310  11.900  35.690
  616ASN     BB 4229  16.120  12.240  35.400
  616ASN    SC1 4230  15.960  12.140  35.170
  617CYS     BB 4231  16.140  12.550  35.500
  617CYS    SC1 4232  16.370  12.630  35.320
  618THR     BB 4233  15.950  12.750  35.600
  618THR    SC1 4234  15.730  12.860  35.520
  619GLU     BB 4235  16.000  12.800  35.930
  619GLU    SC1 4236  15.950  13.200  35.880
  620VAL     BB 4237  16.210  12.560  36.000
  620VAL    SC1 4238  16.230  12.310  36.100
  621PRO     BB 4239  16.470  12.710  36.240
  621PRO    SC1 4240  16.360  12.970  36.380
  622VAL     BB 4241  16.460  12.450  36.540
  622VAL    SC1 4242  16.340  12.610  36.720
  623ALA     BB 4243  16.480  12.150  36.510
  624ILE     BB 4244  16.650  12.050  36.260
  624ILE    SC1 4245  16.510  11.800  36.130
  625HIS     BB 4246  16.810  12.270  36.140
  625HIS    SC1 4247  16.670  12.370  35.890
  625HIS    SC2 4248  16.690  12.550  35.690
  625HIS    SC3 4249  16.570  12.310  35.650
  626ALA     BB 4250  16.950  12.480  36.430
  627ASP     BB 4251  17.070  12.270  36.590
  627ASP    SC1 4252  16.920  12.040  36.700
  628GLN     BB 4253  17.290  12.150  36.310
  628GLN    SC1 4254  17.320  12.470  36.100
  629LEU     BB 4255  17.200  11.960  36.160
  629LEU    SC1 4256  17.030  11.720  36.340
  630THR     BB 4257  17.320  12.050  35.790
  630THR    SC1 4258  17.540  11.980  35.670
  631PRO     BB 4259  17.010  12.080  35.670
  631PRO    SC1 4260  16.840  11.940  35.780
  632THR     BB 4261  16.990  12.170  35.350
  632THR    SC1 4262  16.870  12.380  35.260
  633TRP     BB 4263  17.290  12.130  35.240
  633TRP    SC1 4264  17.340  11.830  35.260
  633TRP    SC2 4265  17.260  11.580  35.210
  633TRP    SC3 4266  17.140  11.720  35.400
  633TRP    SC4 4267  17.070  11.460  35.360
  634ARG     BB 4268  17.490  12.430  35.210
  634ARG    SC1 4269  17.750  12.350  35.230
  634ARG    SC2 4270  17.890  12.060  35.350
  635VAL     BB 4271  17.300  12.660  35.190
  635VAL    SC1 4272  17.390  12.900  35.270
  636TYR     BB 4273  17.030  12.760  35.000
  636TYR    SC1 4274  16.910  12.890  35.260
  636TYR    SC2 4275  16.840  12.930  35.520
  636TYR    SC3 4276  16.670  13.010  35.330
  637SER     BB 4277  16.780  12.770  34.780
  637SER    SC1 4278  16.770  12.610  34.600
  638THR     BB 4279  16.440  12.910  34.750
  638THR    SC1 4280  16.410  13.140  34.880
  639GLY     BB 4281  16.320  12.780  34.540
  640SER     BB 4282  16.220  13.000  34.270
  640SER    SC1 4283  16.230  13.240  34.400
  641ASN     BB 4284  16.220  12.920  34.030
  641ASN    SC1 4285  16.380  13.010  33.750
  642VAL     BB 4286  16.110  12.590  34.010
  642VAL    SC1 4287  16.100  12.520  33.760
  643PHE     BB 4288  15.950  12.520  34.350
  643PHE    SC1 4289  15.940  12.240  34.450
  643PHE    SC2 4290  15.990  12.080  34.660
  643PHE    SC3 4291  15.850  11.980  34.460
  644GLN     BB 4292  15.850  12.700  34.430
  644GLN    SC1 4293  15.650  12.960  34.200
  645THR     BB 4294  15.890  13.000  34.700
  645THR    SC1 4295  15.640  13.050  34.710
  646ARG     BB 4296  15.990  12.980  35.110
  646ARG    SC1 4297  15.760  13.210  35.170
  646ARG    SC2 4298  15.750  13.390  35.430
  647ALA     BB 4299  15.950  12.670  35.070
  648GLY     BB 4300  16.040  12.520  34.860
  649CYS     BB 4301  16.350  12.410  34.860
  649CYS    SC1 4302  16.460  12.600  35.100
  650LEU     BB 4303  16.580  12.190  34.790
  650LEU    SC1 4304  16.430  11.910  34.750
  651ILE     BB 4305  16.880  12.150  34.850
  651ILE    SC1 4306  16.930  11.860  34.930
  652GLY     BB 4307  17.170  12.320  34.810
  653ALA     BB 4308  17.240  12.380  34.550
  654GLU     BB 4309  17.040  12.300  34.260
  654GLU    SC1 4310  17.190  12.600  34.050
  655HIS     BB 4311  16.890  12.190  34.040
  655HIS    SC1 4312  16.570  12.190  34.140
  655HIS    SC2 4313  16.460  12.340  34.340
  655HIS    SC3 4314  16.340  12.110  34.270
  656VAL     BB 4315  16.930  12.190  33.740
  656VAL    SC1 4316  17.070  12.400  33.650
  657ASN     BB 4317  16.870  11.930  33.490
  657ASN    SC1 4318  16.990  12.070  33.240
  658ASN     BB 4319  16.690  11.640  33.350
  658ASN    SC1 4320  16.650  11.750  33.090
  659SER     BB 4321  16.430  11.380  33.390
  659SER    SC1 4322  16.260  11.420  33.520
  660TYR     BB 4323  16.530  11.020  33.340
  660TYR    SC1 4324  16.720  11.050  33.130
  660TYR    SC2 4325  16.840  11.030  32.890
  660TYR    SC3 4326  16.820  11.270  33.010
  661GLU     BB 4327  16.320  10.910  33.460
  661GLU    SC1 4328  16.030  11.040  33.190
  662CYS     BB 4329  16.210  11.000  33.770
  662CYS    SC1 4330  16.050  11.200  33.900
  663ASP     BB 4331  16.270  10.690  33.940
  663ASP    SC1 4332  16.170  10.450  33.790
  664ILE     BB 4333  16.200  10.780  34.240
  664ILE    SC1 4334  16.310  10.640  34.500
  665PRO     BB 4335  16.040  11.010  34.410
  665PRO    SC1 4336  15.800  10.970  34.250
  666ILE     BB 4337  16.180  11.290  34.660
  666ILE    SC1 4338  16.390  11.060  34.690
  667GLY     BB 4339  16.040  11.550  34.780
  668ALA     BB 4340  15.840  11.650  34.860
  669GLY     BB 4341  15.560  11.670  34.760
  670ILE     BB 4342  15.680  11.410  34.480
  670ILE    SC1 4343  15.390  11.330  34.430
  671CYS     BB 4344  15.980  11.510  34.280
  671CYS    SC1 4345  15.950  11.390  34.010
  672ALA     BB 4346  16.280  11.640  34.290
  673SER     BB 4347  16.630  11.620  34.360
  673SER    SC1 4348  16.720  11.830  34.400
  674TYR     BB 4349  16.920  11.390  34.300
  674TYR    SC1 4350  16.850  11.130  34.470
  674TYR    SC2 4351  16.760  10.880  34.540
  674TYR    SC3 4352  17.030  10.930  34.520
  675GLN     BB 4353  17.120  11.270  34.080
  675GLN    SC1 4354  17.410  11.180  34.290
  676THR     BB 4355  17.160  10.940  33.870
  676THR    SC1 4356  17.130  10.740  34.030
  677GLN     BB 4357  17.240  11.070  33.670
  677GLN    SC1 4358  16.890  11.240  33.620
  678THR     BB 4359  17.580  11.220  33.610
  678THR    SC1 4360  17.590  11.320  33.850
  679ASN     BB 4361  17.650  11.310  33.370
  679ASN    SC1 4362  17.760  11.590  33.360
  680SER     BB 4363  17.500  11.120  33.110
  680SER    SC1 4364  17.260  11.100  33.180
  681PRO     BB 4365  17.700  10.990  32.860
  681PRO    SC1 4366  17.520  11.050  32.610
  682ARG     BB 4367  17.960  10.800  32.910
  682ARG    SC1 4368  18.130  10.730  32.670
  682ARG    SC2 4369  18.180  10.460  32.500
  683ARG     BB 4370  17.980  10.830  33.260
  683ARG    SC1 4371  18.140  11.080  33.390
  683ARG    SC2 4372  18.410  11.290  33.320
  684ALA     BB 4373  18.010  10.590  33.380
  685ARG     BB 4374  18.100  10.550  33.680
  685ARG    SC1 4375  18.120  10.240  33.740
  685ARG    SC2 4376  18.010   9.980  33.840
  686SER     BB 4377  17.990  10.920  33.810
  686SER    SC1 4378  17.840  10.960  33.980
  687VAL     BB 4379  18.350  10.990  33.840
  687VAL    SC1 4380  18.460  10.810  33.690
  688ALA     BB 4381  18.390  11.200  34.060
  689SER     BB 4382  18.200  11.430  34.200
  689SER    SC1 4383  17.980  11.350  34.250
  690GLN     BB 4384  18.180  11.810  34.200
  690GLN    SC1 4385  18.100  11.810  34.560
  691SER     BB 4386  17.850  11.810  34.020
  691SER    SC1 4387  17.910  11.880  33.790
  692ILE     BB 4388  17.510  11.710  34.150
  692ILE    SC1 4389  17.580  11.600  34.430
  693ILE     BB 4390  17.190  11.780  34.160
  693ILE    SC1 4391  17.180  11.860  34.450
  694ALA     BB 4392  16.910  11.700  33.930
  695TYR     BB 4393  16.610  11.650  33.860
  695TYR    SC1 4394  16.550  11.350  33.970
  695TYR    SC2 4395  16.630  11.100  33.990
  695TYR    SC3 4396  16.480  11.210  34.190
  696THR     BB 4397  16.330  11.850  33.780
  696THR    SC1 4398  16.450  12.070  33.700
  697MET     BB 4399  16.050  11.800  33.810
  697MET    SC1 4400  15.900  12.120  33.960
  698SER     BB 4401  15.790  11.730  33.560
  698SER    SC1 4402  15.800  11.490  33.490
  699LEU     BB 4403  15.640  11.960  33.330
  699LEU    SC1 4404  15.440  12.070  33.560
  700GLY     BB 4405  15.650  11.990  33.000
  701ALA     BB 4406  15.440  12.010  32.780
  702GLU     BB 4407  15.250  11.830  32.590
  702GLU    SC1 4408  15.450  11.650  32.360
  703ASN     BB 4409  14.990  11.920  32.430
  703ASN    SC1 4410  14.740  11.730  32.510
  704SER     BB 4411  14.950  12.230  32.500
  704SER    SC1 4412  15.090  12.360  32.680
  705VAL     BB 4413  14.700  12.290  32.330
  705VAL    SC1 4414  14.530  12.080  32.310
  706ALA     BB 4415  14.690  12.510  32.100
  707TYR     BB 4416  14.750  12.590  31.850
  707TYR    SC1 4417  14.450  12.530  31.670
  707TYR    SC2 4418  14.340  12.450  31.440
  707TYR    SC3 4419  14.200  12.600  31.610
  708SER     BB 4420  15.010  12.710  31.690
  708SER    SC1 4421  15.220  12.580  31.690
  709ASN     BB 4422  14.890  12.790  31.400
  709ASN    SC1 4423  14.620  12.930  31.300
  710ASN     BB 4424  15.050  12.690  31.120
  710ASN    SC1 4425  15.280  12.530  31.210
  711SER     BB 4426  14.800  12.470  30.990
  711SER    SC1 4427  14.570  12.460  31.030
  712ILE     BB 4428  14.980  12.150  30.990
  712ILE    SC1 4429  14.780  11.960  31.130
  713ALA     BB 4430  15.280  12.030  31.070
  714ILE     BB 4431  15.400  11.690  31.070
  714ILE    SC1 4432  15.110  11.600  31.040
  715PRO     BB 4433  15.620  11.530  31.340
  715PRO    SC1 4434  15.470  11.510  31.550
  716THR     BB 4435  15.630  11.110  31.210
  716THR    SC1 4436  15.430  11.150  31.050
  717ASN     BB 4437  15.810  10.830  31.360
  717ASN    SC1 4438  16.050  10.840  31.120
  718PHE     BB 4439  15.880  10.600  31.570
  718PHE    SC1 4440  15.740  10.360  31.510
  718PHE    SC2 4441  15.490  10.290  31.440
  718PHE    SC3 4442  15.700  10.160  31.340
  719THR     BB 4443  16.280  10.550  31.670
  719THR    SC1 4444  16.340  10.710  31.480
  720ILE     BB 4445  16.400  10.470  31.960
  720ILE    SC1 4446  16.550  10.190  31.950
  721SER     BB 4447  16.390  10.510  32.320
  721SER    SC1 4448  16.360  10.740  32.400
  722VAL     BB 4449  16.540  10.290  32.580
  722VAL    SC1 4450  16.710  10.110  32.490
  723THR     BB 4451  16.420  10.200  32.910
  723THR    SC1 4452  16.190  10.310  32.960
  724THR     BB 4453  16.480   9.880  33.100
  724THR    SC1 4454  16.700   9.810  32.990
  725GLU     BB 4455  16.260   9.720  33.270
  725GLU    SC1 4456  16.150  10.070  33.430
  726ILE     BB 4457  16.080   9.590  33.540
  726ILE    SC1 4458  15.780   9.660  33.510
  727LEU     BB 4459  16.050   9.350  33.780
  727LEU    SC1 4460  15.820   9.190  33.610
  728PRO     BB 4461  16.090   9.040  33.930
  728PRO    SC1 4462  16.380   9.020  33.970
  729VAL     BB 4463  15.900   8.890  34.090
  729VAL    SC1 4464  15.670   8.780  34.010
  730SER     BB 4465  15.900   8.700  34.480
  730SER    SC1 4466  15.880   8.480  34.350
  731MET     BB 4467  16.050   8.740  34.760
  731MET    SC1 4468  15.730   8.500  34.880
  732THR     BB 4469  16.220   8.540  34.890
  732THR    SC1 4470  16.480   8.580  34.910
  733LYS     BB 4471  16.150   8.220  34.920
  733LYS    SC1 4472  15.980   8.090  34.670
  733LYS    SC2 4473  16.060   7.970  34.430
  734THR     BB 4474  16.270   8.200  35.270
  734THR    SC1 4475  16.520   8.190  35.280
  735SER     BB 4476  16.130   7.860  35.460
  735SER    SC1 4477  15.970   7.820  35.280
  736VAL     BB 4478  16.020   7.830  35.780
  736VAL    SC1 4479  15.870   8.040  35.850
  737ASP     BB 4480  16.180   7.640  35.920
  737ASP    SC1 4481  16.150   7.340  35.800
  738CYS     BB 4482  16.150   7.600  36.250
  738CYS    SC1 4483  15.900   7.820  36.320
  739THR     BB 4484  16.250   7.450  36.500
  739THR    SC1 4485  16.140   7.470  36.740
  740MET     BB 4486  16.550   7.480  36.460
  740MET    SC1 4487  16.600   7.490  36.070
  741TYR     BB 4488  16.570   7.790  36.440
  741TYR    SC1 4489  16.530   8.000  36.260
  741TYR    SC2 4490  16.330   8.080  36.110
  741TYR    SC3 4491  16.520   8.250  36.170
  742ILE     BB 4492  16.490   7.870  36.730
  742ILE    SC1 4493  16.200   7.950  36.670
  743CYS     BB 4494  16.560   7.650  36.970
  743CYS    SC1 4495  16.320   7.710  37.140
  744GLY     BB 4496  16.640   7.400  36.900
  745ASP     BB 4497  16.520   7.120  36.910
  745ASP    SC1 4498  16.450   7.030  36.630
  746SER     BB 4499  16.460   6.820  37.130
  746SER    SC1 4500  16.680   6.730  37.160
  747THR     BB 4501  16.190   6.750  37.300
  747THR    SC1 4502  16.000   6.630  37.160
  748GLU     BB 4503  16.090   7.000  37.450
  748GLU    SC1 4504  16.070   6.870  37.790
  749CYS     BB 4505  16.150   7.210  37.240
  749CYS    SC1 4506  16.190   7.540  37.240
  750SER     BB 4507  15.970   7.110  37.000
  750SER    SC1 4508  16.000   6.990  36.780
  751ASN     BB 4509  15.710   7.090  37.160
  751ASN    SC1 4510  15.500   6.900  37.040
  752LEU     BB 4511  15.690   7.390  37.240
  752LEU    SC1 4512  15.820   7.510  37.500
  753LEU     BB 4513  15.650   7.520  36.960
  753LEU    SC1 4514  15.840   7.830  36.980
  754LEU     BB 4515  15.590   7.290  36.730
  754LEU    SC1 4516  15.760   7.280  36.450
  755GLN     BB 4517  15.250   7.280  36.810
  755GLN    SC1 4518  15.100   6.910  36.750
  756TYR     BB 4519  15.120   7.520  36.860
  756TYR    SC1 4520  15.210   7.700  37.100
  756TYR    SC2 4521  15.150   7.920  37.250
  756TYR    SC3 4522  15.400   7.820  37.260
  757GLY     BB 4523  14.880   7.670  36.810
  758SER     BB 4524  14.980   7.970  36.730
  758SER    SC1 4525  14.790   8.080  36.620
  759PHE     BB 4526  15.300   8.030  36.750
  759PHE    SC1 4527  15.350   8.190  37.000
  759PHE    SC2 4528  15.360   8.430  37.110
  759PHE    SC3 4529  15.530   8.230  37.190
  760CYS     BB 4530  15.470   7.820  36.600
  760CYS    SC1 4531  15.740   7.810  36.490
  761THR     BB 4532  15.250   7.690  36.430
  761THR    SC1 4533  15.200   7.470  36.310
  762GLN     BB 4534  15.160   7.940  36.270
  762GLN    SC1 4535  14.820   8.080  36.120
  763LEU     BB 4536  15.430   8.010  36.150
  763LEU    SC1 4537  15.500   8.280  36.340
  764ASN     BB 4538  15.470   7.750  35.990
  764ASN    SC1 4539  15.680   7.520  36.060
  765ARG     BB 4540  15.220   7.770  35.810
  765ARG    SC1 4541  14.940   7.720  35.810
  765ARG    SC2 4542  14.780   7.850  35.560
  766ALA     BB 4543  15.290   8.040  35.670
  767LEU     BB 4544  15.520   7.920  35.500
  767LEU    SC1 4545  15.670   8.230  35.390
  768THR     BB 4546  15.330   7.750  35.320
  768THR    SC1 4547  15.220   7.520  35.370
  769GLY     BB 4548  15.160   7.970  35.190
  770ILE     BB 4549  15.380   8.150  35.060
  770ILE    SC1 4550  15.240   8.430  35.060
  771ALA     BB 4551  15.540   7.930  34.900
  772VAL     BB 4552  15.310   7.830  34.710
  772VAL    SC1 4553  15.110   7.690  34.800
  773GLU     BB 4554  15.230   8.110  34.610
  773GLU    SC1 4555  15.010   8.310  34.370
  774GLN     BB 4556  15.510   8.190  34.490
  774GLN    SC1 4557  15.410   8.600  34.490
  775ASP     BB 4558  15.550   7.950  34.290
  775ASP    SC1 4559  15.640   7.620  34.420
  776LYS     BB 4560  15.310   8.000  34.100
  776LYS    SC1 4561  15.120   7.770  34.270
  776LYS    SC2 4562  14.870   7.840  34.240
  777ASN     BB 4563  15.380   8.290  34.020
  777ASN    SC1 4564  15.160   8.510  33.900
  778THR     BB 4565  15.640   8.250  33.870
  778THR    SC1 4566  15.870   8.200  33.970
  779GLN     BB 4567  15.550   8.060  33.640
  779GLN    SC1 4568  15.470   7.670  33.540
  780GLU     BB 4569  15.330   8.260  33.540
  780GLU    SC1 4570  15.070   8.050  33.300
  781VAL     BB 4571  15.530   8.490  33.460
  781VAL    SC1 4572  15.480   8.730  33.560
  782PHE     BB 4573  15.690   8.350  33.240
  782PHE    SC1 4574  15.970   8.260  33.350
  782PHE    SC2 4575  16.230   8.320  33.390
  782PHE    SC3 4576  16.100   8.160  33.570
  783ALA     BB 4577  15.580   8.500  32.970
  784GLN     BB 4578  15.330   8.310  32.960
  784GLN    SC1 4579  15.150   8.270  32.670
  785VAL     BB 4580  15.500   7.980  33.020
  785VAL    SC1 4581  15.740   7.980  32.910
  786LYS     BB 4582  15.390   7.690  33.020
  786LYS    SC1 4583  15.190   7.570  33.150
  786LYS    SC2 4584  14.970   7.570  33.310
  787GLN     BB 4585  15.530   7.470  32.790
  787GLN    SC1 4586  15.460   7.160  32.980
  788ILE     BB 4587  15.620   7.640  32.590
  788ILE    SC1 4588  15.450   7.890  32.500
  789TYR     BB 4589  15.750   7.550  32.310
  789TYR    SC1 4590  15.540   7.530  32.090
  789TYR    SC2 4591  15.310   7.660  32.040
  789TYR    SC3 4592  15.360   7.420  31.920
  790LYS     BB 4593  16.030   7.510  32.140
  790LYS    SC1 4594  16.290   7.740  32.140
  790LYS    SC2 4595  16.550   7.710  32.120
  791THR     BB 4596  15.950   7.600  31.780
  791THR    SC1 4597  15.840   7.410  31.660
  792PRO     BB 4598  16.210   7.830  31.690
  792PRO    SC1 4599  16.150   8.030  31.510
  793PRO     BB 4600  16.520   7.740  31.620
  793PRO    SC1 4601  16.610   7.960  31.520
  794ILE     BB 4602  16.670   7.450  31.660
  794ILE    SC1 4603  16.440   7.340  31.830
  795LYS     BB 4604  16.680   7.070  31.470
  795LYS    SC1 4605  16.570   6.840  31.690
  795LYS    SC2 4606  16.310   6.730  31.670
  796ASP     BB 4607  16.730   7.180  31.220
  796ASP    SC1 4608  17.010   7.160  31.080
  797PHE     BB 4609  16.610   7.400  31.050
  797PHE    SC1 4610  16.340   7.330  30.930
  797PHE    SC2 4611  16.140   7.500  30.890
  797PHE    SC3 4612  16.100   7.230  30.850
  798GLY     BB 4613  16.560   7.700  31.110
  799GLY     BB 4614  16.330   7.930  31.060
  800PHE     BB 4615  16.290   8.150  31.000
  800PHE    SC1 4616  16.030   8.340  31.060
  800PHE    SC2 4617  15.920   8.550  31.200
  800PHE    SC3 4618  15.830   8.300  31.230
  801ASN     BB 4619  16.470   8.360  30.760
  801ASN    SC1 4620  16.340   8.290  30.530
  802PHE     BB 4621  16.580   8.580  30.890
  802PHE    SC1 4622  16.520   8.550  31.200
  802PHE    SC2 4623  16.370   8.660  31.410
  802PHE    SC3 4624  16.490   8.420  31.430
  803SER     BB 4625  16.930   8.600  30.900
  803SER    SC1 4626  17.090   8.480  30.760
  804GLN     BB 4627  17.160   8.800  31.090
  804GLN    SC1 4628  17.390   8.580  31.250
  805ILE     BB 4629  16.910   8.790  31.350
  805ILE    SC1 4630  16.700   9.020  31.330
  806LEU     BB 4631  16.890   8.620  31.600
  806LEU    SC1 4632  16.810   8.870  31.780
  807PRO     BB 4633  16.810   8.360  31.860
  807PRO    SC1 4634  16.520   8.410  31.950
  808ASP     BB 4635  16.970   8.180  32.070
  808ASP    SC1 4636  17.000   7.880  31.950
  809PRO     BB 4637  16.970   8.350  32.310
  809PRO    SC1 4638  16.940   8.650  32.310
  810SER     BB 4639  17.060   8.120  32.560
  810SER    SC1 4640  16.950   8.130  32.740
  811LYS     BB 4641  17.190   7.810  32.410
  811LYS    SC1 4642  17.420   7.930  32.260
  811LYS    SC2 4643  17.510   8.050  32.080
  812PRO     BB 4644  17.270   7.580  32.620
  812PRO    SC1 4645  17.540   7.510  32.580
  813SER     BB 4646  17.220   7.760  32.910
  813SER    SC1 4647  17.060   7.670  33.030
  814LYS     BB 4648  17.520   7.950  32.900
  814LYS    SC1 4649  17.700   7.760  33.080
  814LYS    SC2 4650  17.630   7.530  33.100
  815ARG     BB 4651  17.510   8.250  32.980
  815ARG    SC1 4652  17.630   8.220  33.300
  815ARG    SC2 4653  17.490   8.350  33.580
  816SER     BB 4654  17.220   8.340  33.120
  816SER    SC1 4655  17.130   8.160  33.240
  817PHE     BB 4656  17.120   8.550  32.900
  817PHE    SC1 4657  17.330   8.550  32.670
  817PHE    SC2 4658  17.430   8.670  32.450
  817PHE    SC3 4659  17.470   8.410  32.490
  818ILE     BB 4660  16.970   8.830  32.890
  818ILE    SC1 4661  17.070   8.980  32.640
  819GLU     BB 4662  16.980   8.900  33.190
  819GLU    SC1 4663  16.730   9.190  33.160
  820ASP     BB 4664  17.280   8.920  33.210
  820ASP    SC1 4665  17.510   8.700  33.250
  821LEU     BB 4666  17.350   9.150  33.020
  821LEU    SC1 4667  17.590   9.020  32.870
  822LEU     BB 4668  17.180   9.380  33.150
  822LEU    SC1 4669  17.030   9.460  32.880
  823PHE     BB 4670  17.260   9.370  33.440
  823PHE    SC1 4671  17.040   9.220  33.610
  823PHE    SC2 4672  16.970   9.210  33.870
  823PHE    SC3 4673  16.800   9.120  33.680
  824ASN     BB 4674  17.530   9.200  33.520
  824ASN    SC1 4675  17.800   9.160  33.320
  825LYS     BB 4676  17.430   8.980  33.700
  825LYS    SC1 4677  17.190   8.760  33.630
  825LYS    SC2 4678  17.030   8.560  33.550
  826VAL     BB 4679  17.440   8.930  33.990
  826VAL    SC1 4680  17.250   8.940  34.170
  827THR     BB 4681  17.470   8.540  34.090
  827THR    SC1 4682  17.220   8.480  34.030
  828LEU     BB 4683  17.710   8.500  34.060
  828LEU    SC1 4684  17.940   8.680  34.250
  829ALA     BB 4685  17.890   8.330  33.900
  830ASP     BB 4686  17.830   8.080  33.800
  830ASP    SC1 4687  18.030   8.030  33.510
  831ALA     BB 4688  17.530   7.990  33.950
  832GLY     BB 4689  17.420   8.080  34.190
  833PHE     BB 4690  17.340   8.210  34.500
  833PHE    SC1 4691  17.100   8.370  34.510
  833PHE    SC2 4692  16.910   8.520  34.390
  833PHE    SC3 4693  16.960   8.550  34.660
  834ILE     BB 4694  17.620   8.380  34.600
  834ILE    SC1 4695  17.530   8.660  34.530
  835LYS     BB 4696  17.800   8.260  34.730
  835LYS    SC1 4697  18.020   8.370  34.940
  835LYS    SC2 4698  18.230   8.380  35.050
  836GLN     BB 4699  17.810   7.900  34.770
  836GLN    SC1 4700  17.560   7.730  34.540
  837TYR     BB 4701  17.860   7.630  34.960
  837TYR    SC1 4702  17.600   7.610  35.080
  837TYR    SC2 4703  17.410   7.560  35.260
  837TYR    SC3 4704  17.380   7.470  35.010
  838GLY     BB 4705  18.140   7.520  34.990
  839ASP     BB 4706  18.290   7.790  35.040
  839ASP    SC1 4707  18.280   7.970  34.780
  840CYS     BB 4708  18.190   7.880  35.320
  840CYS    SC1 4709  17.930   7.960  35.310
  841LEU     BB 4710  18.270   7.630  35.490
  841LEU    SC1 4711  18.230   7.680  35.800
  842GLY     BB 4712  18.580   7.650  35.420
  843ASP     BB 4713  18.630   7.930  35.540
  843ASP    SC1 4714  18.580   8.140  35.340
  844ILE     BB 4715  18.600   8.070  35.840
  844ILE    SC1 4716  18.630   7.810  36.000
  845ALA     BB 4717  18.600   8.350  35.780
  846ALA     BB 4718  18.420   8.500  35.660
  847ARG     BB 4719  18.160   8.360  35.540
  847ARG    SC1 4720  18.110   8.120  35.740
  847ARG    SC2 4721  17.900   8.090  35.960
  848ASP     BB 4722  17.860   8.460  35.450
  848ASP    SC1 4723  17.640   8.340  35.630
  849LEU     BB 4724  17.770   8.670  35.300
  849LEU    SC1 4725  18.070   8.820  35.240
  850ILE     BB 4726  17.510   8.530  35.060
  850ILE    SC1 4727  17.260   8.700  34.970
  851CYS     BB 4728  17.490   8.240  35.130
  851CYS    SC1 4729  17.740   8.080  35.210
  852ALA     BB 4730  17.320   8.010  34.970
  853GLN     BB 4731  17.020   8.000  34.890
  853GLN    SC1 4732  16.970   8.340  35.120
  854LYS     BB 4733  16.900   7.760  35.030
  854LYS    SC1 4734  16.880   7.490  34.860
  854LYS    SC2 4735  17.000   7.270  34.770
  855PHE     BB 4736  16.920   7.810  35.340
  855PHE    SC1 4737  17.150   7.940  35.450
  855PHE    SC2 4738  17.250   8.080  35.660
  855PHE    SC3 4739  17.410   7.900  35.540
  856ASN     BB 4740  16.640   7.750  35.510
  856ASN    SC1 4741  16.610   7.940  35.740
  857GLY     BB 4742  16.570   7.450  35.530
  858LEU     BB 4743  16.360   7.340  35.290
  858LEU    SC1 4744  16.030   7.340  35.270
  859THR     BB 4745  16.400   7.510  34.990
  859THR    SC1 4746  16.420   7.760  35.060
  860VAL     BB 4747  16.160   7.530  34.710
  860VAL    SC1 4748  15.920   7.590  34.800
  861LEU     BB 4749  16.130   7.410  34.380
  861LEU    SC1 4750  15.890   7.180  34.370
  862PRO     BB 4751  16.130   7.540  34.130
  862PRO    SC1 4752  15.860   7.670  34.030
  863PRO     BB 4753  16.450   7.800  34.040
  863PRO    SC1 4754  16.290   7.990  33.990
  864LEU     BB 4755  16.760   7.940  34.150
  864LEU    SC1 4756  16.710   8.240  34.080
  865LEU     BB 4757  17.000   7.780  34.200
  865LEU    SC1 4758  17.080   7.750  34.500
  866THR     BB 4759  17.150   7.670  33.940
  866THR    SC1 4760  17.360   7.510  33.950
  867ASP     BB 4761  16.970   7.810  33.700
  867ASP    SC1 4762  17.070   8.110  33.760
  868GLU     BB 4763  16.910   7.600  33.490
  868GLU    SC1 4764  17.230   7.370  33.380
  869MET     BB 4765  16.600   7.640  33.490
  869MET    SC1 4766  16.390   7.420  33.670
  870ILE     BB 4767  16.580   7.950  33.420
  870ILE    SC1 4768  16.650   8.180  33.610
  871ALA     BB 4769  16.710   7.960  33.140
  872GLN     BB 4770  16.520   7.760  33.000
  872GLN    SC1 4771  16.720   7.720  32.650
  873TYR     BB 4772  16.250   7.910  33.030
  873TYR    SC1 4773  16.100   7.830  33.270
  873TYR    SC2 4774  15.840   7.840  33.350
  873TYR    SC3 4775  16.020   7.690  33.490
  874THR     BB 4776  16.320   8.160  32.850
  874THR    SC1 4777  16.170   8.360  32.900
  875SER     BB 4778  16.350   8.030  32.570
  875SER    SC1 4779  16.520   8.140  32.430
  876ALA     BB 4780  16.070   7.910  32.530
  877LEU     BB 4781  15.900   8.170  32.510
  877LEU    SC1 4782  15.610   8.330  32.530
  878LEU     BB 4783  16.020   8.310  32.260
  878LEU    SC1 4784  16.170   8.540  32.410
  879ALA     BB 4785  15.990   8.090  32.050
  880GLY     BB 4786  15.680   8.070  32.080
  881THR     BB 4787  15.620   8.370  32.010
  881THR    SC1 4788  15.460   8.550  32.110
  882ILE     BB 4789  15.730   8.370  31.730
  882ILE    SC1 4790  16.030   8.450  31.690
  883THR     BB 4791  15.550   8.150  31.600
  883THR    SC1 4792  15.630   7.900  31.600
  884SER     BB 4793  15.270   8.250  31.690
  884SER    SC1 4794  15.090   8.030  31.700
  885GLY     BB 4795  15.080   8.480  31.830
  886TRP     BB 4796  14.800   8.540  31.630
  886TRP    SC1 4797  14.910   8.790  31.490
  886TRP    SC2 4798  15.030   8.940  31.300
  886TRP    SC3 4799  14.790   8.830  31.250
  886TRP    SC4 4800  14.890   9.010  31.080
  887THR     BB 4801  14.620   8.270  31.700
  887THR    SC1 4802  14.630   8.090  31.520
  888PHE     BB 4803  14.660   8.230  32.010
  888PHE    SC1 4804  14.910   8.130  32.140
  888PHE    SC2 4805  15.030   7.950  32.300
  888PHE    SC3 4806  15.180   8.140  32.190
  889GLY     BB 4807  14.440   8.040  32.100
  890ALA     BB 4808  14.500   7.790  31.920
  891GLY     BB 4809  14.790   7.640  31.960
  892ALA     BB 4810  14.890   7.390  32.050
  893ALA     BB 4811  14.960   7.230  31.750
  894LEU     BB 4812  14.990   7.410  31.490
  894LEU    SC1 4813  14.770   7.630  31.450
  895GLN     BB 4814  15.310   7.470  31.390
  895GLN    SC1 4815  15.410   7.100  31.540
  896ILE     BB 4816  15.550   7.390  31.130
  896ILE    SC1 4817  15.760   7.170  31.190
  897PRO     BB 4818  15.580   7.480  30.790
  897PRO    SC1 4819  15.630   7.200  30.690
  898PHE     BB 4820  15.400   7.730  30.680
  898PHE    SC1 4821  15.180   7.550  30.510
  898PHE    SC2 4822  15.050   7.450  30.300
  898PHE    SC3 4823  15.090   7.290  30.520
  899ALA     BB 4824  15.360   7.960  30.480
  900MET     BB 4825  15.150   8.130  30.640
  900MET    SC1 4826  15.060   8.400  30.390
  901GLN     BB 4827  15.310   8.180  30.900
  901GLN    SC1 4828  15.300   7.930  31.200
  902MET     BB 4829  15.550   8.340  30.790
  902MET    SC1 4830  15.810   8.370  30.530
  903ALA     BB 4831  15.380   8.580  30.680
  904TYR     BB 4832  15.240   8.690  30.930
  904TYR    SC1 4833  15.040   8.520  31.090
  904TYR    SC2 4834  14.990   8.320  31.270
  904TYR    SC3 4835  14.790   8.410  31.110
  905ARG     BB 4836  15.490   8.730  31.110
  905ARG    SC1 4837  15.420   8.660  31.430
  905ARG    SC2 4838  15.350   8.870  31.700
  906PHE     BB 4839  15.630   8.960  30.950
  906PHE    SC1 4840  15.930   8.850  30.900
  906PHE    SC2 4841  16.190   8.890  30.970
  906PHE    SC3 4842  16.130   8.740  30.750
  907ASN     BB 4843  15.420   9.180  31.000
  907ASN    SC1 4844  15.270   9.320  30.800
  908GLY     BB 4845  15.460   9.190  31.300
  909ILE     BB 4846  15.760   9.140  31.420
  909ILE    SC1 4847  15.840   8.860  31.540
  910GLY     BB 4848  15.950   9.300  31.190
  911VAL     BB 4849  15.830   9.580  31.230
  911VAL    SC1 4850  16.000   9.760  31.320
  912THR     BB 4851  15.500   9.700  31.140
  912THR    SC1 4852  15.370   9.720  31.360
  913GLN     BB 4853  15.570   9.840  30.870
  913GLN    SC1 4854  15.860  10.040  30.900
  914ASN     BB 4855  15.620   9.620  30.630
  914ASN    SC1 4856  15.460   9.720  30.420
  915VAL     BB 4857  15.830   9.400  30.700
  915VAL    SC1 4858  16.040   9.530  30.790
  916LEU     BB 4859  15.710   9.180  30.520
  916LEU    SC1 4860  15.730   8.880  30.450
  917TYR     BB 4861  15.690   9.300  30.240
  917TYR    SC1 4862  15.480   9.240  30.010
  917TYR    SC2 4863  15.250   9.170  29.880
  917TYR    SC3 4864  15.480   9.220  29.740
  918GLU     BB 4865  15.880   9.540  30.120
  918GLU    SC1 4866  15.920   9.550  29.770
  919ASN     BB 4867  16.080   9.630  30.300
  919ASN    SC1 4868  16.050   9.860  30.470
  920GLN     BB 4869  16.390   9.590  30.200
  920GLN    SC1 4870  16.350   9.340  29.960
  921LYS     BB 4871  16.640   9.780  30.220
  921LYS    SC1 4872  16.920   9.620  30.270
  921LYS    SC2 4873  17.090   9.460  30.380
  922LEU     BB 4874  16.530   9.990  30.420
  922LEU    SC1 4875  16.340  10.280  30.340
  923ILE     BB 4876  16.470   9.820  30.680
  923ILE    SC1 4877  16.340   9.870  30.950
  924ALA     BB 4878  16.760   9.720  30.730
  925ASN     BB 4879  16.930   9.980  30.750
  925ASN    SC1 4880  17.050  10.030  30.490
  926GLN     BB 4881  16.790  10.080  31.010
  926GLN    SC1 4882  16.530  10.310  30.810
  927PHE     BB 4883  16.830   9.840  31.200
  927PHE    SC1 4884  16.640   9.570  31.180
  927PHE    SC2 4885  16.410   9.510  31.300
  927PHE    SC3 4886  16.460   9.420  31.050
  928ASN     BB 4887  17.140   9.840  31.210
  928ASN    SC1 4888  17.250   9.710  30.940
  929SER     BB 4889  17.210  10.120  31.330
  929SER    SC1 4890  17.420  10.280  31.290
  930ALA     BB 4891  17.060  10.090  31.600
  931ILE     BB 4892  17.230   9.870  31.720
  931ILE    SC1 4893  17.230   9.560  31.720
  932GLY     BB 4894  17.510   9.990  31.720
  933LYS     BB 4895  17.460  10.220  31.920
  933LYS    SC1 4896  17.650  10.430  31.880
  933LYS    SC2 4897  17.850  10.540  31.750
  934ILE     BB 4898  17.340  10.050  32.140
  934ILE    SC1 4899  17.040  10.100  32.120
  935GLN     BB 4900  17.600   9.900  32.210
  935GLN    SC1 4901  17.600   9.590  31.980
  936ASP     BB 4902  17.820  10.120  32.270
  936ASP    SC1 4903  18.050   9.950  32.400
  937SER     BB 4904  17.660  10.270  32.480
  937SER    SC1 4905  17.650  10.530  32.580
  938LEU     BB 4906  17.590  10.040  32.680
  938LEU    SC1 4907  17.280   9.890  32.640
  939SER     BB 4908  17.650  10.150  32.990
  939SER    SC1 4909  17.820  10.310  33.010
  940SER     BB 4910  17.390  10.120  33.180
  940SER    SC1 4911  17.250   9.880  33.140
  941THR     BB 4912  17.400  10.180  33.530
  941THR    SC1 4913  17.660  10.210  33.550
  942ALA     BB 4914  17.200  10.330  33.720
  943SER     BB 4915  16.990  10.630  33.560
  943SER    SC1 4916  17.050  10.640  33.340
  944ALA     BB 4917  16.730  10.660  33.710
  945LEU     BB 4918  16.650  10.400  33.890
  945LEU    SC1 4919  16.700  10.550  34.170
  946GLY     BB 4920  16.580  10.110  33.750
  947LYS     BB 4921  16.390   9.870  33.810
  947LYS    SC1 4922  16.110   9.910  33.900
  947LYS    SC2 4923  15.910  10.000  33.890
  948LEU     BB 4924  16.570   9.620  33.760
  948LEU    SC1 4925  16.720   9.600  33.490
  949GLN     BB 4926  16.820   9.670  33.940
  949GLN    SC1 4927  17.090   9.780  33.710
  950ASP     BB 4928  16.680   9.730  34.220
  950ASP    SC1 4929  16.780   9.920  34.460
  951VAL     BB 4930  16.530   9.460  34.250
  951VAL    SC1 4931  16.270   9.480  34.190
  952VAL     BB 4932  16.770   9.270  34.270
  952VAL    SC1 4933  16.740   9.010  34.300
  953ASN     BB 4934  16.920   9.400  34.510
  953ASN    SC1 4935  17.170   9.240  34.550
  954GLN     BB 4936  16.700   9.400  34.720
  954GLN    SC1 4937  16.400   9.650  34.660
  955ASN     BB 4938  16.610   9.110  34.750
  955ASN    SC1 4939  16.370   9.080  34.950
  956ALA     BB 4940  16.890   8.990  34.840
  957GLN     BB 4941  16.950   9.150  35.100
  957GLN    SC1 4942  17.140   9.470  35.030
  958ALA     BB 4943  16.700   9.110  35.280
  959LEU     BB 4944  16.700   8.810  35.360
  959LEU    SC1 4945  16.410   8.640  35.420
  960ASN     BB 4946  16.950   8.800  35.550
  960ASN    SC1 4947  17.210   8.590  35.510
  961THR     BB 4948  16.850   9.000  35.770
  961THR    SC1 4949  16.980   9.210  35.860
  962LEU     BB 4950  16.600   8.840  35.830
  962LEU    SC1 4951  16.330   9.050  35.890
  963VAL     BB 4952  16.720   8.560  35.880
  963VAL    SC1 4953  16.770   8.370  35.690
  964LYS     BB 4954  16.910   8.600  36.110
  964LYS    SC1 4955  17.210   8.510  35.970
  964LYS    SC2 4956  17.420   8.410  36.080
  965GLN     BB 4957  16.740   8.640  36.390
  965GLN    SC1 4958  16.350   8.680  36.260
  966LEU     BB 4959  16.750   8.570  36.730
  966LEU    SC1 4960  16.450   8.410  36.700
  967SER     BB 4961  16.820   8.700  37.090
  967SER    SC1 4962  16.590   8.650  37.180
  968SER     BB 4963  17.180   8.780  37.140
  968SER    SC1 4964  17.330   8.750  36.980
  969ASN     BB 4965  17.200   8.850  37.440
  969ASN    SC1 4966  17.360   9.110  37.510
  970PHE     BB 4967  16.930   8.630  37.580
  970PHE    SC1 4968  16.650   8.800  37.660
  970PHE    SC2 4969  16.410   8.830  37.760
  970PHE    SC3 4970  16.490   8.990  37.560
  971GLY     BB 4971  17.070   8.430  37.720
  972ALA     BB 4972  17.410   8.420  37.610
  973ILE     BB 4973  17.500   8.390  37.360
  973ILE    SC1 4974  17.800   8.340  37.350
  974SER     BB 4975  17.150   8.280  37.200
  974SER    SC1 4976  17.130   8.290  36.980
  975SER     BB 4977  17.170   8.000  37.450
  975SER    SC1 4978  17.360   7.900  37.410
  976VAL     BB 4979  16.900   7.990  37.610
  976VAL    SC1 4980  16.870   8.050  37.870
  977LEU     BB 4981  16.700   7.760  37.510
  977LEU    SC1 4982  16.400   7.830  37.580
  978ASN     BB 4983  16.820   7.480  37.450
  978ASN    SC1 4984  16.640   7.250  37.380
  979ASP     BB 4985  16.930   7.440  37.740
  979ASP    SC1 4986  17.160   7.610  37.810
  980ILE     BB 4987  16.680   7.470  37.920
  980ILE    SC1 4988  16.580   7.730  38.060
  981LEU     BB 4989  16.500   7.230  37.840
  981LEU    SC1 4990  16.260   7.380  37.730
  982SER     BB 4991  16.620   6.920  37.830
  982SER    SC1 4992  16.550   6.810  37.630
  983ARG     BB 4993  16.740   6.980  38.180
  983ARG    SC1 4994  16.600   6.690  38.250
  983ARG    SC2 4995  16.400   6.530  38.050
  984LEU     BB 4996  16.500   7.230  38.370
  984LEU    SC1 4997  16.220   7.350  38.230
  985ASP     BB 4998  16.460   7.310  38.690
  985ASP    SC1 4999  16.730   7.350  38.850
  986LYS     BB 5000  16.160   7.380  38.810
  986LYS    SC1 5001  15.970   7.140  38.730
  986LYS    SC2 5002  15.850   6.930  38.770
  987VAL     BB 5003  16.120   7.670  38.900
  987VAL    SC1 5004  15.900   7.830  38.880
  988GLU     BB 5005  16.370   7.810  38.790
  988GLU    SC1 5006  16.430   8.160  38.870
  989ALA     BB 5007  16.310   7.740  38.490
  990GLU     BB 5008  16.040   7.880  38.460
  990GLU    SC1 5009  15.830   7.550  38.450
  991VAL     BB 5010  16.130   8.170  38.450
  991VAL    SC1 5011  15.970   8.380  38.480
  992GLN     BB 5012  16.310   8.140  38.200
  992GLN    SC1 5013  16.670   8.110  38.390
  993ILE     BB 5014  16.110   8.020  37.990
  993ILE    SC1 5015  16.000   7.730  37.960
  994ASP     BB 5016  15.920   8.270  37.980
  994ASP    SC1 5017  15.690   8.240  38.140
  995ARG     BB 5018  16.140   8.480  37.910
  995ARG    SC1 5019  16.280   8.600  38.200
  995ARG    SC2 5020  16.500   8.610  38.500
  996LEU     BB 5021  16.250   8.330  37.660
  996LEU    SC1 5022  16.500   8.350  37.600
  997ILE     BB 5023  15.980   8.280  37.510
  997ILE    SC1 5024  15.960   7.990  37.430
  998THR     BB 5025  15.890   8.580  37.500
  998THR    SC1 5026  15.640   8.630  37.540
  999GLY     BB 5027  16.130   8.680  37.330
 1000ARG     BB 5028  16.130   8.460  37.100
 1000ARG    SC1 5029  16.340   8.190  37.090
 1000ARG    SC2 5030  16.640   8.130  37.150
 1001LEU     BB 5031  15.840   8.510  37.000
 1001LEU    SC1 5032  15.750   8.250  36.780
 1002GLN     BB 5033  15.860   8.810  36.900
 1002GLN    SC1 5034  15.740   9.010  37.170
 1003SER     BB 5035  16.080   8.770  36.680
 1003SER    SC1 5036  16.300   8.870  36.730
 1004LEU     BB 5037  15.920   8.580  36.500
 1004LEU    SC1 5038  15.990   8.320  36.340
 1005GLN     BB 5039  15.660   8.740  36.450
 1005GLN    SC1 5040  15.410   8.740  36.720
 1006THR     BB 5041  15.780   8.970  36.270
 1006THR    SC1 5042  15.710   9.220  36.320
 1007TYR     BB 5043  15.860   8.780  36.040
 1007TYR    SC1 5044  16.070   8.610  35.870
 1007TYR    SC2 5045  16.230   8.410  35.810
 1007TYR    SC3 5046  16.020   8.460  35.650
 1008VAL     BB 5047  15.590   8.700  35.920
 1008VAL    SC1 5048  15.500   8.500  35.770
 1009THR     BB 5049  15.500   8.990  35.840
 1009THR    SC1 5050  15.290   9.120  35.770
 1010GLN     BB 5051  15.740   9.050  35.650
 1010GLN    SC1 5052  15.900   9.330  35.890
 1011GLN     BB 5053  15.690   8.810  35.460
 1011GLN    SC1 5054  16.010   8.820  35.270
 1012LEU     BB 5055  15.410   8.870  35.350
 1012LEU    SC1 5056  15.170   8.720  35.500
 1013ILE     BB 5057  15.480   9.150  35.250
 1013ILE    SC1 5058  15.200   9.300  35.260
 1014ARG     BB 5059  15.690   9.070  35.030
 1014ARG    SC1 5060  15.890   9.240  34.880
 1014ARG    SC2 5061  15.920   9.570  34.830
 1015ALA     BB 5062  15.490   8.900  34.860
 1016ALA     BB 5063  15.290   9.120  34.780
 1017GLU     BB 5064  15.480   9.320  34.640
 1017GLU    SC1 5065  15.440   9.550  34.930
 1018ILE     BB 5066  15.570   9.130  34.410
 1018ILE    SC1 5067  15.800   9.320  34.310
 1019ARG     BB 5068  15.290   9.060  34.310
 1019ARG    SC1 5069  15.040   8.890  34.210
 1019ARG    SC2 5070  14.770   8.720  34.150
 1020ALA     BB 5071  15.200   9.340  34.210
 1021SER     BB 5072  15.440   9.370  34.020
 1021SER    SC1 5073  15.520   9.590  33.930
 1022ALA     BB 5074  15.390   9.130  33.840
 1023ASN     BB 5075  15.100   9.190  33.730
 1023ASN    SC1 5076  14.980   8.940  33.630
 1024LEU     BB 5077  15.170   9.450  33.570
 1024LEU    SC1 5078  14.860   9.600  33.620
 1025ALA     BB 5079  15.400   9.350  33.390
 1026ALA     BB 5080  15.270   9.110  33.250
 1027THR     BB 5081  15.040   9.240  33.100
 1027THR    SC1 5082  14.820   9.280  33.230
 1028LYS     BB 5083  15.210   9.430  32.910
 1028LYS    SC1 5084  15.260   9.700  33.020
 1028LYS    SC2 5085  15.430   9.810  33.140
 1029MET     BB 5086  15.150   9.220  32.660
 1029MET    SC1 5087  15.370   8.890  32.770
 1030SER     BB 5088  14.860   9.270  32.570
 1030SER    SC1 5089  14.660   9.190  32.770
 1031GLU     BB 5090  14.780   9.370  32.370
 1031GLU    SC1 5091  14.410   9.460  32.430
 1032CYS     BB 5092  15.080   9.440  32.180
 1032CYS    SC1 5093  15.280   9.620  32.240
 1033VAL     BB 5094  15.170   9.090  32.160
 1033VAL    SC1 5095  15.380   8.980  32.290
 1034LEU     BB 5096  14.970   8.870  32.130
 1034LEU    SC1 5097  14.860   8.580  32.260
 1035GLY     BB 5098  14.800   8.960  31.900
 1036GLN     BB 5099  14.580   9.150  31.970
 1036GLN    SC1 5100  14.150   9.060  32.060
 1037SER     BB 5101  14.630   9.480  31.870
 1037SER    SC1 5102  14.640   9.590  31.620
 1038LYS     BB 5103  14.730   9.780  32.080
 1038LYS    SC1 5104  14.490   9.980  32.080
 1038LYS    SC2 5105  14.250  10.160  32.060
 1039ARG     BB 5106  14.890   9.860  32.290
 1039ARG    SC1 5107  14.840   9.810  32.600
 1039ARG    SC2 5108  14.630   9.670  32.840
 1040VAL     BB 5109  15.060  10.160  32.210
 1040VAL    SC1 5110  14.930  10.310  32.030
 1041ASP     BB 5111  14.940  10.310  32.540
 1041ASP    SC1 5112  14.670  10.310  32.450
 1042PHE     BB 5113  15.180  10.160  32.750
 1042PHE    SC1 5114  15.080  10.270  33.010
 1042PHE    SC2 5115  15.230  10.310  33.230
 1042PHE    SC3 5116  14.960  10.330  33.250
 1043CYS     BB 5117  15.360   9.960  32.540
 1043CYS    SC1 5118  15.350   9.700  32.450
 1044GLY     BB 5119  15.550  10.180  32.390
 1045LYS     BB 5120  15.450  10.530  32.400
 1045LYS    SC1 5121  15.660  10.570  32.610
 1045LYS    SC2 5122  15.860  10.710  32.690
 1046GLY     BB 5123  15.390  10.590  32.080
 1047TYR     BB 5124  15.420  10.460  31.880
 1047TYR    SC1 5125  15.170  10.490  31.680
 1047TYR    SC2 5126  15.020  10.370  31.500
 1047TYR    SC3 5127  14.950  10.610  31.590
 1048HIS     BB 5128  15.460  10.130  31.920
 1048HIS    SC1 5129  15.260   9.980  31.740
 1048HIS    SC2 5130  15.140   9.750  31.770
 1048HIS    SC3 5131  14.990   9.960  31.700
 1049LEU     BB 5132  15.620   9.860  32.000
 1049LEU    SC1 5133  15.690   9.730  31.730
 1050MET     BB 5134  15.800   9.680  32.220
 1050MET    SC1 5135  16.080   9.450  32.020
 1051SER     BB 5136  15.790   9.410  32.430
 1051SER    SC1 5137  15.610   9.320  32.500
 1052PHE     BB 5138  16.110   9.170  32.460
 1052PHE    SC1 5139  15.970   8.990  32.230
 1052PHE    SC2 5140  15.830   8.830  32.060
 1052PHE    SC3 5141  16.080   8.890  32.000
 1053PRO     BB 5142  16.110   8.930  32.720
 1053PRO    SC1 5143  15.850   8.780  32.660
 1054GLN     BB 5144  16.380   8.800  32.910
 1054GLN    SC1 5145  16.590   8.580  32.670
 1055SER     BB 5146  16.500   8.630  33.160
 1055SER    SC1 5147  16.670   8.440  33.140
 1056ALA     BB 5148  16.570   8.750  33.490
 1057PRO     BB 5149  16.560   8.650  33.730
 1057PRO    SC1 5150  16.790   8.710  33.920
 1058HIS     BB 5151  16.310   8.520  33.850
 1058HIS    SC1 5152  16.300   8.540  34.160
 1058HIS    SC2 5153  16.330   8.390  34.380
 1058HIS    SC3 5154  16.400   8.650  34.390
 1059GLY     BB 5155  16.000   8.620  33.680
 1060VAL     BB 5156  16.100   8.780  33.430
 1060VAL    SC1 5157  15.980   8.740  33.200
 1061VAL     BB 5158  16.230   9.120  33.310
 1061VAL    SC1 5159  16.390   9.210  33.490
 1062PHE     BB 5160  16.230   9.300  33.070
 1062PHE    SC1 5161  15.940   9.340  32.960
 1062PHE    SC2 5162  15.740   9.180  33.060
 1062PHE    SC3 5163  15.690   9.440  32.990
 1063LEU     BB 5164  16.410   9.450  32.800
 1063LEU    SC1 5165  16.600   9.180  32.670
 1064HIS     BB 5166  16.330   9.740  32.630
 1064HIS    SC1 5167  16.050   9.790  32.760
 1064HIS    SC2 5168  15.780   9.820  32.740
 1064HIS    SC3 5169  15.900   9.870  32.970
 1065VAL     BB 5170  16.280   9.910  32.320
 1065VAL    SC1 5171  16.430   9.740  32.170
 1066THR     BB 5172  16.060  10.170  32.290
 1066THR    SC1 5173  16.010  10.260  32.530
 1067TYR     BB 5174  15.930  10.400  32.050
 1067TYR    SC1 5175  15.970  10.170  31.810
 1067TYR    SC2 5176  16.130  10.100  31.600
 1067TYR    SC3 5177  16.110   9.940  31.810
 1068VAL     BB 5178  15.920  10.750  32.030
 1068VAL    SC1 5179  15.900  10.850  32.280
 1069PRO     BB 5180  16.060  10.990  31.840
 1069PRO    SC1 5181  16.380  10.960  31.940
 1070ALA     BB 5182  16.050  11.210  31.580
 1071GLN     BB 5183  16.080  11.370  31.300
 1071GLN    SC1 5184  16.400  11.270  31.110
 1072GLU     BB 5185  15.940  11.410  30.980
 1072GLU    SC1 5186  16.250  11.270  30.650
 1073LYS     BB 5187  15.880  11.720  30.800
 1073LYS    SC1 5188  16.150  11.810  30.660
 1073LYS    SC2 5189  16.190  12.110  30.710
 1074ASN     BB 5190  15.640  11.880  30.580
 1074ASN    SC1 5191  15.820  12.000  30.350
 1075PHE     BB 5192  15.350  12.010  30.570
 1075PHE    SC1 5193  15.080  11.860  30.610
 1075PHE    SC2 5194  14.930  11.790  30.390
 1075PHE    SC3 5195  14.860  11.700  30.640
 1076THR     BB 5196  15.130  12.320  30.550
 1076THR    SC1 5197  15.180  12.570  30.630
 1077THR     BB 5198  14.750  12.300  30.510
 1077THR    SC1 5199  14.630  12.130  30.660
 1078ALA     BB 5200  14.560  12.510  30.310
 1079PRO     BB 5201  14.320  12.590  30.610
 1079PRO    SC1 5202  14.250  12.860  30.490
 1080ALA     BB 5203  14.070  12.460  30.720
 1081ILE     BB 5204  13.850  12.430  30.900
 1081ILE    SC1 5205  13.990  12.230  31.090
 1082CYS     BB 5206  13.530  12.340  30.820
 1082CYS    SC1 5207  13.520  12.080  30.970
 1083HIS     BB 5208  13.270  12.430  30.610
 1083HIS    SC1 5209  13.100  12.690  30.680
 1083HIS    SC2 5210  12.920  12.840  30.810
 1083HIS    SC3 5211  12.950  12.870  30.540
 1084ASP     BB 5212  13.150  12.170  30.510
 1084ASP    SC1 5213  13.130  12.050  30.230
 1085GLY     BB 5214  13.100  11.930  30.720
 1086LYS     BB 5215  13.290  11.670  30.720
 1086LYS    SC1 5216  13.310  11.620  30.410
 1086LYS    SC2 5217  13.420  11.630  30.160
 1087ALA     BB 5218  13.490  11.470  30.860
 1088HIS     BB 5219  13.600  11.150  30.850
 1088HIS    SC1 5220  13.550  11.110  30.580
 1088HIS    SC2 5221  13.480  11.140  30.310
 1088HIS    SC3 5222  13.460  10.900  30.440
 1089PHE     BB 5223  13.700  11.000  31.170
 1089PHE    SC1 5224  13.640  11.240  31.330
 1089PHE    SC2 5225  13.530  11.480  31.320
 1089PHE    SC3 5226  13.630  11.390  31.550
 1090PRO     BB 5227  13.830  10.750  31.350
 1090PRO    SC1 5228  13.810  10.730  31.630
 1091ARG     BB 5229  14.070  10.630  31.150
 1091ARG    SC1 5230  13.980  10.690  30.880
 1091ARG    SC2 5231  13.640  10.610  30.780
 1092GLU     BB 5232  14.350  10.300  31.110
 1092GLU    SC1 5233  13.970  10.140  31.050
 1093GLY     BB 5234  14.580  10.440  31.170
 1094VAL     BB 5235  14.580  10.800  31.120
 1094VAL    SC1 5236  14.650  10.930  31.340
 1095PHE     BB 5237  14.340  11.030  31.010
 1095PHE    SC1 5238  14.180  11.150  31.230
 1095PHE    SC2 5239  14.040  11.190  31.450
 1095PHE    SC3 5240  14.290  11.300  31.430
 1096VAL     BB 5241  14.510  11.380  30.960
 1096VAL    SC1 5242  14.660  11.440  31.170
 1097SER     BB 5243  14.370  11.690  30.770
 1097SER    SC1 5244  14.350  11.870  30.990
 1098ASN     BB 5245  14.350  11.750  30.480
 1098ASN    SC1 5246  14.270  12.060  30.350
 1099GLY     BB 5247  14.300  11.560  30.250
 1100THR     BB 5248  13.990  11.520  30.160
 1100THR    SC1 5249  13.840  11.420  29.970
 1101HIS     BB 5250  13.850  11.480  30.460
 1101HIS    SC1 5251  13.820  11.770  30.520
 1101HIS    SC2 5252  13.850  12.020  30.620
 1101HIS    SC3 5253  13.630  11.960  30.480
 1102TRP     BB 5254  14.060  11.320  30.670
 1102TRP    SC1 5255  14.000  11.410  30.930
 1102TRP    SC2 5256  13.940  11.510  31.180
 1102TRP    SC3 5257  13.910  11.670  30.960
 1102TRP    SC4 5258  13.870  11.770  31.200
 1103PHE     BB 5259  14.310  11.160  30.550
 1103PHE    SC1 5260  14.160  11.010  30.310
 1103PHE    SC2 5261  13.980  10.970  30.110
 1103PHE    SC3 5262  13.900  10.950  30.370
 1104VAL     BB 5263  14.650  11.150  30.510
 1104VAL    SC1 5264  14.720  11.340  30.330
 1105THR     BB 5265  14.910  10.980  30.680
 1105THR    SC1 5266  14.940  11.110  30.900
 1106GLN     BB 5267  14.830  10.640  30.650
 1106GLN    SC1 5268  14.450  10.620  30.700
 1107ARG     BB 5269  14.950  10.380  30.680
 1107ARG    SC1 5270  15.000  10.260  30.930
 1107ARG    SC2 5271  15.240  10.160  31.090
 1108ASN     BB 5272  15.330  10.420  30.570
 1108ASN    SC1 5273  15.410  10.170  30.630
 1109PHE     BB 5274  15.320  10.730  30.660
 1109PHE    SC1 5275  15.270  10.720  30.990
 1109PHE    SC2 5276  15.310  10.700  31.260
 1109PHE    SC3 5277  15.060  10.720  31.160
 1110TYR     BB 5278  15.430  10.880  30.440
 1110TYR    SC1 5279  15.360  11.190  30.510
 1110TYR    SC2 5280  15.260  11.440  30.460
 1110TYR    SC3 5281  15.510  11.410  30.570
 1111GLU     BB 5282  15.510  10.760  30.160
 1111GLU    SC1 5283  15.880  10.800  30.140
 1112PRO     BB 5284  15.320  10.570  30.040
 1112PRO    SC1 5285  15.290  10.640  29.750
 1113GLN     BB 5286  15.010  10.610  30.190
 1113GLN    SC1 5287  15.030  11.020  30.160
 1114ILE     BB 5288  14.590  10.710  30.200
 1114ILE    SC1 5289  14.590  10.920  29.980
 1115ILE     BB 5290  14.240  10.570  30.210
 1115ILE    SC1 5291  14.260  10.510  29.910
 1116THR     BB 5292  14.030  10.480  30.380
 1116THR    SC1 5293  14.050  10.310  30.580
 1117THR     BB 5294  13.750  10.460  30.220
 1117THR    SC1 5295  13.760  10.560  29.980
 1118ASP     BB 5296  13.550  10.260  30.440
 1118ASP    SC1 5297  13.630  10.050  30.640
 1119ASN     BB 5298  13.250  10.410  30.440
 1119ASN    SC1 5299  13.240  10.440  30.140
 1120THR     BB 5300  13.150  10.420  30.720
 1120THR    SC1 5301  13.210  10.230  30.890
 1121PHE     BB 5302  13.150  10.700  30.850
 1121PHE    SC1 5303  13.270  10.660  31.130
 1121PHE    SC2 5304  13.130  10.530  31.320
 1121PHE    SC3 5305  13.310  10.710  31.390
 1122VAL     BB 5306  13.110  11.030  30.840
 1122VAL    SC1 5307  13.060  11.200  30.640
 1123SER     BB 5308  13.110  11.260  31.140
 1123SER    SC1 5309  13.180  11.150  31.330
 1124GLY     BB 5310  13.030  11.580  31.140
 1125ASN     BB 5311  12.890  11.860  31.160
 1125ASN    SC1 5312  12.610  11.870  31.190
 1126CYS     BB 5313  13.110  12.020  31.230
 1126CYS    SC1 5314  13.400  11.930  31.110
 1127ASP     BB 5315  13.110  12.330  31.070
 1127ASP    SC1 5316  12.850  12.350  30.930
 1128VAL     BB 5317  13.340  12.470  31.290
 1128VAL    SC1 5318  13.580  12.390  31.360
 1129VAL     BB 5319  13.220  12.730  31.360
 1129VAL    SC1 5320  12.960  12.750  31.310
 1130ILE     BB 5321  13.420  12.940  31.180
 1130ILE    SC1 5322  13.490  13.170  31.380
 1131GLY     BB 5323  13.500  12.810  30.970
 1132ILE     BB 5324  13.700  12.890  30.750
 1132ILE    SC1 5325  13.820  13.170  30.840
 1133VAL     BB 5326  13.700  12.760  30.460
 1133VAL    SC1 5327  13.780  12.960  30.300
 1134ASN     BB 5328  13.750  12.460  30.280
 1134ASN    SC1 5329  14.030  12.460  30.220
 1135ASN     BB 5330  13.520  12.340  30.140
 1135ASN    SC1 5331  13.300  12.510  30.100
 1136THR     BB 5332  13.650  12.030  29.970
 1136THR    SC1 5333  13.900  12.030  30.010
 1137VAL     BB 5334  13.560  11.790  29.730
 1137VAL    SC1 5335  13.690  11.880  29.510
 1138TYR     BB 5336  13.460  11.450  29.690
 1138TYR    SC1 5337  13.680  11.410  29.450
 1138TYR    SC2 5338  13.810  11.190  29.340
 1138TYR    SC3 5339  13.920  11.440  29.310
 1139ASP     BB 5340  13.140  11.320  29.660
 1139ASP    SC1 5341  13.070  11.330  29.980
 1140PRO     BB 5342  13.140  11.010  29.590
 1140PRO    SC1 5343  13.290  11.020  29.310
 1141LEU     BB 5344  13.350  10.810  29.760
 1141LEU    SC1 5345  13.590  11.030  29.780
 1142GLN     BB 5346  13.280  10.520  29.620
 1142GLN    SC1 5347  12.900  10.590  29.530
 1143PRO     BB 5348  13.480  10.420  29.400
 1143PRO    SC1 5349  13.550  10.630  29.250
 1144GLU     BB 5350  13.340  10.150  29.340
 1144GLU    SC1 5351  13.430   9.800  29.440
 1145LEU     BB 5352  13.040  10.170  29.260
 1145LEU    SC1 5353  12.930   9.910  29.400
 1146ASP     BB 5354  13.080  10.370  29.020
 1146ASP    SC1 5355  13.080  10.690  29.030
 1147SER     BB 5356  13.290  10.220  28.860
 1147SER    SC1 5357  13.530  10.260  28.840
 1148PHE     BB 5358  13.120   9.970  28.770
 1148PHE    SC1 5359  13.030   9.720  28.880
 1148PHE    SC2 5360  12.840   9.570  28.990
 1148PHE    SC3 5361  13.100   9.530  29.050
 1149LYS     BB 5362  12.910  10.130  28.620
 1149LYS    SC1 5363  12.640  10.150  28.800
 1149LYS    SC2 5364  12.610  10.000  29.040
 1150GLU     BB 5365  13.110  10.270  28.420
 1150GLU    SC1 5366  13.110  10.620  28.180
 1151GLU     BB 5367  13.230  10.010  28.300
 1151GLU    SC1 5368  13.550  10.000  28.420
 1152LEU     BB 5369  12.960   9.880  28.200
 1152LEU    SC1 5370  12.990   9.600  28.340
 1153ASP     BB 5371  12.850  10.090  28.000
 1153ASP    SC1 5372  12.700  10.290  28.160
 1154LYS     BB 5373  13.090  10.080  27.800
 1154LYS    SC1 5374  13.330  10.230  27.860
 1154LYS    SC2 5375  13.560  10.320  27.890
 1155TYR     BB 5376  13.070   9.770  27.790
 1155TYR    SC1 5377  13.330   9.650  27.910
 1155TYR    SC2 5378  13.460   9.620  28.140
 1155TYR    SC3 5379  13.580   9.750  27.940
 1156PHE     BB 5380  12.780   9.730  27.710
 1156PHE    SC1 5381  12.540   9.710  27.870
 1156PHE    SC2 5382  12.280   9.670  27.920
 1156PHE    SC3 5383  12.430   9.810  28.090
 1157LYS     BB 5384  12.750   9.910  27.450
 1157LYS    SC1 5385  12.580  10.130  27.560
 1157LYS    SC2 5386  12.410  10.210  27.740
 1158ASN     BB 5387  12.970   9.780  27.270
 1158ASN    SC1 5388  13.110   9.900  27.050
 1159HIS     BB 5389  12.940   9.450  27.310
 1159HIS    SC1 5390  12.720   9.330  27.460
 1159HIS    SC2 5391  12.540   9.280  27.660
 1159HIS    SC3 5392  12.480   9.220  27.410
 1160THR     BB 5393  13.050   9.310  27.020
 1160THR    SC1 5394  13.290   9.370  26.960
 1161SER     BB 5395  12.810   9.100  27.010
 1161SER    SC1 5396  12.790   8.920  27.190
 1162PRO     BB 5397  12.730   9.100  26.730
 1162PRO    SC1 5398  12.960   9.080  26.540
 1163ASP     BB 5399  12.460   9.240  26.570
 1163ASP    SC1 5400  12.550   9.400  26.330
 1164VAL     BB 5401  12.250   9.020  26.670
 1164VAL    SC1 5402  12.030   9.030  26.520
 1165ASP     BB 5403  12.300   8.860  26.890
 1165ASP    SC1 5404  12.260   8.860  27.160
 1166LEU     BB 5405  12.550   8.650  26.850
 1166LEU    SC1 5406  12.580   8.650  26.550
 1167GLY     BB 5407  12.490   8.420  27.050
 1168ASP     BB 5408  12.370   8.220  26.850
 1168ASP    SC1 5409  12.210   7.990  26.960
 1169ILE     BB 5410  12.610   8.200  26.660
 1169ILE    SC1 5411  12.730   8.200  26.370
 1170SER     BB 5412  12.820   8.110  26.870
 1170SER    SC1 5413  13.060   8.070  26.820
 1171GLY     BB 5414  12.720   7.880  27.080
 1172ILE     BB 5415  12.820   7.580  27.000
 1172ILE    SC1 5416  13.080   7.550  26.840
 1173ASN     BB 5417  12.520   7.440  26.990
 1173ASN    SC1 5418  12.440   7.310  27.260
 1174ALA     BB 5419  12.420   7.600  26.740
 1175SER     BB 5420  12.670   7.580  26.560
 1175SER    SC1 5421  12.840   7.760  26.470
 1176VAL     BB 5422  12.680   7.280  26.540
 1176VAL    SC1 5423  12.910   7.140  26.560
 1177VAL     BB 5424  12.410   7.210  26.400
 1177VAL    SC1 5425  12.350   6.950  26.390
 1178ASN     BB 5426  12.430   7.400  26.160
 1178ASN    SC1 5427  12.250   7.520  26.030
 1179ILE     BB 5428  12.680   7.260  26.030
 1179ILE    SC1 5429  12.910   7.450  26.090
 1180GLN     BB 5430  12.550   6.990  25.940
 1180GLN    SC1 5431  12.660   6.640  25.830
 1181LYS     BB 5432  12.310   7.100  25.770
 1181LYS    SC1 5433  12.050   7.110  25.910
 1181LYS    SC2 5434  11.970   7.080  26.140
 1182GLU     BB 5435  12.480   7.260  25.570
 1182GLU    SC1 5436  12.130   7.440  25.490
 1183ILE     BB 5437  12.660   7.040  25.470
 1183ILE    SC1 5438  12.930   7.020  25.620
 1184ASP     BB 5439  12.450   6.870  25.320
 1184ASP    SC1 5440  12.430   6.560  25.330
 1185ARG     BB 5441  12.340   7.090  25.130
 1185ARG    SC1 5442  12.160   7.150  24.940
 1185ARG    SC2 5443  11.920   7.120  24.730
 1186LEU     BB 5444  12.610   7.120  24.990
 1186LEU    SC1 5445  12.920   7.270  25.080
 1187ASN     BB 5446  12.650   6.830  24.890
 1187ASN    SC1 5447  12.880   6.630  25.060
 1188GLU     BB 5448  12.410   6.840  24.690
 1188GLU    SC1 5449  12.160   6.650  24.920
 1189VAL     BB 5450  12.540   7.040  24.490
 1189VAL    SC1 5451  12.450   7.290  24.540
 1190ALA     BB 5452  12.790   6.880  24.410
 1191LYS     BB 5453  12.650   6.640  24.270
 1191LYS    SC1 5454  12.680   6.380  24.480
 1191LYS    SC2 5455  12.640   6.340  24.710
 1192ASN     BB 5456  12.490   6.780  24.040
 1192ASN    SC1 5457  12.300   6.700  23.810
 1193LEU     BB 5458  12.720   6.930  23.890
 1193LEU    SC1 5459  12.740   7.210  24.040
 1194ASN     BB 5460  12.900   6.690  23.830
 1194ASN    SC1 5461  13.160   6.740  24.010
 1195GLU     BB 5462  12.710   6.540  23.640
 1195GLU    SC1 5463  12.570   6.270  23.850
 1196SER     BB 5464  12.680   6.770  23.440
 1196SER    SC1 5465  12.490   6.890  23.370
 1197LEU     BB 5466  12.980   6.810  23.350
 1197LEU    SC1 5467  13.210   6.980  23.500
 1198ILE     BB 5468  13.020   6.520  23.230
 1198ILE    SC1 5469  13.280   6.400  23.130
 1199ASP     BB 5470  12.790   6.540  23.020
 1199ASP    SC1 5471  12.490   6.500  23.080
 1200LEU     BB 5472  12.890   6.780  22.850
 1200LEU    SC1 5473  12.760   7.040  22.970
 1201GLN     BB 5474  13.150   6.660  22.730
 1201GLN    SC1 5475  13.390   6.830  23.010
 1202GLU     BB 5476  13.030   6.400  22.610
 1202GLU    SC1 5477  13.380   6.300  22.520
 1203LEU     BB 5478  12.820   6.530  22.410
 1203LEU    SC1 5479  12.520   6.650  22.510
 1204GLY     BB 5480  13.010   6.680  22.210
 1205LYS     BB 5481  13.180   6.460  22.090
 1205LYS    SC1 5482  13.490   6.510  22.080
 1205LYS    SC2 5483  13.720   6.580  22.050
 1206TYR     BB 5484  12.950   6.270  22.000
 1206TYR    SC1 5485  12.890   6.050  22.250
 1206TYR    SC2 5486  12.880   5.890  22.470
 1206TYR    SC3 5487  13.110   5.920  22.340
 1207GLU     BB 5488  12.990   6.170  21.690
 1207GLU    SC1 5489  13.350   6.100  21.500
 1208GLN     BB 5490  12.840   6.300  21.410
 1208GLN    SC1 5491  12.500   6.100  21.590
 1209TYR     BB 5492  12.900   6.390  21.220
 1209TYR    SC1 5493  13.110   6.280  21.040
 1209TYR    SC2 5494  13.330   6.270  20.890
 1209TYR    SC3 5495  13.160   6.070  20.880
 1210ILE     BB 5496  12.890   6.720  21.160
 1210ILE    SC1 5497  12.970   6.760  20.870
 1211LYS     BB 5498  12.810   6.940  21.280
 1211LYS    SC1 5499  12.500   7.100  21.300
 1211LYS    SC2 5500  12.290   7.160  21.410
 1212TRP     BB 5501  13.010   7.130  21.470
 1212TRP    SC1 5502  13.290   7.070  21.330
 1212TRP    SC2 5503  13.530   7.070  21.200
 1212TRP    SC3 5504  13.300   7.120  21.070
 1212TRP    SC4 5505  13.540   7.140  20.940
 1213PRO     BB 5506  12.890   7.180  21.740
 1213PRO    SC1 5507  12.610   7.260  21.750
 1214TRP     BB 5508  13.060   7.100  21.960
 1214TRP    SC1 5509  12.970   7.230  22.200
 1214TRP    SC2 5510  12.740   7.290  22.330
 1214TRP    SC3 5511  12.900   7.100  22.430
 1214TRP    SC4 5512  12.650   7.150  22.530
 1215TYR     BB 5513  13.350   6.960  22.010
 1215TYR    SC1 5514  13.380   6.950  22.300
 1215TYR    SC2 5515  13.380   7.060  22.540
 1215TYR    SC3 5516  13.540   6.850  22.480
 1216ILE     BB 5517  13.530   7.090  21.760
 1216ILE    SC1 5518  13.730   6.860  21.670
 1217TRP     BB 5519  13.620   7.360  21.600
 1217TRP    SC1 5520  13.440   7.500  21.400
 1217TRP    SC2 5521  13.300   7.560  21.170
 1217TRP    SC3 5522  13.560   7.520  21.160
 1217TRP    SC4 5523  13.430   7.600  20.940
 1218LEU     BB 5524  13.880   7.510  21.690
 1218LEU    SC1 5525  13.860   7.810  21.510
 1219GLY     BB 5526  14.080   7.280  21.650
 1220PHE     BB 5527  14.030   7.210  21.350
 1220PHE    SC1 5528  14.060   6.940  21.230
 1220PHE    SC2 5529  13.970   6.690  21.260
 1220PHE    SC3 5530  13.940   6.820  21.030
 1221ILE     BB 5531  14.100   7.490  21.240
 1221ILE    SC1 5532  13.980   7.450  20.960
 1222ALA     BB 5533  14.380   7.520  21.370
 1223GLY     BB 5534  14.520   7.280  21.230
 1224LEU     BB 5535  14.480   7.370  20.940
 1224LEU    SC1 5536  14.340   7.210  20.710
 1225ILE     BB 5537  14.640   7.640  20.930
 1225ILE    SC1 5538  14.670   7.900  20.760
 1226ALA     BB 5539  14.920   7.550  21.010
 1227ILE     BB 5540  14.980   7.340  20.790
 1227ILE    SC1 5541  14.840   7.060  20.790
 1228VAL     BB 5542  14.940   7.520  20.550
 1228VAL    SC1 5543  14.690   7.480  20.480
 1229MET     BB 5544  15.140   7.750  20.610
 1229MET    SC1 5545  15.140   8.000  20.920
 1230VAL     BB 5546  15.410   7.610  20.580
 1230VAL    SC1 5547  15.630   7.570  20.720
 1231THR     BB 5548  15.370   7.490  20.290
 1231THR    SC1 5549  15.530   7.300  20.200
 1232ILE     BB 5550  15.330   7.760  20.140
 1232ILE    SC1 5551  15.020   7.780  20.130
 1233MET     BB 5552  15.590   7.910  20.210
 1233MET    SC1 5553  15.430   8.130  20.550
 1234LEU     BB 5554  15.820   8.040  20.020
 1234LEU    SC1 5555  16.100   7.860  20.030
 1235CYS     BB 5556  15.720   8.340  19.860
 1235CYS    SC1 5557  15.920   8.540  19.890
 1236CYS     BB 5558  15.400   8.350  19.780
 1236CYS    SC1 5559  15.290   8.300  20.050
 1237MET     BB 5560  15.340   8.480  19.540
 1237MET    SC1 5561  14.990   8.530  19.570
 1238THR     BB 5562  15.290   8.410  19.170
 1238THR    SC1 5563  15.240   8.160  19.210
 1239SER     BB 5564  15.010   8.590  18.970
 1239SER    SC1 5565  14.800   8.510  19.100
 1240CYS     BB 5566  14.970   8.850  18.780
 1240CYS    SC1 5567  14.790   8.790  18.540
 1241CYS     BB 5568  15.260   8.960  18.710
 1241CYS    SC1 5569  15.290   9.200  18.550
 1242SER     BB 5570  15.400   8.690  18.740
 1242SER    SC1 5571  15.610   8.690  18.850
 1243CYS     BB 5572  15.270   8.520  18.520
 1243CYS    SC1 5573  15.040   8.320  18.560
 1244LEU     BB 5574  15.330   8.710  18.280
 1244LEU    SC1 5575  15.090   8.850  18.120
 1245LYS     BB 5576  15.640   8.720  18.280
 1245LYS    SC1 5577  15.710   8.990  18.440
 1245LYS    SC2 5578  15.830   9.150  18.560
 1246GLY     BB 5579  15.770   8.440  18.400
 1247CYS     BB 5580  15.930   8.190  18.440
 1247CYS    SC1 5581  16.130   8.140  18.210
 1248CYS     BB 5582  15.960   7.980  18.680
 1248CYS    SC1 5583  16.220   7.840  18.720
 1249SER     BB 5584  15.690   8.080  18.930
 1249SER    SC1 5585  15.490   8.170  18.760
 1250CYS     BB 5586  15.650   7.770  19.060
 1250CYS    SC1 5587  15.980   7.770  19.180
 1251GLY     BB 5588  15.390   7.700  19.150
 1252SER     BB 5589  15.140   7.730  18.940
 1252SER    SC1 5590  15.140   7.850  18.750
 1253CYS     BB 5591  15.000   7.430  19.000
 1253CYS    SC1 5592  14.940   7.470  19.300
 1254CYS     BB 5593  14.840   7.200  18.890
 1254CYS    SC1 5594  14.760   7.020  19.150
 1255LYS     BB 5595  14.740   7.020  18.620
 1255LYS    SC1 5596  14.970   6.930  18.490
 1255LYS    SC2 5597  15.170   6.860  18.280
 1256PHE     BB 5598  14.430   6.850  18.470
 1256PHE    SC1 5599  14.280   6.900  18.720
 1256PHE    SC2 5600  14.070   6.830  18.880
 1256PHE    SC3 5601  14.270   6.980  18.980
 1257ASP     BB 5602  14.300   6.750  18.250
 1257ASP    SC1 5603  14.120   6.980  18.040
 1258GLU     BB 5604  14.320   6.520  18.130
 1258GLU    SC1 5605  14.040   6.270  18.200
 1259ASP     BB 5606  14.530   6.450  17.850
 1259ASP    SC1 5607  14.380   6.170  17.820
 1260ASP     BB 5608  14.450   6.670  17.680
 1260ASP    SC1 5609  14.580   6.740  17.400
 1261SER     BB 5610  14.630   6.970  17.870
 1261SER    SC1 5611  14.720   6.860  18.060
 1262GLU     BB 5612  14.720   7.130  17.610
 1262GLU    SC1 5613  15.110   7.170  17.770
 1263PRO     BB 5614  14.770   7.260  17.400
 1263PRO    SC1 5615  14.560   7.240  17.190
 1264VAL     BB 5616  15.050   7.330  17.270
 1264VAL    SC1 5617  15.060   7.280  17.000
 1265LEU     BB 5618  15.270   7.600  17.350
 1265LEU    SC1 5619  15.250   7.770  17.060
 1266LYS     BB 5620  15.410   7.600  17.670
 1266LYS    SC1 5621  15.730   7.540  17.580
 1266LYS    SC2 5622  15.990   7.680  17.570
 1267GLY     BB 5623  15.290   7.780  17.810
 1268VAL     BB 5624  15.150   8.030  17.710
 1268VAL    SC1 5625  15.190   8.060  17.450
 1269LYS     BB 5626  14.870   8.170  17.810
 1269LYS    SC1 5627  14.910   8.400  18.020
 1269LYS    SC2 5628  14.760   8.450  18.210
 1270LEU     BB 5629  14.610   8.120  17.800
 1270LEU    SC1 5630  14.440   8.080  17.490
 1271HIS     BB 5631  14.380   7.900  17.890
 1271HIS    SC1 5632  14.310   7.640  17.760
 1271HIS    SC2 5633  14.360   7.370  17.800
 1271HIS    SC3 5634  14.350   7.480  17.550
 1272TYR     BB 5635  14.470   7.810  18.180
 1272TYR    SC1 5636  14.300   7.820  18.410
 1272TYR    SC2 5637  14.140   7.760  18.620
 1272TYR    SC3 5638  14.050   7.920  18.420
 1273THR     BB 5639  14.780   7.970  18.270
 1273THR    SC1 5640  15.010   7.860  18.220
    1MET     BB 5641   9.590  10.420  38.460
    1MET    SC1 5642   9.840  10.170  38.270
    2PHE     BB 5643   9.760  10.740  38.370
    2PHE    SC1 5644   9.820  10.660  38.090
    2PHE    SC2 5645   9.840  10.510  37.870
    2PHE    SC3 5646   9.820  10.780  37.850
    3VAL     BB 5647   9.960  11.030  38.620
    3VAL    SC1 5648  10.160  11.000  38.450
    4PHE     BB 5649   9.710  11.180  38.830
    4PHE    SC1 5650   9.510  10.990  38.880
    4PHE    SC2 5651   9.390  10.770  38.780
    4PHE    SC3 5652   9.280  10.890  38.990
    5LEU     BB 5653   9.800  11.360  39.010
    5LEU    SC1 5654  10.020  11.580  38.870
    6VAL     BB 5655   9.970  11.150  39.300
    6VAL    SC1 5656  10.150  11.040  39.140
    7LEU     BB 5657   9.960  11.050  39.640
    7LEU    SC1 5658   9.980  10.740  39.610
    8LEU     BB 5659  10.120  11.210  39.780
    8LEU    SC1 5660   9.960  11.440  39.970
    9PRO     BB 5661  10.120  11.040  40.140
    9PRO    SC1 5662   9.890  10.860  40.080
   10LEU     BB 5663  10.220  11.020  40.480
   10LEU    SC1 5664  10.110  10.700  40.530
   11VAL     BB 5665  10.350  11.090  40.760
   11VAL    SC1 5666  10.210  10.960  40.940
   12SER     BB 5667  10.660  11.320  40.840
   12SER    SC1 5668  10.620  11.450  41.030
   13SER     BB 5669  11.050  11.280  40.940
   13SER    SC1 5670  11.150  11.460  40.980
   14GLN     BB 5671  11.060  10.980  40.940
   14GLN    SC1 5672  10.750  10.900  41.170
   15CYS     BB 5673  11.210  10.690  40.950
   15CYS    SC1 5674  11.470  10.570  41.060
   16VAL     BB 5675  11.010  10.500  40.950
   16VAL    SC1 5676  10.800  10.470  41.110
   17ASN     BB 5677  11.040  10.240  40.760
   17ASN    SC1 5678  11.360  10.190  40.710
   18LEU     BB 5679  10.880  10.200  40.570
   18LEU    SC1 5680  10.590  10.030  40.680
   19THR     BB 5681  10.900  10.230  40.260
   19THR    SC1 5682  10.980  10.060  40.090
   20THR     BB 5683  10.730  10.480  40.120
   20THR    SC1 5684  10.520  10.590  40.230
   21ARG     BB 5685  10.840  10.530  39.820
   21ARG    SC1 5686  10.880  10.270  39.630
   21ARG    SC2 5687  10.760   9.910  39.620
   22THR     BB 5688  10.990  10.860  39.810
   22THR    SC1 5689  11.110  10.890  40.040
   23GLN     BB 5690  10.960  11.010  39.550
   23GLN    SC1 5691  10.870  10.680  39.360
   24LEU     BB 5692  11.180  11.180  39.340
   24LEU    SC1 5693  11.160  10.990  39.080
   25PRO     BB 5694  11.100  11.500  39.300
   25PRO    SC1 5695  10.910  11.530  39.080
   26PRO     BB 5696  11.450  11.680  39.090
   26PRO    SC1 5697  11.530  11.500  38.860
   27ALA     BB 5698  11.440  11.990  38.890
   28TYR     BB 5699  11.740  11.980  38.740
   28TYR    SC1 5700  11.910  11.710  38.610
   28TYR    SC2 5701  11.940  11.470  38.490
   28TYR    SC3 5702  12.030  11.510  38.740
   29THR     BB 5703  11.910  12.210  38.550
   29THR    SC1 5704  11.810  12.270  38.320
   30ASN     BB 5705  12.240  12.310  38.540
   30ASN    SC1 5706  12.240  12.580  38.600
   31SER     BB 5707  12.450  12.380  38.210
   31SER    SC1 5708  12.300  12.420  38.000
   32PHE     BB 5709  12.790  12.270  38.200
   32PHE    SC1 5710  12.870  12.350  38.480
   32PHE    SC2 5711  13.000  12.330  38.710
   32PHE    SC3 5712  12.750  12.440  38.700
   33THR     BB 5713  12.880  12.490  37.990
   33THR    SC1 5714  12.720  12.650  37.850
   34ARG     BB 5715  13.180  12.510  37.980
   34ARG    SC1 5716  13.290  12.690  37.720
   34ARG    SC2 5717  13.130  12.920  37.600
   35GLY     BB 5718  13.310  12.440  38.230
   36VAL     BB 5719  13.520  12.300  38.460
   36VAL    SC1 5720  13.460  12.270  38.720
   37TYR     BB 5721  13.670  11.970  38.380
   37TYR    SC1 5722  13.580  11.810  38.630
   37TYR    SC2 5723  13.420  11.800  38.840
   37TYR    SC3 5724  13.660  11.670  38.840
   38TYR     BB 5725  13.770  11.900  38.100
   38TYR    SC1 5726  13.710  12.170  37.940
   38TYR    SC2 5727  13.780  12.420  37.870
   38TYR    SC3 5728  13.550  12.310  37.770
   39PRO     BB 5729  13.910  11.650  37.940
   39PRO    SC1 5730  14.010  11.720  37.710
   40ASP     BB 5731  13.960  11.370  38.120
   40ASP    SC1 5732  13.800  11.420  38.410
   41LYS     BB 5733  14.060  11.070  38.110
   41LYS    SC1 5734  14.160  11.070  38.420
   41LYS    SC2 5735  14.200  10.940  38.630
   42VAL     BB 5736  14.260  10.820  37.980
   42VAL    SC1 5737  14.370  10.700  38.180
   43PHE     BB 5738  14.310  10.840  37.660
   43PHE    SC1 5739  14.370  11.120  37.590
   43PHE    SC2 5740  14.570  11.300  37.550
   43PHE    SC3 5741  14.310  11.380  37.530
   44ARG     BB 5742  14.140  10.720  37.460
   44ARG    SC1 5743  13.960  10.500  37.610
   44ARG    SC2 5744  13.820  10.630  37.820
   45SER     BB 5745  14.150  10.940  37.190
   45SER    SC1 5746  14.070  11.160  37.150
   46SER     BB 5747  14.340  10.780  36.920
   46SER    SC1 5748  14.370  10.980  36.750
   47VAL     BB 5749  14.160  10.560  36.890
   47VAL    SC1 5750  14.020  10.470  36.690
   48LEU     BB 5751  14.290  10.310  37.100
   48LEU    SC1 5752  14.330  10.090  36.820
   49HIS     BB 5753  14.270  10.190  37.390
   49HIS    SC1 5754  14.030  10.040  37.410
   49HIS    SC2 5755  13.780  10.040  37.520
   49HIS    SC3 5756  13.890   9.810  37.410
   50SER     BB 5757  14.360  10.250  37.750
   50SER    SC1 5758  14.540  10.410  37.790
   51THR     BB 5759  14.070  10.200  38.000
   51THR    SC1 5760  13.990   9.960  37.950
   52GLN     BB 5761  13.940  10.410  38.260
   52GLN    SC1 5762  14.200  10.460  38.540
   53ASP     BB 5763  13.780  10.730  38.300
   53ASP    SC1 5764  13.740  10.730  38.620
   54LEU     BB 5765  13.580  10.950  38.210
   54LEU    SC1 5766  13.460  11.100  38.480
   55PHE     BB 5767  13.520  11.260  38.010
   55PHE    SC1 5768  13.670  11.180  37.780
   55PHE    SC2 5769  13.870  11.260  37.610
   55PHE    SC3 5770  13.780  11.010  37.600
   56LEU     BB 5771  13.440  11.510  38.000
   56LEU    SC1 5772  13.280  11.540  38.300
   57PRO     BB 5773  13.410  11.610  37.760
   57PRO    SC1 5774  13.570  11.820  37.590
   58PHE     BB 5775  13.000  11.590  37.770
   58PHE    SC1 5776  12.770  11.360  37.780
   58PHE    SC2 5777  12.610  11.140  37.820
   58PHE    SC3 5778  12.500  11.380  37.790
   59PHE     BB 5779  12.710  11.780  37.530
   59PHE    SC1 5780  12.390  11.730  37.490
   59PHE    SC2 5781  12.150  11.670  37.580
   59PHE    SC3 5782  12.200  11.920  37.490
   60SER     BB 5783  12.690  12.050  37.760
   60SER    SC1 5784  12.520  12.280  37.620
   61ASN     BB 5785  12.560  11.860  38.030
   61ASN    SC1 5786  12.770  11.720  38.190
   62VAL     BB 5787  12.240  11.910  38.270
   62VAL    SC1 5788  12.070  11.790  38.100
   63THR     BB 5789  12.370  11.850  38.670
   63THR    SC1 5790  12.620  11.920  38.600
   64TRP     BB 5791  12.210  11.940  38.930
   64TRP    SC1 5792  12.370  12.190  39.010
   64TRP    SC2 5793  12.460  12.430  39.090
   64TRP    SC3 5794  12.200  12.400  39.040
   64TRP    SC4 5795  12.290  12.640  39.130
   65PHE     BB 5796  11.990  11.920  39.190
   65PHE    SC1 5797  11.970  11.630  39.200
   65PHE    SC2 5798  12.120  11.400  39.160
   65PHE    SC3 5799  11.990  11.440  39.390
   66HIS     BB 5800  11.680  12.060  39.290
   66HIS    SC1 5801  11.710  12.330  39.200
   66HIS    SC2 5802  11.830  12.570  39.200
   66HIS    SC3 5803  11.780  12.450  38.970
   67ALA     BB 5804  11.410  11.920  39.490
   68ILE     BB 5805  11.100  12.010  39.510
   68ILE    SC1 5806  11.050  12.000  39.200
   69HIS     BB 5807  10.830  11.780  39.590
   69HIS    SC1 5808  11.000  11.600  39.820
   69HIS    SC2 5809  11.130  11.370  39.850
   69HIS    SC3 5810  10.980  11.470  40.050
   70VAL     BB 5811  10.450  11.850  39.430
   70VAL    SC1 5812  10.530  11.920  39.190
   71SER     BB 5813  10.160  11.690  39.620
   71SER    SC1 5814  10.040  11.620  39.430
   72GLY     BB 5815  10.280  11.890  39.860
   73THR     BB 5816  10.210  11.920  40.210
   73THR    SC1 5817   9.990  11.800  40.270
   74ASN     BB 5818  10.240  12.250  40.290
   74ASN    SC1 5819  10.230  12.430  40.070
   75GLY     BB 5820  10.450  12.230  40.470
   76THR     BB 5821  10.680  12.000  40.410
   76THR    SC1 5822  10.690  11.880  40.170
   77LYS     BB 5823  10.870  11.770  40.620
   77LYS    SC1 5824  10.810  11.920  40.920
   77LYS    SC2 5825  10.580  12.060  41.020
   78ARG     BB 5826  11.200  11.650  40.510
   78ARG    SC1 5827  11.200  11.870  40.270
   78ARG    SC2 5828  11.220  12.020  40.000
   79PHE     BB 5829  11.430  11.490  40.550
   79PHE    SC1 5830  11.610  11.460  40.800
   79PHE    SC2 5831  11.860  11.420  40.890
   79PHE    SC3 5832  11.670  11.470  41.070
   80ASP     BB 5833  11.510  11.380  40.210
   80ASP    SC1 5834  11.500  11.610  40.010
   81ASN     BB 5835  11.540  11.120  40.030
   81ASN    SC1 5836  11.630  10.850  40.110
   82PRO     BB 5837  11.520  11.100  39.680
   82PRO    SC1 5838  11.550  11.390  39.560
   83VAL     BB 5839  11.870  10.960  39.560
   83VAL    SC1 5840  11.970  10.810  39.760
   84LEU     BB 5841  11.890  10.880  39.260
   84LEU    SC1 5842  11.690  11.110  39.170
   85PRO     BB 5843  12.140  10.790  39.080
   85PRO    SC1 5844  12.080  10.690  38.830
   86PHE     BB 5845  12.350  10.990  39.080
   86PHE    SC1 5846  12.430  11.120  39.330
   86PHE    SC2 5847  12.570  11.260  39.510
   86PHE    SC3 5848  12.310  11.200  39.550
   87ASN     BB 5849  12.610  10.880  38.930
   87ASN    SC1 5850  12.540  10.730  38.670
   88ASP     BB 5851  12.860  10.960  38.980
   88ASP    SC1 5852  13.000  10.990  38.700
   89GLY     BB 5853  12.950  11.120  39.250
   90VAL     BB 5854  13.000  11.430  39.400
   90VAL    SC1 5855  13.140  11.410  39.620
   91TYR     BB 5856  12.900  11.770  39.470
   91TYR    SC1 5857  12.940  11.930  39.210
   91TYR    SC2 5858  12.990  11.970  38.940
   91TYR    SC3 5859  12.770  12.080  39.060
   92PHE     BB 5860  12.770  11.890  39.800
   92PHE    SC1 5861  12.710  11.590  39.920
   92PHE    SC2 5862  12.650  11.340  40.000
   92PHE    SC3 5863  12.580  11.550  40.160
   93ALA     BB 5864  12.530  12.050  39.950
   94SER     BB 5865  12.510  12.290  40.240
   94SER    SC1 5866  12.480  12.230  40.450
   95THR     BB 5867  12.440  12.660  40.210
   95THR    SC1 5868  12.490  12.730  39.960
   96GLU     BB 5869  12.570  12.840  40.430
   96GLU    SC1 5870  12.490  13.200  40.410
   97LYS     BB 5871  12.660  12.730  40.710
   97LYS    SC1 5872  12.790  12.490  40.800
   97LYS    SC2 5873  12.980  12.360  40.890
   98SER     BB 5874  12.470  12.990  40.920
   98SER    SC1 5875  12.300  13.130  40.830
   99ASN     BB 5876  12.570  12.960  41.220
   99ASN    SC1 5877  12.560  13.260  41.370
  100ILE     BB 5878  12.800  12.800  41.220
  100ILE    SC1 5879  13.020  12.990  41.310
  101ILE     BB 5880  12.800  12.550  41.450
  101ILE    SC1 5881  13.060  12.630  41.600
  102ARG     BB 5882  12.870  12.180  41.370
  102ARG    SC1 5883  13.150  12.110  41.510
  102ARG    SC2 5884  13.310  11.910  41.640
  103GLY     BB 5885  12.740  11.970  41.190
  104TRP     BB 5886  12.760  11.790  40.870
  104TRP    SC1 5887  12.850  11.970  40.650
  104TRP    SC2 5888  12.990  12.080  40.450
  104TRP    SC3 5889  12.880  11.830  40.420
  104TRP    SC4 5890  13.020  11.940  40.220
  105ILE     BB 5891  12.610  11.550  40.700
  105ILE    SC1 5892  12.320  11.660  40.690
  106PHE     BB 5893  12.730  11.260  40.520
  106PHE    SC1 5894  12.940  11.380  40.330
  106PHE    SC2 5895  13.160  11.510  40.230
  106PHE    SC3 5896  13.060  11.300  40.100
  107GLY     BB 5897  12.530  10.990  40.400
  108THR     BB 5898  12.770  10.700  40.340
  108THR    SC1 5899  12.980  10.850  40.330
  109THR     BB 5900  12.770  10.370  40.460
  109THR    SC1 5901  12.990  10.360  40.600
  110LEU     BB 5902  12.500  10.280  40.400
  110LEU    SC1 5903  12.450  10.000  40.540
  111ASP     BB 5904  12.310  10.550  40.510
  111ASP    SC1 5905  12.070  10.660  40.320
  112SER     BB 5906  12.450  10.540  40.840
  112SER    SC1 5907  12.490  10.360  40.940
  113LYS     BB 5908  12.650  10.800  40.820
  113LYS    SC1 5909  12.420  11.010  40.840
  113LYS    SC2 5910  12.300  11.200  40.820
  114THR     BB 5911  12.950  10.720  40.940
  114THR    SC1 5912  12.960  10.490  41.050
  115GLN     BB 5913  13.180  10.920  40.790
  115GLN    SC1 5914  13.380  10.680  40.560
  116SER     BB 5915  13.080  11.230  40.900
  116SER    SC1 5916  12.880  11.280  40.990
  117LEU     BB 5917  13.280  11.470  40.810
  117LEU    SC1 5918  13.440  11.320  40.570
  118LEU     BB 5919  13.340  11.770  40.820
  118LEU    SC1 5920  13.310  12.010  41.030
  119ILE     BB 5921  13.480  12.040  40.580
  119ILE    SC1 5922  13.520  11.840  40.360
  120VAL     BB 5923  13.370  12.400  40.610
  120VAL    SC1 5924  13.560  12.510  40.760
  121ASN     BB 5925  13.240  12.620  40.340
  121ASN    SC1 5926  12.940  12.590  40.330
  122ASN     BB 5927  13.440  12.820  40.150
  122ASN    SC1 5928  13.410  13.070  40.250
  123ALA     BB 5929  13.690  12.680  40.190
  124THR     BB 5930  13.770  12.450  40.300
  124THR    SC1 5931  13.760  12.240  40.150
  125ASN     BB 5932  14.080  12.500  40.470
  125ASN    SC1 5933  14.110  12.690  40.620
  126VAL     BB 5934  14.030  12.170  40.660
  126VAL    SC1 5935  14.050  12.010  40.460
  127VAL     BB 5936  13.780  12.030  40.910
  127VAL    SC1 5937  13.800  12.240  41.070
  128ILE     BB 5938  13.810  11.670  40.920
  128ILE    SC1 5939  13.850  11.550  40.640
  129LYS     BB 5940  13.650  11.430  41.100
  129LYS    SC1 5941  13.610  11.430  41.400
  129LYS    SC2 5942  13.520  11.460  41.610
  130VAL     BB 5943  13.550  11.110  41.060
  130VAL    SC1 5944  13.670  11.020  40.850
  131CYS     BB 5945  13.300  11.060  41.290
  131CYS    SC1 5946  13.510  10.900  41.470
  132GLU     BB 5947  13.030  10.960  41.350
  132GLU    SC1 5948  13.100  10.650  41.480
  133PHE     BB 5949  12.710  11.020  41.390
  133PHE    SC1 5950  12.550  11.280  41.360
  133PHE    SC2 5951  12.490  11.500  41.210
  133PHE    SC3 5952  12.390  11.480  41.460
  134GLN     BB 5953  12.470  10.730  41.290
  134GLN    SC1 5954  12.650  10.430  41.490
  135PHE     BB 5955  12.140  10.640  41.290
  135PHE    SC1 5956  12.170  10.350  41.320
  135PHE    SC2 5957  11.970  10.170  41.310
  135PHE    SC3 5958  12.210  10.090  41.390
  136CYS     BB 5959  11.820  10.670  41.440
  136CYS    SC1 5960  11.610  10.580  41.250
  137ASN     BB 5961  11.750  10.790  41.660
  137ASN    SC1 5962  11.540  10.640  41.840
  138ASP     BB 5963  11.690  11.130  41.650
  138ASP    SC1 5964  11.560  11.180  41.920
  139PRO     BB 5965  11.880  11.290  41.530
  139PRO    SC1 5966  12.030  11.170  41.300
  140PHE     BB 5967  11.910  11.580  41.560
  140PHE    SC1 5968  11.920  11.690  41.270
  140PHE    SC2 5969  11.890  11.850  41.050
  140PHE    SC3 5970  12.140  11.790  41.150
  141LEU     BB 5971  12.050  11.700  41.770
  141LEU    SC1 5972  11.980  11.470  42.000
  142GLY     BB 5973  11.940  12.040  41.800
  143VAL     BB 5974  11.780  12.130  41.530
  143VAL    SC1 5975  11.580  11.990  41.420
  144TYR     BB 5976  11.990  12.290  41.330
  144TYR    SC1 5977  12.170  12.270  41.100
  144TYR    SC2 5978  12.360  12.200  40.920
  144TYR    SC3 5979  12.400  12.420  41.080
  145TYR     BB 5980  11.880  12.580  41.320
  145TYR    SC1 5981  11.700  12.640  41.590
  145TYR    SC2 5982  11.590  12.760  41.800
  145TYR    SC3 5983  11.750  12.550  41.840
  146HIS     BB 5984  12.090  12.790  41.180
  146HIS    SC1 5985  12.060  12.680  40.880
  146HIS    SC2 5986  12.190  12.550  40.690
  146HIS    SC3 5987  12.040  12.770  40.630
  147LYS     BB 5988  12.100  13.070  41.310
  147LYS    SC1 5989  12.000  13.350  41.300
  147LYS    SC2 5990  11.890  13.520  41.140
  148ASN     BB 5991  12.090  12.990  41.600
  148ASN    SC1 5992  11.860  13.130  41.760
  149ASN     BB 5993  12.340  12.810  41.600
  149ASN    SC1 5994  12.580  12.920  41.750
  150LYS     BB 5995  12.280  12.490  41.650
  150LYS    SC1 5996  12.190  12.430  41.970
  150LYS    SC2 5997  12.120  12.420  42.200
  151SER     BB 5998  12.400  12.210  41.670
  151SER    SC1 5999  12.370  12.040  41.490
  152TRP     BB 6000  12.710  12.230  41.850
  152TRP    SC1 6001  12.680  12.440  42.020
  152TRP    SC2 6002  12.630  12.600  42.240
  152TRP    SC3 6003  12.830  12.670  42.060
  152TRP    SC4 6004  12.800  12.810  42.290
  153MET     BB 6005  12.960  12.030  42.020
  153MET    SC1 6006  13.280  12.340  41.950
  154GLU     BB 6007  12.970  11.810  42.130
  154GLU    SC1 6008  13.290  11.650  42.030
  155SER     BB 6009  12.860  11.750  42.450
  155SER    SC1 6010  13.100  11.750  42.570
  156GLU     BB 6011  12.590  11.610  42.590
  156GLU    SC1 6012  12.290  11.400  42.370
  157PHE     BB 6013  12.720  11.370  42.660
  157PHE    SC1 6014  12.940  11.350  42.890
  157PHE    SC2 6015  13.030  11.200  43.090
  157PHE    SC3 6016  13.180  11.410  43.010
  158ARG     BB 6017  12.700  11.020  42.590
  158ARG    SC1 6018  12.470  10.960  42.410
  158ARG    SC2 6019  12.400  10.700  42.240
  159VAL     BB 6020  12.970  10.820  42.570
  159VAL    SC1 6021  13.180  10.890  42.720
  160TYR     BB 6022  12.980  10.680  42.320
  160TYR    SC1 6023  12.800  10.430  42.360
  160TYR    SC2 6024  12.630  10.230  42.310
  160TYR    SC3 6025  12.610  10.380  42.540
  161SER     BB 6026  12.900  10.780  42.020
  161SER    SC1 6027  12.730  10.770  41.850
  162SER     BB 6028  13.190  10.960  41.960
  162SER    SC1 6029  13.190  11.120  41.780
  163ALA     BB 6030  13.490  10.670  42.000
  164ASN     BB 6031  13.760  10.750  42.180
  164ASN    SC1 6032  13.620  10.880  42.430
  165ASN     BB 6033  14.010  10.810  41.970
  165ASN    SC1 6034  14.260  10.750  42.130
  166CYS     BB 6035  13.940  11.030  41.780
  166CYS    SC1 6036  13.680  10.970  41.620
  167THR     BB 6037  14.020  11.380  41.750
  167THR    SC1 6038  13.920  11.590  41.870
  168PHE     BB 6039  14.100  11.340  41.390
  168PHE    SC1 6040  14.090  11.060  41.280
  168PHE    SC2 6041  13.940  10.850  41.220
  168PHE    SC3 6042  14.210  10.820  41.240
  169GLU     BB 6043  14.110  11.730  41.330
  169GLU    SC1 6044  13.780  11.870  41.420
  170TYR     BB 6045  14.210  11.910  41.110
  170TYR    SC1 6046  14.330  11.800  40.830
  170TYR    SC2 6047  14.380  11.630  40.620
  170TYR    SC3 6048  14.580  11.750  40.760
  171VAL     BB 6049  14.360  12.240  41.030
  171VAL    SC1 6050  14.260  12.410  41.210
  172SER     BB 6051  14.560  12.310  40.730
  172SER    SC1 6052  14.500  12.220  40.510
  173GLN     BB 6053  14.780  12.490  40.840
  173GLN    SC1 6054  14.880  12.460  41.220
  174PRO     BB 6055  14.630  12.800  40.870
  174PRO    SC1 6056  14.500  12.800  41.160
  175PHE     BB 6057  14.520  12.910  40.560
  175PHE    SC1 6058  14.560  12.710  40.340
  175PHE    SC2 6059  14.540  12.520  40.150
  175PHE    SC3 6060  14.690  12.740  40.100
  176LEU     BB 6061  14.300  13.140  40.660
  176LEU    SC1 6062  14.200  13.150  40.980
  177MET     BB 6063  14.350  13.380  40.490
  177MET    SC1 6064  14.430  13.590  40.810
  178ASP     BB 6065  14.170  13.530  40.330
  178ASP    SC1 6066  13.870  13.620  40.400
  179LEU     BB 6067  14.310  13.730  40.150
  179LEU    SC1 6068  14.620  13.630  40.180
  180GLU     BB 6069  14.190  13.860  39.850
  180GLU    SC1 6070  14.390  14.020  39.560
  181GLY     BB 6071  13.950  13.770  39.710
  182LYS     BB 6072  13.680  13.900  39.700
  182LYS    SC1 6073  13.470  13.730  39.890
  182LYS    SC2 6074  13.420  13.620  40.120
  183GLN     BB 6075  13.490  14.010  39.500
  183GLN    SC1 6076  13.460  14.320  39.280
  184GLY     BB 6077  13.230  13.820  39.470
  185ASN     BB 6078  13.020  13.890  39.290
  185ASN    SC1 6079  13.000  14.130  39.090
  186PHE     BB 6080  12.700  13.810  39.410
  186PHE    SC1 6081  12.590  14.100  39.400
  186PHE    SC2 6082  12.490  14.270  39.570
  186PHE    SC3 6083  12.590  14.360  39.330
  187LYS     BB 6084  12.620  13.620  39.560
  187LYS    SC1 6085  12.440  13.720  39.820
  187LYS    SC2 6086  12.400  13.900  39.960
  188ASN     BB 6087  12.690  13.360  39.620
  188ASN    SC1 6088  12.530  13.260  39.870
  189LEU     BB 6089  12.800  13.000  39.480
  189LEU    SC1 6090  12.540  12.820  39.480
  190ARG     BB 6091  13.040  12.830  39.510
  190ARG    SC1 6092  13.080  12.770  39.850
  190ARG    SC2 6093  12.910  12.980  40.020
  191GLU     BB 6094  13.240  12.630  39.400
  191GLU    SC1 6095  13.320  12.550  39.040
  192PHE     BB 6096  13.270  12.270  39.460
  192PHE    SC1 6097  13.210  12.270  39.770
  192PHE    SC2 6098  13.270  12.250  40.040
  192PHE    SC3 6099  13.020  12.330  39.960
  193VAL     BB 6100  13.460  12.060  39.240
  193VAL    SC1 6101  13.690  12.160  39.130
  194PHE     BB 6102  13.450  11.690  39.380
  194PHE    SC1 6103  13.390  11.820  39.640
  194PHE    SC2 6104  13.490  11.940  39.870
  194PHE    SC3 6105  13.240  11.820  39.870
  195LYS     BB 6106  13.620  11.430  39.260
  195LYS    SC1 6107  13.390  11.170  39.170
  195LYS    SC2 6108  13.410  10.960  38.980
  196ASN     BB 6109  13.900  11.270  39.090
  196ASN    SC1 6110  13.780  11.180  38.810
  197ILE     BB 6111  14.150  11.070  39.170
  197ILE    SC1 6112  14.380  10.900  39.060
  198ASP     BB 6113  13.890  10.770  39.120
  198ASP    SC1 6114  14.020  10.510  39.030
  199GLY     BB 6115  13.750  10.810  39.370
  200TYR     BB 6116  13.980  10.880  39.610
  200TYR    SC1 6117  14.180  10.710  39.510
  200TYR    SC2 6118  14.290  10.510  39.650
  200TYR    SC3 6119  14.400  10.580  39.410
  201PHE     BB 6120  13.870  11.220  39.610
  201PHE    SC1 6121  13.700  11.330  39.870
  201PHE    SC2 6122  13.690  11.410  40.130
  201PHE    SC3 6123  13.500  11.490  39.960
  202LYS     BB 6124  14.070  11.490  39.580
  202LYS    SC1 6125  14.330  11.280  39.530
  202LYS    SC2 6126  14.460  11.080  39.540
  203ILE     BB 6127  13.970  11.870  39.710
  203ILE    SC1 6128  13.950  11.770  40.000
  204TYR     BB 6129  13.890  12.110  39.600
  204TYR    SC1 6130  14.130  12.230  39.450
  204TYR    SC2 6131  14.290  12.290  39.240
  204TYR    SC3 6132  14.170  12.490  39.370
  205SER     BB 6133  13.720  12.460  39.520
  205SER    SC1 6134  13.600  12.570  39.730
  206LYS     BB 6135  13.740  12.700  39.250
  206LYS    SC1 6136  13.800  12.580  38.910
  206LYS    SC2 6137  13.910  12.570  38.680
  207HIS     BB 6138  13.600  12.920  39.260
  207HIS    SC1 6139  13.640  13.250  39.310
  207HIS    SC2 6140  13.830  13.390  39.430
  207HIS    SC3 6141  13.590  13.500  39.390
  208THR     BB 6142  13.320  13.070  39.000
  208THR    SC1 6143  13.380  13.320  38.930
  209PRO     BB 6144  12.980  13.030  38.950
  209PRO    SC1 6145  12.890  12.770  39.040
  210ILE     BB 6146  12.760  13.120  38.740
  210ILE    SC1 6147  12.510  12.930  38.780
  211ASN     BB 6148  12.910  13.290  38.520
  211ASN    SC1 6149  13.210  13.340  38.470
  212LEU     BB 6150  12.760  13.490  38.380
  212LEU    SC1 6151  12.460  13.400  38.270
  213VAL     BB 6152  12.900  13.680  38.160
  213VAL    SC1 6153  12.760  13.860  38.020
  214ARG     BB 6154  13.150  13.590  37.980
  214ARG    SC1 6155  13.050  13.550  37.690
  214ARG    SC2 6156  12.770  13.620  37.500
  215ASP     BB 6157  13.450  13.460  37.970
  215ASP    SC1 6158  13.450  13.260  37.730
  216LEU     BB 6159  13.630  13.460  38.200
  216LEU    SC1 6160  13.910  13.560  38.110
  217PRO     BB 6161  13.690  13.540  38.620
  217PRO    SC1 6162  13.930  13.730  38.570
  218GLN     BB 6163  13.870  13.400  38.910
  218GLN    SC1 6164  13.980  13.690  39.090
  219GLY     BB 6165  13.970  13.180  38.950
  220PHE     BB 6166  14.140  13.030  39.160
  220PHE    SC1 6167  14.300  12.810  39.070
  220PHE    SC2 6168  14.550  12.730  39.060
  220PHE    SC3 6169  14.360  12.600  38.920
  221SER     BB 6170  14.170  12.980  39.590
  221SER    SC1 6171  13.950  12.940  39.630
  222ALA     BB 6172  14.450  12.820  39.670
  223LEU     BB 6173  14.590  12.520  39.630
  223LEU    SC1 6174  14.870  12.630  39.490
  224GLU     BB 6175  14.580  12.190  39.650
  224GLU    SC1 6176  14.860  12.140  39.940
  225PRO     BB 6177  14.470  11.870  39.600
  225PRO    SC1 6178  14.550  11.800  39.350
  226LEU     BB 6179  14.530  11.600  39.790
  226LEU    SC1 6180  14.840  11.680  39.830
  227VAL     BB 6181  14.370  11.360  40.000
  227VAL    SC1 6182  14.220  11.420  40.200
  228ASP     BB 6183  14.220  11.010  40.010
  228ASP    SC1 6184  14.480  10.850  39.990
  229LEU     BB 6185  13.900  10.920  40.080
  229LEU    SC1 6186  13.930  11.090  40.390
  230PRO     BB 6187  13.630  10.870  39.990
  230PRO    SC1 6188  13.450  10.990  40.210
  231ILE     BB 6189  13.430  10.720  39.740
  231ILE    SC1 6190  13.370  10.980  39.600
  232GLY     BB 6191  13.390  10.380  39.720
  233ILE     BB 6192  13.190  10.120  39.690
  233ILE    SC1 6193  13.240   9.970  39.950
  234ASN     BB 6194  13.030  10.160  39.480
  234ASN    SC1 6195  13.090  10.000  39.180
  235ILE     BB 6196  12.720  10.230  39.470
  235ILE    SC1 6197  12.450  10.070  39.490
  236THR     BB 6198  12.650  10.350  39.800
  236THR    SC1 6199  12.820  10.260  39.980
  237ARG     BB 6200  12.430  10.530  39.940
  237ARG    SC1 6201  12.160  10.360  39.870
  237ARG    SC2 6202  11.830  10.320  39.870
  238PHE     BB 6203  12.410  10.930  39.950
  238PHE    SC1 6204  12.680  10.910  39.830
  238PHE    SC2 6205  12.910  10.760  39.820
  238PHE    SC3 6206  12.910  11.020  39.750
  239GLN     BB 6207  12.230  11.120  40.050
  239GLN    SC1 6208  11.960  11.390  39.870
  240THR     BB 6209  12.070  11.330  40.370
  240THR    SC1 6210  11.910  11.140  40.430
  241LEU     BB 6211  11.950  11.660  40.300
  241LEU    SC1 6212  12.180  11.810  40.210
  242LEU     BB 6213  11.750  11.860  40.530
  242LEU    SC1 6214  11.950  12.080  40.650
  243ALA     BB 6215  11.580  12.140  40.420
  244LEU     BB 6216  11.660  12.440  40.330
  244LEU    SC1 6217  11.980  12.390  40.240
  245HIS     BB 6218  11.590  12.770  40.320
  245HIS    SC1 6219  11.830  12.880  40.240
  245HIS    SC2 6220  12.010  12.790  40.070
  245HIS    SC3 6221  12.060  13.020  40.210
  246ARG     BB 6222  11.460  12.800  40.600
  246ARG    SC1 6223  11.440  12.530  40.750
  246ARG    SC2 6224  11.720  12.350  40.910
  247SER     BB 6225  11.270  13.070  40.620
  247SER    SC1 6226  11.330  13.300  40.480
  248TYR     BB 6227  10.950  12.960  40.570
  248TYR    SC1 6228  10.920  12.690  40.740
  248TYR    SC2 6229  11.020  12.540  40.950
  248TYR    SC3 6230  10.780  12.470  40.830
  249LEU     BB 6231  10.800  13.110  40.330
  249LEU    SC1 6232  10.510  13.210  40.490
  250THR     BB 6233  10.980  13.060  40.090
  250THR    SC1 6234  11.240  13.030  40.110
  251PRO     BB 6235  10.710  12.950  39.850
  251PRO    SC1 6236  10.420  12.900  39.970
  252GLY     BB 6237  10.700  12.810  39.570
  253ASP     BB 6238  10.670  12.870  39.320
  253ASP    SC1 6239  10.440  12.880  39.150
  254SER     BB 6240  10.940  12.870  39.110
  254SER    SC1 6241  11.010  12.810  38.910
  255SER     BB 6242  11.170  12.980  39.380
  255SER    SC1 6243  11.150  13.080  39.600
  256SER     BB 6244  11.520  12.960  39.210
  256SER    SC1 6245  11.480  12.870  38.990
  257GLY     BB 6246  11.650  13.080  39.400
  258TRP     BB 6247  11.640  13.100  39.690
  258TRP    SC1 6248  11.630  12.830  39.810
  258TRP    SC2 6249  11.680  12.570  39.870
  258TRP    SC3 6250  11.540  12.630  39.650
  258TRP    SC4 6251  11.540  12.380  39.740
  259THR     BB 6252  11.770  13.340  39.880
  259THR    SC1 6253  11.650  13.300  40.110
  260ALA     BB 6254  12.000  13.500  39.660
  261GLY     BB 6255  12.140  13.400  39.580
  262ALA     BB 6256  12.110  13.040  39.650
  263ALA     BB 6257  12.060  12.830  39.570
  264ALA     BB 6258  12.150  12.540  39.660
  265TYR     BB 6259  12.150  12.280  39.540
  265TYR    SC1 6260  11.920  12.110  39.690
  265TYR    SC2 6261  11.780  12.060  39.920
  265TYR    SC3 6262  11.850  11.850  39.760
  266TYR     BB 6263  12.360  12.070  39.490
  266TYR    SC1 6264  12.640  12.200  39.460
  266TYR    SC2 6265  12.820  12.390  39.390
  266TYR    SC3 6266  12.710  12.400  39.640
  267VAL     BB 6267  12.390  11.720  39.480
  267VAL    SC1 6268  12.310  11.690  39.730
  268GLY     BB 6269  12.510  11.650  39.170
  269TYR     BB 6270  12.610  11.490  38.980
  269TYR    SC1 6271  12.910  11.510  38.940
  269TYR    SC2 6272  13.010  11.580  38.700
  269TYR    SC3 6273  13.140  11.400  38.850
  270LEU     BB 6274  12.490  11.330  38.760
  270LEU    SC1 6275  12.270  11.120  38.610
  271GLN     BB 6276  12.630  11.400  38.500
  271GLN    SC1 6277  12.370  11.410  38.260
  272PRO     BB 6278  12.820  11.200  38.330
  272PRO    SC1 6279  12.640  10.980  38.260
  273ARG     BB 6280  13.060  11.080  38.100
  273ARG    SC1 6281  13.090  10.750  38.230
  273ARG    SC2 6282  12.880  10.550  38.310
  274THR     BB 6283  13.170  11.010  37.780
  274THR    SC1 6284  13.320  10.790  37.800
  275PHE     BB 6285  13.230  11.170  37.490
  275PHE    SC1 6286  13.000  11.280  37.360
  275PHE    SC2 6287  12.840  11.440  37.220
  275PHE    SC3 6288  12.730  11.240  37.350
  276LEU     BB 6289  13.480  11.370  37.290
  276LEU    SC1 6290  13.590  11.070  37.150
  277LEU     BB 6291  13.290  11.640  37.040
  277LEU    SC1 6292  13.190  11.780  37.290
  278LYS     BB 6293  13.290  11.770  36.760
  278LYS    SC1 6294  13.090  11.620  36.570
  278LYS    SC2 6295  12.940  11.500  36.390
  279TYR     BB 6296  13.360  11.960  36.510
  279TYR    SC1 6297  13.180  11.960  36.250
  279TYR    SC2 6298  13.020  12.130  36.110
  279TYR    SC3 6299  13.040  11.870  36.040
  280ASN     BB 6300  13.550  12.240  36.550
  280ASN    SC1 6301  13.580  12.470  36.300
  281GLU     BB 6302  13.630  12.350  36.790
  281GLU    SC1 6303  13.550  12.730  36.750
  282ASN     BB 6304  13.380  12.180  36.990
  282ASN    SC1 6305  13.540  12.120  37.230
  283GLY     BB 6306  13.120  12.180  36.980
  284THR     BB 6307  12.940  12.200  36.680
  284THR    SC1 6308  13.050  12.390  36.530
  285ILE     BB 6309  12.800  11.980  36.640
  285ILE    SC1 6310  12.670  12.000  36.360
  286THR     BB 6311  12.690  11.900  37.030
  286THR    SC1 6312  12.670  12.140  37.130
  287ASP     BB 6313  12.420  11.600  36.950
  287ASP    SC1 6314  12.620  11.420  36.780
  288ALA     BB 6315  12.290  11.360  37.170
  289VAL     BB 6316  12.260  11.140  37.370
  289VAL    SC1 6317  12.020  11.150  37.490
  290ASP     BB 6318  12.450  10.820  37.450
  290ASP    SC1 6319  12.240  10.590  37.480
  291CYS     BB 6320  12.790  10.760  37.510
  291CYS    SC1 6321  12.990  10.770  37.270
  292ALA     BB 6322  12.720  10.650  37.780
  293LEU     BB 6323  12.520  10.530  37.910
  293LEU    SC1 6324  12.270  10.790  37.950
  294ASP     BB 6325  12.550  10.260  37.960
  294ASP    SC1 6326  12.550  10.140  38.250
  295PRO     BB 6327  12.540  10.000  37.760
  295PRO    SC1 6328  12.830   9.890  37.800
  296LEU     BB 6329  12.520  10.070  37.460
  296LEU    SC1 6330  12.480   9.870  37.240
  297SER     BB 6331  12.650  10.330  37.360
  297SER    SC1 6332  12.610  10.440  37.150
  298GLU     BB 6333  12.940  10.280  37.460
  298GLU    SC1 6334  13.050  10.350  37.880
  299THR     BB 6335  13.000  10.020  37.290
  299THR    SC1 6336  12.940   9.770  37.320
  300LYS     BB 6337  12.980  10.150  37.010
  300LYS    SC1 6338  13.090  10.060  36.700
  300LYS    SC2 6339  13.070  10.080  36.400
  301CYS     BB 6340  13.220  10.350  37.050
  301CYS    SC1 6341  13.100  10.610  37.120
  302THR     BB 6342  13.460  10.150  37.090
  302THR    SC1 6343  13.470   9.900  37.160
  303LEU     BB 6344  13.760  10.290  37.060
  303LEU    SC1 6345  13.870  10.000  36.920
  304LYS     BB 6346  13.740  10.640  37.100
  304LYS    SC1 6347  13.530  10.650  37.360
  304LYS    SC2 6348  13.420  10.450  37.470
  305SER     BB 6349  13.710  10.830  36.760
  305SER    SC1 6350  13.910  10.960  36.670
  306PHE     BB 6351  13.430  10.780  36.730
  306PHE    SC1 6352  13.200  10.980  36.810
  306PHE    SC2 6353  13.120  11.160  36.990
  306PHE    SC3 6354  13.030  11.170  36.730
  307THR     BB 6355  13.380  10.540  36.570
  307THR    SC1 6356  13.520  10.330  36.620
  308VAL     BB 6357  13.190  10.530  36.270
  308VAL    SC1 6358  12.930  10.510  36.200
  309GLU     BB 6359  13.420  10.470  36.040
  309GLU    SC1 6360  13.550  10.110  36.130
  310LYS     BB 6361  13.190  10.310  35.770
  310LYS    SC1 6362  13.210  10.510  35.520
  310LYS    SC2 6363  13.340  10.650  35.350
  311GLY     BB 6364  13.110  10.160  35.880
  312ILE     BB 6365  13.170   9.770  35.920
  312ILE    SC1 6366  13.330   9.570  35.750
  313TYR     BB 6367  13.150   9.600  36.230
  313TYR    SC1 6368  12.960   9.370  36.160
  313TYR    SC2 6369  12.700   9.380  36.080
  313TYR    SC3 6370  12.820   9.140  36.120
  314GLN     BB 6371  13.350   9.460  36.470
  314GLN    SC1 6372  13.540   9.820  36.610
  315THR     BB 6373  13.300   9.430  36.780
  315THR    SC1 6374  13.190   9.610  36.940
  316SER     BB 6375  13.360   9.110  37.040
  316SER    SC1 6376  13.610   9.080  37.090
  317ASN     BB 6377  13.180   9.220  37.360
  317ASN    SC1 6378  13.330   9.510  37.390
  318PHE     BB 6379  13.020   9.110  37.610
  318PHE    SC1 6380  12.760   9.280  37.700
  318PHE    SC2 6381  12.610   9.480  37.600
  318PHE    SC3 6382  12.630   9.440  37.870
  319ARG     BB 6383  13.090   8.970  37.970
  319ARG    SC1 6384  13.340   8.770  37.940
  319ARG    SC2 6385  13.360   8.490  38.040
  320VAL     BB 6386  12.960   9.130  38.260
  320VAL    SC1 6387  12.700   9.140  38.290
  321GLN     BB 6388  13.130   9.150  38.510
  321GLN    SC1 6389  13.270   9.510  38.470
  322PRO     BB 6390  13.230   8.900  38.850
  322PRO    SC1 6391  13.210   9.040  39.090
  323THR     BB 6392  13.190   8.550  38.950
  323THR    SC1 6393  13.170   8.410  38.730
  324GLU     BB 6394  12.890   8.480  39.120
  324GLU    SC1 6395  12.800   8.850  39.270
  325SER     BB 6396  12.550   8.240  39.250
  325SER    SC1 6397  12.470   8.440  39.340
  326ILE     BB 6398  12.410   7.980  39.210
  326ILE    SC1 6399  12.280   8.050  38.940
  327VAL     BB 6400  12.460   7.620  39.190
  327VAL    SC1 6401  12.250   7.570  39.040
  328ARG     BB 6402  12.450   7.330  39.430
  328ARG    SC1 6403  12.140   7.380  39.520
  328ARG    SC2 6404  11.850   7.410  39.350
  329PHE     BB 6405  12.720   7.210  39.580
  329PHE    SC1 6406  12.980   7.260  39.370
  329PHE    SC2 6407  13.220   7.320  39.250
  329PHE    SC3 6408  13.000   7.460  39.180
  330PRO     BB 6409  12.810   6.950  39.730
  330PRO    SC1 6410  12.930   6.790  39.490
  331ASN     BB 6411  12.850   6.910  40.060
  331ASN    SC1 6412  12.720   7.090  40.300
  332ILE     BB 6413  12.860   6.630  40.130
  332ILE    SC1 6414  13.120   6.500  40.010
  333THR     BB 6415  12.940   6.580  40.470
  333THR    SC1 6416  12.730   6.560  40.620
  334ASN     BB 6417  13.190   6.450  40.730
  334ASN    SC1 6418  13.160   6.170  40.850
  335LEU     BB 6419  13.440   6.720  40.930
  335LEU    SC1 6420  13.290   6.590  41.190
  336CYS     BB 6421  13.730   6.840  40.830
  336CYS    SC1 6422  13.850   6.830  40.580
  337PRO     BB 6423  13.980   6.970  40.990
  337PRO    SC1 6424  13.880   7.200  41.160
  338PHE     BB 6425  14.270   6.900  40.850
  338PHE    SC1 6426  14.340   6.910  40.570
  338PHE    SC2 6427  14.430   6.740  40.380
  338PHE    SC3 6428  14.350   6.990  40.320
  339GLY     BB 6429  14.470   6.900  41.080
  340GLU     BB 6430  14.700   6.760  40.930
  340GLU    SC1 6431  14.520   6.480  40.750
  341VAL     BB 6432  14.800   6.970  40.720
  341VAL    SC1 6433  14.900   6.850  40.510
  342PHE     BB 6434  14.680   7.270  40.790
  342PHE    SC1 6435  14.660   7.380  40.490
  342PHE    SC2 6436  14.650   7.540  40.280
  342PHE    SC3 6437  14.770   7.300  40.260
  343ASN     BB 6438  14.820   7.360  41.050
  343ASN    SC1 6439  15.080   7.550  41.020
  344ALA     BB 6440  14.820   7.170  41.270
  345THR     BB 6441  14.980   6.750  41.340
  345THR    SC1 6442  14.750   6.650  41.420
  346ARG     BB 6443  15.260   6.680  41.330
  346ARG    SC1 6444  15.270   6.590  41.010
  346ARG    SC2 6445  15.130   6.480  40.770
  347PHE     BB 6446  15.530   6.710  41.420
  347PHE    SC1 6447  15.670   6.910  41.270
  347PHE    SC2 6448  15.880   7.080  41.250
  347PHE    SC3 6449  15.790   6.940  41.030
  348ALA     BB 6450  15.710   6.430  41.600
  349SER     BB 6451  15.850   6.140  41.470
  349SER    SC1 6452  15.770   5.960  41.620
  350VAL     BB 6453  16.130   6.260  41.260
  350VAL    SC1 6454  16.110   6.520  41.280
  351TYR     BB 6455  16.240   5.990  41.150
  351TYR    SC1 6456  16.550   5.960  41.210
  351TYR    SC2 6457  16.790   6.060  41.160
  351TYR    SC3 6458  16.770   5.800  41.230
  352ALA     BB 6459  16.050   5.730  41.170
  353TRP     BB 6460  15.770   5.880  41.030
  353TRP    SC1 6461  15.890   5.910  40.720
  353TRP    SC2 6462  16.010   5.990  40.500
  353TRP    SC3 6463  16.050   6.130  40.730
  353TRP    SC4 6464  16.180   6.200  40.500
  354ASN     BB 6465  15.450   5.980  41.100
  354ASN    SC1 6466  15.360   6.170  41.300
  355ARG     BB 6467  15.120   5.780  41.010
  355ARG    SC1 6468  15.280   5.680  40.740
  355ARG    SC2 6469  15.460   5.640  40.480
  356LYS     BB 6470  14.850   5.760  41.090
  356LYS    SC1 6471  14.720   5.520  41.320
  356LYS    SC2 6472  14.560   5.300  41.360
  357ARG     BB 6473  14.490   5.990  41.050
  357ARG    SC1 6474  14.630   6.210  41.190
  357ARG    SC2 6475  14.900   6.270  41.160
  358ILE     BB 6476  14.260   6.040  40.870
  358ILE    SC1 6477  13.990   5.990  41.000
  359SER     BB 6478  14.170   5.980  40.570
  359SER    SC1 6479  14.060   5.760  40.530
  360ASN     BB 6480  14.170   6.310  40.350
  360ASN    SC1 6481  14.410   6.270  40.160
  361CYS     BB 6482  13.960   6.460  40.230
  361CYS    SC1 6483  13.910   6.720  40.380
  362VAL     BB 6484  13.610   6.480  40.120
  362VAL    SC1 6485  13.540   6.270  39.970
  363ALA     BB 6486  13.420   6.600  40.340
  364ASP     BB 6487  13.340   6.910  40.300
  364ASP    SC1 6488  13.170   6.990  40.580
  365TYR     BB 6489  13.550   7.150  40.290
  365TYR    SC1 6490  13.740   7.070  40.070
  365TYR    SC2 6491  14.000   7.050  40.020
  365TYR    SC3 6492  13.840   6.870  39.920
  366SER     BB 6493  13.660   7.340  40.530
  366SER    SC1 6494  13.530   7.300  40.750
  367VAL     BB 6495  13.960   7.290  40.470
  367VAL    SC1 6496  14.180   7.340  40.620
  368LEU     BB 6497  13.980   7.480  40.240
  368LEU    SC1 6498  14.220   7.540  40.000
  369TYR     BB 6499  13.920   7.750  40.380
  369TYR    SC1 6500  14.220   7.910  40.330
  369TYR    SC2 6501  14.480   7.950  40.300
  369TYR    SC3 6502  14.320   8.050  40.120
  370ASN     BB 6503  13.960   7.810  40.700
  370ASN    SC1 6504  13.900   7.620  40.930
  371SER     BB 6505  14.270   7.990  40.820
  371SER    SC1 6506  14.470   7.840  40.770
  372ALA     BB 6507  14.280   8.300  40.710
  373SER     BB 6508  14.530   8.360  40.520
  373SER    SC1 6509  14.450   8.490  40.330
  374PHE     BB 6510  14.800   8.220  40.680
  374PHE    SC1 6511  14.950   7.990  40.630
  374PHE    SC2 6512  15.180   7.870  40.550
  374PHE    SC3 6513  14.950   7.720  40.570
  375SER     BB 6514  15.160   8.410  40.620
  375SER    SC1 6515  15.150   8.490  40.840
  376THR     BB 6516  15.240   8.540  40.330
  376THR    SC1 6517  15.320   8.790  40.300
  377PHE     BB 6518  15.380   8.300  40.150
  377PHE    SC1 6519  15.500   8.090  40.250
  377PHE    SC2 6520  15.600   7.840  40.280
  377PHE    SC3 6521  15.660   8.030  40.460
  378LYS     BB 6522  15.590   8.290  39.820
  378LYS    SC1 6523  15.520   8.560  39.730
  378LYS    SC2 6524  15.460   8.780  39.800
  379CYS     BB 6525  15.720   8.060  39.630
  379CYS    SC1 6526  15.680   7.790  39.770
  380TYR     BB 6527  15.600   8.020  39.340
  380TYR    SC1 6528  15.780   8.200  39.190
  380TYR    SC2 6529  15.720   8.300  38.940
  380TYR    SC3 6530  15.960   8.340  39.050
  381GLY     BB 6531  15.460   7.820  39.290
  382VAL     BB 6532  15.200   7.710  39.440
  382VAL    SC1 6533  15.190   7.450  39.500
  383SER     BB 6534  15.220   7.960  39.690
  383SER    SC1 6535  15.180   8.160  39.610
  384PRO     BB 6536  15.160   7.810  40.020
  384PRO    SC1 6537  15.170   7.550  40.090
  385THR     BB 6538  14.900   7.980  40.070
  385THR    SC1 6539  14.910   8.190  40.220
  386LYS     BB 6540  14.720   8.050  39.780
  386LYS    SC1 6541  14.600   8.320  39.850
  386LYS    SC2 6542  14.500   8.560  39.710
  387LEU     BB 6543  14.630   7.780  39.640
  387LEU    SC1 6544  14.780   7.560  39.820
  388ASN     BB 6545  14.370   7.800  39.520
  388ASN    SC1 6546  14.180   8.080  39.610
  389ASP     BB 6547  14.130   7.560  39.530
  389ASP    SC1 6548  13.860   7.630  39.720
  390LEU     BB 6549  14.180   7.190  39.640
  390LEU    SC1 6550  14.430   7.150  39.790
  391CYS     BB 6551  14.120   6.980  39.460
  391CYS    SC1 6552  13.840   6.910  39.390
  392PHE     BB 6553  14.410   6.860  39.400
  392PHE    SC1 6554  14.510   7.130  39.270
  392PHE    SC2 6555  14.550   7.380  39.350
  392PHE    SC3 6556  14.590   7.310  39.090
  393THR     BB 6557  14.620   6.640  39.390
  393THR    SC1 6558  14.640   6.470  39.190
  394ASN     BB 6559  14.700   6.460  39.700
  394ASN    SC1 6560  14.550   6.220  39.680
  395VAL     BB 6561  14.800   6.570  39.990
  395VAL    SC1 6562  14.720   6.820  40.010
  396TYR     BB 6563  14.990   6.460  40.240
  396TYR    SC1 6564  14.850   6.260  40.450
  396TYR    SC2 6565  14.680   6.060  40.510
  396TYR    SC3 6566  14.920   6.070  40.630
  397ALA     BB 6567  15.310   6.470  40.340
  398ASP     BB 6568  15.580   6.400  40.540
  398ASP    SC1 6569  15.490   6.130  40.620
  399SER     BB 6570  15.780   6.490  40.830
  399SER    SC1 6571  15.720   6.420  41.040
  400PHE     BB 6572  16.130   6.670  40.790
  400PHE    SC1 6573  16.160   6.630  40.500
  400PHE    SC2 6574  16.020   6.520  40.290
  400PHE    SC3 6575  16.270   6.630  40.250
  401VAL     BB 6576  16.300   6.900  40.860
  401VAL    SC1 6577  16.320   6.920  41.120
  402ILE     BB 6578  16.590   7.100  40.740
  402ILE    SC1 6579  16.500   7.370  40.620
  403ARG     BB 6580  16.830   7.300  40.940
  403ARG    SC1 6581  16.740   7.270  41.210
  403ARG    SC2 6582  16.790   7.530  41.340
  404GLY     BB 6583  17.030   7.430  40.730
  405ASP     BB 6584  17.150   7.790  40.830
  405ASP    SC1 6585  17.090   7.830  41.110
  406GLU     BB 6586  17.020   7.950  40.590
  406GLU    SC1 6587  17.030   8.320  40.740
  407VAL     BB 6588  16.780   7.830  40.380
  407VAL    SC1 6589  16.880   7.590  40.330
  408ARG     BB 6590  16.590   8.060  40.290
  408ARG    SC1 6591  16.580   8.270  40.510
  408ARG    SC2 6592  16.580   8.530  40.690
  409GLN     BB 6593  16.460   8.040  40.070
  409GLN    SC1 6594  16.570   8.260  39.750
  410ILE     BB 6595  16.210   7.970  39.960
  410ILE    SC1 6596  16.010   8.180  40.060
  411ALA     BB 6597  16.140   7.690  39.880
  412PRO     BB 6598  16.080   7.520  39.580
  412PRO    SC1 6599  16.040   7.270  39.680
  413GLY     BB 6600  16.040   7.770  39.390
  414GLN     BB 6601  16.220   7.980  39.330
  414GLN    SC1 6602  16.140   8.270  39.580
  415THR     BB 6603  16.540   7.760  39.430
  415THR    SC1 6604  16.640   7.750  39.190
  416GLY     BB 6605  16.580   7.640  39.670
  417LYS     BB 6606  16.660   7.330  39.770
  417LYS    SC1 6607  16.930   7.360  39.850
  417LYS    SC2 6608  17.150   7.360  39.920
  418ILE     BB 6609  16.490   7.080  39.710
  418ILE    SC1 6610  16.430   6.990  40.000
  419ALA     BB 6611  16.650   6.940  39.480
  420ASP     BB 6612  16.930   6.910  39.620
  420ASP    SC1 6613  17.210   6.880  39.520
  421TYR     BB 6614  16.830   6.730  39.850
  421TYR    SC1 6615  16.910   6.920  40.120
  421TYR    SC2 6616  16.870   7.080  40.330
  421TYR    SC3 6617  17.100   6.940  40.300
  422ASN     BB 6618  16.900   6.440  39.710
  422ASN    SC1 6619  17.130   6.310  39.720
  423TYR     BB 6620  16.660   6.380  39.580
  423TYR    SC1 6621  16.440   6.530  39.680
  423TYR    SC2 6622  16.210   6.570  39.810
  423TYR    SC3 6623  16.240   6.650  39.560
  424LYS     BB 6624  16.620   6.330  39.270
  424LYS    SC1 6625  16.770   6.630  39.160
  424LYS    SC2 6626  16.870   6.850  39.050
  425LEU     BB 6627  16.410   6.310  39.110
  425LEU    SC1 6628  16.290   6.040  38.920
  426PRO     BB 6629  16.220   6.600  39.090
  426PRO    SC1 6630  15.930   6.530  39.090
  427ASP     BB 6631  16.340   6.870  38.990
  427ASP    SC1 6632  16.480   6.830  38.710
  428ASP     BB 6633  16.270   7.090  39.260
  428ASP    SC1 6634  16.410   7.330  39.250
  429PHE     BB 6635  15.960   7.000  39.280
  429PHE    SC1 6636  15.800   7.220  39.180
  429PHE    SC2 6637  15.560   7.280  39.070
  429PHE    SC3 6638  15.700   7.470  39.200
  430THR     BB 6639  15.800   6.860  39.560
  430THR    SC1 6640  15.750   6.610  39.560
  431GLY     BB 6641  15.570   7.080  39.650
  432CYS     BB 6642  15.550   7.280  39.880
  432CYS    SC1 6643  15.590   7.570  39.760
  433VAL     BB 6644  15.650   7.330  40.220
  433VAL    SC1 6645  15.900   7.390  40.140
  434ILE     BB 6646  15.520   7.410  40.520
  434ILE    SC1 6647  15.230   7.330  40.500
  435ALA     BB 6648  15.550   7.660  40.780
  436TRP     BB 6649  15.600   7.610  41.100
  436TRP    SC1 6650  15.540   7.310  41.170
  436TRP    SC2 6651  15.310   7.160  41.190
  436TRP    SC3 6652  15.440   7.180  40.950
  436TRP    SC4 6653  15.200   7.050  40.980
  437ASN     BB 6654  15.470   7.750  41.390
  437ASN    SC1 6655  15.640   7.980  41.380
  438SER     BB 6656  15.160   7.740  41.470
  438SER    SC1 6657  15.010   7.580  41.530
  439ASN     BB 6658  15.100   8.070  41.560
  439ASN    SC1 6659  15.330   8.130  41.740
  440ASN     BB 6660  14.850   8.090  41.750
  440ASN    SC1 6661  14.600   8.320  41.730
  441LEU     BB 6662  14.880   7.860  41.950
  441LEU    SC1 6663  14.640   7.670  42.010
  442ASP     BB 6664  15.140   7.800  42.070
  442ASP    SC1 6665  15.250   7.810  42.400
  443SER     BB 6666  15.390   7.650  41.920
  443SER    SC1 6667  15.620   7.750  41.850
  444LYS     BB 6668  15.440   7.320  42.150
  444LYS    SC1 6669  15.670   7.430  42.350
  444LYS    SC2 6670  15.710   7.670  42.380
  445VAL     BB 6671  15.260   7.000  42.110
  445VAL    SC1 6672  15.050   6.930  42.250
  446GLY     BB 6673  15.480   6.820  41.980
  447GLY     BB 6674  15.620   6.590  42.050
  448ASN     BB 6675  15.910   6.500  42.120
  448ASN    SC1 6676  16.010   6.450  42.380
  449TYR     BB 6677  16.130   6.430  41.900
  449TYR    SC1 6678  16.110   6.700  41.750
  449TYR    SC2 6679  15.930   6.890  41.650
  449TYR    SC3 6680  16.180   6.970  41.740
  450ASN     BB 6681  16.340   6.280  41.710
  450ASN    SC1 6682  16.320   6.010  41.680
  451TYR     BB 6683  16.560   6.420  41.470
  451TYR    SC1 6684  16.600   6.710  41.560
  451TYR    SC2 6685  16.550   6.970  41.540
  451TYR    SC3 6686  16.670   6.880  41.760
  452LEU     BB 6687  16.580   6.480  41.120
  452LEU    SC1 6688  16.800   6.730  41.120
  453TYR     BB 6689  16.520   6.350  40.830
  453TYR    SC1 6690  16.610   6.540  40.640
  453TYR    SC2 6691  16.830   6.700  40.640
  453TYR    SC3 6692  16.640   6.720  40.440
  454ARG     BB 6693  16.590   6.040  40.720
  454ARG    SC1 6694  16.440   5.760  40.710
  454ARG    SC2 6695  16.460   5.520  40.930
  455LEU     BB 6696  16.710   6.090  40.410
  455LEU    SC1 6697  16.620   6.290  40.180
  456PHE     BB 6698  17.040   6.000  40.470
  456PHE    SC1 6699  17.090   6.200  40.700
  456PHE    SC2 6700  17.170   6.450  40.690
  456PHE    SC3 6701  17.010   6.360  40.900
  457ARG     BB 6702  17.320   5.980  40.320
  457ARG    SC1 6703  17.620   5.950  40.420
  457ARG    SC2 6704  17.830   5.710  40.490
  458LYS     BB 6705  17.350   5.870  40.000
  458LYS    SC1 6706  17.560   6.060  39.890
  458LYS    SC2 6707  17.830   6.070  39.910
  459SER     BB 6708  17.030   5.820  39.770
  459SER    SC1 6709  16.890   5.960  39.980
  460ASN     BB 6710  16.920   5.940  39.460
  460ASN    SC1 6711  17.120   6.120  39.300
  461LEU     BB 6712  16.620   5.870  39.440
  461LEU    SC1 6713  16.650   5.780  39.120
  462LYS     BB 6714  16.430   5.950  39.650
  462LYS    SC1 6715  16.200   6.140  39.540
  462LYS    SC2 6716  15.980   6.190  39.460
  463PRO     BB 6717  16.380   5.920  39.920
  463PRO    SC1 6718  16.180   6.070  40.030
  464PHE     BB 6719  16.460   5.680  40.210
  464PHE    SC1 6720  16.170   5.620  40.310
  464PHE    SC2 6721  15.900   5.650  40.310
  464PHE    SC3 6722  16.010   5.400  40.330
  465GLU     BB 6723  16.770   5.610  40.300
  465GLU    SC1 6724  16.700   5.290  40.530
  466ARG     BB 6725  17.070   5.550  40.230
  466ARG    SC1 6726  17.150   5.360  39.990
  466ARG    SC2 6727  17.340   5.370  39.720
  467ASP     BB 6728  17.320   5.500  40.450
  467ASP    SC1 6729  17.540   5.420  40.250
  468ILE     BB 6730  17.360   5.350  40.750
  468ILE    SC1 6731  17.660   5.280  40.690
  469SER     BB 6732  17.030   5.460  40.890
  469SER    SC1 6733  16.930   5.630  40.770
  470THR     BB 6734  16.800   5.190  41.100
  470THR    SC1 6735  16.880   5.250  41.330
  471GLU     BB 6736  16.580   4.990  40.960
  471GLU    SC1 6737  16.790   4.630  41.000
  472ILE     BB 6738  16.300   4.990  40.920
  472ILE    SC1 6739  16.260   5.080  40.630
  473TYR     BB 6740  16.090   5.090  41.110
  473TYR    SC1 6741  15.910   5.280  40.960
  473TYR    SC2 6742  15.950   5.460  40.770
  473TYR    SC3 6743  15.700   5.420  40.860
  474GLN     BB 6744  16.320   5.250  41.370
  474GLN    SC1 6745  16.520   4.910  41.440
  475ALA     BB 6746  16.440   5.540  41.460
  476GLY     BB 6747  16.620   5.550  41.680
  477SER     BB 6748  16.600   5.720  41.930
  477SER    SC1 6749  16.680   5.650  42.160
  478THR     BB 6750  16.780   6.090  41.900
  478THR    SC1 6751  16.830   6.020  41.650
  479PRO     BB 6752  16.790   6.420  41.970
  479PRO    SC1 6753  16.620   6.420  42.210
  480CYS     BB 6754  17.070   6.520  41.840
  480CYS    SC1 6755  17.050   6.510  41.590
  481ASN     BB 6756  17.280   6.300  42.040
  481ASN    SC1 6757  17.160   6.420  42.300
  482GLY     BB 6758  17.320   6.100  41.880
  483VAL     BB 6759  17.170   5.790  42.080
  483VAL    SC1 6760  17.090   5.890  42.310
  484GLU     BB 6761  17.260   5.640  41.820
  484GLU    SC1 6762  17.430   5.360  42.040
  485GLY     BB 6763  17.150   5.670  41.580
  486PHE     BB 6764  17.300   5.610  41.280
  486PHE    SC1 6765  17.580   5.540  41.220
  486PHE    SC2 6766  17.840   5.470  41.260
  486PHE    SC3 6767  17.780   5.680  41.110
  487ASN     BB 6768  17.230   5.940  41.110
  487ASN    SC1 6769  17.390   5.860  40.840
  488CYS     BB 6770  17.290   6.130  41.360
  488CYS    SC1 6771  17.080   6.360  41.400
  489TYR     BB 6772  17.560   6.080  41.470
  489TYR    SC1 6773  17.660   5.850  41.590
  489TYR    SC2 6774  17.780   5.620  41.660
  489TYR    SC3 6775  17.730   5.800  41.850
  490PHE     BB 6776  17.770   6.230  41.310
  490PHE    SC1 6777  17.750   6.180  41.010
  490PHE    SC2 6778  17.850   6.190  40.760
  490PHE    SC3 6779  17.600   6.280  40.810
  491PRO     BB 6780  18.140   6.110  41.310
  491PRO    SC1 6781  18.110   5.830  41.420
  492LEU     BB 6782  18.330   6.300  41.270
  492LEU    SC1 6783  18.530   6.290  41.510
  493GLN     BB 6784  18.350   6.480  40.990
  493GLN    SC1 6785  18.310   6.160  40.730
  494SER     BB 6786  18.090   6.630  40.960
  494SER    SC1 6787  17.970   6.650  40.740
  495TYR     BB 6788  17.890   6.700  41.240
  495TYR    SC1 6789  17.600   6.730  41.170
  495TYR    SC2 6790  17.360   6.790  41.270
  495TYR    SC3 6791  17.390   6.570  41.100
  496GLY     BB 6792  17.990   6.690  41.470
  497PHE     BB 6793  18.100   6.760  41.730
  497PHE    SC1 6794  18.080   6.430  41.840
  497PHE    SC2 6795  17.880   6.270  41.920
  497PHE    SC3 6796  18.090   6.160  41.790
  498GLN     BB 6797  18.020   6.970  41.910
  498GLN    SC1 6798  18.100   6.770  42.240
  499PRO     BB 6799  17.710   7.020  41.690
  499PRO    SC1 6800  17.590   7.270  41.610
  500THR     BB 6801  17.600   6.720  41.790
  500THR    SC1 6802  17.530   6.520  41.640
  501ASN     BB 6803  17.560   6.820  42.140
  501ASN    SC1 6804  17.670   6.560  42.240
  502GLY     BB 6805  17.290   6.930  42.160
  503VAL     BB 6806  17.000   6.940  42.150
  503VAL    SC1 6807  16.830   6.840  42.330
  504GLY     BB 6808  16.860   7.230  42.110
  505TYR     BB 6809  16.820   7.340  41.840
  505TYR    SC1 6810  17.030   7.200  41.680
  505TYR    SC2 6811  17.000   7.000  41.500
  505TYR    SC3 6812  17.190   6.990  41.680
  506GLN     BB 6813  16.450   7.420  41.690
  506GLN    SC1 6814  16.590   7.780  41.710
  507PRO     BB 6815  16.240   7.400  41.410
  507PRO    SC1 6816  16.000   7.530  41.500
  508TYR     BB 6817  16.230   7.440  41.070
  508TYR    SC1 6818  16.430   7.680  40.990
  508TYR    SC2 6819  16.440   7.880  40.810
  508TYR    SC3 6820  16.660   7.760  40.880
  509ARG     BB 6821  15.960   7.350  40.830
  509ARG    SC1 6822  16.060   7.540  40.570
  509ARG    SC2 6823  16.150   7.830  40.420
  510VAL     BB 6824  15.960   7.070  40.610
  510VAL    SC1 6825  16.140   7.100  40.420
  511VAL     BB 6826  15.690   6.880  40.480
  511VAL    SC1 6827  15.470   6.850  40.620
  512VAL     BB 6828  15.670   6.790  40.130
  512VAL    SC1 6829  15.880   6.910  40.040
  513LEU     BB 6830  15.340   6.760  39.950
  513LEU    SC1 6831  15.200   6.960  40.150
  514SER     BB 6832  15.250   6.500  39.740
  514SER    SC1 6833  15.210   6.300  39.830
  515PHE     BB 6834  15.140   6.660  39.410
  515PHE    SC1 6835  15.030   6.920  39.530
  515PHE    SC2 6836  14.860   7.120  39.560
  515PHE    SC3 6837  15.050   7.080  39.750
  516GLU     BB 6838  15.150   6.630  39.140
  516GLU    SC1 6839  15.520   6.800  39.140
  517LEU     BB 6840  14.980   6.840  38.970
  517LEU    SC1 6841  15.040   7.160  39.060
  518LEU     BB 6842  14.660   6.850  38.860
  518LEU    SC1 6843  14.610   7.140  38.670
  519HIS     BB 6844  14.320   6.790  38.820
  519HIS    SC1 6845  14.320   6.660  38.540
  519HIS    SC2 6846  14.300   6.800  38.310
  519HIS    SC3 6847  14.250   6.530  38.310
  520ALA     BB 6848  14.210   6.750  39.010
  521PRO     BB 6849  14.040   6.560  39.160
  521PRO    SC1 6850  13.780   6.490  39.100
  522ALA     BB 6851  14.170   6.420  39.400
  523THR     BB 6852  14.120   6.510  39.700
  523THR    SC1 6853  14.260   6.680  39.840
  524VAL     BB 6854  13.800   6.480  39.660
  524VAL    SC1 6855  13.750   6.250  39.540
  525CYS     BB 6856  13.500   6.640  39.600
  525CYS    SC1 6857  13.600   6.870  39.410
  526GLY     BB 6858  13.310   6.880  39.790
  527PRO     BB 6859  13.330   7.150  39.760
  527PRO    SC1 6860  13.540   7.320  39.660
  528LYS     BB 6861  13.090   7.320  39.910
  528LYS    SC1 6862  13.120   7.420  40.210
  528LYS    SC2 6863  13.170   7.450  40.430
  529LYS     BB 6864  13.040   7.580  39.720
  529LYS    SC1 6865  13.330   7.740  39.600
  529LYS    SC2 6866  13.430   7.950  39.680
  530SER     BB 6867  12.830   7.740  39.550
  530SER    SC1 6868  12.870   7.860  39.370
  531THR     BB 6869  12.520   7.930  39.700
  531THR    SC1 6870  12.330   7.750  39.710
  532ASN     BB 6871  12.280   8.220  39.750
  532ASN    SC1 6872  12.160   8.210  40.000
  533LEU     BB 6873  12.070   8.170  39.480
  533LEU    SC1 6874  11.950   7.890  39.350
  534VAL     BB 6875  11.980   8.410  39.220
  534VAL    SC1 6876  11.820   8.290  39.050
  535LYS     BB 6877  12.070   8.670  39.200
  535LYS    SC1 6878  11.910   8.910  39.330
  535LYS    SC2 6879  11.760   8.980  39.500
  536ASN     BB 6880  12.320   8.770  39.030
  536ASN    SC1 6881  12.200   8.990  38.830
  537LYS     BB 6882  12.520   8.630  38.740
  537LYS    SC1 6883  12.730   8.910  38.800
  537LYS    SC2 6884  12.690   9.130  38.860
  538CYS     BB 6885  12.690   8.300  38.720
  538CYS    SC1 6886  12.630   8.170  38.430
  539VAL     BB 6887  12.900   8.030  38.880
  539VAL    SC1 6888  12.770   7.800  38.890
  540ASN     BB 6889  13.230   8.020  39.020
  540ASN    SC1 6890  13.250   8.150  39.250
  541PHE     BB 6891  13.400   7.730  39.020
  541PHE    SC1 6892  13.290   7.500  38.830
  541PHE    SC2 6893  13.250   7.430  38.570
  541PHE    SC3 6894  13.050   7.400  38.750
  542ASN     BB 6895  13.680   7.670  39.130
  542ASN    SC1 6896  13.800   7.900  39.300
  543PHE     BB 6897  13.820   7.350  39.220
  543PHE    SC1 6898  13.650   7.200  39.010
  543PHE    SC2 6899  13.520   7.110  38.790
  543PHE    SC3 6900  13.720   6.960  38.900
  544ASN     BB 6901  14.110   7.340  39.080
  544ASN    SC1 6902  14.160   7.240  38.830
  545GLY     BB 6903  14.200   7.660  39.050
  546LEU     BB 6904  14.030   7.750  38.820
  546LEU    SC1 6905  13.820   7.550  38.670
  547THR     BB 6906  13.700   8.010  38.770
  547THR    SC1 6907  13.700   8.200  38.950
  548GLY     BB 6908  13.460   7.900  38.550
  549THR     BB 6909  13.130   7.890  38.430
  549THR    SC1 6910  13.120   8.140  38.350
  550GLY     BB 6911  12.870   7.710  38.400
  551VAL     BB 6912  12.520   7.640  38.380
  551VAL    SC1 6913  12.390   7.710  38.600
  552LEU     BB 6914  12.360   7.350  38.230
  552LEU    SC1 6915  12.060   7.450  38.330
  553THR     BB 6916  12.160   7.270  37.930
  553THR    SC1 6917  11.910   7.320  37.890
  554GLU     BB 6918  12.200   7.020  37.680
  554GLU    SC1 6919  11.910   6.970  37.430
  555SER     BB 6920  12.180   6.740  37.760
  555SER    SC1 6921  12.010   6.560  37.680
  556ASN     BB 6922  12.480   6.500  37.740
  556ASN    SC1 6923  12.430   6.210  37.780
  557LYS     BB 6924  12.730   6.530  37.540
  557LYS    SC1 6925  13.030   6.540  37.690
  557LYS    SC2 6926  13.170   6.800  37.600
  558LYS     BB 6927  12.720   6.240  37.380
  558LYS    SC1 6928  12.730   6.280  37.040
  558LYS    SC2 6929  12.760   6.340  36.790
  559PHE     BB 6930  12.930   6.080  37.580
  559PHE    SC1 6931  12.900   5.770  37.470
  559PHE    SC2 6932  13.010   5.570  37.320
  559PHE    SC3 6933  12.780   5.530  37.470
  560LEU     BB 6934  13.080   6.090  37.950
  560LEU    SC1 6935  13.130   5.800  37.940
  561PRO     BB 6936  13.330   6.260  37.990
  561PRO    SC1 6937  13.510   6.240  38.200
  562PHE     BB 6938  13.480   6.240  37.690
  562PHE    SC1 6939  13.450   5.970  37.530
  562PHE    SC2 6940  13.450   5.700  37.490
  562PHE    SC3 6941  13.340   5.860  37.300
  563GLN     BB 6942  13.860   6.220  37.780
  563GLN    SC1 6943  13.960   5.920  37.550
  564GLN     BB 6944  13.970   6.360  37.960
  564GLN    SC1 6945  13.970   6.080  38.270
  565PHE     BB 6946  13.840   6.640  38.040
  565PHE    SC1 6947  13.770   6.620  38.340
  565PHE    SC2 6948  13.880   6.560  38.580
  565PHE    SC3 6949  13.620   6.650  38.560
  566GLY     BB 6950  13.910   6.890  37.960
  567ARG     BB 6951  13.970   7.240  37.880
  567ARG    SC1 6952  14.190   7.320  38.100
  567ARG    SC2 6953  14.250   7.460  38.390
  568ASP     BB 6954  14.020   7.330  37.560
  568ASP    SC1 6955  14.220   7.130  37.380
  569ILE     BB 6956  14.000   7.670  37.510
  569ILE    SC1 6957  14.140   7.740  37.240
  570ALA     BB 6958  13.800   7.710  37.820
  571ASP     BB 6959  13.850   7.630  38.160
  571ASP    SC1 6960  13.950   7.850  38.320
  572THR     BB 6961  13.600   7.470  38.210
  572THR    SC1 6962  13.380   7.570  38.110
  573THR     BB 6963  13.650   7.180  38.310
  573THR    SC1 6964  13.880   7.110  38.420
  574ASP     BB 6965  13.380   6.990  38.340
  574ASP    SC1 6966  13.380   6.790  38.110
  575ALA     BB 6967  13.110   6.950  38.580
  576VAL     BB 6968  13.010   6.900  38.930
  576VAL    SC1 6969  13.210   6.850  39.100
  577ARG     BB 6970  12.740   6.960  39.090
  577ARG    SC1 6971  12.630   7.230  38.910
  577ARG    SC2 6972  12.400   7.220  38.720
  578ASP     BB 6973  12.500   6.840  39.200
  578ASP    SC1 6974  12.230   6.990  39.110
  579PRO     BB 6975  12.480   6.500  39.150
  579PRO    SC1 6976  12.790   6.400  39.170
  580GLN     BB 6977  12.190   6.450  39.040
  580GLN    SC1 6978  12.000   6.600  39.370
  581THR     BB 6979  12.130   6.580  38.700
  581THR    SC1 6980  11.970   6.780  38.700
  582LEU     BB 6981  12.260   6.350  38.570
  582LEU    SC1 6982  12.460   6.140  38.700
  583GLU     BB 6983  12.290   6.410  38.220
  583GLU    SC1 6984  12.020   6.230  38.010
  584ILE     BB 6985  12.630   6.340  38.200
  584ILE    SC1 6986  12.680   6.040  38.240
  585LEU     BB 6987  12.870   6.600  38.150
  585LEU    SC1 6988  13.100   6.460  38.390
  586ASP     BB 6989  12.910   6.900  37.980
  586ASP    SC1 6990  12.660   6.950  37.760
  587ILE     BB 6991  13.000   7.220  38.150
  587ILE    SC1 6992  12.800   7.220  38.390
  588THR     BB 6993  12.810   7.530  37.970
  588THR    SC1 6994  12.630   7.410  37.830
  589PRO     BB 6995  12.750   7.910  37.970
  589PRO    SC1 6996  13.020   7.950  37.890
  590CYS     BB 6997  12.580   8.160  37.950
  590CYS    SC1 6998  12.460   8.140  38.260
  591SER     BB 6999  12.430   8.310  37.660
  591SER    SC1 7000  12.190   8.250  37.620
  592PHE     BB 7001  12.590   8.230  37.270
  592PHE    SC1 7002  12.680   7.960  37.380
  592PHE    SC2 7003  12.780   7.730  37.460
  592PHE    SC3 7004  12.880   7.840  37.240
  593GLY     BB 7005  12.810   8.420  37.160
  594GLY     BB 7006  12.880   8.790  37.180
  595VAL     BB 7007  12.830   9.100  36.990
  595VAL    SC1 7008  12.760   9.300  37.140
  596SER     BB 7009  12.890   9.210  36.660
  596SER    SC1 7010  13.090   9.050  36.600
  597VAL     BB 7011  12.780   9.560  36.570
  597VAL    SC1 7012  12.750   9.680  36.800
  598ILE     BB 7013  12.640   9.790  36.370
  598ILE    SC1 7014  12.730   9.870  36.080
  599THR     BB 7015  12.560  10.080  36.490
  599THR    SC1 7016  12.560  10.130  36.740
  600PRO     BB 7017  12.440  10.270  36.260
  600PRO    SC1 7018  12.290  10.080  36.050
  601GLY     BB 7019  12.440  10.580  36.300
  602THR     BB 7020  12.610  10.600  36.590
  602THR    SC1 7021  12.860  10.570  36.660
  603ASN     BB 7022  12.430  10.810  36.870
  603ASN    SC1 7023  12.640  10.960  36.990
  604THR     BB 7024  12.180  10.780  36.990
  604THR    SC1 7025  11.940  10.900  36.980
  605SER     BB 7026  12.100  10.420  36.940
  605SER    SC1 7027  12.160  10.260  37.130
  606ASN     BB 7028  12.150  10.400  36.650
  606ASN    SC1 7029  11.950  10.680  36.530
  607GLN     BB 7030  12.000  10.170  36.500
  607GLN    SC1 7031  11.940  10.380  36.140
  608VAL     BB 7032  12.110   9.840  36.550
  608VAL    SC1 7033  12.180   9.670  36.370
  609ALA     BB 7034  12.240   9.780  36.820
  610VAL     BB 7035  12.300   9.480  36.970
  610VAL    SC1 7036  12.260   9.420  37.220
  611LEU     BB 7037  12.370   9.130  36.760
  611LEU    SC1 7038  12.400   9.230  36.470
  612TYR     BB 7039  12.350   8.820  36.910
  612TYR    SC1 7040  12.410   8.900  37.200
  612TYR    SC2 7041  12.520   8.950  37.440
  612TYR    SC3 7042  12.350   8.740  37.410
  613GLN     BB 7043  12.440   8.530  36.830
  613GLN    SC1 7044  12.760   8.630  36.690
  614ASP     BB 7045  12.380   8.210  36.830
  614ASP    SC1 7046  12.680   8.080  36.750
  615VAL     BB 7047  12.080   7.940  36.950
  615VAL    SC1 7048  12.180   7.920  37.190
  616ASN     BB 7049  11.970   8.010  36.710
  616ASN    SC1 7050  11.840   7.840  36.510
  617CYS     BB 7051  11.970   8.350  36.600
  617CYS    SC1 7052  11.870   8.340  36.310
  618THR     BB 7053  11.960   8.510  36.930
  618THR    SC1 7054  12.060   8.430  37.160
  619GLU     BB 7055  11.720   8.710  36.880
  619GLU    SC1 7056  11.960   8.830  36.540
  620VAL     BB 7057  11.800   8.910  37.160
  620VAL    SC1 7058  11.950   9.100  37.050
  621PRO     BB 7059  11.850   8.930  37.470
  621PRO    SC1 7060  12.060   9.150  37.530
  622VAL     BB 7061  11.920   8.660  37.670
  622VAL    SC1 7062  11.780   8.480  37.530
  623ALA     BB 7063  12.060   8.760  37.860
  624ILE     BB 7064  12.210   8.550  38.010
  624ILE    SC1 7065  12.040   8.290  38.060
  625HIS     BB 7066  12.390   8.640  38.290
  625HIS    SC1 7067  12.700   8.600  38.280
  625HIS    SC2 7068  12.950   8.630  38.370
  625HIS    SC3 7069  12.910   8.510  38.130
  626ALA     BB 7070  12.240   8.890  38.370
  627ASP     BB 7071  11.940   9.020  38.340
  627ASP    SC1 7072  11.790   8.790  38.280
  628GLN     BB 7073  11.930   9.320  38.460
  628GLN    SC1 7074  12.350   9.360  38.550
  629LEU     BB 7075  11.820   9.520  38.220
  629LEU    SC1 7076  11.560   9.670  38.400
  630THR     BB 7077  11.700   9.380  37.960
  630THR    SC1 7078  11.690   9.120  37.890
  631PRO     BB 7079  11.580   9.620  37.810
  631PRO    SC1 7080  11.640   9.890  37.900
  632THR     BB 7081  11.310   9.520  37.640
  632THR    SC1 7082  11.060   9.610  37.670
  633TRP     BB 7083  11.450   9.290  37.450
  633TRP    SC1 7084  11.670   9.370  37.300
  633TRP    SC2 7085  11.750   9.540  37.100
  633TRP    SC3 7086  11.780   9.610  37.360
  633TRP    SC4 7087  11.900   9.760  37.170
  634ARG     BB 7088  11.230   9.160  37.270
  634ARG    SC1 7089  11.010   9.120  37.440
  634ARG    SC2 7090  10.830   9.220  37.670
  635VAL     BB 7091  11.260   9.100  36.980
  635VAL    SC1 7092  11.480   9.170  36.850
  636TYR     BB 7093  11.090   8.910  36.720
  636TYR    SC1 7094  11.290   8.810  36.550
  636TYR    SC2 7095  11.530   8.840  36.430
  636TYR    SC3 7096  11.430   8.590  36.500
  637SER     BB 7097  10.800   8.790  36.600
  637SER    SC1 7098  10.810   8.720  36.350
  638THR     BB 7099  10.670   8.700  36.940
  638THR    SC1 7100  10.450   8.560  36.960
  639GLY     BB 7101  10.850   8.800  37.080
  640SER     BB 7102  10.860   8.660  37.400
  640SER    SC1 7103  10.790   8.710  37.620
  641ASN     BB 7104  10.960   8.330  37.360
  641ASN    SC1 7105  10.800   8.220  37.150
  642VAL     BB 7106  11.210   8.180  37.430
  642VAL    SC1 7107  11.310   8.130  37.670
  643PHE     BB 7108  11.210   7.870  37.240
  643PHE    SC1 7109  11.160   7.580  37.300
  643PHE    SC2 7110  11.020   7.420  37.470
  643PHE    SC3 7111  11.140   7.310  37.250
  644GLN     BB 7112  11.200   7.950  36.980
  644GLN    SC1 7113  10.880   7.810  36.860
  645THR     BB 7114  11.380   7.710  36.800
  645THR    SC1 7115  11.610   7.710  36.930
  646ARG     BB 7116  11.320   7.560  36.510
  646ARG    SC1 7117  11.390   7.260  36.670
  646ARG    SC2 7118  11.590   7.180  36.920
  647ALA     BB 7119  11.470   7.640  36.270
  648GLY     BB 7120  11.490   7.880  36.120
  649CYS     BB 7121  11.460   8.220  36.060
  649CYS    SC1 7122  11.690   8.380  36.160
  650LEU     BB 7123  11.140   8.450  36.110
  650LEU    SC1 7124  11.330   8.700  36.010
  651ILE     BB 7125  10.960   8.570  35.790
  651ILE    SC1 7126  11.170   8.430  35.600
  652GLY     BB 7127  10.830   8.840  35.790
  653ALA     BB 7128  10.760   9.050  35.680
  654GLU     BB 7129  10.810   9.280  35.460
  654GLU    SC1 7130  10.650   9.180  35.150
  655HIS     BB 7131  11.110   9.350  35.400
  655HIS    SC1 7132  11.250   9.170  35.590
  655HIS    SC2 7133  11.280   8.900  35.580
  655HIS    SC3 7134  11.500   9.060  35.590
  656VAL     BB 7135  11.170   9.570  35.300
  656VAL    SC1 7136  11.180   9.800  35.430
  657ASN     BB 7137  11.210   9.600  34.970
  657ASN    SC1 7138  11.030   9.340  34.870
  658ASN     BB 7139  11.260   9.770  34.760
  658ASN    SC1 7140  11.300  10.060  34.780
  659SER     BB 7141  11.500   9.580  34.550
  659SER    SC1 7142  11.440   9.360  34.530
  660TYR     BB 7143  11.820   9.610  34.670
  660TYR    SC1 7144  11.890   9.300  34.670
  660TYR    SC2 7145  12.040   9.090  34.740
  660TYR    SC3 7146  11.820   9.060  34.580
  661GLU     BB 7147  12.030   9.780  34.750
  661GLU    SC1 7148  12.200  10.090  34.650
  662CYS     BB 7149  12.190   9.730  35.000
  662CYS    SC1 7150  12.200   9.430  35.130
  663ASP     BB 7151  12.280   9.930  35.200
  663ASP    SC1 7152  12.500  10.110  35.040
  664ILE     BB 7153  12.260   9.910  35.480
  664ILE    SC1 7154  11.960   9.860  35.540
  665PRO     BB 7155  12.370   9.630  35.590
  665PRO    SC1 7156  12.250   9.580  35.860
  666ILE     BB 7157  12.590   9.380  35.570
  666ILE    SC1 7158  12.830   9.570  35.610
  667GLY     BB 7159  12.650   9.050  35.430
  668ALA     BB 7160  12.480   8.810  35.290
  669GLY     BB 7161  12.260   8.710  35.470
  670ILE     BB 7162  12.220   8.950  35.700
  670ILE    SC1 7163  12.360   9.060  35.950
  671CYS     BB 7164  11.970   9.200  35.550
  671CYS    SC1 7165  12.130   9.270  35.290
  672ALA     BB 7166  11.850   9.430  35.630
  673SER     BB 7167  11.520   9.610  35.670
  673SER    SC1 7168  11.390   9.560  35.820
  674TYR     BB 7169  11.530  10.020  35.710
  674TYR    SC1 7170  11.660   9.970  35.960
  674TYR    SC2 7171  11.890   9.840  36.030
  674TYR    SC3 7172  11.680   9.840  36.200
  675GLN     BB 7173  11.410  10.270  35.650
  675GLN    SC1 7174  11.280  10.270  35.270
  676THR     BB 7175  11.180  10.520  35.840
  676THR    SC1 7176  11.150  10.690  35.640
  677GLN     BB 7177  10.880  10.470  36.030
  677GLN    SC1 7178  10.710  10.840  36.020
  678THR     BB 7179  10.910  10.350  36.280
  678THR    SC1 7180  11.040  10.450  36.480
  679ASN     BB 7181  10.730  10.060  36.290
  679ASN    SC1 7182  10.870   9.820  36.350
  680SER     BB 7183  10.540  10.080  36.030
  680SER    SC1 7184  10.450  10.300  35.960
  681PRO     BB 7185  10.280   9.850  35.980
  681PRO    SC1 7186  10.030  10.010  35.860
  682ARG     BB 7187  10.420   9.610  36.100
  682ARG    SC1 7188  10.370   9.400  35.850
  682ARG    SC2 7189  10.300   9.390  35.530
  683ARG     BB 7190  10.360   9.520  36.370
  683ARG    SC1 7191  10.130   9.300  36.300
  683ARG    SC2 7192   9.950   9.260  36.560
  684ALA     BB 7193  10.450   9.590  36.630
  685ARG     BB 7194  10.580   9.780  36.820
  685ARG    SC1 7195  10.340   9.920  37.030
  685ARG    SC2 7196  10.160   9.920  37.290
  686SER     BB 7197  10.760  10.050  36.750
  686SER    SC1 7198  10.650  10.280  36.710
  687VAL     BB 7199  11.100  10.080  36.820
  687VAL    SC1 7200  11.170  10.270  36.990
  688ALA     BB 7201  11.240   9.980  36.600
  689SER     BB 7202  11.600   9.870  36.710
  689SER    SC1 7203  11.710  10.030  36.850
  690GLN     BB 7204  11.600   9.590  36.650
  690GLN    SC1 7205  11.910   9.350  36.640
  691SER     BB 7206  11.470   9.400  36.290
  691SER    SC1 7207  11.290   9.550  36.320
  692ILE     BB 7208  11.660   9.190  36.120
  692ILE    SC1 7209  11.910   9.360  36.090
  693ILE     BB 7210  11.760   8.910  35.970
  693ILE    SC1 7211  12.020   8.790  36.100
  694ALA     BB 7212  11.770   8.690  35.700
  695TYR     BB 7213  11.710   8.490  35.440
  695TYR    SC1 7214  11.700   8.200  35.550
  695TYR    SC2 7215  11.760   7.990  35.710
  695TYR    SC3 7216  11.510   8.020  35.590
  696THR     BB 7217  11.560   8.530  35.130
  696THR    SC1 7218  11.300   8.500  35.160
  697MET     BB 7219  11.700   8.700  34.900
  697MET    SC1 7220  11.840   8.910  35.180
  698SER     BB 7221  11.410   8.790  34.690
  698SER    SC1 7222  11.250   8.960  34.660
  699LEU     BB 7223  11.260   8.550  34.350
  699LEU    SC1 7224  11.440   8.380  34.140
  700GLY     BB 7225  11.010   8.610  34.360
  701ALA     BB 7226  10.820   8.730  34.230
  702GLU     BB 7227  10.760   8.870  34.010
  702GLU    SC1 7228  10.540   9.160  34.140
  703ASN     BB 7229  10.780   8.860  33.680
  703ASN    SC1 7230  10.530   9.000  33.590
  704SER     BB 7231  10.880   8.520  33.650
  704SER    SC1 7232  11.030   8.490  33.860
  705VAL     BB 7233  10.880   8.420  33.370
  705VAL    SC1 7234  11.000   8.180  33.350
  706ALA     BB 7235  10.660   8.560  33.200
  707TYR     BB 7236  10.520   8.830  33.120
  707TYR    SC1 7237  10.230   8.760  33.010
  707TYR    SC2 7238  10.060   8.550  32.970
  707TYR    SC3 7239  10.110   8.710  32.770
  708SER     BB 7240  10.510   9.190  33.090
  708SER    SC1 7241  10.330   9.320  33.230
  709ASN     BB 7242  10.740   9.320  32.880
  709ASN    SC1 7243  10.700   9.380  32.610
  710ASN     BB 7244  11.130   9.330  32.890
  710ASN    SC1 7245  11.200   9.560  33.070
  711SER     BB 7246  11.170   9.410  32.560
  711SER    SC1 7247  11.270   9.220  32.410
  712ILE     BB 7248  11.410   9.710  32.570
  712ILE    SC1 7249  11.700   9.670  32.480
  713ALA     BB 7250  11.420   9.920  32.830
  714ILE     BB 7251  11.480  10.220  32.950
  714ILE    SC1 7252  11.790  10.240  32.990
  715PRO     BB 7253  11.300  10.470  33.150
  715PRO    SC1 7254  11.240  10.730  33.050
  716THR     BB 7255  11.240  10.470  33.530
  716THR    SC1 7256  11.190  10.720  33.550
  717ASN     BB 7257  11.350  10.370  33.830
  717ASN    SC1 7258  11.200  10.100  33.820
  718PHE     BB 7259  11.670  10.450  34.020
  718PHE    SC1 7260  11.740  10.690  33.870
  718PHE    SC2 7261  11.670  10.790  33.630
  718PHE    SC3 7262  11.800  10.940  33.800
  719THR     BB 7263  12.000  10.250  34.070
  719THR    SC1 7264  12.100  10.150  33.850
  720ILE     BB 7265  12.200  10.370  34.280
  720ILE    SC1 7266  12.090  10.630  34.410
  721SER     BB 7267  12.560  10.410  34.450
  721SER    SC1 7268  12.590  10.410  34.680
  722VAL     BB 7269  12.830  10.670  34.310
  722VAL    SC1 7270  12.700  10.660  34.080
  723THR     BB 7271  13.170  10.640  34.140
  723THR    SC1 7272  13.130  10.420  34.010
  724THR     BB 7273  13.450  10.620  34.310
  724THR    SC1 7274  13.600  10.840  34.280
  725GLU     BB 7275  13.780  10.380  34.290
  725GLU    SC1 7276  13.490  10.140  34.170
  726ILE     BB 7277  14.090  10.460  34.280
  726ILE    SC1 7278  14.080  10.740  34.420
  727LEU     BB 7279  14.410  10.490  34.140
  727LEU    SC1 7280  14.520  10.610  33.900
  728PRO     BB 7281  14.700  10.550  34.390
  728PRO    SC1 7282  14.600  10.750  34.530
  729VAL     BB 7283  15.060  10.480  34.570
  729VAL    SC1 7284  15.120  10.280  34.410
  730SER     BB 7285  15.250  10.730  34.720
  730SER    SC1 7286  15.450  10.830  34.530
  731MET     BB 7287  15.270  10.690  35.020
  731MET    SC1 7288  15.030  10.440  35.080
  732THR     BB 7289  15.520  10.540  35.220
  732THR    SC1 7290  15.450  10.310  35.320
  733LYS     BB 7291  15.730  10.740  35.210
  733LYS    SC1 7292  15.680  11.000  35.090
  733LYS    SC2 7293  15.750  11.130  34.860
  734THR     BB 7294  15.930  10.660  35.440
  734THR    SC1 7295  16.140  10.550  35.340
  735SER     BB 7296  16.020  10.610  35.790
  735SER    SC1 7297  15.910  10.810  35.900
  736VAL     BB 7298  16.130  10.370  36.020
  736VAL    SC1 7299  16.000  10.220  36.190
  737ASP     BB 7300  16.340  10.600  36.240
  737ASP    SC1 7301  16.200  10.890  36.320
  738CYS     BB 7302  16.360  10.490  36.540
  738CYS    SC1 7303  16.370  10.160  36.500
  739THR     BB 7304  16.460  10.620  36.800
  739THR    SC1 7305  16.680  10.590  36.940
  740MET     BB 7306  16.220  10.800  36.860
  740MET    SC1 7307  16.270  11.150  36.730
  741TYR     BB 7308  15.990  10.600  36.900
  741TYR    SC1 7309  15.820  10.610  36.650
  741TYR    SC2 7310  15.610  10.470  36.540
  741TYR    SC3 7311  15.800  10.580  36.380
  742ILE     BB 7312  16.130  10.470  37.150
  742ILE    SC1 7313  16.220  10.210  37.000
  743CYS     BB 7314  16.300  10.610  37.390
  743CYS    SC1 7315  16.360  10.350  37.580
  744GLY     BB 7316  16.490  10.780  37.350
  745ASP     BB 7317  16.690  10.950  37.370
  745ASP    SC1 7318  16.620  11.200  37.540
  746SER     BB 7319  16.960  10.850  37.520
  746SER    SC1 7320  17.100  10.840  37.710
  747THR     BB 7321  17.010  10.590  37.320
  747THR    SC1 7322  17.220  10.590  37.160
  748GLU     BB 7323  16.880  10.370  37.500
  748GLU    SC1 7324  17.100  10.250  37.710
  749CYS     BB 7325  16.700  10.230  37.290
  749CYS    SC1 7326  16.450  10.150  37.490
  750SER     BB 7327  16.920  10.130  37.080
  750SER    SC1 7328  16.830  10.130  36.850
  751ASN     BB 7329  17.110   9.980  37.270
  751ASN    SC1 7330  17.380  10.060  37.240
  752LEU     BB 7331  16.900   9.780  37.380
  752LEU    SC1 7332  16.760   9.830  37.700
  753LEU     BB 7333  16.800   9.670  37.110
  753LEU    SC1 7334  16.450   9.760  37.030
  754LEU     BB 7335  17.060   9.560  36.950
  754LEU    SC1 7336  17.070   9.750  36.720
  755GLN     BB 7337  17.140   9.320  37.140
  755GLN    SC1 7338  17.420   9.200  36.900
  756TYR     BB 7339  16.880   9.200  37.230
  756TYR    SC1 7340  16.880   9.270  37.570
  756TYR    SC2 7341  16.960   9.410  37.780
  756TYR    SC3 7342  16.740   9.250  37.800
  757GLY     BB 7343  16.660   9.150  37.080
  758SER     BB 7344  16.800   9.190  36.720
  758SER    SC1 7345  16.980   9.040  36.740
  759PHE     BB 7346  16.640   9.460  36.640
  759PHE    SC1 7347  16.330   9.360  36.620
  759PHE    SC2 7348  16.080   9.280  36.670
  759PHE    SC3 7349  16.200   9.220  36.430
  760CYS     BB 7350  16.700   9.730  36.490
  760CYS    SC1 7351  16.460   9.950  36.560
  761THR     BB 7352  16.790   9.610  36.220
  761THR    SC1 7353  16.970   9.740  36.090
  762GLN     BB 7354  16.530   9.470  36.120
  762GLN    SC1 7355  16.680   9.100  36.240
  763LEU     BB 7356  16.330   9.700  36.110
  763LEU    SC1 7357  16.080   9.680  36.320
  764ASN     BB 7358  16.480   9.880  35.920
  764ASN    SC1 7359  16.580  10.110  36.110
  765ARG     BB 7360  16.460   9.720  35.650
  765ARG    SC1 7361  16.530   9.420  35.610
  765ARG    SC2 7362  16.280   9.220  35.500
  766ALA     BB 7363  16.150   9.720  35.610
  767LEU     BB 7364  16.100  10.020  35.570
  767LEU    SC1 7365  15.830  10.160  35.610
  768THR     BB 7366  16.270  10.050  35.310
  768THR    SC1 7367  16.480  10.170  35.220
  769GLY     BB 7368  16.100   9.850  35.140
  770ILE     BB 7369  15.830  10.000  35.130
  770ILE    SC1 7370  15.600   9.870  35.300
  771ALA     BB 7371  15.930  10.280  35.040
  772VAL     BB 7372  16.050  10.180  34.770
  772VAL    SC1 7373  16.310  10.140  34.750
  773GLU     BB 7374  15.790  10.070  34.640
  773GLU    SC1 7375  15.950   9.810  34.370
  774GLN     BB 7376  15.620  10.330  34.620
  774GLN    SC1 7377  15.370  10.120  34.850
  775ASP     BB 7378  15.800  10.520  34.460
  775ASP    SC1 7379  15.900  10.670  34.720
  776LYS     BB 7380  15.840  10.360  34.200
  776LYS    SC1 7381  16.130  10.260  34.250
  776LYS    SC2 7382  16.370  10.180  34.200
  777ASN     BB 7383  15.540  10.300  34.150
  777ASN    SC1 7384  15.420  10.040  34.050
  778THR     BB 7385  15.440  10.590  34.090
  778THR    SC1 7386  15.200  10.650  34.150
  779GLN     BB 7387  15.620  10.620  33.840
  779GLN    SC1 7388  15.780  10.870  33.630
  780GLU     BB 7389  15.500  10.410  33.650
  780GLU    SC1 7390  15.680  10.150  33.440
  781VAL     BB 7391  15.200  10.490  33.660
  781VAL    SC1 7392  15.030  10.340  33.800
  782PHE     BB 7393  15.230  10.780  33.570
  782PHE    SC1 7394  15.350  11.030  33.760
  782PHE    SC2 7395  15.500  11.230  33.830
  782PHE    SC3 7396  15.390  11.070  34.020
  783ALA     BB 7397  15.010  10.810  33.330
  784GLN     BB 7398  15.130  11.050  33.150
  784GLN    SC1 7399  15.460  11.170  33.330
  785VAL     BB 7400  15.310  10.970  32.830
  785VAL    SC1 7401  15.200  10.740  32.760
  786LYS     BB 7402  15.520  11.200  32.820
  786LYS    SC1 7403  15.570  11.160  32.490
  786LYS    SC2 7404  15.380  11.060  32.270
  787GLN     BB 7405  15.600  11.460  32.970
  787GLN    SC1 7406  15.810  11.650  32.700
  788ILE     BB 7407  15.340  11.620  33.120
  788ILE    SC1 7408  15.320  11.620  33.430
  789TYR     BB 7409  15.090  11.630  33.030
  789TYR    SC1 7410  15.040  11.450  32.800
  789TYR    SC2 7411  14.870  11.250  32.750
  789TYR    SC3 7412  15.050  11.320  32.560
  790LYS     BB 7413  14.950  11.920  33.000
  790LYS    SC1 7414  15.200  12.130  33.130
  790LYS    SC2 7415  15.320  12.350  33.140
  791THR     BB 7416  14.740  12.110  32.930
  791THR    SC1 7417  14.520  12.060  32.800
  792PRO     BB 7418  14.760  12.380  33.010
  792PRO    SC1 7419  14.830  12.450  33.260
  793PRO     BB 7420  14.600  12.560  32.740
  793PRO    SC1 7421  14.330  12.470  32.600
  794ILE     BB 7422  14.700  12.790  32.550
  794ILE    SC1 7423  14.980  12.870  32.670
  795LYS     BB 7424  14.480  12.970  32.370
  795LYS    SC1 7425  14.240  12.970  32.590
  795LYS    SC2 7426  14.250  12.930  32.830
  796ASP     BB 7427  14.370  13.010  32.070
  796ASP    SC1 7428  14.520  13.000  31.800
  797PHE     BB 7429  14.010  13.060  31.950
  797PHE    SC1 7430  14.010  13.090  31.640
  797PHE    SC2 7431  14.200  13.130  31.460
  797PHE    SC3 7432  13.950  13.230  31.410
  798GLY     BB 7433  13.890  13.010  32.240
  799GLY     BB 7434  13.660  12.860  32.260
  800PHE     BB 7435  13.440  12.780  32.350
  800PHE    SC1 7436  13.410  12.460  32.430
  800PHE    SC2 7437  13.330  12.260  32.600
  800PHE    SC3 7438  13.420  12.200  32.350
  801ASN     BB 7439  13.250  13.090  32.360
  801ASN    SC1 7440  12.980  13.070  32.270
  802PHE     BB 7441  13.290  13.090  32.730
  802PHE    SC1 7442  13.500  13.330  32.730
  802PHE    SC2 7443  13.570  13.580  32.660
  802PHE    SC3 7444  13.680  13.370  32.530
  803SER     BB 7445  13.220  12.800  32.800
  803SER    SC1 7446  13.020  12.710  32.640
  804GLN     BB 7447  13.500  12.690  32.970
  804GLN    SC1 7448  13.760  12.870  32.740
  805ILE     BB 7449  13.650  12.430  32.990
  805ILE    SC1 7450  13.490  12.180  33.070
  806LEU     BB 7451  14.030  12.350  32.980
  806LEU    SC1 7452  13.960  12.020  33.020
  807PRO     BB 7453  14.260  12.480  33.140
  807PRO    SC1 7454  14.360  12.260  33.290
  808ASP     BB 7455  14.460  12.740  33.260
  808ASP    SC1 7456  14.690  12.900  33.080
  809PRO     BB 7457  14.560  12.830  33.560
  809PRO    SC1 7458  14.820  12.870  33.550
  810SER     BB 7459  14.290  12.880  33.770
  810SER    SC1 7460  14.150  12.680  33.680
  811LYS     BB 7461  14.230  13.210  33.770
  811LYS    SC1 7462  14.120  13.330  34.040
  811LYS    SC2 7463  14.060  13.420  34.290
  812PRO     BB 7464  13.940  13.280  33.600
  812PRO    SC1 7465  14.010  13.520  33.470
  813SER     BB 7466  13.570  13.270  33.650
  813SER    SC1 7467  13.480  13.490  33.560
  814LYS     BB 7468  13.210  13.010  33.770
  814LYS    SC1 7469  12.990  13.180  33.660
  814LYS    SC2 7470  12.940  13.430  33.690
  815ARG     BB 7471  13.310  12.930  33.990
  815ARG    SC1 7472  13.150  12.950  34.250
  815ARG    SC2 7473  13.140  13.150  34.500
  816SER     BB 7474  13.680  12.790  33.920
  816SER    SC1 7475  13.790  12.970  33.920
  817PHE     BB 7476  13.730  12.470  33.960
  817PHE    SC1 7477  13.750  12.320  33.720
  817PHE    SC2 7478  13.870  12.120  33.590
  817PHE    SC3 7479  13.820  12.350  33.460
  818ILE     BB 7480  14.000  12.420  34.110
  818ILE    SC1 7481  14.180  12.230  33.950
  819GLU     BB 7482  13.940  12.570  34.370
  819GLU    SC1 7483  14.090  12.910  34.280
  820ASP     BB 7484  13.700  12.400  34.470
  820ASP    SC1 7485  13.470  12.550  34.340
  821LEU     BB 7486  13.810  12.110  34.470
  821LEU    SC1 7487  13.860  11.900  34.210
  822LEU     BB 7488  14.060  12.160  34.640
  822LEU    SC1 7489  14.300  12.080  34.450
  823PHE     BB 7490  13.930  12.290  34.890
  823PHE    SC1 7491  14.050  12.580  34.890
  823PHE    SC2 7492  14.170  12.790  34.780
  823PHE    SC3 7493  14.170  12.770  35.050
  824ASN     BB 7494  13.720  12.130  35.080
  824ASN    SC1 7495  13.660  12.110  35.380
  825LYS     BB 7496  13.590  11.920  34.870
  825LYS    SC1 7497  13.380  12.080  34.710
  825LYS    SC2 7498  13.200  12.220  34.630
  826VAL     BB 7499  13.870  11.720  34.880
  826VAL    SC1 7500  13.990  11.670  34.650
  827THR     BB 7501  14.140  11.870  35.070
  827THR    SC1 7502  14.360  11.890  34.940
  828LEU     BB 7503  14.070  11.870  35.440
  828LEU    SC1 7504  14.340  11.680  35.510
  829ALA     BB 7505  14.060  12.050  35.700
  830ASP     BB 7506  14.330  12.230  35.770
  830ASP    SC1 7507  14.230  12.470  35.870
  831ALA     BB 7508  14.570  12.180  35.600
  832GLY     BB 7509  14.790  12.220  35.480
  833PHE     BB 7510  15.060  12.280  35.480
  833PHE    SC1 7511  15.250  12.130  35.340
  833PHE    SC2 7512  15.380  12.080  35.100
  833PHE    SC3 7513  15.490  12.000  35.340
  834ILE     BB 7514  15.220  12.620  35.610
  834ILE    SC1 7515  15.110  12.850  35.440
  835LYS     BB 7516  15.290  12.550  35.930
  835LYS    SC1 7517  15.280  12.240  35.950
  835LYS    SC2 7518  15.170  12.040  35.920
  836GLN     BB 7519  15.460  12.750  36.020
  836GLN    SC1 7520  15.360  13.110  35.810
  837TYR     BB 7521  15.520  12.940  36.280
  837TYR    SC1 7522  15.800  12.840  36.370
  837TYR    SC2 7523  15.900  12.840  36.620
  837TYR    SC3 7524  15.970  12.650  36.440
  838GLY     BB 7525  15.270  13.080  36.390
  839ASP     BB 7526  15.050  12.890  36.280
  839ASP    SC1 7527  14.880  13.000  36.030
  840CYS     BB 7528  15.150  12.650  36.450
  840CYS    SC1 7529  15.110  12.340  36.470
  841LEU     BB 7530  15.120  12.750  36.740
  841LEU    SC1 7531  15.400  12.800  36.830
  842GLY     BB 7532  14.820  12.810  36.770
  843ASP     BB 7533  14.700  12.530  36.720
  843ASP    SC1 7534  14.400  12.510  36.770
  844ILE     BB 7535  14.810  12.290  36.930
  844ILE    SC1 7536  15.120  12.350  36.960
  845ALA     BB 7537  14.690  12.160  37.070
  846ALA     BB 7538  14.420  11.980  36.870
  847ARG     BB 7539  14.540  11.840  36.700
  847ARG    SC1 7540  14.820  11.680  36.740
  847ARG    SC2 7541  15.080  11.850  36.860
  848ASP     BB 7542  14.370  11.680  36.410
  848ASP    SC1 7543  14.310  11.410  36.470
  849LEU     BB 7544  14.400  11.830  36.110
  849LEU    SC1 7545  14.110  11.690  36.020
  850ILE     BB 7546  14.700  11.880  36.040
  850ILE    SC1 7547  14.780  11.770  35.760
  851CYS     BB 7548  14.890  11.870  36.300
  851CYS    SC1 7549  14.980  12.130  36.460
  852ALA     BB 7550  15.140  11.680  36.380
  853GLN     BB 7551  15.390  11.620  36.210
  853GLN    SC1 7552  15.160  11.500  35.930
  854LYS     BB 7553  15.620  11.670  36.420
  854LYS    SC1 7554  15.850  11.790  36.220
  854LYS    SC2 7555  16.020  11.870  36.100
  855PHE     BB 7556  15.570  11.450  36.640
  855PHE    SC1 7557  15.340  11.390  36.820
  855PHE    SC2 7558  15.090  11.290  36.790
  855PHE    SC3 7559  15.170  11.400  37.020
  856ASN     BB 7560  15.760  11.180  36.610
  856ASN    SC1 7561  15.760  11.070  36.900
  857GLY     BB 7562  15.720  11.090  36.350
  858LEU     BB 7563  15.500  11.000  36.170
  858LEU    SC1 7564  15.260  11.170  36.310
  859THR     BB 7565  15.550  11.210  35.890
  859THR    SC1 7566  15.750  11.380  35.930
  860VAL     BB 7567  15.420  11.270  35.590
  860VAL    SC1 7568  15.310  11.080  35.450
  861LEU     BB 7569  15.350  11.580  35.450
  861LEU    SC1 7570  15.460  11.500  35.170
  862PRO     BB 7571  15.000  11.520  35.430
  862PRO    SC1 7572  14.840  11.310  35.590
  863PRO     BB 7573  14.730  11.770  35.260
  863PRO    SC1 7574  14.630  11.530  35.140
  864LEU     BB 7575  14.880  11.920  35.070
  864LEU    SC1 7576  15.060  11.700  34.910
  865LEU     BB 7577  14.900  12.160  34.910
  865LEU    SC1 7578  14.790  12.040  34.620
  866THR     BB 7579  15.060  12.440  34.930
  866THR    SC1 7580  14.950  12.580  35.120
  867ASP     BB 7581  15.290  12.530  34.720
  867ASP    SC1 7582  15.570  12.380  34.760
  868GLU     BB 7583  15.280  12.650  34.430
  868GLU    SC1 7584  14.940  12.810  34.430
  869MET     BB 7585  15.400  12.410  34.280
  869MET    SC1 7586  15.600  12.530  33.940
  870ILE     BB 7587  15.190  12.210  34.380
  870ILE    SC1 7588  15.330  12.020  34.590
  871ALA     BB 7589  14.940  12.340  34.260
  872GLN     BB 7590  15.040  12.330  33.970
  872GLN    SC1 7591  15.150  12.490  33.650
  873TYR     BB 7592  15.060  12.020  33.940
  873TYR    SC1 7593  15.310  11.890  34.010
  873TYR    SC2 7594  15.490  11.700  33.950
  873TYR    SC3 7595  15.520  11.840  34.170
  874THR     BB 7596  14.760  11.950  33.930
  874THR    SC1 7597  14.650  11.940  34.170
  875SER     BB 7598  14.670  12.110  33.680
  875SER    SC1 7599  14.530  12.290  33.700
  876ALA     BB 7600  14.830  11.960  33.460
  877LEU     BB 7601  14.740  11.670  33.520
  877LEU    SC1 7602  14.870  11.370  33.450
  878LEU     BB 7603  14.430  11.700  33.490
  878LEU    SC1 7604  14.310  11.850  33.710
  879ALA     BB 7605  14.430  11.820  33.200
  880GLY     BB 7606  14.600  11.620  33.040
  881THR     BB 7607  14.440  11.360  33.080
  881THR    SC1 7608  14.550  11.120  33.120
  882ILE     BB 7609  14.180  11.460  32.950
  882ILE    SC1 7610  13.890  11.390  33.020
  883THR     BB 7611  14.280  11.570  32.680
  883THR    SC1 7612  14.190  11.800  32.610
  884SER     BB 7613  14.410  11.310  32.550
  884SER    SC1 7614  14.560  11.260  32.350
  885GLY     BB 7615  14.280  11.050  32.700
  886TRP     BB 7616  14.270  10.860  32.440
  886TRP    SC1 7617  14.150  10.960  32.210
  886TRP    SC2 7618  14.090  10.970  31.950
  886TRP    SC3 7619  14.080  11.190  32.100
  886TRP    SC4 7620  13.960  11.190  31.860
  887THR     BB 7621  14.530  10.740  32.290
  887THR    SC1 7622  14.530  10.620  32.060
  888PHE     BB 7623  14.760  10.860  32.450
  888PHE    SC1 7624  14.730  10.780  32.750
  888PHE    SC2 7625  14.760  10.640  32.980
  888PHE    SC3 7626  14.520  10.650  32.860
  889GLY     BB 7627  15.000  10.730  32.320
  890ALA     BB 7628  14.970  10.820  32.020
  891GLY     BB 7629  14.980  11.150  32.030
  892ALA     BB 7630  15.160  11.370  31.960
  893ALA     BB 7631  15.070  11.660  31.980
  894LEU     BB 7632  14.780  11.700  31.970
  894LEU    SC1 7633  14.590  11.550  31.750
  895GLN     BB 7634  14.720  12.030  31.880
  895GLN    SC1 7635  15.080  12.170  32.010
  896ILE     BB 7636  14.480  12.070  31.770
  896ILE    SC1 7637  14.400  11.990  31.480
  897PRO     BB 7638  14.170  12.110  31.870
  897PRO    SC1 7639  13.970  12.170  31.640
  898PHE     BB 7640  13.960  12.020  32.110
  898PHE    SC1 7641  13.950  12.220  32.320
  898PHE    SC2 7642  13.830  12.260  32.560
  898PHE    SC3 7643  13.890  12.470  32.400
  899ALA     BB 7644  13.670  11.970  32.000
  900MET     BB 7645  13.710  11.660  31.970
  900MET    SC1 7646  14.050  11.670  31.730
  901GLN     BB 7647  13.780  11.590  32.270
  901GLN    SC1 7648  13.850  11.360  32.530
  902MET     BB 7649  13.520  11.720  32.400
  902MET    SC1 7650  13.610  11.790  32.730
  903ALA     BB 7651  13.310  11.530  32.270
  904TYR     BB 7652  13.410  11.260  32.400
  904TYR    SC1 7653  13.580  11.030  32.300
  904TYR    SC2 7654  13.640  10.910  32.070
  904TYR    SC3 7655  13.740  10.810  32.300
  905ARG     BB 7656  13.330  11.300  32.700
  905ARG    SC1 7657  13.490  11.110  32.840
  905ARG    SC2 7658  13.790  10.940  32.780
  906PHE     BB 7659  13.030  11.370  32.660
  906PHE    SC1 7660  12.880  11.380  32.920
  906PHE    SC2 7661  12.810  11.440  33.170
  906PHE    SC3 7662  12.670  11.250  33.030
  907ASN     BB 7663  12.910  11.110  32.540
  907ASN    SC1 7664  13.030  11.010  32.270
  908GLY     BB 7665  13.010  10.910  32.760
  909ILE     BB 7666  12.710  10.780  32.830
  909ILE    SC1 7667  12.620  10.760  33.120
  910GLY     BB 7668  12.560  10.690  32.600
  911VAL     BB 7669  12.490  10.940  32.350
  911VAL    SC1 7670  12.430  11.200  32.330
  912THR     BB 7671  12.670  10.750  32.110
  912THR    SC1 7672  12.670  10.500  32.150
  913GLN     BB 7673  12.640  10.950  31.860
  913GLN    SC1 7674  12.910  10.770  31.690
  914ASN     BB 7675  12.720  11.260  31.760
  914ASN    SC1 7676  12.700  11.280  31.470
  915VAL     BB 7677  12.890  11.400  31.980
  915VAL    SC1 7678  12.790  11.540  32.180
  916LEU     BB 7679  13.170  11.430  31.850
  916LEU    SC1 7680  13.280  11.120  31.860
  917TYR     BB 7681  13.080  11.610  31.610
  917TYR    SC1 7682  13.360  11.770  31.590
  917TYR    SC2 7683  13.610  11.860  31.530
  917TYR    SC3 7684  13.420  12.030  31.620
  918GLU     BB 7685  12.840  11.810  31.700
  918GLU    SC1 7686  12.460  11.700  31.660
  919ASN     BB 7687  12.930  11.980  31.990
  919ASN    SC1 7688  13.170  11.890  32.070
  920GLN     BB 7689  12.720  12.230  32.020
  920GLN    SC1 7690  12.970  12.440  32.210
  921LYS     BB 7691  12.490  12.250  32.230
  921LYS    SC1 7692  12.460  12.530  32.320
  921LYS    SC2 7693  12.580  12.780  32.320
  922LEU     BB 7694  12.550  11.980  32.380
  922LEU    SC1 7695  12.370  11.800  32.160
  923ILE     BB 7696  12.840  12.020  32.470
  923ILE    SC1 7697  13.050  11.800  32.550
  924ALA     BB 7698  12.830  12.260  32.660
  925ASN     BB 7699  12.610  12.150  32.860
  925ASN    SC1 7700  12.340  12.320  32.720
  926GLN     BB 7701  12.720  11.880  32.950
  926GLN    SC1 7702  12.420  11.780  33.130
  927PHE     BB 7703  13.000  11.960  33.060
  927PHE    SC1 7704  13.200  11.690  33.040
  927PHE    SC2 7705  13.240  11.480  33.210
  927PHE    SC3 7706  13.440  11.660  33.160
  928ASN     BB 7707  12.900  12.170  33.270
  928ASN    SC1 7708  13.040  12.410  33.110
  929SER     BB 7709  12.740  11.970  33.450
  929SER    SC1 7710  12.540  11.970  33.600
  930ALA     BB 7711  12.970  11.780  33.510
  931ILE     BB 7712  13.150  11.960  33.690
  931ILE    SC1 7713  13.430  12.010  33.550
  932GLY     BB 7714  12.940  12.020  33.910
  933LYS     BB 7715  12.880  11.730  34.010
  933LYS    SC1 7716  12.540  11.730  34.050
  933LYS    SC2 7717  12.440  11.610  34.220
  934ILE     BB 7718  13.160  11.620  34.100
  934ILE    SC1 7719  13.410  11.590  33.920
  935GLN     BB 7720  13.190  11.850  34.310
  935GLN    SC1 7721  13.440  12.090  34.110
  936ASP     BB 7722  12.940  11.800  34.480
  936ASP    SC1 7723  12.760  12.050  34.380
  937SER     BB 7724  12.960  11.500  34.550
  937SER    SC1 7725  12.750  11.360  34.520
  938LEU     BB 7726  13.230  11.540  34.700
  938LEU    SC1 7727  13.530  11.560  34.540
  939SER     BB 7728  13.260  11.350  34.970
  939SER    SC1 7729  13.440  11.180  35.010
  940SER     BB 7730  12.940  11.370  35.090
  940SER    SC1 7731  12.760  11.300  35.040
  941THR     BB 7732  13.060  11.200  35.390
  941THR    SC1 7733  13.280  11.280  35.500
  942ALA     BB 7734  12.930  10.910  35.310
  943SER     BB 7735  12.860  10.600  35.180
  943SER    SC1 7736  12.680  10.520  35.310
  944ALA     BB 7737  13.020  10.440  34.960
  945LEU     BB 7738  13.220  10.500  34.840
  945LEU    SC1 7739  13.400  10.250  34.720
  946GLY     BB 7740  13.460  10.730  34.870
  947LYS     BB 7741  13.740  10.700  34.740
  947LYS    SC1 7742  13.910  10.450  34.770
  947LYS    SC2 7743  14.080  10.300  34.790
  948LEU     BB 7744  13.850  10.940  34.890
  948LEU    SC1 7745  13.790  11.150  34.640
  949GLN     BB 7746  13.780  10.870  35.190
  949GLN    SC1 7747  13.680  11.000  35.530
  950ASP     BB 7748  13.920  10.590  35.210
  950ASP    SC1 7749  13.680  10.370  35.130
  951VAL     BB 7750  14.210  10.700  35.160
  951VAL    SC1 7751  14.290  10.740  34.910
  952VAL     BB 7752  14.230  10.930  35.360
  952VAL    SC1 7753  14.440  11.090  35.360
  953ASN     BB 7754  14.150  10.760  35.610
  953ASN    SC1 7755  13.990  10.800  35.860
  954GLN     BB 7756  14.360  10.530  35.600
  954GLN    SC1 7757  14.190  10.260  35.840
  955ASN     BB 7758  14.620  10.690  35.610
  955ASN    SC1 7759  14.940  10.720  35.490
  956ALA     BB 7760  14.570  10.840  35.870
  957GLN     BB 7761  14.520  10.600  36.060
  957GLN    SC1 7762  14.310  10.830  36.300
  958ALA     BB 7763  14.800  10.470  36.050
  959LEU     BB 7764  14.960  10.710  36.170
  959LEU    SC1 7765  15.070  10.910  35.940
  960ASN     BB 7766  14.810  10.750  36.440
  960ASN    SC1 7767  14.800  11.020  36.530
  961THR     BB 7768  14.830  10.470  36.570
  961THR    SC1 7769  14.650  10.430  36.750
  962LEU     BB 7770  15.140  10.460  36.610
  962LEU    SC1 7771  15.260  10.230  36.720
  963VAL     BB 7772  15.190  10.710  36.780
  963VAL    SC1 7773  15.400  10.860  36.740
  964LYS     BB 7774  15.010  10.620  37.020
  964LYS    SC1 7775  14.850  10.930  37.030
  964LYS    SC2 7776  14.700  11.150  37.120
  965GLN     BB 7777  15.060  10.320  37.150
  965GLN    SC1 7778  14.760  10.120  37.210
  966LEU     BB 7779  15.380  10.350  37.280
  966LEU    SC1 7780  15.540  10.510  37.030
  967SER     BB 7781  15.350  10.100  37.520
  967SER    SC1 7782  15.460   9.890  37.520
  968SER     BB 7783  15.030  10.170  37.640
  968SER    SC1 7784  15.020  10.390  37.660
  969ASN     BB 7785  14.860   9.900  37.670
  969ASN    SC1 7786  14.710   9.940  37.880
  970PHE     BB 7787  14.990   9.690  37.490
  970PHE    SC1 7788  14.870   9.570  37.250
  970PHE    SC2 7789  14.810   9.560  36.990
  970PHE    SC3 7790  15.000   9.390  37.090
  971GLY     BB 7791  15.130   9.530  37.730
  972ALA     BB 7792  15.290   9.740  37.940
  973ILE     BB 7793  15.230   9.920  38.070
  973ILE    SC1 7794  14.980   9.950  38.230
  974SER     BB 7795  15.470  10.080  38.280
  974SER    SC1 7796  15.370  10.100  38.500
  975SER     BB 7797  15.790  10.080  38.070
  975SER    SC1 7798  15.720   9.950  37.900
  976VAL     BB 7799  16.100  10.130  38.250
  976VAL    SC1 7800  16.110   9.890  38.350
  977LEU     BB 7801  16.260  10.400  38.350
  977LEU    SC1 7802  16.510  10.330  38.180
  978ASN     BB 7803  16.170  10.540  38.610
  978ASN    SC1 7804  16.070  10.780  38.570
  979ASP     BB 7805  16.080  10.270  38.740
  979ASP    SC1 7806  15.840  10.090  38.670
  980ILE     BB 7807  16.350  10.120  38.750
  980ILE    SC1 7808  16.550   9.930  38.610
  981LEU     BB 7809  16.520  10.330  38.910
  981LEU    SC1 7810  16.660  10.490  38.680
  982SER     BB 7811  16.370  10.240  39.200
  982SER    SC1 7812  16.260  10.440  39.300
  983ARG     BB 7813  16.460   9.900  39.160
  983ARG    SC1 7814  16.160   9.760  39.280
  983ARG    SC2 7815  15.910   9.580  39.410
  984LEU     BB 7816  16.760   9.920  39.180
  984LEU    SC1 7817  16.950  10.060  38.950
  985ASP     BB 7818  16.880   9.620  39.430
  985ASP    SC1 7819  17.040   9.830  39.620
  986LYS     BB 7820  16.940   9.330  39.270
  986LYS    SC1 7821  17.090   9.240  39.030
  986LYS    SC2 7822  17.190   9.120  38.840
  987VAL     BB 7823  16.660   9.200  39.250
  987VAL    SC1 7824  16.530   9.000  39.360
  988GLU     BB 7825  16.510   9.440  39.120
  988GLU    SC1 7826  16.180   9.230  39.160
  989ALA     BB 7827  16.690   9.470  38.870
  990GLU     BB 7828  16.640   9.200  38.730
  990GLU    SC1 7829  16.770   8.870  38.890
  991VAL     BB 7830  16.330   9.230  38.710
  991VAL    SC1 7831  16.190   9.030  38.620
  992GLN     BB 7832  16.310   9.500  38.560
  992GLN    SC1 7833  16.090   9.690  38.820
  993ILE     BB 7834  16.490   9.450  38.320
  993ILE    SC1 7835  16.600   9.690  38.160
  994ASP     BB 7836  16.340   9.210  38.190
  994ASP    SC1 7837  16.570   8.970  38.180
  995ARG     BB 7838  16.070   9.350  38.130
  995ARG    SC1 7839  15.860   9.350  38.350
  995ARG    SC2 7840  15.740   9.620  38.410
  996LEU     BB 7841  16.170   9.580  37.950
  996LEU    SC1 7842  16.200   9.880  37.830
  997ILE     BB 7843  16.260   9.410  37.700
  997ILE    SC1 7844  16.450   9.500  37.470
  998THR     BB 7845  15.980   9.310  37.620
  998THR    SC1 7846  15.970   9.050  37.610
  999GLY     BB 7847  15.840   9.590  37.590
 1000ARG     BB 7848  16.020   9.720  37.380
 1000ARG    SC1 7849  15.950  10.060  37.470
 1000ARG    SC2 7850  15.820  10.330  37.520
 1001LEU     BB 7851  15.970   9.520  37.150
 1001LEU    SC1 7852  16.160   9.300  37.180
 1002GLN     BB 7853  15.670   9.580  37.090
 1002GLN    SC1 7854  15.420   9.410  37.370
 1003SER     BB 7855  15.710   9.870  36.970
 1003SER    SC1 7856  15.690  10.040  37.090
 1004LEU     BB 7857  15.870   9.790  36.720
 1004LEU    SC1 7858  15.910  10.070  36.610
 1005GLN     BB 7859  15.660   9.600  36.600
 1005GLN    SC1 7860  15.540   9.230  36.790
 1006THR     BB 7861  15.410   9.780  36.570
 1006THR    SC1 7862  15.200   9.640  36.610
 1007TYR     BB 7863  15.540   9.960  36.350
 1007TYR    SC1 7864  15.480  10.240  36.210
 1007TYR    SC2 7865  15.590  10.360  35.990
 1007TYR    SC3 7866  15.410  10.490  36.140
 1008VAL     BB 7867  15.620   9.750  36.130
 1008VAL    SC1 7868  15.790   9.830  35.950
 1009THR     BB 7869  15.340   9.640  36.070
 1009THR    SC1 7870  15.250   9.420  36.180
 1010GLN     BB 7871  15.180   9.890  35.990
 1010GLN    SC1 7872  15.050  10.090  36.260
 1011GLN     BB 7873  15.330   9.960  35.730
 1011GLN    SC1 7874  15.110  10.280  35.700
 1012LEU     BB 7875  15.280   9.680  35.590
 1012LEU    SC1 7876  15.510   9.510  35.660
 1013ILE     BB 7877  14.970   9.680  35.570
 1013ILE    SC1 7878  14.870   9.510  35.800
 1014ARG     BB 7879  14.950   9.940  35.400
 1014ARG    SC1 7880  14.720  10.190  35.390
 1014ARG    SC2 7881  14.450  10.230  35.240
 1015ALA     BB 7882  15.130   9.850  35.160
 1016ALA     BB 7883  14.930   9.650  35.040
 1017GLU     BB 7884  14.680   9.830  35.000
 1017GLU    SC1 7885  14.310   9.870  34.830
 1018ILE     BB 7886  14.820  10.050  34.820
 1018ILE    SC1 7887  14.620  10.290  34.810
 1019ARG     BB 7888  14.920   9.860  34.600
 1019ARG    SC1 7889  15.170   9.730  34.550
 1019ARG    SC2 7890  15.460   9.750  34.500
 1020ALA     BB 7891  14.650   9.760  34.490
 1021SER     BB 7892  14.510  10.010  34.380
 1021SER    SC1 7893  14.250  10.020  34.350
 1022ALA     BB 7894  14.720  10.100  34.170
 1023ASN     BB 7895  14.720   9.860  33.980
 1023ASN    SC1 7896  15.000   9.740  34.040
 1024LEU     BB 7897  14.420   9.860  33.910
 1024LEU    SC1 7898  14.260   9.650  33.780
 1025ALA     BB 7899  14.400  10.140  33.780
 1026ALA     BB 7900  14.580  10.110  33.520
 1027THR     BB 7901  14.390   9.900  33.390
 1027THR    SC1 7902  14.450   9.660  33.320
 1028LYS     BB 7903  14.140  10.080  33.410
 1028LYS    SC1 7904  13.960  10.030  33.680
 1028LYS    SC2 7905  13.920  10.010  33.920
 1029MET     BB 7906  14.220  10.360  33.240
 1029MET    SC1 7907  14.480  10.540  33.400
 1030SER     BB 7908  14.350  10.210  32.960
 1030SER    SC1 7909  14.600  10.170  32.930
 1031GLU     BB 7910  14.040  10.040  32.860
 1031GLU    SC1 7911  14.100   9.700  32.970
 1032CYS     BB 7912  13.850  10.310  32.760
 1032CYS    SC1 7913  13.820  10.500  33.020
 1033VAL     BB 7914  13.960  10.410  32.480
 1033VAL    SC1 7915  14.220  10.410  32.440
 1034LEU     BB 7916  13.750  10.290  32.180
 1034LEU    SC1 7917  13.930  10.470  31.980
 1035GLY     BB 7918  13.550  10.170  32.200
 1036GLN     BB 7919  13.210  10.230  32.180
 1036GLN    SC1 7920  13.270  10.590  32.070
 1037SER     BB 7921  12.990  10.010  32.240
 1037SER    SC1 7922  12.750   9.960  32.200
 1038LYS     BB 7923  13.190   9.860  32.520
 1038LYS    SC1 7924  12.960   9.830  32.760
 1038LYS    SC2 7925  12.830   9.900  32.930
 1039ARG     BB 7926  13.440   9.800  32.490
 1039ARG    SC1 7927  13.460   9.700  32.160
 1039ARG    SC2 7928  13.330   9.830  31.870
 1040VAL     BB 7929  13.660   9.710  32.720
 1040VAL    SC1 7930  13.820   9.520  32.630
 1041ASP     BB 7931  13.570   9.840  32.970
 1041ASP    SC1 7932  13.340  10.020  32.980
 1042PHE     BB 7933  13.750   9.910  33.230
 1042PHE    SC1 7934  13.780   9.650  33.410
 1042PHE    SC2 7935  13.960   9.470  33.500
 1042PHE    SC3 7936  13.760   9.570  33.660
 1043CYS     BB 7937  13.620  10.160  33.350
 1043CYS    SC1 7938  13.700  10.400  33.200
 1044GLY     BB 7939  13.480  10.020  33.610
 1045LYS     BB 7940  13.130  10.090  33.540
 1045LYS    SC1 7941  13.020  10.000  33.830
 1045LYS    SC2 7942  13.020   9.940  34.020
 1046GLY     BB 7943  12.990  10.140  33.330
 1047TYR     BB 7944  12.980  10.360  33.100
 1047TYR    SC1 7945  12.900  10.320  32.820
 1047TYR    SC2 7946  12.740  10.240  32.610
 1047TYR    SC3 7947  12.960  10.380  32.560
 1048HIS     BB 7948  13.220  10.570  33.110
 1048HIS    SC1 7949  13.340  10.570  32.810
 1048HIS    SC2 7950  13.360  10.350  32.640
 1048HIS    SC3 7951  13.420  10.600  32.550
 1049LEU     BB 7952  13.350  10.830  33.240
 1049LEU    SC1 7953  13.100  11.020  33.200
 1050MET     BB 7954  13.660  10.940  33.340
 1050MET    SC1 7955  13.620  11.290  33.400
 1051SER     BB 7956  14.000  11.010  33.320
 1051SER    SC1 7957  14.150  10.870  33.190
 1052PHE     BB 7958  14.160  11.260  33.560
 1052PHE    SC1 7959  13.990  11.500  33.560
 1052PHE    SC2 7960  13.880  11.720  33.440
 1052PHE    SC3 7961  13.820  11.660  33.700
 1053PRO     BB 7962  14.480  11.280  33.730
 1053PRO    SC1 7963  14.560  11.030  33.590
 1054GLN     BB 7964  14.570  11.460  33.980
 1054GLN    SC1 7965  14.260  11.610  34.120
 1055SER     BB 7966  14.940  11.480  34.100
 1055SER    SC1 7967  15.030  11.510  33.910
 1056ALA     BB 7968  15.010  11.670  34.380
 1057PRO     BB 7969  14.770  11.510  34.580
 1057PRO    SC1 7970  14.530  11.630  34.510
 1058HIS     BB 7971  14.770  11.240  34.600
 1058HIS    SC1 7972  14.770  11.050  34.870
 1058HIS    SC2 7973  14.750  10.820  35.010
 1058HIS    SC3 7974  14.860  11.040  35.130
 1059GLY     BB 7975  14.990  11.040  34.420
 1060VAL     BB 7976  14.730  11.010  34.140
 1060VAL    SC1 7977  14.900  11.000  33.940
 1061VAL     BB 7978  14.410  11.020  34.170
 1061VAL    SC1 7979  14.330  11.200  34.340
 1062PHE     BB 7980  14.110  10.940  33.970
 1062PHE    SC1 7981  14.030  10.740  33.770
 1062PHE    SC2 7982  14.010  10.470  33.800
 1062PHE    SC3 7983  13.960  10.590  33.560
 1063LEU     BB 7984  13.780  11.160  33.910
 1063LEU    SC1 7985  13.800  11.380  34.150
 1064HIS     BB 7986  13.470  11.020  33.820
 1064HIS    SC1 7987  13.540  10.690  33.770
 1064HIS    SC2 7988  13.410  10.520  33.610
 1064HIS    SC3 7989  13.580  10.430  33.800
 1065VAL     BB 7990  13.170  11.050  33.710
 1065VAL    SC1 7991  13.130  11.310  33.670
 1066THR     BB 7992  12.930  10.820  33.700
 1066THR    SC1 7993  12.950  10.630  33.530
 1067TYR     BB 7994  12.550  10.890  33.570
 1067TYR    SC1 7995  12.560  11.220  33.550
 1067TYR    SC2 7996  12.380  11.420  33.510
 1067TYR    SC3 7997  12.630  11.480  33.590
 1068VAL     BB 7998  12.260  10.750  33.630
 1068VAL    SC1 7999  12.230  10.680  33.890
 1069PRO     BB 8000  12.060  10.520  33.440
 1069PRO    SC1 8001  12.130  10.530  33.130
 1070ALA     BB 8002  11.760  10.340  33.490
 1071GLN     BB 8003  11.570  10.090  33.420
 1071GLN    SC1 8004  11.650   9.700  33.290
 1072GLU     BB 8005  11.250   9.960  33.360
 1072GLU    SC1 8006  11.240   9.660  33.550
 1073LYS     BB 8007  11.000  10.050  33.100
 1073LYS    SC1 8008  10.830  10.310  33.010
 1073LYS    SC2 8009  10.590  10.290  32.870
 1074ASN     BB 8010  10.880   9.840  32.830
 1074ASN    SC1 8011  10.560   9.780  32.870
 1075PHE     BB 8012  10.920   9.830  32.480
 1075PHE    SC1 8013  11.020  10.110  32.490
 1075PHE    SC2 8014  10.910  10.350  32.440
 1075PHE    SC3 8015  11.150  10.320  32.570
 1076THR     BB 8016  10.810   9.630  32.220
 1076THR    SC1 8017  10.610   9.670  32.060
 1077THR     BB 8018  10.940   9.250  32.060
 1077THR    SC1 8019  10.710   9.150  32.110
 1078ALA     BB 8020  11.160   9.120  31.890
 1079PRO     BB 8021  11.060   8.920  31.630
 1079PRO    SC1 8022  10.830   8.770  31.780
 1080ALA     BB 8023  11.210   8.830  31.420
 1081ILE     BB 8024  11.450   8.930  31.240
 1081ILE    SC1 8025  11.680   8.920  31.460
 1082CYS     BB 8026  11.590   8.850  30.970
 1082CYS    SC1 8027  11.760   8.590  31.060
 1083HIS     BB 8028  11.510   8.910  30.730
 1083HIS    SC1 8029  11.550   9.180  30.600
 1083HIS    SC2 8030  11.780   9.290  30.510
 1083HIS    SC3 8031  11.580   9.450  30.590
 1084ASP     BB 8032  11.420   8.780  30.350
 1084ASP    SC1 8033  11.140   8.750  30.380
 1085GLY     BB 8034  11.650   8.850  30.180
 1086LYS     BB 8035  11.920   8.820  30.300
 1086LYS    SC1 8036  12.120   8.660  30.060
 1086LYS    SC2 8037  12.250   8.450  30.100
 1087ALA     BB 8038  11.980   8.870  30.640
 1088HIS     BB 8039  12.080   9.020  30.860
 1088HIS    SC1 8040  11.850   9.250  30.980
 1088HIS    SC2 8041  11.610   9.360  31.000
 1088HIS    SC3 8042  11.760   9.330  31.220
 1089PHE     BB 8043  12.180   9.010  31.230
 1089PHE    SC1 8044  12.180   8.720  31.220
 1089PHE    SC2 8045  12.250   8.510  31.070
 1089PHE    SC3 8046  12.190   8.470  31.330
 1090PRO     BB 8047  12.220   9.170  31.520
 1090PRO    SC1 8048  12.130   8.910  31.670
 1091ARG     BB 8049  12.400   9.360  31.600
 1091ARG    SC1 8050  12.680   9.370  31.370
 1091ARG    SC2 8051  12.840   9.630  31.290
 1092GLU     BB 8052  12.540   9.540  31.860
 1092GLU    SC1 8053  12.900   9.730  31.770
 1093GLY     BB 8054  12.380   9.720  32.030
 1094VAL     BB 8055  12.100   9.720  32.210
 1094VAL    SC1 8056  12.170   9.790  32.450
 1095PHE     BB 8057  11.860   9.860  32.030
 1095PHE    SC1 8058  11.620   9.730  31.930
 1095PHE    SC2 8059  11.420   9.750  31.760
 1095PHE    SC3 8060  11.420   9.550  31.950
 1096VAL     BB 8061  11.810  10.200  31.860
 1096VAL    SC1 8062  11.750  10.070  31.640
 1097SER     BB 8063  11.580  10.440  31.960
 1097SER    SC1 8064  11.670  10.550  32.170
 1098ASN     BB 8065  11.320  10.400  31.800
 1098ASN    SC1 8066  11.060  10.460  32.010
 1099GLY     BB 8067  11.290  10.170  31.530
 1100THR     BB 8068  11.210  10.010  31.270
 1100THR    SC1 8069  11.000   9.860  31.210
 1101HIS     BB 8070  11.540   9.790  31.220
 1101HIS    SC1 8071  11.420   9.560  31.380
 1101HIS    SC2 8072  11.370   9.320  31.500
 1101HIS    SC3 8073  11.230   9.400  31.280
 1102TRP     BB 8074  11.780   9.810  31.150
 1102TRP    SC1 8075  11.820   9.790  30.830
 1102TRP    SC2 8076  11.730   9.850  30.580
 1102TRP    SC3 8077  11.900  10.020  30.710
 1102TRP    SC4 8078  11.800  10.080  30.470
 1103PHE     BB 8079  12.020   9.780  31.420
 1103PHE    SC1 8080  11.910   9.590  31.600
 1103PHE    SC2 8081  11.990   9.430  31.800
 1103PHE    SC3 8082  11.770   9.370  31.660
 1104VAL     BB 8083  12.240   9.930  31.580
 1104VAL    SC1 8084  12.500   9.900  31.520
 1105THR     BB 8085  12.320  10.210  31.850
 1105THR    SC1 8086  12.220  10.240  32.090
 1106GLN     BB 8087  12.500  10.360  31.710
 1106GLN    SC1 8088  12.890  10.250  31.770
 1107ARG     BB 8089  12.590  10.480  31.450
 1107ARG    SC1 8090  12.650  10.270  31.220
 1107ARG    SC2 8091  12.720  10.400  30.940
 1108ASN     BB 8092  12.500  10.820  31.400
 1108ASN    SC1 8093  12.760  10.830  31.210
 1109PHE     BB 8094  12.290  10.960  31.490
 1109PHE    SC1 8095  12.150  11.140  31.710
 1109PHE    SC2 8096  12.260  11.310  31.890
 1109PHE    SC3 8097  12.000  11.250  31.900
 1110TYR     BB 8098  12.000  10.900  31.310
 1110TYR    SC1 8099  11.770  10.920  31.530
 1110TYR    SC2 8100  11.670  10.890  31.780
 1110TYR    SC3 8101  11.510  10.860  31.560
 1111GLU     BB 8102  11.970  10.750  31.040
 1111GLU    SC1 8103  12.290  10.580  31.040
 1112PRO     BB 8104  11.770  10.730  30.910
 1112PRO    SC1 8105  11.520  10.880  31.050
 1113GLN     BB 8106  11.690  10.590  30.680
 1113GLN    SC1 8107  11.310  10.610  30.710
 1114ILE     BB 8108  11.820  10.650  30.380
 1114ILE    SC1 8109  11.820  10.910  30.210
 1115ILE     BB 8110  11.960  10.430  30.170
 1115ILE    SC1 8111  12.010  10.560  29.900
 1116THR     BB 8112  12.220  10.270  30.440
 1116THR    SC1 8113  12.160  10.410  30.640
 1117THR     BB 8114  12.350  10.020  30.220
 1117THR    SC1 8115  12.320  10.100  29.970
 1118ASP     BB 8116  12.670   9.980  30.340
 1118ASP    SC1 8117  12.740  10.210  30.510
 1119ASN     BB 8118  12.720   9.710  30.390
 1119ASN    SC1 8119  12.580   9.530  30.260
 1120THR     BB 8120  12.770   9.680  30.740
 1120THR    SC1 8121  12.840   9.890  30.870
 1121PHE     BB 8122  12.660   9.380  30.760
 1121PHE    SC1 8123  12.420   9.420  30.960
 1121PHE    SC2 8124  12.170   9.520  31.000
 1121PHE    SC3 8125  12.380   9.630  31.130
 1122VAL     BB 8126  12.530   9.100  30.560
 1122VAL    SC1 8127  12.290   9.160  30.450
 1123SER     BB 8128  12.490   8.760  30.680
 1123SER    SC1 8129  12.710   8.680  30.780
 1124GLY     BB 8130  12.330   8.480  30.580
 1125ASN     BB 8131  12.050   8.250  30.550
 1125ASN    SC1 8132  12.150   8.030  30.370
 1126CYS     BB 8133  11.810   8.400  30.590
 1126CYS    SC1 8134  11.810   8.430  30.890
 1127ASP     BB 8135  11.600   8.320  30.280
 1127ASP    SC1 8136  11.780   8.330  30.050
 1128VAL     BB 8137  11.300   8.240  30.450
 1128VAL    SC1 8138  11.300   8.400  30.670
 1129VAL     BB 8139  11.090   7.990  30.460
 1129VAL    SC1 8140  11.080   7.800  30.640
 1130ILE     BB 8141  10.860   8.250  30.640
 1130ILE    SC1 8142  10.940   8.160  30.930
 1131GLY     BB 8143  10.790   8.420  30.480
 1132ILE     BB 8144  10.610   8.710  30.620
 1132ILE    SC1 8145  10.610   8.580  30.900
 1133VAL     BB 8146  10.670   8.970  30.470
 1133VAL    SC1 8147  10.740   8.930  30.210
 1134ASN     BB 8148  10.600   9.210  30.700
 1134ASN    SC1 8149  10.380   9.080  30.900
 1135ASN     BB 8150  10.680   9.450  30.570
 1135ASN    SC1 8151  10.700   9.750  30.720
 1136THR     BB 8152  11.030   9.510  30.400
 1136THR    SC1 8153  11.140   9.280  30.390
 1137VAL     BB 8154  11.080   9.780  30.290
 1137VAL    SC1 8155  10.890   9.920  30.190
 1138TYR     BB 8156  11.330   9.810  30.160
 1138TYR    SC1 8157  11.320   9.960  29.900
 1138TYR    SC2 8158  11.320  10.080  29.660
 1138TYR    SC3 8159  11.400  10.220  29.880
 1139ASP     BB 8160  11.570   9.600  30.140
 1139ASP    SC1 8161  11.480   9.320  30.070
 1140PRO     BB 8162  11.870   9.700  30.120
 1140PRO    SC1 8163  11.840   9.950  29.960
 1141LEU     BB 8164  12.110   9.470  30.130
 1141LEU    SC1 8165  11.960   9.260  30.010
 1142GLN     BB 8166  12.290   9.590  29.880
 1142GLN    SC1 8167  12.640   9.790  29.820
 1143PRO     BB 8168  12.120   9.660  29.630
 1143PRO    SC1 8169  11.920   9.450  29.570
 1144GLU     BB 8170  12.340   9.700  29.410
 1144GLU    SC1 8171  12.160   9.820  29.110
 1145LEU     BB 8172  12.480   9.420  29.440
 1145LEU    SC1 8173  12.780   9.470  29.490
 1146ASP     BB 8174  12.260   9.210  29.370
 1146ASP    SC1 8175  12.230   8.960  29.580
 1147SER     BB 8176  12.170   9.310  29.090
 1147SER    SC1 8177  11.940   9.360  29.030
 1148PHE     BB 8178  12.440   9.350  28.940
 1148PHE    SC1 8179  12.430   9.600  28.720
 1148PHE    SC2 8180  12.370   9.630  28.460
 1148PHE    SC3 8181  12.600   9.720  28.550
 1149LYS     BB 8182  12.530   9.050  28.960
 1149LYS    SC1 8183  12.710   9.030  29.210
 1149LYS    SC2 8184  12.710   8.970  29.490
 1150GLU     BB 8185  12.320   8.910  28.790
 1150GLU    SC1 8186  12.140   8.620  28.670
 1151GLU     BB 8187  12.350   9.070  28.530
 1151GLU    SC1 8188  12.020   9.170  28.550
 1152LEU     BB 8189  12.650   9.010  28.470
 1152LEU    SC1 8190  12.810   9.230  28.580
 1153ASP     BB 8191  12.640   8.700  28.420
 1153ASP    SC1 8192  12.620   8.550  28.660
 1154LYS     BB 8193  12.450   8.690  28.170
 1154LYS    SC1 8194  12.170   8.780  28.200
 1154LYS    SC2 8195  11.940   8.800  28.270
 1155TYR     BB 8196  12.640   8.850  27.980
 1155TYR    SC1 8197  12.560   9.110  28.050
 1155TYR    SC2 8198  12.560   9.370  28.150
 1155TYR    SC3 8199  12.320   9.240  28.100
 1156PHE     BB 8200  12.890   8.660  28.000
 1156PHE    SC1 8201  13.130   8.690  28.140
 1156PHE    SC2 8202  13.140   8.810  28.380
 1156PHE    SC3 8203  13.360   8.700  28.280
 1157LYS     BB 8204  12.760   8.390  27.910
 1157LYS    SC1 8205  12.690   8.250  28.210
 1157LYS    SC2 8206  12.660   8.110  28.360
 1158ASN     BB 8207  12.650   8.450  27.620
 1158ASN    SC1 8208  12.520   8.690  27.530
 1159HIS     BB 8209  12.680   8.140  27.520
 1159HIS    SC1 8210  12.410   8.060  27.440
 1159HIS    SC2 8211  12.150   7.980  27.480
 1159HIS    SC3 8212  12.330   7.800  27.390
 1160THR     BB 8213  12.910   7.890  27.610
 1160THR    SC1 8214  12.990   7.970  27.850
 1161SER     BB 8215  12.780   7.590  27.560
 1161SER    SC1 8216  12.890   7.390  27.480
 1162PRO     BB 8217  12.550   7.520  27.780
 1162PRO    SC1 8218  12.530   7.230  27.820
 1163ASP     BB 8219  12.550   7.730  28.010
 1163ASP    SC1 8220  12.400   7.990  27.910
 1164VAL     BB 8221  12.730   7.590  28.270
 1164VAL    SC1 8222  12.660   7.340  28.330
 1165ASP     BB 8223  12.990   7.710  28.320
 1165ASP    SC1 8224  12.970   7.850  28.620
 1166LEU     BB 8225  13.310   7.610  28.300
 1166LEU    SC1 8226  13.380   7.520  28.610
 1167GLY     BB 8227  13.490   7.800  28.140
 1168ASP     BB 8228  13.760   7.720  28.270
 1168ASP    SC1 8229  13.940   7.940  28.410
 1169ILE     BB 8230  13.770   7.430  28.160
 1169ILE    SC1 8231  13.870   7.260  28.400
 1170SER     BB 8232  13.840   7.490  27.860
 1170SER    SC1 8233  13.910   7.740  27.800
 1171GLY     BB 8234  13.730   7.250  27.670
 1172ILE     BB 8235  13.510   7.090  27.900
 1172ILE    SC1 8236  13.730   6.950  28.070
 1173ASN     BB 8237  13.350   6.860  27.740
 1173ASN    SC1 8238  13.440   6.560  27.790
 1174ALA     BB 8239  13.160   6.980  27.530
 1175SER     BB 8240  13.340   7.170  27.380
 1175SER    SC1 8241  13.330   7.410  27.310
 1176VAL     BB 8242  13.530   6.960  27.250
 1176VAL    SC1 8243  13.800   6.980  27.220
 1177VAL     BB 8244  13.340   6.780  27.090
 1177VAL    SC1 8245  13.370   6.530  27.000
 1178ASN     BB 8246  13.220   6.990  26.910
 1178ASN    SC1 8247  12.940   7.100  27.030
 1179ILE     BB 8248  13.490   7.080  26.770
 1179ILE    SC1 8249  13.600   7.370  26.800
 1180GLN     BB 8250  13.580   6.810  26.650
 1180GLN    SC1 8251  13.850   6.570  26.830
 1181LYS     BB 8252  13.330   6.740  26.480
 1181LYS    SC1 8253  13.230   6.480  26.370
 1181LYS    SC2 8254  12.990   6.400  26.240
 1182GLU     BB 8255  13.300   6.990  26.300
 1182GLU    SC1 8256  12.960   6.870  26.170
 1183ILE     BB 8257  13.580   6.980  26.170
 1183ILE    SC1 8258  13.720   7.220  26.300
 1184ASP     BB 8259  13.550   6.700  26.030
 1184ASP    SC1 8260  13.680   6.480  26.150
 1185ARG     BB 8261  13.330   6.780  25.830
 1185ARG    SC1 8262  13.140   6.580  25.650
 1185ARG    SC2 8263  13.170   6.450  25.410
 1186LEU     BB 8264  13.470   7.020  25.690
 1186LEU    SC1 8265  13.330   7.280  25.870
 1187ASN     BB 8266  13.730   6.900  25.580
 1187ASN    SC1 8267  13.940   6.690  25.740
 1188GLU     BB 8268  13.610   6.700  25.370
 1188GLU    SC1 8269  13.650   6.360  25.490
 1189VAL     BB 8270  13.470   6.900  25.180
 1189VAL    SC1 8271  13.200   6.910  25.190
 1190ALA     BB 8272  13.720   7.070  25.120
 1191LYS     BB 8273  13.900   6.850  25.000
 1191LYS    SC1 8274  14.190   6.750  25.150
 1191LYS    SC2 8275  14.420   6.740  25.090
 1192ASN     BB 8276  13.710   6.780  24.760
 1192ASN    SC1 8277  13.720   6.560  24.600
 1193LEU     BB 8278  13.710   7.060  24.620
 1193LEU    SC1 8279  13.480   7.250  24.490
 1194ASN     BB 8280  14.020   7.080  24.560
 1194ASN    SC1 8281  14.240   7.120  24.780
 1195GLU     BB 8282  14.050   6.820  24.380
 1195GLU    SC1 8283  14.230   6.610  24.640
 1196SER     BB 8284  13.850   6.890  24.160
 1196SER    SC1 8285  13.630   6.820  24.170
 1197LEU     BB 8286  13.970   7.170  24.110
 1197LEU    SC1 8287  13.890   7.420  24.250
 1198ILE     BB 8288  14.250   7.110  23.990
 1198ILE    SC1 8289  14.460   7.320  24.060
 1199ASP     BB 8290  14.150   6.930  23.750
 1199ASP    SC1 8291  14.310   6.670  23.610
 1200LEU     BB 8292  13.980   7.140  23.610
 1200LEU    SC1 8293  13.690   7.070  23.690
 1201GLN     BB 8294  14.190   7.360  23.560
 1201GLN    SC1 8295  14.140   7.610  23.860
 1202GLU     BB 8296  14.400   7.210  23.390
 1202GLU    SC1 8297  14.690   7.420  23.580
 1203LEU     BB 8298  14.200   7.100  23.170
 1203LEU    SC1 8299  14.290   6.790  23.060
 1204GLY     BB 8300  14.090   7.370  23.070
 1205LYS     BB 8301  14.360   7.490  22.970
 1205LYS    SC1 8302  14.510   7.660  23.160
 1205LYS    SC2 8303  14.770   7.760  23.200
 1206TYR     BB 8304  14.470   7.260  22.790
 1206TYR    SC1 8305  14.670   7.120  22.940
 1206TYR    SC2 8306  14.780   6.980  23.140
 1206TYR    SC3 8307  14.850   7.240  23.110
 1207GLU     BB 8308  14.640   7.430  22.560
 1207GLU    SC1 8309  14.930   7.590  22.780
 1208GLN     BB 8310  14.670   7.450  22.300
 1208GLN    SC1 8311  14.860   7.160  22.140
 1209TYR     BB 8312  14.630   7.590  22.050
 1209TYR    SC1 8313  14.720   7.440  21.760
 1209TYR    SC2 8314  14.870   7.510  21.550
 1209TYR    SC3 8315  14.870   7.250  21.630
 1210ILE     BB 8316  14.310   7.610  22.000
 1210ILE    SC1 8317  14.320   7.800  21.750
 1211LYS     BB 8318  14.130   7.580  22.180
 1211LYS    SC1 8319  13.940   7.790  22.170
 1211LYS    SC2 8320  13.760   7.930  22.290
 1212TRP     BB 8321  14.150   7.510  22.470
 1212TRP    SC1 8322  14.070   7.210  22.530
 1212TRP    SC2 8323  14.050   6.990  22.690
 1212TRP    SC3 8324  13.860   7.180  22.690
 1212TRP    SC4 8325  13.830   6.960  22.850
 1213PRO     BB 8326  13.980   7.690  22.690
 1213PRO    SC1 8327  13.680   7.630  22.740
 1214TRP     BB 8328  14.060   7.880  22.820
 1214TRP    SC1 8329  14.050   7.840  23.120
 1214TRP    SC2 8330  14.020   7.790  23.390
 1214TRP    SC3 8331  13.810   7.770  23.220
 1214TRP    SC4 8332  13.770   7.740  23.490
 1215TYR     BB 8333  14.030   8.190  22.750
 1215TYR    SC1 8334  13.930   8.260  23.050
 1215TYR    SC2 8335  13.700   8.230  23.180
 1215TYR    SC3 8336  13.930   8.220  23.320
 1216ILE     BB 8337  14.080   8.360  22.520
 1216ILE    SC1 8338  14.360   8.490  22.590
 1217TRP     BB 8339  13.970   8.490  22.230
 1217TRP    SC1 8340  14.150   8.740  22.190
 1217TRP    SC2 8341  14.170   9.000  22.110
 1217TRP    SC3 8342  14.240   8.800  21.940
 1217TRP    SC4 8343  14.280   9.060  21.870
 1218LEU     BB 8344  13.830   8.310  22.030
 1218LEU    SC1 8345  14.000   8.220  21.750
 1219GLY     BB 8346  13.560   8.470  22.020
 1220PHE     BB 8347  13.680   8.740  21.930
 1220PHE    SC1 8348  13.720   9.030  21.960
 1220PHE    SC2 8349  13.750   9.300  21.950
 1220PHE    SC3 8350  13.500   9.190  21.920
 1221ILE     BB 8351  13.750   8.640  21.650
 1221ILE    SC1 8352  13.950   8.850  21.540
 1222ALA     BB 8353  13.470   8.550  21.550
 1223GLY     BB 8354  13.340   8.830  21.580
 1224LEU     BB 8355  13.530   9.000  21.410
 1224LEU    SC1 8356  13.630   9.320  21.380
 1225ILE     BB 8357  13.480   8.870  21.130
 1225ILE    SC1 8358  13.700   8.670  21.090
 1226ALA     BB 8359  13.180   8.960  21.110
 1227ILE     BB 8360  13.220   9.270  21.090
 1227ILE    SC1 8361  13.210   9.560  21.190
 1228VAL     BB 8362  13.450   9.290  20.890
 1228VAL    SC1 8363  13.600   9.510  20.890
 1229MET     BB 8364  13.320   9.140  20.650
 1229MET    SC1 8365  13.280   8.780  20.670
 1230VAL     BB 8366  13.080   9.330  20.620
 1230VAL    SC1 8367  12.830   9.270  20.570
 1231THR     BB 8368  13.190   9.620  20.600
 1231THR    SC1 8369  13.210   9.820  20.770
 1232ILE     BB 8370  13.330   9.610  20.320
 1232ILE    SC1 8371  13.610   9.490  20.380
 1233MET     BB 8372  13.090   9.560  20.130
 1233MET    SC1 8373  13.140   9.820  19.860
 1234LEU     BB 8374  13.060   9.230  20.120
 1234LEU    SC1 8375  13.250   8.990  20.150
 1235CYS     BB 8376  12.790   9.100  19.910
 1235CYS    SC1 8377  12.520   9.160  20.000
 1236CYS     BB 8378  12.880   8.820  19.670
 1236CYS    SC1 8379  12.990   8.620  19.890
 1237MET     BB 8380  13.020   8.950  19.450
 1237MET    SC1 8381  13.340   8.940  19.690
 1238THR     BB 8382  13.250   9.030  19.130
 1238THR    SC1 8383  13.200   8.820  18.980
 1239SER     BB 8384  13.460   9.210  19.270
 1239SER    SC1 8385  13.680   9.110  19.380
 1240CYS     BB 8386  13.490   9.480  19.090
 1240CYS    SC1 8387  13.220   9.540  19.130
 1241CYS     BB 8388  13.790   9.550  19.050
 1241CYS    SC1 8389  13.970   9.340  18.970
 1242SER     BB 8390  13.760   9.860  19.000
 1242SER    SC1 8391  13.840  10.050  18.820
 1243CYS     BB 8392  13.660   9.960  19.270
 1243CYS    SC1 8393  13.440   9.880  19.460
 1244LEU     BB 8394  13.900   9.880  19.450
 1244LEU    SC1 8395  13.840   9.570  19.530
 1245LYS     BB 8396  14.110  10.060  19.320
 1245LYS    SC1 8397  14.260  10.260  19.520
 1245LYS    SC2 8398  14.470  10.420  19.540
 1246GLY     BB 8399  14.260   9.830  19.130
 1247CYS     BB 8400  14.400   9.620  19.210
 1247CYS    SC1 8401  14.270   9.410  19.370
 1248CYS     BB 8402  14.680   9.600  19.110
 1248CYS    SC1 8403  14.710   9.740  18.850
 1249SER     BB 8404  14.870   9.450  19.370
 1249SER    SC1 8405  14.710   9.420  19.550
 1250CYS     BB 8406  15.120   9.420  19.180
 1250CYS    SC1 8407  15.030   9.360  18.910
 1251GLY     BB 8408  15.350   9.410  19.450
 1252SER     BB 8409  15.340   9.370  19.800
 1252SER    SC1 8410  15.610   9.470  19.850
 1253CYS     BB 8411  15.080   9.410  19.940
 1253CYS    SC1 8412  15.050   9.210  20.180
 1254CYS     BB 8413  14.790   9.650  19.990
 1254CYS    SC1 8414  14.620   9.430  20.070
 1255LYS     BB 8415  14.800  10.000  20.010
 1255LYS    SC1 8416  14.750  10.050  20.290
 1255LYS    SC2 8417  14.700  10.110  20.560
 1256PHE     BB 8418  14.830  10.290  19.870
 1256PHE    SC1 8419  14.620  10.490  20.010
 1256PHE    SC2 8420  14.410  10.650  20.030
 1256PHE    SC3 8421  14.540  10.570  20.250
 1257ASP     BB 8422  15.050  10.310  19.630
 1257ASP    SC1 8423  15.290  10.440  19.820
 1258GLU     BB 8424  15.030  10.420  19.360
 1258GLU    SC1 8425  14.850  10.730  19.160
 1259ASP     BB 8426  15.280  10.480  19.180
 1259ASP    SC1 8427  15.360  10.700  18.970
 1260ASP     BB 8428  15.570  10.250  19.170
 1260ASP    SC1 8429  15.510  10.150  19.440
 1261SER     BB 8430  15.540  10.220  18.750
 1261SER    SC1 8431  15.360  10.270  18.590
 1262GLU     BB 8432  15.760   9.970  18.600
 1262GLU    SC1 8433  16.030  10.110  18.860
 1263PRO     BB 8434  15.600   9.840  18.360
 1263PRO    SC1 8435  15.610   9.520  18.380
 1264VAL     BB 8436  15.360   9.860  18.130
 1264VAL    SC1 8437  15.370   9.730  17.900
 1265LEU     BB 8438  15.150  10.030  18.210
 1265LEU    SC1 8439  15.080  10.150  17.920
 1266LYS     BB 8440  14.900  10.010  18.390
 1266LYS    SC1 8441  14.830  10.140  18.690
 1266LYS    SC2 8442  14.930  10.370  18.830
 1267GLY     BB 8443  14.640   9.820  18.360
 1268VAL     BB 8444  14.390  10.030  18.400
 1268VAL    SC1 8445  14.340  10.120  18.640
 1269LYS     BB 8446  14.150   9.970  18.140
 1269LYS    SC1 8447  13.890  10.020  18.300
 1269LYS    SC2 8448  13.660  10.120  18.340
 1270LEU     BB 8449  14.290   9.730  17.980
 1270LEU    SC1 8450  14.140   9.800  17.680
 1271HIS     BB 8451  14.360   9.470  18.170
 1271HIS    SC1 8452  14.220   9.510  18.430
 1271HIS    SC2 8453  14.050   9.670  18.570
 1271HIS    SC3 8454  14.300   9.600  18.670
 1272TYR     BB 8455  14.500   9.210  18.050
 1272TYR    SC1 8456  14.600   9.370  17.800
 1272TYR    SC2 8457  14.700   9.370  17.540
 1272TYR    SC3 8458  14.430   9.410  17.590
 1273THR     BB 8459  14.510   8.940  18.190
 1273THR    SC1 8460  14.350   8.770  18.300
 1274CHOL   ROH 8461  12.120  18.760  15.560
 1274CHOL    R1 8462  12.370  18.760  15.690
 1274CHOL    R2 8463  12.530  18.980  15.700
 1274CHOL    R3 8464  12.520  18.940  15.970
 1274CHOL    R4 8465  12.760  19.100  15.930
 1274CHOL    R5 8466  12.740  18.910  16.040
 1274CHOL    C1 8467  12.880  19.130  16.320
 1274CHOL    C2 8468  13.050  19.020  16.570
 1275CHOL   ROH 8469  21.550   6.900  17.760
 1275CHOL    R1 8470  21.520   6.970  17.480
 1275CHOL    R2 8471  21.730   7.070  17.330
 1275CHOL    R3 8472  21.680   6.860  17.170
 1275CHOL    R4 8473  21.840   7.050  17.010
 1275CHOL    R5 8474  21.640   6.960  16.960
 1275CHOL    C1 8475  21.850   6.830  16.660
 1275CHOL    C2 8476  21.920   6.630  16.470
 1276CHOL   ROH 8477   7.930  16.940  17.340
 1276CHOL    R1 8478   7.880  17.080  17.100
 1276CHOL    R2 8479   7.960  16.990  16.850
 1276CHOL    R3 8480   7.700  17.030  16.790
 1276CHOL    R4 8481   7.820  16.950  16.530
 1276CHOL    R5 8482   7.700  17.130  16.570
 1276CHOL    C1 8483   7.490  16.970  16.300
 1276CHOL    C2 8484   7.370  17.020  15.940
 1277CHOL   ROH 8485   1.880  21.860  13.790
 1277CHOL    R1 8486   2.000  21.730  14.010
 1277CHOL    R2 8487   2.210  21.840  14.160
 1277CHOL    R3 8488   2.040  21.800  14.370
 1277CHOL    R4 8489   2.300  21.840  14.490
 1277CHOL    R5 8490   2.170  21.670  14.520
 1277CHOL    C1 8491   2.200  21.790  14.880
 1277CHOL    C2 8492   2.360  22.000  15.120
 1278CHOL   ROH 8493  -0.184   2.450  17.090
 1278CHOL    R1 8494   0.000   2.490  16.880
 1278CHOL    R2 8495   0.020   2.720  16.730
 1278CHOL    R3 8496   0.280   2.710  16.800
 1278CHOL    R4 8497   0.270   2.900  16.580
 1278CHOL    R5 8498   0.400   2.730  16.600
 1278CHOL    C1 8499   0.660   3.000  16.560
 1278CHOL    C2 8500   0.910   3.070  16.380
 1279CHOL   ROH 8501  21.020  13.670  14.700
 1279CHOL    R1 8502  20.840  13.750  14.900
 1279CHOL    R2 8503  20.820  13.600  15.130
 1279CHOL    R3 8504  20.860  13.850  15.250
 1279CHOL    R4 8505  20.810  13.670  15.470
 1279CHOL    R5 8506  20.700  13.860  15.430
 1279CHOL    C1 8507  20.840  13.930  15.780
 1279CHOL    C2 8508  21.150  13.780  16.150
 1280CHOL   ROH 8509  15.380   7.380  16.640
 1280CHOL    R1 8510  15.450   7.550  16.430
 1280CHOL    R2 8511  15.650   7.490  16.250
 1280CHOL    R3 8512  15.450   7.530  16.070
 1280CHOL    R4 8513  15.700   7.590  15.920
 1280CHOL    R5 8514  15.530   7.720  15.940
 1280CHOL    C1 8515  15.540   7.700  15.560
 1280CHOL    C2 8516  15.400   7.630  15.220
 1281CHOL   ROH 8517  15.000  15.740  14.560
 1281CHOL    R1 8518  14.980  15.590  14.800
 1281CHOL    R2 8519  15.190  15.540  14.970
 1281CHOL    R3 8520  15.030  15.660  15.150
 1281CHOL    R4 8521  15.260  15.550  15.310
 1281CHOL    R5 8522  15.050  15.510  15.340
 1281CHOL    C1 8523  15.150  15.660  15.680
 1281CHOL    C2 8524  15.010  16.100  15.910
 1282CHOL   ROH 8525  22.340  10.460  14.680
 1282CHOL    R1 8526  22.380  10.480  14.960
 1282CHOL    R2 8527  22.520  10.690  15.070
 1282CHOL    R3 8528  22.300  10.710  15.230
 1282CHOL    R4 8529  22.510  10.840  15.380
 1282CHOL    R5 8530  22.380  10.680  15.450
 1282CHOL    C1 8531  22.290  10.950  15.710
 1282CHOL    C2 8532  22.440  11.090  16.010
 1283CHOL   ROH 8533  17.590  15.210  14.500
 1283CHOL    R1 8534  17.620  15.380  14.720
 1283CHOL    R2 8535  17.530  15.310  14.970
 1283CHOL    R3 8536  17.790  15.370  15.040
 1283CHOL    R4 8537  17.650  15.330  15.300
 1283CHOL    R5 8538  17.770  15.500  15.240
 1283CHOL    C1 8539  17.960  15.400  15.550
 1283CHOL    C2 8540  18.030  15.500  15.860
 1284CHOL   ROH 8541   1.720  13.310  14.690
 1284CHOL    R1 8542   1.750  13.180  14.930
 1284CHOL    R2 8543   1.560  13.190  15.130
 1284CHOL    R3 8544   1.570  12.920  15.120
 1284CHOL    R4 8545   1.450  12.970  15.380
 1284CHOL    R5 8546   1.620  12.850  15.340
 1284CHOL    C1 8547   1.400  12.590  15.510
 1284CHOL    C2 8548   1.720  12.300  15.670
 1285CHOL   ROH 8549   5.930   6.240  14.290
 1285CHOL    R1 8550   6.150   6.300  14.450
 1285CHOL    R2 8551   6.140   6.470  14.670
 1285CHOL    R3 8552   6.250   6.260  14.800
 1285CHOL    R4 8553   6.410   6.490  14.880
 1285CHOL    R5 8554   6.480   6.300  14.800
 1285CHOL    C1 8555   6.670   6.300  15.130
 1285CHOL    C2 8556   6.850   6.000  15.360
 1286CHOL   ROH 8557  18.510   5.820  13.640
 1286CHOL    R1 8558  18.610   5.590  13.770
 1286CHOL    R2 8559  18.690   5.590  14.030
 1286CHOL    R3 8560  18.520   5.390  14.060
 1286CHOL    R4 8561  18.660   5.390  14.310
 1286CHOL    R5 8562  18.640   5.220  14.180
 1286CHOL    C1 8563  18.480   5.080  14.500
 1286CHOL    C2 8564  18.650   4.970  14.830
 1287CHOL   ROH 8565   4.440  15.030  14.820
 1287CHOL    R1 8566   4.500  14.980  15.100
 1287CHOL    R2 8567   4.560  15.180  15.270
 1287CHOL    R3 8568   4.350  15.080  15.410
 1287CHOL    R4 8569   4.490  15.250  15.600
 1287CHOL    R5 8570   4.440  15.040  15.630
 1287CHOL    C1 8571   4.260  15.190  15.930
 1287CHOL    C2 8572   4.100  15.220  16.300
 1288CHOL   ROH 8573   0.900  11.100  17.820
 1288CHOL    R1 8574   0.900  11.170  17.550
 1288CHOL    R2 8575   1.130  11.160  17.390
 1288CHOL    R3 8576   0.980  11.010  17.230
 1288CHOL    R4 8577   1.190  11.110  17.050
 1288CHOL    R5 8578   0.970  11.120  17.020
 1288CHOL    C1 8579   1.080  10.930  16.710
 1288CHOL    C2 8580   1.100  11.240  16.580
 1289CHOL   ROH 8581   9.430   9.720  16.260
 1289CHOL    R1 8582   9.240   9.750  16.060
 1289CHOL    R2 8583   9.300   9.880  15.820
 1289CHOL    R3 8584   9.210   9.650  15.710
 1289CHOL    R4 8585   9.200   9.850  15.490
 1289CHOL    R5 8586   9.030   9.730  15.560
 1289CHOL    C1 8587   9.050   9.620  15.200
 1289CHOL    C2 8588   9.040   9.510  14.760
 1290CHOL   ROH 8589  20.980  20.260  17.460
 1290CHOL    R1 8590  20.840  20.390  17.250
 1290CHOL    R2 8591  20.970  20.510  17.040
 1290CHOL    R3 8592  20.820  20.350  16.890
 1290CHOL    R4 8593  20.850  20.590  16.720
 1290CHOL    R5 8594  20.660  20.500  16.780
 1290CHOL    C1 8595  20.640  20.470  16.400
 1290CHOL    C2 8596  20.320  20.350  16.390
 1291CHOL   ROH 8597  18.230  22.020  15.560
 1291CHOL    R1 8598  18.510  22.030  15.600
 1291CHOL    R2 8599  18.630  21.860  15.780
 1291CHOL    R3 8600  18.780  21.790  15.570
 1291CHOL    R4 8601  18.950  21.720  15.800
 1291CHOL    R5 8602  19.010  21.850  15.630
 1291CHOL    C1 8603  19.270  21.570  15.600
 1291CHOL    C2 8604  19.610  21.540  15.460
 1292CHOL   ROH 8605  15.160   0.900  13.310
 1292CHOL    R1 8606  15.240   0.830  13.570
 1292CHOL    R2 8607  15.500   0.880  13.660
 1292CHOL    R3 8608  15.360   1.000  13.860
 1292CHOL    R4 8609  15.640   0.990  13.950
 1292CHOL    R5 8610  15.470   0.920  14.060
 1292CHOL    C1 8611  15.600   1.170  14.310
 1292CHOL    C2 8612  15.790   1.420  14.400
 1293CHOL   ROH 8613  21.270  12.490  15.070
 1293CHOL    R1 8614  21.340  12.510  15.350
 1293CHOL    R2 8615  21.170  12.580  15.550
 1293CHOL    R3 8616  21.240  12.340  15.660
 1293CHOL    R4 8617  21.050  12.450  15.850
 1293CHOL    R5 8618  21.250  12.390  15.890
 1293CHOL    C1 8619  21.060  12.160  16.130
 1293CHOL    C2 8620  21.240  12.000  16.490
 1294CHOL   ROH 8621   2.040  11.640  17.920
 1294CHOL    R1 8622   2.150  11.640  17.660
 1294CHOL    R2 8623   2.120  11.430  17.480
 1294CHOL    R3 8624   2.020  11.620  17.320
 1294CHOL    R4 8625   2.140  11.420  17.140
 1294CHOL    R5 8626   2.180  11.630  17.140
 1294CHOL    C1 8627   2.060  11.590  16.780
 1294CHOL    C2 8628   2.340  11.560  16.370
 1295CHOL   ROH 8629  14.330  18.500  17.360
 1295CHOL    R1 8630  14.370  18.370  17.120
 1295CHOL    R2 8631  14.280  18.480  16.880
 1295CHOL    R3 8632  14.540  18.440  16.800
 1295CHOL    R4 8633  14.390  18.450  16.550
 1295CHOL    R5 8634  14.530  18.290  16.620
 1295CHOL    C1 8635  14.700  18.400  16.290
 1295CHOL    C2 8636  14.990  18.410  16.110
 1296CHOL   ROH 8637  12.490  13.420  14.220
 1296CHOL    R1 8638  12.400  13.560  14.450
 1296CHOL    R2 8639  12.160  13.510  14.570
 1296CHOL    R3 8640  12.310  13.470  14.790
 1296CHOL    R4 8641  12.030  13.500  14.890
 1296CHOL    R5 8642  12.210  13.620  14.950
 1296CHOL    C1 8643  12.100  13.470  15.290
 1296CHOL    C2 8644  12.030  13.690  15.500
 1297CHOL   ROH 8645   2.120   0.730  14.330
 1297CHOL    R1 8646   1.950   0.700  14.560
 1297CHOL    R2 8647   2.030   0.570  14.780
 1297CHOL    R3 8648   1.970   0.810  14.900
 1297CHOL    R4 8649   2.050   0.630  15.120
 1297CHOL    R5 8650   1.860   0.740  15.110
 1297CHOL    C1 8651   2.000   0.890  15.430
 1297CHOL    C2 8652   1.860   0.970  15.730
 1298CHOL   ROH 8653   3.270  16.240  17.670
 1298CHOL    R1 8654   3.230  16.110  17.430
 1298CHOL    R2 8655   3.030  16.190  17.250
 1298CHOL    R3 8656   3.240  16.190  17.080
 1298CHOL    R4 8657   3.010  16.250  16.910
 1298CHOL    R5 8658   3.160  16.100  16.870
 1298CHOL    C1 8659   3.190  16.290  16.550
 1298CHOL    C2 8660   3.360  16.010  16.280
 1299CHOL   ROH 8661   8.110   5.470  16.150
 1299CHOL    R1 8662   7.920   5.590  15.970
 1299CHOL    R2 8663   7.760   5.450  15.800
 1299CHOL    R3 8664   7.560   5.600  15.920
 1299CHOL    R4 8665   7.450   5.510  15.670
 1299CHOL    R5 8666   7.460   5.710  15.740
 1299CHOL    C1 8667   7.080   5.670  15.700
 1299CHOL    C2 8668   6.740   5.690  15.870
 1300CHOL   ROH 8669  17.920   9.610  17.570
 1300CHOL    R1 8670  17.910   9.820  17.390
 1300CHOL    R2 8671  18.090   9.850  17.180
 1300CHOL    R3 8672  17.870   9.850  17.020
 1300CHOL    R4 8673  18.100   9.840  16.840
 1300CHOL    R5 8674  17.940   9.980  16.840
 1300CHOL    C1 8675  17.900   9.830  16.490
 1300CHOL    C2 8676  17.890   9.640  16.200
 1301CHOL   ROH 8677  21.380   0.800  17.140
 1301CHOL    R1 8678  21.450   0.660  16.910
 1301CHOL    R2 8679  21.460   0.780  16.660
 1301CHOL    R3 8680  21.710   0.680  16.650
 1301CHOL    R4 8681  21.650   0.750  16.380
 1301CHOL    R5 8682  21.720   0.560  16.450
 1301CHOL    C1 8683  22.010   0.640  16.210
 1301CHOL    C2 8684  21.980   0.470  15.890
 1302CHOL   ROH 8685  22.890  21.790  14.010
 1302CHOL    R1 8686  23.000  21.900  14.250
 1302CHOL    R2 8687  22.890  22.120  14.370
 1302CHOL    R3 8688  22.890  21.960  14.590
 1302CHOL    R4 8689  22.950  22.230  14.690
 1302CHOL    R5 8690  23.070  22.050  14.720
 1302CHOL    C1 8691  23.000  22.140  15.090
 1302CHOL    C2 8692  22.890  22.030  15.370
 1303CHOL   ROH 8693   9.090   8.140  16.430
 1303CHOL    R1 8694   9.030   8.170  16.160
 1303CHOL    R2 8695   8.850   8.000  16.030
 1303CHOL    R3 8696   8.720   8.230  15.970
 1303CHOL    R4 8697   8.700   8.060  15.730
 1303CHOL    R5 8698   8.770   8.270  15.740
 1303CHOL    C1 8699   8.480   8.320  15.490
 1303CHOL    C2 8700   8.170   8.060  15.360
 1304CHOL   ROH 8701   6.540   7.890  13.850
 1304CHOL    R1 8702   6.590   7.960  14.120
 1304CHOL    R2 8703   6.570   7.780  14.320
 1304CHOL    R3 8704   6.830   7.850  14.370
 1304CHOL    R4 8705   6.720   7.760  14.630
 1304CHOL    R5 8706   6.820   7.950  14.590
 1304CHOL    C1 8707   7.050   7.810  14.860
 1304CHOL    C2 8708   7.210   8.010  15.080
 1305CHOL   ROH 8709  10.610  15.060  17.720
 1305CHOL    R1 8710  10.460  15.010  17.500
 1305CHOL    R2 8711  10.340  15.210  17.340
 1305CHOL    R3 8712  10.470  15.090  17.140
 1305CHOL    R4 8713  10.240  15.210  17.010
 1305CHOL    R5 8714  10.300  15.000  17.000
 1305CHOL    C1 8715  10.310  15.090  16.630
 1305CHOL    C2 8716  10.200  15.070  16.340
 1306CHOL   ROH 8717  15.480   4.030  13.380
 1306CHOL    R1 8718  15.400   4.020  13.650
 1306CHOL    R2 8719  15.470   3.820  13.820
 1306CHOL    R3 8720  15.560   4.020  13.970
 1306CHOL    R4 8721  15.440   3.830  14.160
 1306CHOL    R5 8722  15.390   4.040  14.150
 1306CHOL    C1 8723  15.510   4.020  14.510
 1306CHOL    C2 8724  15.130   3.910  14.790
 1307CHOL   ROH 8725  19.180  17.580  17.560
 1307CHOL    R1 8726  19.250  17.450  17.310
 1307CHOL    R2 8727  19.090  17.460  17.090
 1307CHOL    R3 8728  19.330  17.550  16.970
 1307CHOL    R4 8729  19.160  17.470  16.750
 1307CHOL    R5 8730  19.360  17.410  16.790
 1307CHOL    C1 8731  19.410  17.560  16.440
 1307CHOL    C2 8732  19.370  17.660  16.080
 1308CHOL   ROH 8733  13.980   3.610  13.650
 1308CHOL    R1 8734  14.030   3.630  13.930
 1308CHOL    R2 8735  13.900   3.800  14.090
 1308CHOL    R3 8736  13.850   3.570  14.240
 1308CHOL    R4 8737  13.820   3.800  14.430
 1308CHOL    R5 8738  13.950   3.620  14.450
 1308CHOL    C1 8739  13.730   3.580  14.760
 1308CHOL    C2 8740  13.630   3.280  15.010
 1309CHOL   ROH 8741  10.740  16.360  17.540
 1309CHOL    R1 8742  10.820  16.230  17.300
 1309CHOL    R2 8743  10.790  16.330  17.050
 1309CHOL    R3 8744  11.060  16.280  17.030
 1309CHOL    R4 8745  10.990  16.380  16.770
 1309CHOL    R5 8746  11.090  16.190  16.810
 1309CHOL    C1 8747  11.350  16.360  16.590
 1309CHOL    C2 8748  11.230  16.140  16.200
 1310CHOL   ROH 8749   7.900   8.870  16.930
 1310CHOL    R1 8750   7.860   8.870  16.650
 1310CHOL    R2 8751   7.640   8.760  16.530
 1310CHOL    R3 8752   7.610   9.000  16.420
 1310CHOL    R4 8753   7.420   8.830  16.280
 1310CHOL    R5 8754   7.570   8.960  16.190
 1310CHOL    C1 8755   7.260   9.100  16.030
 1310CHOL    C2 8756   7.100   9.020  15.790
 1311CHOL   ROH 8757  14.590  13.270  14.330
 1311CHOL    R1 8758  14.470  13.270  14.590
 1311CHOL    R2 8759  14.360  13.040  14.700
 1311CHOL    R3 8760  14.520  13.100  14.910
 1311CHOL    R4 8761  14.270  13.010  15.030
 1311CHOL    R5 8762  14.380  13.200  15.070
 1311CHOL    C1 8763  14.380  13.050  15.420
 1311CHOL    C2 8764  14.450  13.220  15.740
 1312CHOL   ROH 8765  12.160  15.500  17.610
 1312CHOL    R1 8766  12.030  15.460  17.360
 1312CHOL    R2 8767  11.920  15.670  17.220
 1312CHOL    R3 8768  12.070  15.580  17.020
 1312CHOL    R4 8769  11.880  15.750  16.890
 1312CHOL    R5 8770  11.920  15.540  16.840
 1312CHOL    C1 8771  12.000  15.710  16.500
 1312CHOL    C2 8772  12.010  15.400  16.320
 1313CHOL   ROH 8773  13.340   6.910  16.400
 1313CHOL    R1 8774  13.430   7.040  16.170
 1313CHOL    R2 8775  13.290   7.050  15.940
 1313CHOL    R3 8776  13.320   7.320  15.960
 1313CHOL    R4 8777  13.320   7.270  15.670
 1313CHOL    R5 8778  13.470   7.380  15.790
 1313CHOL    C1 8779  13.370   7.650  15.550
 1313CHOL    C2 8780  13.360   7.910  15.270
 1314CHOL   ROH 8781  23.364   3.960  14.640
 1314CHOL    R1 8782  23.140   3.810  14.740
 1314CHOL    R2 8783  23.160   3.620  14.930
 1314CHOL    R3 8784  22.970   3.760  15.060
 1314CHOL    R4 8785  22.940   3.490  15.170
 1314CHOL    R5 8786  22.790   3.610  15.080
 1314CHOL    C1 8787  22.640   3.560  15.430
 1314CHOL    C2 8788  22.320   3.390  15.580
 1315CHOL   ROH 8789  10.000   8.030  15.680
 1315CHOL    R1 8790   9.740   8.020  15.570
 1315CHOL    R2 8791   9.660   8.190  15.370
 1315CHOL    R3 8792   9.590   7.960  15.240
 1315CHOL    R4 8793   9.390   8.160  15.160
 1315CHOL    R5 8794   9.350   7.960  15.250
 1315CHOL    C1 8795   9.170   7.920  14.920
 1315CHOL    C2 8796   9.180   7.820  14.550
 1316CHOL   ROH 8797   7.600   9.240  13.780
 1316CHOL    R1 8798   7.660   9.350  14.030
 1316CHOL    R2 8799   7.620   9.200  14.260
 1316CHOL    R3 8800   7.880   9.260  14.310
 1316CHOL    R4 8801   7.760   9.250  14.580
 1316CHOL    R5 8802   7.880   9.410  14.490
 1316CHOL    C1 8803   8.090   9.330  14.800
 1316CHOL    C2 8804   8.130   9.330  15.230
 1317CHOL   ROH 8805   6.790  11.470  17.700
 1317CHOL    R1 8806   6.810  11.490  17.420
 1317CHOL    R2 8807   6.920  11.290  17.270
 1317CHOL    R3 8808   6.680  11.300  17.140
 1317CHOL    R4 8809   6.870  11.180  16.940
 1317CHOL    R5 8810   6.740  11.360  16.910
 1317CHOL    C1 8811   6.620  11.130  16.630
 1317CHOL    C2 8812   6.380  11.120  16.400
 1318CHOL   ROH 8813  11.040   3.990  15.790
 1318CHOL    R1 8814  10.960   3.900  15.530
 1318CHOL    R2 8815  11.090   3.980  15.300
 1318CHOL    R3 8816  11.120   3.710  15.260
 1318CHOL    R4 8817  11.160   3.830  14.990
 1318CHOL    R5 8818  11.020   3.680  15.040
 1318CHOL    C1 8819  11.220   3.500  14.780
 1318CHOL    C2 8820  11.030   3.280  14.520
 1319CHOL   ROH 8821  11.060  18.900  13.910
 1319CHOL    R1 8822  10.950  19.040  14.130
 1319CHOL    R2 8823  10.750  18.930  14.290
 1319CHOL    R3 8824  10.930  18.980  14.490
 1319CHOL    R4 8825  10.660  19.040  14.600
 1319CHOL    R5 8826  10.830  19.180  14.590
 1319CHOL    C1 8827  10.770  19.170  14.970
 1319CHOL    C2 8828  10.430  19.160  15.170
 1320CHOL   ROH 8829   7.860  19.240  16.990
 1320CHOL    R1 8830   7.890  19.320  16.730
 1320CHOL    R2 8831   7.990  19.160  16.530
 1320CHOL    R3 8832   7.750  19.230  16.400
 1320CHOL    R4 8833   7.900  19.070  16.210
 1320CHOL    R5 8834   7.820  19.270  16.170
 1320CHOL    C1 8835   7.630  19.070  15.900
 1320CHOL    C2 8836   7.550  18.840  15.730
 1321CHOL   ROH 8837  19.870   8.600  17.420
 1321CHOL    R1 8838  19.920   8.440  17.200
 1321CHOL    R2 8839  19.720   8.270  17.090
 1321CHOL    R3 8840  19.770   8.400  16.860
 1321CHOL    R4 8841  19.680   8.140  16.770
 1321CHOL    R5 8842  19.860   8.240  16.710
 1321CHOL    C1 8843  19.700   8.200  16.370
 1321CHOL    C2 8844  19.870   8.080  15.950
 1322CHOL   ROH 8845  21.180  19.030  17.170
 1322CHOL    R1 8846  21.270  19.030  16.900
 1322CHOL    R2 8847  21.130  18.920  16.690
 1322CHOL    R3 8848  21.160  19.170  16.580
 1322CHOL    R4 8849  21.080  18.990  16.360
 1322CHOL    R5 8850  21.250  19.130  16.360
 1322CHOL    C1 8851  21.070  19.270  16.060
 1322CHOL    C2 8852  20.860  19.550  15.960
 1323CHOL   ROH 8853  12.750   0.890  16.280
 1323CHOL    R1 8854  12.870   0.880  16.030
 1323CHOL    R2 8855  12.900   0.650  15.880
 1323CHOL    R3 8856  12.770   0.790  15.690
 1323CHOL    R4 8857  12.840   0.540  15.560
 1323CHOL    R5 8858  12.890   0.740  15.490
 1323CHOL    C1 8859  12.690   0.610  15.190
 1323CHOL    C2 8860  12.830   0.330  15.090
 1324CHOL   ROH 8861  12.680   6.600  15.730
 1324CHOL    R1 8862  12.510   6.590  15.500
 1324CHOL    R2 8863  12.580   6.710  15.260
 1324CHOL    R3 8864  12.530   6.460  15.160
 1324CHOL    R4 8865  12.500   6.640  14.930
 1324CHOL    R5 8866  12.360   6.490  15.000
 1324CHOL    C1 8867  12.410   6.360  14.650
 1324CHOL    C2 8868  12.410   6.540  14.270
 1325CHOL   ROH 8869  16.560  19.380  17.590
 1325CHOL    R1 8870  16.350  19.410  17.400
 1325CHOL    R2 8871  16.370  19.600  17.200
 1325CHOL    R3 8872  16.320  19.380  17.040
 1325CHOL    R4 8873  16.160  19.600  16.920
 1325CHOL    R5 8874  16.090  19.400  16.980
 1325CHOL    C1 8875  16.000  19.400  16.610
 1325CHOL    C2 8876  15.750  19.240  16.290
 1326CHOL   ROH 8877   5.980   9.460  17.470
 1326CHOL    R1 8878   5.940   9.470  17.190
 1326CHOL    R2 8879   5.730   9.360  17.060
 1326CHOL    R3 8880   5.690   9.610  16.960
 1326CHOL    R4 8881   5.630   9.420  16.740
 1326CHOL    R5 8882   5.770   9.590  16.730
 1326CHOL    C1 8883   5.530   9.700  16.460
 1326CHOL    C2 8884   5.480   9.860  16.070
 1327CHOL   ROH 8885   9.430   3.590  15.750
 1327CHOL    R1 8886   9.350   3.620  15.480
 1327CHOL    R2 8887   9.270   3.400  15.330
[truncated: 73,436,401 more chars]
