# Supplementary material for: Erythro-VLPs: Anchoring SARS-CoV-2 spike proteins in erythrocyte liposomes
Source: PLoS One. 2022 Mar 11;17(3):e0263671. doi: 10.1371/journal.pone.0263671 (PMC8916654; doi:10.1371/journal.pone.0263671)
Supplement: S2 File — (GRO) [file pone.0263671.s006.gro]

Martini system
184761
    1MET     BB    1  15.444  11.070  33.096 -0.0711 -0.0498  0.3287
    1MET    SC1    2  15.413  11.036  32.721 -0.0519 -0.4055 -0.0144
    2PHE     BB    3  15.170  11.152  33.278 -0.1116  0.2698  0.1939
    2PHE    SC1    4  14.945  11.127  33.064  0.0249  0.0832 -0.0298
    2PHE    SC2    5  14.724  11.002  32.970  0.3041 -0.2085 -0.3235
    2PHE    SC3    6  14.727  11.271  32.996 -0.2114 -0.2243  0.0525
    3VAL     BB    7  15.207  11.539  33.177  0.2617 -0.0565  0.1583
    3VAL    SC1    8  15.199  11.537  32.912 -0.0090  0.3049  0.1567
    4PHE     BB    9  14.970  11.579  33.461 -0.0218 -0.2316 -0.1805
    4PHE    SC1   10  14.682  11.573  33.353  0.4823  0.0227  0.1412
    4PHE    SC2   11  14.417  11.542  33.396  0.5160  0.2802  0.5930
    4PHE    SC3   12  14.507  11.611  33.151  0.2146 -0.2673  0.3097
    5LEU     BB   13  15.138  11.734  33.661 -0.1710 -0.0702  0.0994
    5LEU    SC1   14  15.448  11.878  33.662  0.0987  0.2485  0.1503
    6VAL     BB   15  15.150  11.770  34.012 -0.1776 -0.0711 -0.1465
    6VAL    SC1   16  15.190  11.787  34.274  0.1998  0.0023 -0.2033
    7LEU     BB   17  14.844  11.522  34.097 -0.2782 -0.0048 -0.0015
    7LEU    SC1   18  14.660  11.543  33.833  0.0317  0.1280  0.1177
    8LEU     BB   19  14.781  11.263  34.278 -0.0135 -0.0512  0.0224
    8LEU    SC1   20  14.690  10.998  34.080 -0.2212 -0.1297 -0.0580
    9PRO     BB   21  14.976  11.196  34.559 -0.1859 -0.1208 -0.1073
    9PRO    SC1   22  15.150  10.973  34.462 -0.0608  0.2186 -0.3690
   10LEU     BB   23  15.086  11.464  34.663 -0.0216  0.0960 -0.1150
   10LEU    SC1   24  15.443  11.517  34.656  0.0785 -0.2628  0.1026
   11VAL     BB   25  14.950  11.782  34.705  0.2483 -0.1477  0.1549
   11VAL    SC1   26  15.172  11.900  34.788  0.2349 -0.0001 -0.0151
   12SER     BB   27  14.677  11.953  34.810 -0.1776  0.2666 -0.3036
   12SER    SC1   28  14.498  11.975  34.673  0.0428 -0.1381 -0.1167
   13SER     BB   29  14.721  12.128  35.214 -0.2581  0.0703  0.1515
   13SER    SC1   30  14.979  12.152  35.213  0.0399  0.0189  0.0973
   14GLN     BB   31  14.530  12.118  35.488 -0.1288  0.0244  0.2323
   14GLN    SC1   32  14.720  11.845  35.671  0.0548 -0.0344  0.3109
   15CYS     BB   33  14.410  12.421  35.494  0.1827 -0.1319 -0.1800
   15CYS    SC1   34  14.171  12.526  35.657  0.3434  0.1217 -0.2254
   16VAL     BB   35  14.578  12.639  35.300  0.1584 -0.0303  0.0508
   16VAL    SC1   36  14.730  12.777  35.466  0.1901  0.0010 -0.0041
   17ASN     BB   37  14.558  12.678  35.017  0.0335 -0.1341 -0.0361
   17ASN    SC1   38  14.634  12.470  34.846  0.1523  0.3096  0.1456
   18LEU     BB   39  14.437  12.883  34.841 -0.3400  0.2139  0.0357
   18LEU    SC1   40  14.195  13.078  34.819 -0.0129  0.0933  0.2862
   19THR     BB   41  14.483  12.827  34.499  0.1698 -0.2220 -0.2195
   19THR    SC1   42  14.597  13.009  34.351 -0.1010  0.0647 -0.0871
   20THR     BB   43  14.577  12.499  34.344  0.2035  0.0808 -0.1421
   20THR    SC1   44  14.385  12.351  34.440  0.3447  0.1061  0.1923
   21ARG     BB   45  14.641  12.579  34.066 -0.1543 -0.2667  0.4496
   21ARG    SC1   46  14.840  12.756  33.977  0.0343  0.1136 -0.1614
   21ARG    SC2   47  14.961  13.074  34.010 -0.2410  0.1418 -0.1184
   22THR     BB   48  14.334  12.490  33.848 -0.1228  0.1874 -0.0792
   22THR    SC1   49  14.158  12.488  34.039 -0.1299  0.0142 -0.0862
   23GLN     BB   50  14.405  12.442  33.542  0.0695  0.1280 -0.0681
   23GLN    SC1   51  14.748  12.523  33.539 -0.2392 -0.0474 -0.2941
   24LEU     BB   52  14.291  12.440  33.290 -0.1687 -0.0725  0.2282
   24LEU    SC1   53  14.454  12.255  33.077  0.1254 -0.1538  0.0028
   25PRO     BB   54  14.058  12.577  33.019  0.0858 -0.0009  0.0595
   25PRO    SC1   55  14.239  12.694  32.812  0.2268  0.3785 -0.1838
   26PRO     BB   56  13.978  12.250  32.858  0.1520  0.0260 -0.1839
   26PRO    SC1   57  14.177  12.239  32.663  0.1240  0.0946 -0.1014
   27ALA     BB   58  13.648  12.135  32.834  0.2857  0.0732  0.0341
   28TYR     BB   59  13.415  11.951  32.688  0.2339 -0.2688  0.1991
   28TYR    SC1   60  13.526  11.964  32.395  0.0417 -0.1910  0.0791
   28TYR    SC2   61  13.447  12.026  32.145 -0.1284 -0.0192  0.1726
   28TYR    SC3   62  13.648  12.163  32.261  0.1028 -0.2463  0.0519
   29THR     BB   63  13.086  11.846  32.748  0.0321 -0.2064 -0.2039
   29THR    SC1   64  13.070  11.691  32.957 -0.2229  0.2338  0.1204
   30ASN     BB   65  12.814  11.851  32.509  0.1929  0.1672 -0.0950
   30ASN    SC1   66  12.663  11.641  32.605  0.2732 -0.2233 -0.1860
   31SER     BB   67  12.959  11.840  32.227 -0.0250  0.0545  0.0247
   31SER    SC1   68  13.173  11.661  32.249 -0.1191  0.2576  0.1029
   32PHE     BB   69  12.826  11.987  32.025 -0.2043  0.3930 -0.0244
   32PHE    SC1   70  13.044  12.189  31.866 -0.0616  0.2081 -0.0020
   32PHE    SC2   71  13.125  12.445  31.896  0.1269  0.1262  0.2084
   32PHE    SC3   72  13.282  12.268  31.766 -0.0081  0.1184  0.0535
   33THR     BB   73  12.494  11.919  32.003 -0.2780  0.0472  0.0371
   33THR    SC1   74  12.365  11.789  31.818 -0.1612  0.0862 -0.0732
   34ARG     BB   75  12.394  12.038  32.319  0.1449  0.3545 -0.2691
   34ARG    SC1   76  12.619  12.260  32.397 -0.1472 -0.0225  0.1412
   34ARG    SC2   77  12.666  12.421  32.138 -0.2656 -0.3155  0.2040
   35GLY     BB   78  12.200  11.898  32.462 -0.0611  0.1795 -0.1909
   36VAL     BB   79  12.161  11.823  32.734  0.0297  0.0602 -0.0789
   36VAL    SC1   80  12.222  11.609  32.878  0.0341  0.0021 -0.1665
   37TYR     BB   81  11.854  11.893  32.809 -0.3176 -0.1646  0.0113
   37TYR    SC1   82  11.901  11.927  33.128 -0.2055  0.0764  0.0865
   37TYR    SC2   83  11.945  12.040  33.369  0.0842 -0.2300  0.1861
   37TYR    SC3   84  11.974  11.774  33.337  0.2970 -0.1643 -0.2442
   38TYR     BB   85  11.710  12.144  32.682 -0.0607 -0.0460  0.1657
   38TYR    SC1   86  11.897  12.348  32.626  0.1995  0.1105  0.1152
   38TYR    SC2   87  11.974  12.596  32.697  0.0336  0.1708  0.0886
   38TYR    SC3   88  12.011  12.512  32.444 -0.2490  0.3071 -0.0022
   39PRO     BB   89  11.505  12.397  32.880  0.2899 -0.0275 -0.3568
   39PRO    SC1   90  11.683  12.387  33.079 -0.2002  0.0857 -0.1130
   40ASP     BB   91  11.167  12.387  32.901  0.2472  0.0343  0.2110
   40ASP    SC1   92  11.056  12.501  33.190  0.2333 -0.1494 -0.0484
   41LYS     BB   93  11.048  12.149  32.778 -0.0030 -0.0026  0.2856
   41LYS    SC1   94  11.294  11.946  32.624  0.1384  0.1658 -0.0875
   41LYS    SC2   95  11.443  11.712  32.668  0.2250  0.1738  0.3380
   42VAL     BB   96  10.744  12.299  32.612  0.3190 -0.0587 -0.0194
   42VAL    SC1   97  10.642  12.489  32.767  0.3779  0.1246 -0.2011
   43PHE     BB   98  10.779  12.288  32.275 -0.2692 -0.0263  0.0582
   43PHE    SC1   99  10.672  12.414  32.049 -0.1093 -0.0438  0.0147
   43PHE    SC2  100  10.420  12.447  31.959 -0.0853 -0.1975 -0.1136
   43PHE    SC3  101  10.624  12.567  31.831 -0.1028  0.0237  0.0602
   44ARG     BB  102  11.109  12.173  32.181 -0.1086 -0.2264  0.2262
   44ARG    SC1  103  11.313  12.388  32.323 -0.0590  0.1088 -0.0858
   44ARG    SC2  104  11.547  12.575  32.387  0.1680 -0.2386 -0.1367
   45SER     BB  105  11.129  12.225  31.854 -0.3512 -0.1272 -0.1561
   45SER    SC1  106  11.070  12.067  31.704 -0.1272 -0.3669 -0.0709
   46SER     BB  107  11.216  12.581  31.872  0.1390 -0.0456 -0.2680
   46SER    SC1  108  11.080  12.688  31.996  0.1011  0.2186 -0.1403
   47VAL     BB  109  11.298  12.852  31.620  0.2093  0.3570  0.0547
   47VAL    SC1  110  11.220  12.872  31.367  0.0340 -0.0054  0.0730
   48LEU     BB  111  11.392  13.043  31.866 -0.2010 -0.0174 -0.3502
   48LEU    SC1  112  11.631  13.230  31.680 -0.0833 -0.0650 -0.0979
   49HIS     BB  113  11.363  13.063  32.222 -0.0759  0.0794  0.1340
   49HIS    SC1  114  11.205  12.933  32.449  0.1174 -0.2587 -0.3422
   49HIS    SC2  115  11.163  12.827  32.694  0.3582  0.2925 -0.0430
   49HIS    SC3  116  11.009  12.751  32.485  0.2490 -0.3058  0.2344
   50SER     BB  117  11.508  13.384  32.348  0.0755  0.2485  0.0844
   50SER    SC1  118  11.637  13.444  32.148 -0.0576 -0.2581  0.2100
   51THR     BB  119  11.706  13.579  32.607  0.0377  0.1903 -0.0686
   51THR    SC1  120  11.644  13.818  32.526  0.1672  0.2572  0.0247
   52GLN     BB  121  11.884  13.477  32.899  0.1573 -0.0636  0.2940
   52GLN    SC1  122  11.713  13.808  33.045 -0.3603  0.1483  0.0526
   53ASP     BB  123  12.074  13.239  33.055  0.2596  0.0239  0.0969
   53ASP    SC1  124  11.978  13.242  33.329  0.2117  0.0521 -0.2019
   54LEU     BB  125  12.257  12.962  33.010  0.0524 -0.0976 -0.1923
   54LEU    SC1  126  12.033  12.776  33.138  0.1437  0.0595 -0.2582
   55PHE     BB  127  12.491  12.715  33.076 -0.0926 -0.3109  0.1379
   55PHE    SC1  128  12.381  12.487  32.979 -0.2594  0.2890 -0.1625
   55PHE    SC2  129  12.306  12.323  32.778 -0.1255  0.3108 -0.2319
   55PHE    SC3  130  12.226  12.272  33.030  0.3400 -0.1700 -0.1635
   56LEU     BB  131  12.799  12.796  32.918  0.0345 -0.0645  0.1367
   56LEU    SC1  132  12.943  12.672  33.167 -0.0147 -0.1601 -0.2819
   57PRO     BB  133  12.910  12.845  32.725  0.0512 -0.1220  0.0997
   57PRO    SC1  134  12.874  12.735  32.445  0.0687 -0.0712  0.0396
   58PHE     BB  135  13.287  12.903  32.709  0.1080 -0.3426  0.3806
   58PHE    SC1  136  13.410  13.128  32.833 -0.4797  0.2390 -0.1200
   58PHE    SC2  137  13.379  13.378  32.928  0.1230  0.4023 -0.3090
   58PHE    SC3  138  13.609  13.244  32.973 -0.1522 -0.0880 -0.2943
   59PHE     BB  139  13.362  13.065  32.362  0.1422  0.3959  0.1216
   59PHE    SC1  140  13.499  12.824  32.198  0.0991  0.1125 -0.0117
   59PHE    SC2  141  13.538  12.589  32.072 -0.1254  0.0499  0.0319
   59PHE    SC3  142  13.661  12.812  31.982 -0.1001 -0.0371 -0.1558
   60SER     BB  143  13.644  13.283  32.410 -0.0349  0.0813  0.0945
   60SER    SC1  144  13.591  13.509  32.396  0.0159 -0.1504 -0.2223
   61ASN     BB  145  13.868  13.055  32.545 -0.1706 -0.1040 -0.2487
   61ASN    SC1  146  14.180  13.166  32.547  0.1220  0.1792 -0.1005
   62VAL     BB  147  13.779  12.792  32.669  0.0348 -0.1750  0.3309
   62VAL    SC1  148  13.815  12.577  32.518 -0.2077  0.0915 -0.1272
   63THR     BB  149  13.616  12.669  32.946  0.0866 -0.1142 -0.0883
   63THR    SC1  150  13.637  12.797  33.172 -0.0138 -0.2455 -0.0036
   64TRP     BB  151  13.316  12.484  32.990  0.2137  0.1458  0.2062
   64TRP    SC1  152  13.180  12.421  32.744 -0.1028  0.1275  0.0362
   64TRP    SC2  153  13.079  12.286  32.533 -0.2244  0.0511  0.1417
   64TRP    SC3  154  13.301  12.437  32.503 -0.5940  0.5610 -0.2001
   64TRP    SC4  155  13.192  12.313  32.289 -0.4735  0.0452  0.0224
   65PHE     BB  156  13.247  12.267  33.223  0.0850 -0.1000 -0.0004
   65PHE    SC1  157  13.300  12.469  33.456 -0.0315 -0.0828  0.2208
   65PHE    SC2  158  13.375  12.559  33.699  0.0652  0.0260  0.1524
   65PHE    SC3  159  13.289  12.733  33.512  0.0053 -0.0557  0.1032
   66HIS     BB  160  12.983  12.040  33.346 -0.1094  0.2618  0.0277
   66HIS    SC1  161  12.800  12.126  33.129 -0.1771  0.3858  0.1197
   66HIS    SC2  162  12.628  12.035  32.941  0.1130 -0.2306  0.1290
   66HIS    SC3  163  12.767  12.262  32.898 -0.3233  0.0060 -0.0933
   67ALA     BB  164  12.964  11.748  33.455 -0.0140 -0.2921  0.2044
   68ILE     BB  165  12.837  11.412  33.526 -0.0873  0.0053  0.0903
   68ILE    SC1  166  12.541  11.342  33.589 -0.0244 -0.0780  0.3019
   69HIS     BB  167  12.957  11.072  33.546  0.0389 -0.2023  0.1625
   69HIS    SC1  168  12.999  11.037  33.261  0.0523  0.2306 -0.0653
   69HIS    SC2  169  12.940  11.186  33.043  0.1308 -0.0761 -0.3039
   69HIS    SC3  170  12.981  10.920  33.018  0.3283 -0.0868  0.0588
   70VAL     BB  171  13.059  10.835  33.766 -0.1639  0.0382  0.0570
   70VAL    SC1  172  13.115  10.966  33.990  0.2179 -0.1745  0.0935
   71SER     BB  173  13.199  10.524  33.790  0.1403  0.1124  0.2853
   71SER    SC1  174  13.122  10.305  33.750 -0.1882 -0.0367  0.2830
   72GLY     BB  175  13.511  10.611  33.895 -0.1214 -0.1299 -0.1095
   73THR     BB  176  13.800  10.584  33.709  0.0886  0.1200  0.0531
   73THR    SC1  177  13.999  10.416  33.699  0.3287  0.3931  0.1174
   74ASN     BB  178  13.769  10.824  33.501 -0.0504 -0.0513  0.0710
   74ASN    SC1  179  13.466  10.816  33.373  0.2434  0.3193 -0.1546
   75GLY     BB  180  14.056  10.919  33.478  0.2855  0.1390 -0.2072
   76THR     BB  181  13.942  11.273  33.435  0.1810  0.0069  0.1617
   76THR    SC1  182  13.803  11.259  33.215  0.1309 -0.3023  0.2082
   77LYS     BB  183  13.978  11.545  33.694 -0.0140 -0.0937  0.0582
   77LYS    SC1  184  14.159  11.377  33.842 -0.2266  0.1329  0.2956
   77LYS    SC2  185  14.347  11.180  33.808 -0.1131 -0.0257  0.0260
   78ARG     BB  186  13.786  11.846  33.699  0.0337 -0.1596  0.2225
   78ARG    SC1  187  13.626  11.777  33.399 -0.0903 -0.0080 -0.0729
   78ARG    SC2  188  13.512  11.865  33.181  0.0834  0.0343  0.1398
   79PHE     BB  189  13.790  12.176  33.775 -0.0197 -0.0509  0.0184
   79PHE    SC1  190  13.498  12.191  33.829  0.1667 -0.1210  0.2668
   79PHE    SC2  191  13.308  12.042  33.949  0.1437 -0.2310  0.0973
   79PHE    SC3  192  13.307  12.071  33.681  0.0685  0.1855  0.1359
   80ASP     BB  193  13.884  12.356  33.561  0.1526 -0.0131  0.1354
   80ASP    SC1  194  13.760  12.292  33.307  0.0628  0.1594 -0.3250
   81ASN     BB  195  13.809  12.659  33.639 -0.0569 -0.0982 -0.2097
   81ASN    SC1  196  14.059  12.855  33.493 -0.0794  0.0264  0.0438
   82PRO     BB  197  13.751  12.787  33.899 -0.1196 -0.2006 -0.0701
   82PRO    SC1  198  13.669  12.614  34.088 -0.2738 -0.2231 -0.2850
   83VAL     BB  199  13.710  13.121  34.007  0.1688  0.0657 -0.0172
   83VAL    SC1  200  13.603  13.061  34.242  0.1076 -0.2073 -0.1111
   84LEU     BB  201  13.542  13.241  33.778  0.0386 -0.0868  0.0235
   84LEU    SC1  202  13.632  13.132  33.535  0.0287  0.1457  0.3434
   85PRO     BB  203  13.233  13.192  33.894  0.1687  0.1712  0.0069
   85PRO    SC1  204  13.151  12.927  33.957  0.0110 -0.2823  0.1095
   86PHE     BB  205  13.118  13.408  34.085  0.1825 -0.1081  0.1300
   86PHE    SC1  206  13.085  13.287  34.344  0.0891  0.3757 -0.0112
   86PHE    SC2  207  12.893  13.124  34.441  0.1184  0.2523 -0.1564
   86PHE    SC3  208  13.153  13.068  34.488  0.1301  0.2294 -0.2470
   87ASN     BB  209  12.812  13.505  33.895  0.1331  0.1093  0.1985
   87ASN    SC1  210  12.747  13.808  33.942  0.3103 -0.0047  0.0023
   88ASP     BB  211  12.601  13.334  34.108  0.1188  0.0664 -0.2912
   88ASP    SC1  212  12.363  13.517  34.225  0.0131 -0.5199  0.4382
   89GLY     BB  213  12.412  13.088  34.008  0.0024  0.1183  0.0358
   90VAL     BB  214  12.510  12.783  34.099  0.1436  0.0184  0.1262
   90VAL    SC1  215  12.754  12.737  34.192  0.2050 -0.3480 -0.1941
   91TYR     BB  216  12.428  12.445  33.991  0.6655 -0.0303 -0.2696
   91TYR    SC1  217  12.362  12.448  33.662  0.0126  0.1360  0.0379
   91TYR    SC2  218  12.226  12.458  33.429 -0.0249  0.2871  0.0652
   91TYR    SC3  219  12.485  12.380  33.432 -0.1872 -0.3048  0.0509
   92PHE     BB  220  12.391  12.122  34.122 -0.1869 -0.1892  0.0756
   92PHE    SC1  221  12.599  12.100  34.353 -0.0177  0.1350  0.1470
   92PHE    SC2  222  12.697  12.128  34.603  0.1574  0.1277  0.0805
   92PHE    SC3  223  12.815  12.255  34.396 -0.0054  0.1590  0.0051
   93ALA     BB  224  12.292  11.844  34.116  0.2130 -0.0843  0.1463
   94SER     BB  225  12.140  11.554  34.295 -0.0065  0.0018 -0.4459
   94SER    SC1  226  11.947  11.589  34.446  0.2093 -0.0718  0.0250
   95THR     BB  227  12.121  11.205  34.079 -0.0414  0.0935 -0.2283
   95THR    SC1  228  12.105  11.302  33.839 -0.3275  0.0310 -0.2368
   96GLU     BB  229  12.117  10.916  34.208  0.0335 -0.2068 -0.0390
   96GLU    SC1  230  11.846  10.754  34.341 -0.0381  0.4379  0.1679
   97LYS     BB  231  12.335  10.777  34.262 -0.1064 -0.0591 -0.0081
   97LYS    SC1  232  12.350  10.506  34.301 -0.1825  0.0756 -0.2742
   97LYS    SC2  233  12.390  10.272  34.447  0.1055 -0.0126 -0.1303
   98SER     BB  234  12.498  10.865  34.610  0.0238  0.0529  0.0264
   98SER    SC1  235  12.681  10.729  34.647 -0.3074  0.0793  0.3445
   99ASN     BB  236  12.407  11.159  34.579 -0.5876 -0.2143 -0.0992
   99ASN    SC1  237  12.099  11.112  34.648 -0.3176  0.0889  0.0371
  100ILE     BB  238  12.538  11.411  34.728 -0.0363 -0.1114  0.1565
  100ILE    SC1  239  12.523  11.660  34.543 -0.2903 -0.1079  0.1780
  101ILE     BB  240  12.714  11.537  34.942 -0.0632  0.1025  0.1445
  101ILE    SC1  241  12.931  11.733  34.840  0.0172 -0.1285 -0.1399
  102ARG     BB  242  12.488  11.846  35.006 -0.3571  0.0934  0.1290
  102ARG    SC1  243  12.245  11.720  35.026 -0.1421 -0.2190  0.1254
  102ARG    SC2  244  12.026  11.561  34.905  0.0138 -0.0781 -0.1029
  103GLY     BB  245  12.626  12.133  35.128  0.1731  0.1268 -0.1170
  104TRP     BB  246  12.561  12.469  35.012 -0.0840 -0.1209 -0.2295
  104TRP    SC1  247  12.396  12.443  34.771 -0.0914 -0.0644 -0.1960
  104TRP    SC2  248  12.156  12.488  34.655 -0.1223  0.2851 -0.0100
  104TRP    SC3  249  12.375  12.446  34.502 -0.2362  0.3211 -0.1859
  104TRP    SC4  250  12.135  12.486  34.385 -0.4116 -0.1075  0.0076
  105ILE     BB  251  12.657  12.771  35.175 -0.1558 -0.1629  0.0821
  105ILE    SC1  252  12.842  12.667  35.400 -0.0937 -0.0982  0.0608
  106PHE     BB  253  12.595  13.114  35.110  0.1331  0.1731 -0.0275
  106PHE    SC1  254  12.510  13.065  34.812  0.0455 -0.0282 -0.0687
  106PHE    SC2  255  12.374  12.926  34.625  0.1027  0.1930 -0.2812
  106PHE    SC3  256  12.477  13.168  34.564  0.2968  0.1799 -0.0205
  107GLY     BB  257  12.616  13.372  35.245 -0.0650 -0.3129  0.0747
  108THR     BB  258  12.761  13.632  35.320 -0.0662 -0.2384  0.1500
  108THR    SC1  259  12.667  13.875  35.313  0.0088 -0.2131 -0.0350
  109THR     BB  260  13.071  13.590  35.337 -0.1057  0.1161 -0.0761
  109THR    SC1  261  13.269  13.661  35.183 -0.1556 -0.1442 -0.2680
  110LEU     BB  262  13.141  13.657  35.650 -0.2658 -0.1185 -0.0812
  110LEU    SC1  263  13.431  13.669  35.648  0.0686  0.0069 -0.0353
  111ASP     BB  264  12.963  13.894  35.714  0.0169 -0.1908 -0.4256
  111ASP    SC1  265  13.194  14.070  35.859  0.0839 -0.2804 -0.1364
  112SER     BB  266  12.716  13.761  35.892  0.1798 -0.2866 -0.1118
  112SER    SC1  267  12.755  13.770  36.140  0.1146  0.0246  0.1606
  113LYS     BB  268  12.477  13.518  35.739 -0.0071  0.0390  0.1305
  113LYS    SC1  269  12.407  13.363  35.996 -0.0499  0.1940  0.3456
  113LYS    SC2  270  12.421  13.406  36.259 -0.0533 -0.4025  0.1767
  114THR     BB  271  12.257  13.613  35.496  0.1356  0.0225 -0.3176
  114THR    SC1  272  12.206  13.868  35.511  0.0920 -0.0050  0.1500
  115GLN     BB  273  12.093  13.323  35.300 -0.1240 -0.0470 -0.0243
  115GLN    SC1  274  11.836  13.424  35.001  0.3467 -0.0561  0.2391
  116SER     BB  275  12.201  13.013  35.379 -0.0770  0.2005  0.2092
  116SER    SC1  276  12.395  13.024  35.545  0.1232  0.0413 -0.2600
  117LEU     BB  277  12.121  12.725  35.153  0.2482 -0.2769  0.2477
  117LEU    SC1  278  11.976  12.906  34.941  0.2286  0.2093  0.0563
  118LEU     BB  279  11.964  12.441  35.127 -0.0495 -0.0720 -0.2097
  118LEU    SC1  280  12.107  12.180  35.226 -0.2239 -0.3472 -0.1225
  119ILE     BB  281  11.652  12.248  35.091  0.1030 -0.0362  0.1999
  119ILE    SC1  282  11.577  12.326  34.800  0.0413 -0.0529  0.2115
  120VAL     BB  283  11.574  11.968  35.278 -0.1477 -0.2026  0.0076
  120VAL    SC1  284  11.802  11.835  35.254 -0.0527 -0.1086  0.3283
  121ASN     BB  285  11.248  11.814  35.308 -0.1996  0.2609 -0.3501
  121ASN    SC1  286  11.090  11.891  35.582 -0.0645  0.3162 -0.0415
  122ASN     BB  287  11.064  11.538  35.232  0.1369  0.0241  0.1624
  122ASN    SC1  288  11.081  11.310  35.413 -0.3280  0.2493  0.1632
  123ALA     BB  289  10.746  11.689  35.060  0.1433 -0.0967 -0.1792
  124THR     BB  290  10.900  11.932  34.954  0.0603 -0.0306 -0.1732
  124THR    SC1  291  11.109  11.899  34.804  0.2780  0.2465  0.0571
  125ASN     BB  292  10.828  12.118  35.226  0.1568  0.0758  0.1535
  125ASN    SC1  293  10.525  12.166  35.262  0.1812  0.2541 -0.0895
  126VAL     BB  294  11.142  12.294  35.299 -0.2004 -0.0273  0.0042
  126VAL    SC1  295  11.192  12.406  35.064  0.3195  0.1147  0.1669
  127VAL     BB  296  11.336  12.435  35.525  0.2040  0.0718 -0.1886
  127VAL    SC1  297  11.284  12.309  35.753 -0.0344  0.2434 -0.1436
  128ILE     BB  298  11.604  12.621  35.496 -0.0755  0.2067  0.0061
  128ILE    SC1  299  11.606  12.752  35.215 -0.4977  0.4463  0.1060
  129LYS     BB  300  11.885  12.735  35.688 -0.1567  0.0427 -0.1603
  129LYS    SC1  301  12.137  12.536  35.620 -0.1408 -0.0594  0.2021
  129LYS    SC2  302  12.410  12.508  35.528  0.2136 -0.0388  0.1938
  130VAL     BB  303  11.992  13.027  35.848 -0.0925  0.0233  0.0052
  130VAL    SC1  304  11.847  13.242  35.791  0.1345  0.1642 -0.0528
  131CYS     BB  305  12.155  12.932  36.047 -0.2405  0.3369  0.0591
  131CYS    SC1  306  12.048  12.710  36.235  0.1943 -0.2398 -0.0022
  132GLU     BB  307  12.521  12.844  36.034  0.1876  0.0427 -0.0007
  132GLU    SC1  308  12.521  12.929  36.436  0.1973 -0.1110 -0.0574
  133PHE     BB  309  12.803  12.735  35.877 -0.2006 -0.2720  0.0718
  133PHE    SC1  310  12.807  12.416  35.827  0.0373  0.0889 -0.3320
  133PHE    SC2  311  12.731  12.169  35.750 -0.1562  0.0060  0.0931
  133PHE    SC3  312  12.965  12.272  35.662 -0.2166 -0.1977 -0.3332
  134GLN     BB  313  13.133  12.782  35.940  0.2963  0.1402  0.1719
  134GLN    SC1  314  13.007  12.961  36.302  0.1407 -0.0006 -0.2342
  135PHE     BB  315  13.305  12.701  35.750  0.1636  0.0823  0.2947
  135PHE    SC1  316  13.413  12.416  35.717  0.3422 -0.0311 -0.3837
  135PHE    SC2  317  13.389  12.148  35.688  0.0695 -0.0406 -0.1197
  135PHE    SC3  318  13.616  12.253  35.791 -0.0094 -0.2159  0.2494
  136CYS     BB  319  13.694  12.777  35.681 -0.0126 -0.1578 -0.1756
  136CYS    SC1  320  13.978  12.637  35.746  0.1528 -0.1185 -0.3273
  137ASN     BB  321  13.747  12.998  35.464 -0.2696 -0.1375 -0.3414
  137ASN    SC1  322  13.794  13.300  35.492 -0.0824 -0.0691 -0.0516
  138ASP     BB  323  13.883  12.874  35.196  0.2150 -0.0421 -0.0023
  138ASP    SC1  324  14.078  12.698  35.245 -0.1089  0.1538 -0.0581
  139PRO     BB  325  13.730  12.771  34.899  0.3139  0.1811 -0.0683
  139PRO    SC1  326  13.639  12.996  34.733  0.0331 -0.0232 -0.2214
  140PHE     BB  327  13.601  12.433  34.854 -0.0496 -0.0536 -0.1337
  140PHE    SC1  328  13.434  12.454  34.575 -0.3621  0.0402  0.0423
  140PHE    SC2  329  13.324  12.319  34.369 -0.0764  0.0341 -0.1117
  140PHE    SC3  330  13.277  12.584  34.398 -0.6347 -0.0822  0.1884
  141LEU     BB  331  13.681  12.225  35.110 -0.2330 -0.0284 -0.1127
  141LEU    SC1  332  13.718  12.408  35.347  0.1850  0.1742 -0.0143
  142GLY     BB  333  13.566  11.930  35.241 -0.0699 -0.0549  0.0225
  143VAL     BB  334  13.523  11.646  35.320  0.0459 -0.0192 -0.2239
  143VAL    SC1  335  13.642  11.609  35.554 -0.1428  0.0829 -0.1096
  144TYR     BB  336  13.253  11.503  35.199  0.0645 -0.0098 -0.0575
  144TYR    SC1  337  13.071  11.721  35.309 -0.0341  0.0662 -0.0358
  144TYR    SC2  338  13.138  11.821  35.551 -0.0474 -0.1113  0.0429
  144TYR    SC3  339  12.885  11.846  35.460 -0.1198 -0.3094  0.1823
  145TYR     BB  340  13.049  11.274  35.221 -0.1148  0.0755  0.0424
  145TYR    SC1  341  12.790  11.388  35.410  0.1087  0.1070  0.2270
  145TYR    SC2  342  12.692  11.514  35.627  0.0210  0.5493 -0.0554
  145TYR    SC3  343  12.528  11.454  35.421  0.1593  0.4050 -0.1252
  146HIS     BB  344  12.850  11.007  35.029 -0.0348  0.0298 -0.1248
  146HIS    SC1  345  12.526  11.043  35.078 -0.0666  0.3308 -0.3927
  146HIS    SC2  346  12.304  11.190  35.121 -0.2821 -0.0077 -0.3140
  146HIS    SC3  347  12.283  10.926  35.068  0.1202 -0.1528  0.1667
  147LYS     BB  348  12.904  10.712  35.200 -0.0002 -0.1061 -0.1100
  147LYS    SC1  349  13.186  10.774  35.334  0.1681 -0.1333 -0.0408
  147LYS    SC2  350  13.409  10.632  35.312  0.0882  0.0027 -0.3498
  148ASN     BB  351  12.910  10.492  34.994 -0.3498 -0.0710 -0.0436
  148ASN    SC1  352  13.161  10.345  34.985  0.2682 -0.0397  0.1357
  149ASN     BB  353  12.622  10.337  34.963 -0.0167 -0.0111 -0.0676
  149ASN    SC1  354  12.661  10.039  34.914  0.0633  0.1227 -0.0489
  150LYS     BB  355  12.430  10.458  35.070  0.1448 -0.1407 -0.2154
  150LYS    SC1  356  12.179  10.461  34.886  0.4873  0.2256 -0.0574
  150LYS    SC2  357  12.050  10.574  34.723 -0.1057  0.3426 -0.3329
  151SER     BB  358  12.384  10.607  35.449 -0.1107  0.2746  0.1395
  151SER    SC1  359  12.425  10.381  35.595  0.0688 -0.0363  0.1402
  152TRP     BB  360  12.472  10.907  35.535 -0.1948 -0.1353  0.0585
  152TRP    SC1  361  12.777  10.930  35.615  0.1047 -0.2273  0.1638
  152TRP    SC2  362  13.000  10.898  35.763 -0.0066  0.0602  0.4049
  152TRP    SC3  363  12.837  11.107  35.810  0.0293  0.2480 -0.2253
  152TRP    SC4  364  13.048  11.062  35.972 -0.0638  0.6074  0.0081
  153MET     BB  365  12.258  11.064  35.642  0.2216 -0.1215  0.0666
  153MET    SC1  366  12.371  11.225  35.871  0.0399 -0.1745  0.1651
  154GLU     BB  367  11.976  10.940  35.721  0.1110  0.1024  0.0041
  154GLU    SC1  368  12.036  10.623  35.873  0.4321 -0.2706 -0.1059
  155SER     BB  369  11.760  11.128  35.595  0.1424 -0.0640 -0.1748
  155SER    SC1  370  11.510  11.084  35.572 -0.0660  0.2434  0.2723
  156GLU     BB  371  11.928  11.371  35.388  0.1921 -0.0522 -0.0983
  156GLU    SC1  372  11.622  11.425  35.159  0.2034 -0.1589  0.1897
  157PHE     BB  373  12.038  11.567  35.601  0.1078  0.1365  0.0516
  157PHE    SC1  374  12.222  11.776  35.598 -0.1384  0.1134 -0.0105
  157PHE    SC2  375  12.264  12.026  35.690  0.0961  0.0540  0.0516
  157PHE    SC3  376  12.461  11.895  35.559  0.0398 -0.1669  0.1819
  158ARG     BB  377  11.908  11.478  35.902 -0.1261  0.2275 -0.0749
  158ARG    SC1  378  11.925  11.231  36.136 -0.3043 -0.0030 -0.0647
  158ARG    SC2  379  12.108  10.999  36.222  0.0156  0.0540 -0.0794
  159VAL     BB  380  12.050  11.690  36.112  0.1263  0.1381 -0.0985
  159VAL    SC1  381  12.295  11.630  36.194  0.1532  0.0612 -0.2330
  160TYR     BB  382  11.920  12.032  36.060 -0.4028  0.2043  0.1619
  160TYR    SC1  383  12.178  12.157  36.129  0.0567  0.1462 -0.1044
  160TYR    SC2  384  12.435  12.114  36.202 -0.0515 -0.1176  0.1382
  160TYR    SC3  385  12.367  12.344  36.077  0.3355 -0.1289 -0.1098
  161SER     BB  386  11.764  11.978  35.752  0.3600  0.0038  0.0734
  161SER    SC1  387  11.766  12.187  35.635  0.0586  0.0369 -0.0390
  162SER     BB  388  11.517  11.788  35.755 -0.0869  0.3317  0.1567
  162SER    SC1  389  11.485  11.553  35.633 -0.3394  0.0292 -0.0680
  163ALA     BB  390  11.353  11.893  36.015 -0.0917 -0.1847  0.0941
  164ASN     BB  391  11.506  12.095  36.263 -0.3729  0.2111 -0.0646
  164ASN    SC1  392  11.375  11.948  36.504 -0.0868  0.0350 -0.1758
  165ASN     BB  393  11.407  12.362  36.221 -0.0806 -0.0384  0.1375
  165ASN    SC1  394  11.095  12.406  36.195  0.1256 -0.2824  0.4937
  166CYS     BB  395  11.572  12.553  36.051 -0.0379  0.1689 -0.0940
  166CYS    SC1  396  11.882  12.547  36.175  0.2213 -0.2243 -0.1223
  167THR     BB  397  11.475  12.879  36.028  0.2737 -0.1250  0.0845
  167THR    SC1  398  11.572  13.012  36.229  0.0443  0.0909  0.0566
  168PHE     BB  399  11.288  12.891  35.802  0.0630  0.1406  0.0527
  168PHE    SC1  400  11.413  13.054  35.583 -0.0917  0.1111  0.3711
  168PHE    SC2  401  11.569  13.196  35.415 -0.0758 -0.1398  0.1681
  168PHE    SC3  402  11.389  13.322  35.571  0.1381  0.1273  0.2065
  169GLU     BB  403  11.037  12.838  35.793  0.0291 -0.0981 -0.0956
  169GLU    SC1  404  10.872  13.215  35.689 -0.0672  0.1466 -0.1398
  170TYR     BB  405  10.888  12.698  35.525 -0.1879 -0.0895 -0.1983
  170TYR    SC1  406  10.961  12.879  35.304  0.1143 -0.1812 -0.2169
  170TYR    SC2  407  10.957  12.944  35.042  0.1049  0.2372 -0.1202
  170TYR    SC3  408  11.149  13.044  35.203 -0.0656  0.2305  0.0908
  171VAL     BB  409  10.644  12.520  35.629  0.1314  0.0375  0.0453
  171VAL    SC1  410  10.739  12.289  35.717 -0.1614 -0.1123 -0.0191
  172SER     BB  411  10.302  12.431  35.705  0.3210  0.1416 -0.1912
  172SER    SC1  412  10.230  12.610  35.865  0.1997 -0.3186 -0.0737
  173GLN     BB  413  10.129  12.220  35.606 -0.2128 -0.2197  0.3635
  173GLN    SC1  414   9.804  12.352  35.742  0.1114  0.3532 -0.0382
  174PRO     BB  415   9.987  12.211  35.287 -0.0750  0.2158  0.0445
  174PRO    SC1  416   9.724  12.064  35.286  0.2728 -0.1399  0.1073
  175PHE     BB  417  10.066  12.292  34.946  0.2340  0.1895  0.0432
  175PHE    SC1  418   9.895  12.050  34.795 -0.2205  0.3438 -0.1287
  175PHE    SC2  419   9.729  11.879  34.670 -0.0551  0.1279 -0.0591
  175PHE    SC3  420   9.941  11.981  34.538 -0.1588  0.2894 -0.1036
  176LEU     BB  421  10.333  12.261  34.800 -0.0771 -0.1648 -0.3123
  176LEU    SC1  422  10.375  12.508  34.607 -0.0081 -0.2109 -0.0100
  177MET     BB  423  10.540  11.998  34.599 -0.0063 -0.2567  0.1256
  177MET    SC1  424  10.351  12.013  34.270 -0.0855 -0.0608 -0.0318
  178ASP     BB  425  10.506  11.660  34.592 -0.0094  0.1242  0.0604
  178ASP    SC1  426  10.773  11.463  34.569 -0.0717  0.0825 -0.0201
  179LEU     BB  427  10.255  11.521  34.571  0.1341  0.1032 -0.1684
  179LEU    SC1  428  10.125  11.504  34.235 -0.2536  0.1557  0.2829
  180GLU     BB  429  10.331  11.149  34.503 -0.1871  0.0613  0.1048
  180GLU    SC1  430  10.063  10.986  34.757 -0.3236 -0.4513  0.0111
  181GLY     BB  431  10.570  10.995  34.582 -0.1484  0.0577  0.0283
  182LYS     BB  432  10.536  10.672  34.402 -0.0317 -0.3123  0.0148
  182LYS    SC1  433  10.232  10.578  34.269 -0.1293 -0.0242 -0.1945
  182LYS    SC2  434   9.923  10.570  34.275 -0.1750  0.1615  0.1144
  183GLN     BB  435  10.804  10.431  34.398 -0.1820  0.0913 -0.0630
  183GLN    SC1  436  10.703  10.261  34.742 -0.0241 -0.1705  0.0802
  184GLY     BB  437  11.116  10.415  34.422  0.0928  0.1688 -0.1044
  185ASN     BB  438  11.399  10.532  34.424 -0.2599 -0.0209  0.0143
  185ASN    SC1  439  11.521  10.607  34.692 -0.0231 -0.3801  0.0218
  186PHE     BB  440  11.377  10.714  34.110  0.0908  0.0520  0.0605
  186PHE    SC1  441  11.137  10.640  33.994 -0.0033  0.0757  0.2464
  186PHE    SC2  442  10.870  10.648  33.956  0.0220 -0.1383 -0.0028
  186PHE    SC3  443  11.032  10.568  33.755  0.3059  0.3501  0.0179
  187LYS     BB  444  11.542  11.043  34.030 -0.3329  0.0785 -0.3962
  187LYS    SC1  445  11.743  10.877  33.884 -0.0939  0.1490 -0.0351
  187LYS    SC2  446  11.714  10.651  33.750 -0.2942 -0.0988 -0.1042
  188ASN     BB  447  11.647  11.265  34.195  0.2076 -0.3030  0.0270
  188ASN    SC1  448  11.597  11.132  34.498  0.2844 -0.2939  0.2081
  189LEU     BB  449  11.580  11.557  34.079 -0.1059 -0.2110  0.2913
  189LEU    SC1  450  11.839  11.674  33.919 -0.5442  0.1880 -0.1171
  190ARG     BB  451  11.418  11.705  34.286 -0.2776  0.1885 -0.1427
  190ARG    SC1  452  11.276  11.511  34.475  0.1405  0.2310  0.2694
  190ARG    SC2  453  11.236  11.431  34.795  0.1072 -0.1231 -0.0823
  191GLU     BB  454  11.503  11.968  34.410  0.1140 -0.2099  0.2008
  191GLU    SC1  455  11.629  11.812  34.778  0.0980 -0.0257 -0.1850
  192PHE     BB  456  11.782  12.071  34.274  0.0041  0.0310  0.1645
  192PHE    SC1  457  11.970  12.080  34.514  0.3098  0.6274 -0.1457
  192PHE    SC2  458  12.019  12.085  34.779 -0.2199 -0.3352  0.0161
  192PHE    SC3  459  12.219  12.032  34.606  0.0468 -0.1329  0.2524
  193VAL     BB  460  11.907  12.283  34.040 -0.0013 -0.1462  0.0798
  193VAL    SC1  461  12.009  12.111  33.866  0.3653 -0.0187  0.1601
  194PHE     BB  462  11.963  12.629  33.893  0.0147  0.3816 -0.2628
  194PHE    SC1  463  11.904  12.797  34.145  0.0492 -0.4743  0.1850
  194PHE    SC2  464  11.760  12.896  34.351 -0.0043 -0.2955  0.0632
  194PHE    SC3  465  12.020  12.963  34.324 -0.1141  0.0645 -0.1844
  195LYS     BB  466  11.821  12.775  33.621  0.0681  0.0367  0.0839
  195LYS    SC1  467  11.638  12.469  33.584  0.0482 -0.1101  0.0142
  195LYS    SC2  468  11.388  12.406  33.514  0.1860  0.0035  0.0151
  196ASN     BB  469  11.577  13.014  33.525  0.0826 -0.0451  0.0006
  196ASN    SC1  470  11.434  12.851  33.270 -0.0398 -0.0075 -0.1478
  197ILE     BB  471  11.456  13.342  33.522  0.2375 -0.0660  0.0812
  197ILE    SC1  472  11.511  13.407  33.224  0.1971  0.0292  0.0944
  198ASP     BB  473  11.592  13.585  33.691  0.1033  0.1331  0.0575
  198ASP    SC1  474  11.860  13.655  33.535 -0.0474  0.3236 -0.0132
  199GLY     BB  475  11.402  13.619  33.958 -0.0401 -0.2359 -0.1538
  200TYR     BB  476  11.224  13.384  33.981 -0.1168 -0.0614 -0.0438
  200TYR    SC1  477  10.929  13.329  33.970  0.1598 -0.1193  0.0192
  200TYR    SC2  478  10.722  13.169  34.035  0.1610  0.0237  0.4036
  200TYR    SC3  479  10.678  13.428  33.972  0.1971 -0.0241  0.1708
  201PHE     BB  480  11.454  13.092  34.024 -0.0439 -0.1379 -0.0160
  201PHE    SC1  481  11.720  13.188  33.991 -0.0708  0.0248  0.1140
  201PHE    SC2  482  11.908  13.229  33.801 -0.1962  0.2472  0.0336
  201PHE    SC3  483  11.960  13.292  34.059 -0.0077 -0.1020  0.0868
  202LYS     BB  484  11.377  12.784  33.931  0.0213 -0.0450 -0.2063
  202LYS    SC1  485  11.135  12.780  33.726 -0.0631 -0.0423 -0.2282
  202LYS    SC2  486  11.003  12.947  33.550  0.1439 -0.4544  0.2953
  203ILE     BB  487  11.398  12.449  34.024 -0.5184 -0.1891  0.0293
  203ILE    SC1  488  11.526  12.483  34.304  0.0780 -0.1005 -0.2390
  204TYR     BB  489  11.271  12.168  34.015 -0.1404  0.1022  0.1186
  204TYR    SC1  490  11.410  11.978  33.805  0.1636 -0.1760  0.4173
  204TYR    SC2  491  11.575  11.895  33.608 -0.1703 -0.0025  0.0476
  204TYR    SC3  492  11.355  11.750  33.670 -0.1478  0.0234  0.1923
  205SER     BB  493  11.042  11.942  34.106 -0.0056 -0.1247 -0.0230
  205SER    SC1  494  10.913  11.956  34.297 -0.2145 -0.1451 -0.0886
  206LYS     BB  495  11.059  11.561  34.019 -0.0607  0.2387  0.3777
  206LYS    SC1  496  10.749  11.511  34.118  0.0802  0.0377 -0.0877
  206LYS    SC2  497  10.619  11.319  34.140  0.0033  0.2722  0.0402
  207HIS     BB  498  11.147  11.315  34.004 -0.0708  0.0584  0.2120
  207HIS    SC1  499  11.105  11.137  34.244  0.0933  0.0376  0.0544
  207HIS    SC2  500  11.087  11.057  34.501 -0.3129  0.3227  0.1263
  207HIS    SC3  501  10.951  10.925  34.308  0.2403 -0.0899 -0.0084
  208THR     BB  502  11.115  11.077  33.777 -0.0975 -0.1067  0.0224
  208THR    SC1  503  10.877  11.050  33.675 -0.0961  0.1733 -0.0641
  209PRO     BB  504  11.375  10.941  33.534  0.2200  0.0217  0.1014
  209PRO    SC1  505  11.193  10.821  33.333  0.2081 -0.1016 -0.1132
  210ILE     BB  506  11.622  11.083  33.427 -0.1773  0.1545 -0.1200
  210ILE    SC1  507  11.631  11.327  33.618  0.1369  0.2784 -0.2852
  211ASN     BB  508  11.759  10.840  33.245 -0.1620 -0.2205 -0.1693
  211ASN    SC1  509  11.596  10.645  33.112  0.0060 -0.1876  0.0544
  212LEU     BB  510  12.072  10.729  33.289 -0.2048 -0.0092 -0.1008
  212LEU    SC1  511  12.147  10.883  33.568 -0.1676  0.0671  0.0026
  213VAL     BB  512  12.445  10.769  33.101 -0.2669  0.1713  0.0571
  213VAL    SC1  513  12.468  10.991  33.245 -0.0173  0.1700  0.0244
  214ARG     BB  514  12.593  10.668  32.862  0.1754  0.1402 -0.1958
  214ARG    SC1  515  12.754  10.436  32.862 -0.1772 -0.2131 -0.2842
  214ARG    SC2  516  12.805  10.136  32.960  0.1113  0.0666  0.0129
  215ASP     BB  517  12.489  10.689  32.498 -0.3164  0.0899 -0.2485
  215ASP    SC1  518  12.787  10.678  32.373 -0.1971  0.0358 -0.0560
  216LEU     BB  519  12.338  10.928  32.366 -0.3017  0.1244 -0.3190
  216LEU    SC1  520  12.488  10.978  32.097 -0.1015 -0.1010  0.0517
  217PRO     BB  521  12.028  10.867  32.210 -0.0792 -0.0117 -0.1135
  217PRO    SC1  522  11.979  10.645  32.373  0.1170 -0.0600 -0.0767
  218GLN     BB  523  11.785  11.004  32.119  0.2167  0.0414  0.0236
  218GLN    SC1  524  11.515  10.861  31.848 -0.1273  0.1195 -0.3878
  219GLY     BB  525  11.559  11.250  32.246 -0.0875 -0.0405  0.0326
  220PHE     BB  526  11.419  11.149  32.498 -0.1028 -0.2346  0.3693
  220PHE    SC1  527  11.381  10.839  32.532 -0.0123 -0.0450 -0.1391
  220PHE    SC2  528  11.267  10.625  32.650  0.3072 -0.1390  0.0089
  220PHE    SC3  529  11.519  10.609  32.555  0.3588  0.1886  0.0773
  221SER     BB  530  11.236  11.275  32.811 -0.0014 -0.0832  0.0046
  221SER    SC1  531  11.308  11.107  32.969 -0.0962  0.2844 -0.0008
  222ALA     BB  532  11.030  11.503  32.867 -0.0200 -0.1238 -0.0824
  223LEU     BB  533  10.971  11.721  33.024  0.0814  0.0128  0.1628
  223LEU    SC1  534  10.708  11.620  33.172  0.1226 -0.3181 -0.0467
  224GLU     BB  535  11.065  11.938  33.265 -0.0882 -0.3174  0.0737
  224GLU    SC1  536  11.430  11.975  33.182  0.0094 -0.2289  0.3252
  225PRO     BB  537  10.969  12.096  33.551 -0.1356 -0.0616  0.1104
  225PRO    SC1  538  10.809  11.881  33.648 -0.0215  0.2074 -0.0780
  226LEU     BB  539  10.923  12.337  33.737  0.0136  0.1515  0.1272
  226LEU    SC1  540  10.735  12.573  33.614  0.0361 -0.1052 -0.3009
  227VAL     BB  541  10.904  12.467  34.087  0.0109  0.0680  0.1635
  227VAL    SC1  542  10.664  12.364  34.133  0.0581 -0.1715 -0.0997
  228ASP     BB  543  11.014  12.718  34.236 -0.0047 -0.1987 -0.0815
  228ASP    SC1  544  10.757  12.847  34.415  0.4365  0.2323  0.2011
  229LEU     BB  545  11.244  12.883  34.437 -0.0543  0.1498 -0.0928
  229LEU    SC1  546  11.283  12.745  34.719 -0.1809 -0.2966  0.4162
  230PRO     BB  547  11.174  13.149  34.461 -0.2304 -0.0565  0.2216
  230PRO    SC1  548  11.022  13.252  34.685  0.0972 -0.0084  0.3239
  231ILE     BB  549  11.500  13.309  34.565 -0.4942 -0.1935 -0.2657
  231ILE    SC1  550  11.458  13.203  34.854 -0.1109  0.2957 -0.0151
  232GLY     BB  551  11.593  13.485  34.436 -0.1632 -0.1726 -0.0183
  233ILE     BB  552  11.921  13.616  34.506 -0.0485  0.0594 -0.2941
  233ILE    SC1  553  12.048  13.344  34.583  0.1073  0.1705 -0.1515
  234ASN     BB  554  12.058  13.888  34.488  0.0926 -0.1084  0.0566
  234ASN    SC1  555  11.950  14.152  34.599  0.1901  0.2028 -0.0524
  235ILE     BB  556  12.381  13.929  34.515  0.0737 -0.1309  0.3248
  235ILE    SC1  557  12.403  14.135  34.746 -0.1089  0.1870  0.0676
  236THR     BB  558  12.456  13.658  34.751  0.1103 -0.1398 -0.2655
  236THR    SC1  559  12.286  13.589  34.935  0.1007 -0.0780 -0.2507
  237ARG     BB  560  12.753  13.531  34.676 -0.0665 -0.2482 -0.0617
  237ARG    SC1  561  12.824  13.676  34.426 -0.1507  0.0661  0.0672
  237ARG    SC2  562  12.934  13.962  34.404 -0.1299  0.1354 -0.0553
  238PHE     BB  563  12.964  13.405  34.876 -0.2752 -0.1789  0.1104
  238PHE    SC1  564  13.189  13.480  34.727 -0.0356 -0.0049  0.0945
  238PHE    SC2  565  13.302  13.637  34.538  0.0509 -0.3129 -0.1187
  238PHE    SC3  566  13.453  13.459  34.674 -0.0484 -0.2286  0.1079
  239GLN     BB  567  13.087  13.132  35.026 -0.0104  0.0485  0.0994
  239GLN    SC1  568  13.423  13.199  35.143  0.2408 -0.3694  0.1806
  240THR     BB  569  13.187  12.777  35.017 -0.2704  0.2388  0.3376
  240THR    SC1  570  13.329  12.731  35.230 -0.0520  0.0824  0.1626
  241LEU     BB  571  13.045  12.493  34.850 -0.1214  0.0369  0.0782
  241LEU    SC1  572  12.859  12.692  34.655 -0.2558 -0.0073  0.0674
  242LEU     BB  573  13.117  12.196  34.924  0.1349  0.2542 -0.0268
  242LEU    SC1  574  13.165  12.264  35.230 -0.0492 -0.2496  0.1146
  243ALA     BB  575  13.343  11.953  34.792 -0.1980  0.0079  0.3039
  244LEU     BB  576  13.607  11.971  34.695  0.0854  0.0950  0.1962
  244LEU    SC1  577  13.555  11.895  34.369  0.1410  0.2239  0.2734
  245HIS     BB  578  13.927  11.909  34.768  0.2017  0.0012 -0.2487
  245HIS    SC1  579  14.072  12.144  34.874 -0.3715  0.4310 -0.0421
  245HIS    SC2  580  14.225  12.250  35.070  0.0366 -0.1778 -0.0054
  245HIS    SC3  581  14.127  12.409  34.875  0.2543  0.3198  0.2716
  246ARG     BB  582  14.050  11.684  34.681 -0.0127  0.1324  0.0279
  246ARG    SC1  583  13.904  11.586  34.436 -0.2824 -0.1071  0.0550
  246ARG    SC2  584  13.850  11.588  34.169 -0.3551  0.0592  0.0348
  247SER     BB  585  14.325  11.489  34.763  0.1224 -0.0528 -0.0443
  247SER    SC1  586  14.562  11.475  34.716  0.3284  0.0004 -0.0734
  248TYR     BB  587  14.309  11.237  35.097  0.0142 -0.1409 -0.1480
  248TYR    SC1  588  14.410  10.936  35.066 -0.0715 -0.0163  0.2511
  248TYR    SC2  589  14.485  10.678  35.037 -0.0400  0.0197 -0.0127
  248TYR    SC3  590  14.560  10.817  35.256  0.1481 -0.1240  0.0167
  249LEU     BB  591  14.076  11.240  35.306 -0.0918 -0.0387 -0.3819
  249LEU    SC1  592  13.882  11.405  35.117 -0.2460 -0.0687  0.0491
  250THR     BB  593  14.207  10.936  35.583  0.2272 -0.2189 -0.0285
  250THR    SC1  594  14.278  11.095  35.776  0.1501 -0.0445 -0.1409
  251PRO     BB  595  13.965  10.772  35.468  0.3504 -0.0391 -0.1299
  251PRO    SC1  596  13.734  10.659  35.658 -0.3392 -0.1705  0.2259
  252GLY     BB  597  13.944  10.773  35.163  0.0260 -0.1523  0.1798
  253ASP     BB  598  13.871  10.594  34.951 -0.0173  0.1910 -0.0026
  253ASP    SC1  599  13.603  10.455  34.876 -0.1702  0.2331 -0.1375
  254SER     BB  600  14.072  10.689  34.616  0.0784 -0.0273 -0.0990
  254SER    SC1  601  14.256  10.550  34.540  0.0298 -0.3146 -0.0921
  255SER     BB  602  13.908  10.923  34.604  0.0622  0.0444 -0.0756
  255SER    SC1  603  13.917  11.152  34.728 -0.0686  0.2442 -0.0643
  256SER     BB  604  13.614  10.786  34.408 -0.1986 -0.0647  0.0732
  256SER    SC1  605  13.658  10.553  34.392 -0.0789 -0.0786  0.0906
  257GLY     BB  606  13.423  10.991  34.303 -0.0590  0.0391 -0.3003
  258TRP     BB  607  13.489  11.289  34.360  0.1357  0.0399 -0.3062
  258TRP    SC1  608  13.311  11.400  34.193 -0.1242 -0.0514  0.0501
  258TRP    SC2  609  13.167  11.463  33.973 -0.2653  0.1818  0.2051
  258TRP    SC3  610  13.397  11.594  34.026  0.2513 -0.4656 -0.2631
  258TRP    SC4  611  13.271  11.633  33.791  0.0174 -0.3110 -0.1163
  259THR     BB  612  13.372  11.434  34.663  0.0395  0.0305 -0.3931
  259THR    SC1  613  13.575  11.487  34.817 -0.0254 -0.1078 -0.2573
  260ALA     BB  614  13.133  11.283  34.742 -0.2195 -0.0387 -0.1276
  261GLY     BB  615  12.970  11.120  34.529 -0.1551  0.3024 -0.2341
  262ALA     BB  616  12.813  11.120  34.322 -0.2775 -0.1463 -0.1389
  263ALA     BB  617  12.618  11.305  34.168 -0.0436 -0.0478 -0.2526
  264ALA     BB  618  12.649  11.542  33.994 -0.5930 -0.1553  0.0254
  265TYR     BB  619  12.818  11.872  33.936 -0.0473  0.1342  0.1619
  265TYR    SC1  620  12.985  11.818  34.173  0.3274  0.0079 -0.2473
  265TYR    SC2  621  13.101  11.894  34.405  0.1049  0.0393 -0.1442
  265TYR    SC3  622  12.986  11.650  34.385  0.1031  0.0459 -0.2138
  266TYR     BB  623  12.744  12.124  33.773  0.1374 -0.0018 -0.0117
  266TYR    SC1  624  12.518  11.984  33.608 -0.0984 -0.0873 -0.0601
  266TYR    SC2  625  12.357  11.769  33.635  0.0203 -0.1367  0.3112
  266TYR    SC3  626  12.412  11.867  33.390  0.0032 -0.5580  0.1322
  267VAL     BB  627  12.885  12.463  33.787 -0.0692 -0.2648  0.0406
  267VAL    SC1  628  13.043  12.450  33.999 -0.2659 -0.1686  0.1966
  268GLY     BB  629  12.797  12.764  33.652 -0.0731  0.0669  0.2853
  269TYR     BB  630  12.801  13.067  33.635  0.0236  0.2176 -0.3959
  269TYR    SC1  631  13.004  13.176  33.421 -0.0847  0.2411  0.1103
  269TYR    SC2  632  13.222  13.319  33.348  0.0965 -0.0395  0.0854
  269TYR    SC3  633  13.171  13.081  33.231 -0.0869 -0.0939  0.2696
  270LEU     BB  634  12.552  13.179  33.565  0.1920  0.2094 -0.1505
  270LEU    SC1  635  12.325  12.962  33.517  0.1058  0.1252 -0.3776
  271GLN     BB  636  12.517  13.341  33.300  0.2178 -0.1289 -0.3956
  271GLN    SC1  637  12.756  13.628  33.428 -0.2286  0.1231  0.0097
  272PRO     BB  638  12.621  13.270  32.990  0.0315  0.2087  0.2322
  272PRO    SC1  639  12.858  13.392  32.932  0.3061  0.2078  0.1290
  273ARG     BB  640  12.399  13.345  32.710 -0.0658  0.0390  0.1228
  273ARG    SC1  641  12.523  13.604  32.612 -0.2909 -0.3714 -0.0869
  273ARG    SC2  642  12.635  13.827  32.831 -0.0444 -0.2250  0.1610
  274THR     BB  643  12.090  13.296  32.484 -0.2668  0.1660 -0.1692
  274THR    SC1  644  12.097  13.495  32.317  0.0921  0.3664  0.0707
  275PHE     BB  645  11.895  13.005  32.408 -0.2746  0.0594 -0.0201
  275PHE    SC1  646  11.723  13.058  32.654  0.5329 -0.2739  0.1796
  275PHE    SC2  647  11.589  12.873  32.798 -0.2240 -0.0407 -0.1705
  275PHE    SC3  648  11.528  13.134  32.826  0.1522  0.0761 -0.3750
  276LEU     BB  649  11.822  12.883  32.081 -0.0995  0.2504  0.2781
  276LEU    SC1  650  12.008  13.118  31.989  0.0268  0.2353 -0.1009
  277LEU     BB  651  11.772  12.636  31.907 -0.0835  0.1901  0.0438
  277LEU    SC1  652  11.837  12.768  31.616  0.1327 -0.1071 -0.1941
  278LYS     BB  653  11.619  12.340  31.736  0.1278  0.1517 -0.2465
  278LYS    SC1  654  11.926  12.311  31.566  0.1181  0.3839  0.3489
  278LYS    SC2  655  12.103  12.180  31.475  0.0692  0.1099  0.1547
  279TYR     BB  656  11.419  12.353  31.436 -0.0376 -0.2003 -0.0383
  279TYR    SC1  657  11.131  12.404  31.382 -0.0037  0.1870 -0.0634
  279TYR    SC2  658  10.950  12.487  31.200 -0.1836 -0.5200 -0.2392
  279TYR    SC3  659  10.879  12.462  31.459 -0.1489 -0.2251 -0.1982
  280ASN     BB  660  11.482  12.154  31.109 -0.0552 -0.0501  0.1947
  280ASN    SC1  661  11.762  12.088  31.133 -0.0160  0.0536 -0.1090
  281GLU     BB  662  11.271  11.902  31.310  0.0818 -0.1028  0.1176
  281GLU    SC1  663  10.929  11.989  31.232  0.1636 -0.1811  0.3899
  282ASN     BB  664  11.491  11.610  31.241 -0.1422 -0.2197  0.0051
  282ASN    SC1  665  11.738  11.550  31.079 -0.1606 -0.2479 -0.0612
  283GLY     BB  666  11.455  11.464  31.486  0.1628  0.2412 -0.2447
  284THR     BB  667  11.690  11.292  31.607 -0.0789  0.3883  0.0220
  284THR    SC1  668  11.852  11.172  31.443 -0.0490  0.1919  0.1902
  285ILE     BB  669  11.866  11.436  31.874 -0.1309 -0.1432 -0.1005
  285ILE    SC1  670  12.100  11.232  31.869  0.0234  0.0336 -0.2081
  286THR     BB  671  11.952  11.706  32.109  0.1605  0.0017  0.1245
  286THR    SC1  672  11.770  11.707  32.295  0.1789 -0.0451  0.1432
  287ASP     BB  673  11.979  12.054  32.025  0.0133  0.3832  0.1960
  287ASP    SC1  674  11.708  12.146  32.181 -0.0252 -0.0202 -0.1291
  288ALA     BB  675  12.173  12.339  32.011  0.1121 -0.0878 -0.3244
  289VAL     BB  676  12.248  12.669  32.026  0.0730  0.2514 -0.0028
  289VAL    SC1  677  12.344  12.783  31.807  0.0881  0.3671  0.0630
  290ASP     BB  678  12.366  12.878  32.284 -0.0496 -0.1936  0.0477
  290ASP    SC1  679  12.420  12.689  32.539  0.2831  0.0768  0.0706
  291CYS     BB  680  12.493  13.159  32.272 -0.0143 -0.3421  0.0414
  291CYS    SC1  681  12.456  13.294  31.990  0.4315 -0.0234 -0.0357
  292ALA     BB  682  12.818  13.214  32.378 -0.1478 -0.0837  0.0457
  293LEU     BB  683  13.022  13.442  32.278  0.3536  0.0352 -0.5413
  293LEU    SC1  684  13.168  13.513  32.560  0.1344 -0.0539  0.0507
  294ASP     BB  685  13.207  13.465  32.061  0.0542  0.2450  0.3631
  294ASP    SC1  686  13.282  13.773  32.036  0.0656  0.0552 -0.2407
  295PRO     BB  687  13.406  13.258  31.898 -0.1667  0.2141  0.1257
  295PRO    SC1  688  13.681  13.394  31.858 -0.3512 -0.2156 -0.2100
  296LEU     BB  689  13.223  13.025  31.810 -0.0369  0.1306  0.0733
  296LEU    SC1  690  13.314  12.821  31.594  0.1903 -0.1849 -0.2175
  297SER     BB  691  12.931  13.088  31.895 -0.0877 -0.0241  0.0180
  297SER    SC1  692  12.802  12.896  31.982  0.0959 -0.2800  0.1817
  298GLU     BB  693  12.890  13.330  31.705  0.0853  0.0811  0.1120
  298GLU    SC1  694  12.798  13.675  31.752 -0.2143  0.0624 -0.0606
  299THR     BB  695  12.933  13.187  31.433 -0.1528 -0.0415  0.1366
  299THR    SC1  696  13.181  13.203  31.358 -0.1292 -0.3148  0.1472
  300LYS     BB  697  12.712  12.970  31.444 -0.1215 -0.0854 -0.0657
  300LYS    SC1  698  12.834  12.685  31.529 -0.0655  0.0422 -0.0843
  300LYS    SC2  699  13.006  12.547  31.399  0.0007 -0.4485 -0.0281
  301CYS     BB  700  12.457  13.133  31.514  0.0916  0.1412  0.2073
  301CYS    SC1  701  12.444  13.297  31.750  0.0302  0.0537 -0.0218
  302THR     BB  702  12.458  13.324  31.271  0.2426 -0.1743 -0.0489
  302THR    SC1  703  12.578  13.553  31.300  0.2234 -0.1147 -0.3932
  303LEU     BB  704  12.160  13.264  31.141  0.2239 -0.2939  0.0482
  303LEU    SC1  705  12.002  13.178  31.403  0.2083  0.1144  0.1144
  304LYS     BB  706  12.039  13.366  30.904 -0.0737  0.1561  0.1589
  304LYS    SC1  707  11.749  13.290  30.960  0.2592 -0.3968  0.2024
  304LYS    SC2  708  11.487  13.181  31.082  0.0219  0.1261 -0.4868
  305SER     BB  709  12.166  13.184  30.601  0.2670  0.3769  0.1143
  305SER    SC1  710  12.005  13.237  30.430  0.1901  0.1329 -0.0239
  306PHE     BB  711  12.224  12.853  30.716  0.0587 -0.0685 -0.1907
  306PHE    SC1  712  12.323  12.790  30.983 -0.2502  0.1542  0.1873
  306PHE    SC2  713  12.489  12.619  31.111 -0.1306  0.1572  0.0393
  306PHE    SC3  714  12.295  12.748  31.248 -0.3702 -0.2668  0.1153
  307THR     BB  715  11.975  12.732  30.533 -0.0601 -0.0559  0.0291
  307THR    SC1  716  11.820  12.541  30.617  0.1576 -0.1026  0.3451
  308VAL     BB  717  11.917  12.829  30.182  0.1551  0.2637  0.0107
  308VAL    SC1  718  11.664  12.766  30.133  0.1152  0.3007  0.1657
  309GLU     BB  719  12.129  13.043  30.015  0.3168 -0.0001  0.1552
  309GLU    SC1  720  12.261  12.794  29.746  0.0230  0.0279 -0.1760
  310LYS     BB  721  12.448  13.013  30.241  0.3698  0.0623  0.3401
  310LYS    SC1  722  12.424  12.655  30.207 -0.0423  0.3209  0.4789
  310LYS    SC2  723  12.293  12.440  30.220 -0.0891  0.0043 -0.2563
  311GLY     BB  724  12.653  13.089  30.348  0.2491  0.0742 -0.2107
  312ILE     BB  725  12.847  13.373  30.510 -0.0390 -0.2246 -0.2500
  312ILE    SC1  726  12.903  13.583  30.289 -0.0280  0.0277 -0.0119
  313TYR     BB  727  12.963  13.447  30.817  0.1040 -0.1870 -0.0905
  313TYR    SC1  728  12.839  13.182  30.966  0.0179 -0.1579 -0.0815
  313TYR    SC2  729  12.879  12.915  30.977  0.2304 -0.1352 -0.2556
  313TYR    SC3  730  12.684  13.016  30.819 -0.2689 -0.2192  0.2737
  314GLN     BB  731  13.024  13.653  31.060 -0.0529  0.3581 -0.3084
  314GLN    SC1  732  12.728  13.915  31.027  0.0688 -0.1016  0.0600
  315THR     BB  733  13.104  13.726  31.393  0.1367 -0.0284  0.2590
  315THR    SC1  734  13.270  13.617  31.560  0.1529 -0.3435  0.0457
  316SER     BB  735  13.058  14.072  31.508  0.1311  0.1951 -0.0589
  316SER    SC1  736  12.948  14.181  31.327 -0.3029 -0.1753 -0.2112
  317ASN     BB  737  13.057  14.208  31.816 -0.1960 -0.0259 -0.1959
  317ASN    SC1  738  12.820  14.195  31.948  0.0092 -0.2158 -0.2203
  318PHE     BB  739  13.308  14.441  32.002  0.2962 -0.0099 -0.3724
  318PHE    SC1  740  13.391  14.534  31.779 -0.2168  0.0951 -0.0367
  318PHE    SC2  741  13.615  14.590  31.639 -0.1611 -0.0491 -0.0067
  318PHE    SC3  742  13.395  14.498  31.512 -0.1556 -0.0474 -0.0172
  319ARG     BB  743  13.465  14.520  32.280 -0.1534  0.0803 -0.1154
  319ARG    SC1  744  13.517  14.247  32.419  0.1348 -0.1421  0.1544
  319ARG    SC2  745  13.455  13.972  32.519  0.0686 -0.2061 -0.3599
  320VAL     BB  746  13.475  14.761  32.535  0.0303 -0.3542  0.2296
  320VAL    SC1  747  13.306  14.709  32.732  0.0037  0.0326  0.3171
  321GLN     BB  748  13.764  14.628  32.683 -0.3118 -0.1507 -0.0080
  321GLN    SC1  749  13.581  14.414  32.965  0.1089  0.1570 -0.2168
  322PRO     BB  750  14.023  14.741  32.824  0.0146  0.1716  0.0527
  322PRO    SC1  751  14.096  14.521  33.011  0.2513  0.2079  0.1697
  323THR     BB  752  14.107  15.066  32.953 -0.1774  0.3820 -0.2009
  323THR    SC1  753  14.365  15.095  32.943 -0.1098 -0.1131 -0.1510
  324GLU     BB  754  13.935  15.311  33.068 -0.0601 -0.0307 -0.3808
  324GLU    SC1  755  13.774  15.282  33.370  0.0087  0.1193  0.0286
  325SER     BB  756  13.996  15.647  32.829  0.2471  0.2854  0.1375
  325SER    SC1  757  14.137  15.506  32.683  0.5410 -0.2500  0.3180
  326ILE     BB  758  13.904  15.929  32.852  0.0296  0.1642  0.0044
  326ILE    SC1  759  13.893  16.076  32.579  0.2597 -0.0141 -0.1045
  327VAL     BB  760  13.857  16.234  33.016  0.0978 -0.2808 -0.1481
  327VAL    SC1  761  13.744  16.230  33.256  0.1708 -0.0414 -0.1066
  328ARG     BB  762  13.964  16.494  32.925  0.1197 -0.0636 -0.1286
  328ARG    SC1  763  14.225  16.572  32.772 -0.1938 -0.3142 -0.2624
  328ARG    SC2  764  14.312  16.519  32.453  0.1649 -0.3467  0.2930
  329PHE     BB  765  13.791  16.720  33.030 -0.1260  0.1342 -0.0625
  329PHE    SC1  766  13.509  16.625  33.026 -0.0347  0.0030 -0.3515
  329PHE    SC2  767  13.287  16.516  33.132 -0.0140 -0.0808 -0.3928
  329PHE    SC3  768  13.274  16.643  32.894  0.0090 -0.2095 -0.4638
  330PRO     BB  769  13.940  16.923  33.222 -0.2007 -0.2023  0.1014
  330PRO    SC1  770  14.196  16.882  33.161 -0.1965  0.0622  0.5150
  331ASN     BB  771  13.833  17.203  33.397  0.3823  0.0651  0.0791
  331ASN    SC1  772  13.882  17.457  33.215  0.3306 -0.0801 -0.0059
  332ILE     BB  773  13.851  17.130  33.736 -0.0274 -0.2333  0.1983
  332ILE    SC1  774  14.148  17.207  33.777 -0.1374  0.2718  0.1143
  333THR     BB  775  13.789  16.961  34.034  0.2278 -0.3475  0.1207
  333THR    SC1  776  14.016  16.903  34.145  0.3568  0.0593  0.0889
  334ASN     BB  777  13.520  16.787  34.143  0.1156 -0.4622  0.1417
  334ASN    SC1  778  13.601  16.485  34.038 -0.2565 -0.2919  0.2338
  335LEU     BB  779  13.421  16.906  34.400  0.2226 -0.2482  0.1044
  335LEU    SC1  780  13.699  17.034  34.522 -0.1358  0.0030  0.0930
  336CYS     BB  781  13.161  17.082  34.432  0.0223 -0.3721  0.3339
  336CYS    SC1  782  13.022  17.315  34.322  0.0509 -0.1888 -0.0028
  337PRO     BB  783  12.962  17.105  34.766 -0.1136 -0.1878 -0.1331
  337PRO    SC1  784  12.993  16.894  34.973 -0.2866  0.1571 -0.0645
  338PHE     BB  785  12.707  17.209  34.948  0.1431 -0.2516  0.2770
  338PHE    SC1  786  12.432  17.125  34.881 -0.1016 -0.0075 -0.0324
  338PHE    SC2  787  12.235  17.279  34.778 -0.1296 -0.1082 -0.1308
  338PHE    SC3  788  12.225  17.010  34.751 -0.2604 -0.1591  0.3408
  339GLY     BB  789  12.809  17.426  35.143  0.0780  0.1745 -0.1447
  340GLU     BB  790  12.576  17.627  35.103 -0.0431  0.0190 -0.2280
  340GLU    SC1  791  12.618  17.854  35.420 -0.0617  0.1174  0.1134
  341VAL     BB  792  12.320  17.490  35.213  0.0529 -0.0654 -0.1050
  341VAL    SC1  793  12.097  17.574  35.096  0.0932 -0.1912 -0.2756
  342PHE     BB  794  12.432  17.381  35.503  0.2177  0.2179 -0.0591
  342PHE    SC1  795  12.547  17.090  35.427  0.3061  0.0034  0.3504
  342PHE    SC2  796  12.598  16.855  35.303 -0.0637  0.0430  0.1075
  342PHE    SC3  797  12.792  16.978  35.445  0.2155 -0.2687  0.0078
  343ASN     BB  798  12.287  17.583  35.690  0.2929  0.1493  0.0436
  343ASN    SC1  799  12.468  17.776  35.857 -0.0492  0.1656 -0.0624
  344ALA     BB  800  12.094  17.765  35.540 -0.1577 -0.2355 -0.0245
  345THR     BB  801  11.998  18.007  35.753  0.0901  0.1001 -0.1466
  345THR    SC1  802  12.019  17.954  36.007  0.2232 -0.0355 -0.1841
  346ARG     BB  803  11.813  18.250  35.631  0.0843  0.0243 -0.0992
  346ARG    SC1  804  11.947  18.503  35.836  0.2175  0.3063  0.0726
  346ARG    SC2  805  12.168  18.477  36.043 -0.0605  0.0400  0.1163
  347PHE     BB  806  11.592  18.214  35.430  0.1778 -0.3934  0.1205
  347PHE    SC1  807  11.646  18.015  35.237 -0.3546 -0.1472 -0.0331
  347PHE    SC2  808  11.789  17.952  35.017  0.0681  0.0629  0.1701
  347PHE    SC3  809  11.593  17.787  35.102  0.1772 -0.2296 -0.1254
  348ALA     BB  810  11.389  18.424  35.382 -0.1116  0.1856 -0.2201
  349SER     BB  811  11.475  18.717  35.353 -0.2914  0.2289 -0.0766
  349SER    SC1  812  11.589  18.809  35.580 -0.1786  0.1705 -0.2497
  350VAL     BB  813  11.498  19.050  35.172  0.1257  0.0532 -0.2778
  350VAL    SC1  814  11.364  18.955  34.964 -0.2911  0.0796 -0.0321
  351TYR     BB  815  11.870  19.109  35.022  0.1446  0.0164 -0.0957
  351TYR    SC1  816  11.714  19.335  34.823  0.5345  0.2494  0.2131
  351TYR    SC2  817  11.575  19.432  34.612  0.2653  0.0669  0.3014
  351TYR    SC3  818  11.748  19.592  34.746  0.1844  0.2823  0.1537
  352ALA     BB  819  11.977  18.919  34.928  0.2249  0.0124  0.1164
  353TRP     BB  820  12.090  18.800  34.718 -0.1238  0.0145 -0.2855
  353TRP    SC1  821  11.978  18.753  34.428 -0.1961  0.1386 -0.1274
  353TRP    SC2  822  11.932  18.803  34.167  0.0842  0.1750 -0.1723
  353TRP    SC3  823  12.099  18.603  34.239  0.0181  0.1733 -0.0207
  353TRP    SC4  824  12.080  18.676  33.980  0.0566 -0.0042 -0.0745
  354ASN     BB  825  12.221  18.493  34.742  0.1803 -0.0874  0.2331
  354ASN    SC1  826  12.398  18.522  35.031  0.0488 -0.0683 -0.0938
  355ARG     BB  827  12.456  18.331  34.524  0.0567 -0.0718  0.1004
  355ARG    SC1  828  12.291  18.137  34.298  0.2270  0.0577  0.3143
  355ARG    SC2  829  12.191  17.861  34.190  0.1094  0.3034 -0.1670
  356LYS     BB  830  12.723  18.072  34.535  0.0381  0.1428  0.2047
  356LYS    SC1  831  12.751  18.014  34.816  0.0051  0.2067  0.0960
  356LYS    SC2  832  12.748  18.128  35.037 -0.0538  0.0106 -0.1699
  357ARG     BB  833  12.967  18.004  34.307  0.2887  0.1301  0.3146
  357ARG    SC1  834  12.752  17.891  34.112  0.3111 -0.2273 -0.1346
  357ARG    SC2  835  12.606  18.064  33.881  0.1154 -0.1667  0.1099
  358ILE     BB  836  13.259  17.846  34.278 -0.2204 -0.1845  0.0328
  358ILE    SC1  837  13.541  17.858  34.406 -0.0605  0.0030 -0.3234
  359SER     BB  838  13.259  17.793  33.967 -0.2761  0.3216  0.0301
  359SER    SC1  839  13.444  17.843  33.813 -0.2436  0.1100 -0.3169
  360ASN     BB  840  12.989  17.696  33.758 -0.1393  0.1164  0.2802
  360ASN    SC1  841  12.985  17.914  33.546  0.0182  0.1774 -0.0972
  361CYS     BB  842  12.868  17.498  33.894  0.2262 -0.0423 -0.0245
  361CYS    SC1  843  12.913  17.456  34.161  0.1157  0.0593  0.1656
  362VAL     BB  844  13.000  17.104  33.768  0.0890 -0.2776  0.0454
  362VAL    SC1  845  12.768  17.086  33.643 -0.0738 -0.0189  0.2987
  363ALA     BB  846  13.058  16.895  33.985 -0.0309  0.2779 -0.0948
  364ASP     BB  847  13.051  16.621  34.129 -0.0980 -0.1894  0.0769
  364ASP    SC1  848  13.089  16.338  34.006 -0.1591  0.0799 -0.0814
  365TYR     BB  849  12.915  16.657  34.391  0.0078  0.0760  0.1622
  365TYR    SC1  850  12.697  16.915  34.373 -0.0911  0.2600 -0.0142
  365TYR    SC2  851  12.598  17.081  34.185  0.0954  0.3543 -0.0310
  365TYR    SC3  852  12.539  17.121  34.445 -0.0131  0.3334 -0.0520
  366SER     BB  853  12.696  16.414  34.431  0.0645 -0.0573 -0.2859
  366SER    SC1  854  12.709  16.220  34.259 -0.0470  0.1852  0.2697
  367VAL     BB  855  12.500  16.544  34.633  0.1969 -0.0487 -0.1605
  367VAL    SC1  856  12.612  16.697  34.817 -0.1016 -0.1959  0.1539
  368LEU     BB  857  12.261  16.591  34.441  0.0146  0.0864  0.0931
  368LEU    SC1  858  12.172  16.821  34.246 -0.1031  0.1786  0.1727
  369TYR     BB  859  12.215  16.298  34.351  0.0178  0.0509  0.2056
  369TYR    SC1  860  11.937  16.267  34.425 -0.1888  0.1677  0.0444
  369TYR    SC2  861  11.683  16.350  34.464 -0.2056  0.1287  0.0191
  369TYR    SC3  862  11.749  16.091  34.507 -0.1442  0.1631  0.1375
  370ASN     BB  863  12.298  16.030  34.525  0.0615 -0.2598 -0.2736
  370ASN    SC1  864  12.419  15.837  34.402 -0.0178 -0.1320 -0.1692
  371SER     BB  865  12.162  16.081  34.838 -0.2367 -0.1267 -0.3666
  371SER    SC1  866  12.261  15.916  34.985  0.0041  0.0620  0.1414
  372ALA     BB  867  12.064  16.387  34.921  0.2470  0.0603 -0.0640
  373SER     BB  868  11.710  16.387  35.002  0.2789  0.0526  0.0336
  373SER    SC1  869  11.576  16.217  34.925 -0.0695 -0.2346 -0.6503
  374PHE     BB  870  11.717  16.595  35.283 -0.0252  0.0733  0.0653
  374PHE    SC1  871  11.964  16.710  35.269  0.0821 -0.1263 -0.3491
  374PHE    SC2  872  12.167  16.812  35.124  0.1334 -0.2118 -0.3379
  374PHE    SC3  873  12.149  16.868  35.387 -0.0410  0.0615 -0.4050
  375SER     BB  874  11.356  16.592  35.301 -0.0824 -0.1914 -0.2070
  375SER    SC1  875  11.259  16.612  35.501  0.0301  0.0050  0.0938
  376THR     BB  876  11.158  16.633  34.970 -0.0149 -0.1551 -0.1365
  376THR    SC1  877  10.917  16.715  35.024  0.0739 -0.1241  0.2362
  377PHE     BB  878  11.304  16.645  34.704 -0.4321  0.1841 -0.0724
  377PHE    SC1  879  11.600  16.763  34.732  0.1105 -0.1421  0.0499
  377PHE    SC2  880  11.806  16.912  34.822  0.0613  0.1285 -0.2683
  377PHE    SC3  881  11.839  16.753  34.606  0.0113 -0.0459 -0.1496
  378LYS     BB  882  11.269  16.722  34.346  0.1081 -0.0443  0.0461
  378LYS    SC1  883  10.968  16.729  34.430 -0.0130 -0.1236 -0.0722
  378LYS    SC2  884  10.722  16.844  34.561 -0.2310 -0.0301  0.1629
  379CYS     BB  885  11.410  16.711  34.064  0.0705 -0.1307  0.1985
  379CYS    SC1  886  11.698  16.829  34.111  0.1534 -0.0094  0.1513
  380TYR     BB  887  11.238  16.709  33.844 -0.0266 -0.4332  0.0928
  380TYR    SC1  888  10.999  16.873  33.934 -0.1022 -0.0948  0.0771
  380TYR    SC2  889  10.873  17.111  33.955 -0.1193 -0.1163  0.2235
  380TYR    SC3  890  10.736  16.891  33.877 -0.0749 -0.0538 -0.0389
  381GLY     BB  891  11.381  16.695  33.568 -0.1989  0.2079  0.0550
  382VAL     BB  892  11.674  16.633  33.566  0.2422 -0.3652 -0.2382
  382VAL    SC1  893  11.891  16.739  33.458  0.1863  0.0411  0.0264
  383SER     BB  894  11.578  16.292  33.727  0.0828 -0.3762  0.0139
  383SER    SC1  895  11.339  16.237  33.703  0.0963 -0.1526  0.0213
  384PRO     BB  896  11.818  16.276  33.958  0.0534  0.0501 -0.2150
  384PRO    SC1  897  12.006  16.499  33.935 -0.0097 -0.2033  0.0184
  385THR     BB  898  12.002  15.973  33.994  0.2063 -0.2431 -0.1051
  385THR    SC1  899  11.908  15.796  34.160 -0.0214 -0.1230 -0.1027
  386LYS     BB  900  12.381  15.953  33.882  0.0127 -0.1401  0.2607
  386LYS    SC1  901  12.296  16.168  33.651 -0.0004  0.0839 -0.0278
  386LYS    SC2  902  12.173  16.334  33.532 -0.3941 -0.0944 -0.1273
  387LEU     BB  903  12.669  15.790  33.906  0.2976  0.0132 -0.0696
  387LEU    SC1  904  12.621  15.539  33.674  0.0941 -0.3084 -0.1581
  388ASN     BB  905  12.932  15.869  33.929 -0.2385 -0.0690  0.1249
  388ASN    SC1  906  13.218  15.710  34.017  0.3158 -0.1764  0.2721
  389ASP     BB  907  13.084  16.084  33.624  0.1390 -0.3314 -0.1104
  389ASP    SC1  908  13.362  16.199  33.514  0.2342  0.3125  0.0975
  390LEU     BB  909  12.796  16.203  33.520  0.1211  0.3605 -0.2392
  390LEU    SC1  910  12.679  15.931  33.373  0.1738 -0.1530 -0.0682
  391CYS     BB  911  12.814  16.571  33.367 -0.2616 -0.0293  0.1239
  391CYS    SC1  912  13.006  16.623  33.581 -0.1178 -0.2480 -0.2671
  392PHE     BB  913  12.544  16.704  33.362  0.4563 -0.0530 -0.2915
  392PHE    SC1  914  12.521  16.633  33.706 -0.0258  0.0967  0.0918
  392PHE    SC2  915  12.540  16.480  33.927  0.2549  0.2864  0.2040
  392PHE    SC3  916  12.542  16.749  33.949  0.3771  0.3073 -0.0352
  393THR     BB  917  12.537  17.159  33.232  0.0889  0.1102  0.0920
  393THR    SC1  918  12.607  17.046  33.008  0.1353  0.3112  0.0032
  394ASN     BB  919  12.632  17.466  33.354 -0.0197  0.1800 -0.3566
  394ASN    SC1  920  12.966  17.440  33.322 -0.0743 -0.0825  0.0261
  395VAL     BB  921  12.423  17.706  33.564  0.0339  0.1808  0.2597
  395VAL    SC1  922  12.355  17.612  33.802  0.0641 -0.0480  0.1805
  396TYR     BB  923  12.193  18.058  33.584 -0.0862 -0.1605  0.0276
  396TYR    SC1  924  12.206  18.139  33.269  0.0876 -0.3430 -0.1439
  396TYR    SC2  925  12.298  18.128  33.015  0.1379 -0.1024 -0.1394
  396TYR    SC3  926  12.072  18.265  33.071  0.1112 -0.1783 -0.0572
  397ALA     BB  927  12.054  18.173  33.804  0.0777 -0.0799 -0.0402
  398ASP     BB  928  11.770  18.280  34.019 -0.1517  0.0355  0.2496
  398ASP    SC1  929  11.533  18.228  33.820 -0.0318  0.0841  0.3414
  399SER     BB  930  11.716  18.251  34.390  0.4382 -0.4004 -0.4328
  399SER    SC1  931  11.877  18.197  34.535 -0.1157 -0.2624  0.1044
  400PHE     BB  932  11.382  18.223  34.485  0.2793 -0.1705  0.0807
  400PHE    SC1  933  11.206  18.158  34.203 -0.1512 -0.2307  0.2306
  400PHE    SC2  934  11.071  18.296  34.014  0.3696 -0.0066  0.0032
  400PHE    SC3  935  11.114  18.031  33.982  0.4023  0.0180 -0.1646
  401VAL     BB  936  11.132  18.096  34.719 -0.0726 -0.0880  0.1072
  401VAL    SC1  937  11.288  18.125  34.931 -0.0861 -0.0155  0.1077
  402ILE     BB  938  10.844  17.910  34.714 -0.1452 -0.2896 -0.1028
  402ILE    SC1  939  10.784  17.957  34.413  0.1400 -0.1108 -0.1355
  403ARG     BB  940  10.578  17.876  34.917 -0.2640  0.0494  0.3041
  403ARG    SC1  941  10.379  18.044  34.708  0.0273 -0.0362 -0.3375
  403ARG    SC2  942  10.378  18.233  34.476 -0.4501  0.1788 -0.1906
  404GLY     BB  943  10.492  17.577  34.900  0.1202  0.1257  0.1893
  405ASP     BB  944  10.260  17.514  34.780  0.4980 -0.1069 -0.1831
  405ASP    SC1  945  10.049  17.314  34.938  0.0192 -0.0490 -0.1131
  406GLU     BB  946  10.250  17.429  34.482 -0.0573  0.1595  0.2579
  406GLU    SC1  947  10.306  17.772  34.339 -0.0510 -0.2616 -0.2105
  407VAL     BB  948  10.299  17.073  34.414 -0.0305  0.0557  0.1093
  407VAL    SC1  949  10.458  17.063  34.202  0.0573 -0.1336  0.1819
  408ARG     BB  950  10.045  16.778  34.472  0.0970 -0.3474 -0.2623
  408ARG    SC1  951  10.047  16.793  34.777 -0.1829 -0.1804  0.1819
  408ARG    SC2  952   9.863  16.908  35.035 -0.1628 -0.1081 -0.3242
  409GLN     BB  953   9.971  16.591  34.308  0.0296 -0.1798 -0.0664
  409GLN    SC1  954  10.124  16.304  34.465  0.1730 -0.2435 -0.1256
  410ILE     BB  955   9.967  16.566  34.010  0.1293  0.0371  0.0309
  410ILE    SC1  956   9.703  16.582  33.849  0.2161  0.1156 -0.1060
  411ALA     BB  957  10.104  16.863  33.893 -0.3962  0.1471  0.0883
  412PRO     BB  958  10.397  16.720  33.629  0.2680  0.2833 -0.0702
  412PRO    SC1  959  10.414  16.446  33.740 -0.0466  0.0976  0.2087
  413GLY     BB  960  10.423  16.870  33.387 -0.0855 -0.2150 -0.1787
  414GLN     BB  961  10.619  17.184  33.292 -0.1920 -0.1178  0.1116
  414GLN    SC1  962  10.536  17.276  33.657 -0.0245  0.0381 -0.0238
  415THR     BB  963  10.414  17.468  33.132 -0.0269  0.1455  0.1433
  415THR    SC1  964  10.440  17.518  32.878  0.2012 -0.3199  0.0649
  416GLY     BB  965  10.295  17.642  33.386 -0.1831 -0.2565  0.2219
  417LYS     BB  966  10.424  17.732  33.676  0.0789 -0.0308  0.0405
  417LYS    SC1  967  10.222  17.615  33.919  0.2092  0.0100 -0.2626
  417LYS    SC2  968  10.136  17.400  33.988  0.2441  0.1257  0.2409
  418ILE     BB  969  10.726  17.705  33.739  0.1313  0.0987 -0.1471
  418ILE    SC1  970  10.783  17.611  34.029 -0.3020  0.4265  0.0542
  419ALA     BB  971  10.829  17.677  33.448  0.0086  0.0115 -0.1829
  420ASP     BB  972  10.740  17.959  33.354  0.0420  0.0652 -0.0555
  420ASP    SC1  973  10.645  17.940  33.080  0.2042  0.3294  0.1936
  421TYR     BB  974  10.885  18.153  33.546 -0.0206  0.1258 -0.0694
  421TYR    SC1  975  10.686  18.203  33.765  0.1494  0.0557  0.1279
  421TYR    SC2  976  10.604  18.104  34.003 -0.1410  0.1336  0.0639
  421TYR    SC3  977  10.432  18.242  33.847  0.0269  0.0294 -0.2222
  422ASN     BB  978  11.184  18.238  33.435  0.1120  0.0510  0.2200
  422ASN    SC1  979  11.247  18.539  33.452  0.0431  0.1045  0.3568
  423TYR     BB  980  11.221  17.933  33.199  0.0971 -0.1259  0.3455
  423TYR    SC1  981  11.282  17.773  33.422 -0.3797  0.0199  0.1850
  423TYR    SC2  982  11.298  17.763  33.691  0.3611 -0.4681  0.1547
  423TYR    SC3  983  11.357  17.545  33.545 -0.1759 -0.2600 -0.4196
  424LYS     BB  984  11.294  18.000  32.929  0.1421  0.3491  0.1009
  424LYS    SC1  985  11.566  17.881  32.849 -0.2452  0.4529 -0.1252
  424LYS    SC2  986  11.853  17.850  32.804 -0.0081  0.2122  0.2776
  425LEU     BB  987  11.101  17.913  32.696  0.0539 -0.1813 -0.0664
  425LEU    SC1  988  10.872  18.042  32.508  0.0860  0.0214  0.1879
  426PRO     BB  989  10.990  17.631  32.756 -0.1075  0.0569  0.4564
  426PRO    SC1  990  10.912  17.505  33.007 -0.1194 -0.2578  0.0582
  427ASP     BB  991  11.272  17.432  32.684 -0.1391 -0.0610  0.2633
  427ASP    SC1  992  11.508  17.561  32.520  0.3475  0.1884  0.3985
  428ASP     BB  993  11.426  17.452  33.082  0.0919 -0.2065  0.1383
  428ASP    SC1  994  11.667  17.530  33.127 -0.1499 -0.3202  0.3200
  429PHE     BB  995  11.279  17.212  33.113 -0.0016 -0.2168  0.2974
  429PHE    SC1  996  11.145  17.124  33.367  0.2272 -0.0747  0.1385
  429PHE    SC2  997  10.978  16.983  33.526  0.1739 -0.1782 -0.0067
  429PHE    SC3  998  11.020  17.246  33.573 -0.0107 -0.1571  0.0465
  430THR     BB  999  11.591  17.011  33.190 -0.0548  0.1719 -0.0882
  430THR    SC1 1000  11.567  16.769  33.099  0.2376  0.1370 -0.0822
  431GLY     BB 1001  11.624  17.136  33.508 -0.1983 -0.1068  0.0679
  432CYS     BB 1002  11.555  17.150  33.820  0.0425 -0.1695  0.0051
  432CYS    SC1 1003  11.767  16.971  33.931 -0.2399  0.0046  0.0001
  433VAL     BB 1004  11.394  17.254  34.116  0.2287  0.1437  0.1647
  433VAL    SC1 1005  11.239  17.445  34.016 -0.0453 -0.1735 -0.0387
  434ILE     BB 1006  11.458  17.220  34.427  0.0586  0.1649 -0.0856
  434ILE    SC1 1007  11.766  17.181  34.426  0.0206 -0.1892  0.1701
  435ALA     BB 1008  11.330  17.151  34.751 -0.0806 -0.0991  0.0837
  436TRP     BB 1009  11.381  17.080  35.061  0.0969 -0.0467  0.1450
  436TRP    SC1 1010  11.628  17.252  35.111  0.1511  0.0659 -0.0789
  436TRP    SC2 1011  11.723  17.372  35.333 -0.1213 -0.2741  0.2334
  436TRP    SC3 1012  11.854  17.161  35.227  0.1060 -0.0014 -0.0427
  436TRP    SC4 1013  11.952  17.284  35.446 -0.0196 -0.1711  0.1106
  437ASN     BB 1014  11.278  17.087  35.371  0.0108  0.1555 -0.1191
  437ASN    SC1 1015  10.950  17.062  35.437 -0.0504 -0.1959  0.2782
  438SER     BB 1016  11.413  17.082  35.648 -0.1239 -0.0730  0.0600
  438SER    SC1 1017  11.656  16.964  35.651  0.1039 -0.4039  0.1953
  439ASN     BB 1018  11.401  17.363  35.875 -0.0140  0.2328  0.1732
  439ASN    SC1 1019  11.291  17.279  36.122  0.0444 -0.0056  0.0146
  440ASN     BB 1020  11.614  17.508  35.797 -0.1043  0.0173  0.5477
  440ASN    SC1 1021  11.906  17.497  35.944  0.2259  0.2668 -0.0297
  441LEU     BB 1022  11.515  17.740  35.617 -0.1506  0.0763  0.1381
  441LEU    SC1 1023  11.291  17.553  35.440  0.0830 -0.2759 -0.2674
  442ASP     BB 1024  11.493  17.992  35.916  0.4353 -0.3353  0.3937
  442ASP    SC1 1025  11.542  17.817  36.151 -0.0457  0.1683 -0.0981
  443SER     BB 1026  11.379  18.278  35.980 -0.1156 -0.1097 -0.1542
  443SER    SC1 1027  11.449  18.509  35.932 -0.1172 -0.1621 -0.1377
  444LYS     BB 1028  11.103  18.235  36.121  0.0228  0.1982  0.0155
  444LYS    SC1 1029  11.034  17.971  36.291  0.0863  0.2845  0.3189
  444LYS    SC2 1030  11.074  17.692  36.296  0.3637 -0.1195 -0.1103
  445VAL     BB 1031  10.894  18.434  35.909 -0.0176 -0.0573  0.0969
  445VAL    SC1 1032  10.646  18.359  35.965 -0.0501  0.1013  0.1698
  446GLY     BB 1033  11.044  18.579  35.701 -0.0333 -0.1562 -0.1819
  447GLY     BB 1034  11.100  18.861  35.655  0.0800 -0.3628 -0.1212
  448ASN     BB 1035  10.978  19.058  35.709 -0.1401 -0.1054  0.0170
  448ASN    SC1 1036  10.979  19.275  35.939 -0.0817  0.2775 -0.1304
  449TYR     BB 1037  10.750  19.106  35.433 -0.2548 -0.0741 -0.2941
  449TYR    SC1 1038  10.440  19.107  35.470  0.0037 -0.1874  0.1554
  449TYR    SC2 1039  10.227  19.248  35.379  0.1052  0.1613  0.4330
  449TYR    SC3 1040  10.197  18.990  35.454 -0.0416 -0.0522 -0.2818
  450ASN     BB 1041  10.962  19.045  35.206  0.2119  0.1244 -0.5222
  450ASN    SC1 1042  11.021  18.712  35.199  0.1313 -0.0707  0.1390
  451TYR     BB 1043  10.861  19.066  34.931  0.2397  0.0361 -0.0280
  451TYR    SC1 1044  10.974  19.373  34.815  0.1780 -0.3839 -0.4012
  451TYR    SC2 1045  11.091  19.610  34.759 -0.1474 -0.0481  0.2341
  451TYR    SC3 1046  11.175  19.464  34.970  0.0031 -0.4803 -0.1102
  452LEU     BB 1047  11.006  18.912  34.693  0.0969  0.2027  0.1134
  452LEU    SC1 1048  11.112  18.607  34.738 -0.1999 -0.0897  0.1393
  453TYR     BB 1049  10.975  18.895  34.373 -0.1751 -0.3074 -0.3432
  453TYR    SC1 1050  10.862  18.644  34.290  0.1634 -0.0936  0.2423
  453TYR    SC2 1051  10.656  18.486  34.214  0.2046  0.0107 -0.1039
  453TYR    SC3 1052  10.837  18.396  34.393  0.0345 -0.2001 -0.0345
  454ARG     BB 1053  10.725  19.104  34.166 -0.1702 -0.2230 -0.1232
  454ARG    SC1 1054  10.906  19.360  34.189 -0.0848 -0.0418  0.0368
  454ARG    SC2 1055  11.209  19.388  34.284 -0.0887 -0.1730  0.0368
  455LEU     BB 1056  10.523  18.874  33.972  0.0467 -0.1062 -0.0793
  455LEU    SC1 1057  10.244  18.994  34.077  0.0733 -0.2616  0.0174
  456PHE     BB 1058  10.500  18.743  33.665 -0.1962  0.0928  0.2972
  456PHE    SC1 1059  10.204  18.673  33.697 -0.0511  0.4803 -0.0640
  456PHE    SC2 1060   9.963  18.732  33.802 -0.1607  0.3314 -0.2270
  456PHE    SC3 1061   9.979  18.614  33.560  0.0656  0.1101 -0.1083
  457ARG     BB 1062  10.780  18.717  33.560  0.0948  0.0470  0.0627
  457ARG    SC1 1063  11.009  18.734  33.828  0.1936  0.0075  0.1160
  457ARG    SC2 1064  11.121  18.959  33.912 -0.0751  0.1216 -0.1001
  458LYS     BB 1065  10.842  18.710  33.261  0.4247  0.3730  0.0536
  458LYS    SC1 1066  10.799  18.439  33.147 -0.2186  0.0266  0.2883
  458LYS    SC2 1067  10.890  18.317  32.984 -0.3000  0.2150 -0.2530
  459SER     BB 1068  10.929  18.835  32.955  0.0607 -0.1667  0.1484
  459SER    SC1 1069  10.710  18.873  32.801  0.1374 -0.1610 -0.0887
  460ASN     BB 1070  11.263  18.829  32.969  0.0412  0.3077  0.1547
  460ASN    SC1 1071  11.435  19.109  32.978  0.1887  0.1185  0.0297
  461LEU     BB 1072  11.318  18.511  32.911 -0.2424  0.0864 -0.2111
  461LEU    SC1 1073  11.229  18.382  32.648 -0.0379  0.4618 -0.3773
  462LYS     BB 1074  11.600  18.384  32.986 -0.3154 -0.1289 -0.0189
  462LYS    SC1 1075  11.732  18.325  32.639  0.1632 -0.0572 -0.0231
  462LYS    SC2 1076  11.963  18.395  32.566 -0.0493  0.0996  0.2488
  463PRO     BB 1077  11.649  18.292  33.268  0.2805  0.1124  0.2299
  463PRO    SC1 1078  11.715  18.017  33.276  0.0364  0.0655  0.0224
  464PHE     BB 1079  11.790  18.482  33.495  0.0495  0.1336 -0.0199
  464PHE    SC1 1080  12.069  18.540  33.452 -0.1275  0.3594 -0.4194
  464PHE    SC2 1081  12.284  18.643  33.324  0.3024  0.1645  0.1043
  464PHE    SC3 1082  12.312  18.536  33.570 -0.3060 -0.3425 -0.0186
  465GLU     BB 1083  11.682  18.809  33.425 -0.2529 -0.4493 -0.1306
  465GLU    SC1 1084  11.826  18.816  33.068  0.1104  0.0548 -0.2666
  466ARG     BB 1085  11.575  18.960  33.649  0.0049  0.1781 -0.1111
  466ARG    SC1 1086  11.547  18.671  33.864 -0.0087  0.0350  0.1817
  466ARG    SC2 1087  11.413  18.593  34.125  0.1267 -0.1152  0.1667
  467ASP     BB 1088  11.569  19.250  33.799  0.0048 -0.1953  0.1958
  467ASP    SC1 1089  11.625  19.218  34.120  0.0668  0.0556 -0.1146
  468ILE     BB 1090  11.319  19.466  33.712 -0.0799  0.0434 -0.2286
  468ILE    SC1 1091  11.322  19.671  33.945 -0.0356 -0.0379 -0.1573
  469SER     BB 1092  11.133  19.303  33.417  0.4247  0.1049 -0.2377
  469SER    SC1 1093  11.193  19.088  33.403  0.4152  0.4120  0.2050
  470THR     BB 1094  10.774  19.256  33.164 -0.2553 -0.1980 -0.1844
  470THR    SC1 1095  10.754  19.400  32.948 -0.1072  0.0773 -0.0198
  471GLU     BB 1096  10.543  19.140  33.333 -0.0180  0.1459 -0.0536
  471GLU    SC1 1097  10.748  19.217  33.679 -0.0470  0.1152 -0.2222
  472ILE     BB 1098  10.304  19.195  33.495  0.0091  0.3357  0.0154
  472ILE    SC1 1099  10.303  19.375  33.748 -0.0678  0.1719  0.1332
  473TYR     BB 1100   9.965  19.120  33.432  0.0504  0.0509  0.1594
  473TYR    SC1 1101   9.839  19.149  33.722 -0.1284 -0.1555  0.2762
  473TYR    SC2 1102   9.806  19.172  33.989 -0.2713 -0.1227  0.2566
  473TYR    SC3 1103   9.599  19.220  33.823 -0.1033  0.1655  0.1236
  474GLN     BB 1104   9.986  18.973  33.196 -0.0412  0.0213  0.0803
  474GLN    SC1 1105  10.332  18.738  33.196  0.0966  0.0265 -0.1262
  475ALA     BB 1106   9.793  18.917  33.051  0.0781 -0.2663  0.4807
  476GLY     BB 1107   9.758  18.831  32.816  0.2410 -0.1278  0.1927
  477SER     BB 1108   9.722  19.057  32.569 -0.1236  0.0194 -0.0587
  477SER    SC1 1109   9.757  19.020  32.314  0.0054 -0.2147  0.0629
  478THR     BB 1110   9.766  19.356  32.790  0.0019  0.2215  0.3980
  478THR    SC1 1111   9.908  19.522  32.650 -0.1242 -0.0369 -0.0566
  479PRO     BB 1112   9.610  19.343  33.051 -0.2289 -0.0451  0.3710
  479PRO    SC1 1113   9.748  19.538  33.255  0.0456 -0.2936 -0.0761
  480CYS     BB 1114   9.271  19.370  33.187  0.3134 -0.1487 -0.3989
  480CYS    SC1 1115   9.290  19.458  33.474  0.0224 -0.1201 -0.0350
  481ASN     BB 1116   9.107  19.395  32.860  0.0546  0.0975  0.1445
  481ASN    SC1 1117   9.306  19.229  32.696  0.2195  0.1766  0.0813
  482GLY     BB 1118   8.915  19.585  32.799  0.0508  0.2133  0.1539
  483VAL     BB 1119   8.613  19.609  32.618 -0.2154  0.0343 -0.0358
  483VAL    SC1 1120   8.571  19.855  32.528 -0.0150  0.0789 -0.0118
  484GLU     BB 1121   8.427  19.616  32.917  0.1243 -0.1110 -0.2786
  484GLU    SC1 1122   8.253  19.947  32.952 -0.0044 -0.0592  0.1770
  485GLY     BB 1123   8.462  19.551  33.185 -0.2094  0.1003  0.3044
  486PHE     BB 1124   8.790  19.551  33.264 -0.1342  0.1548 -0.0486
  486PHE    SC1 1125   8.946  19.794  33.392 -0.0554  0.1785 -0.1013
  486PHE    SC2 1126   9.169  19.939  33.436 -0.0262  0.0648  0.1387
  486PHE    SC3 1127   8.992  19.899  33.637 -0.1687 -0.0042  0.0014
  487ASN     BB 1128   8.765  19.287  33.473  0.4777  0.2008  0.2947
  487ASN    SC1 1129   8.884  19.038  33.367  0.1289 -0.0197  0.0724
  488CYS     BB 1130   8.959  19.299  33.766  0.1900 -0.0254 -0.3732
  488CYS    SC1 1131   9.194  19.429  33.692  0.0270 -0.0225 -0.0194
  489TYR     BB 1132   9.041  18.953  33.805  0.1273 -0.0913 -0.0673
  489TYR    SC1 1133   9.308  18.936  33.676  0.0060  0.0709  0.2054
  489TYR    SC2 1134   9.442  18.971  33.444 -0.2521 -0.0725  0.0292
  489TYR    SC3 1135   9.541  18.806  33.633 -0.1197 -0.0809 -0.0461
  490PHE     BB 1136   8.997  18.759  33.961  0.0851 -0.1830 -0.0926
  490PHE    SC1 1137   8.744  18.731  34.136 -0.2085  0.0830 -0.2654
  490PHE    SC2 1138   8.516  18.586  34.122 -0.0155 -0.2842  0.1472
  490PHE    SC3 1139   8.513  18.835  34.228 -0.3352  0.0032 -0.4870
  491PRO     BB 1140   9.284  18.578  34.081 -0.0713 -0.0281 -0.1488
  491PRO    SC1 1141   9.147  18.341  34.197 -0.0901 -0.0027 -0.0213
  492LEU     BB 1142   9.573  18.782  34.160  0.0209 -0.0052 -0.0492
  492LEU    SC1 1143   9.357  19.029  34.188 -0.1049 -0.0818 -0.2097
  493GLN     BB 1144   9.766  18.806  34.295  0.0142  0.0968  0.1246
  493GLN    SC1 1145  10.025  19.019  34.481 -0.0378  0.0348 -0.1378
  494SER     BB 1146  10.025  18.559  34.411  0.2552  0.0968 -0.4070
  494SER    SC1 1147  10.132  18.535  34.185  0.1004  0.2654 -0.1820
  495TYR     BB 1148   9.999  18.571  34.718  0.3051 -0.1604  0.1892
  495TYR    SC1 1149   9.754  18.722  34.824  0.1028 -0.0117  0.1218
  495TYR    SC2 1150   9.494  18.771  34.878  0.1460 -0.0034  0.3337
  495TYR    SC3 1151   9.648  18.963  34.766  0.0551 -0.0188  0.1785
  496GLY     BB 1152  10.203  18.461  34.865 -0.3854 -0.1950 -0.0308
  497PHE     BB 1153  10.219  18.411  35.170 -0.0396  0.3652 -0.2860
  497PHE    SC1 1154  10.406  18.203  35.305  0.0277 -0.0993  0.0365
  497PHE    SC2 1155  10.495  17.963  35.389  0.1944 -0.1780 -0.3427
  497PHE    SC3 1156  10.568  18.187  35.521 -0.0393 -0.3345  0.0716
  498GLN     BB 1157   9.987  18.582  35.270  0.2127 -0.0858 -0.2421
  498GLN    SC1 1158  10.121  18.519  35.633 -0.1778  0.0075  0.1228
  499PRO     BB 1159   9.699  18.760  35.318  0.3403 -0.0085  0.1088
  499PRO    SC1 1160   9.735  19.048  35.359 -0.1810 -0.0091  0.1639
  500THR     BB 1161   9.570  18.581  35.536  0.1506 -0.0912  0.1267
  500THR    SC1 1162   9.448  18.639  35.758  0.2788  0.1016  0.1501
  501ASN     BB 1163   9.650  18.227  35.465  0.3221 -0.2007 -0.4069
  501ASN    SC1 1164   9.360  18.151  35.546  0.1766  0.2143 -0.2220
  502GLY     BB 1165   9.912  18.060  35.525  0.1476 -0.2114  0.0365
  503VAL     BB 1166  10.119  17.892  35.746  0.2140  0.0153  0.0506
  503VAL    SC1 1167  10.234  18.049  35.927  0.2475 -0.0271  0.0664
  504GLY     BB 1168  10.273  17.547  35.742 -0.0438  0.2465  0.0125
  505TYR     BB 1169  10.431  17.429  35.585 -0.2030 -0.3090 -0.4032
  505TYR    SC1 1170  10.687  17.348  35.755 -0.0450 -0.0520  0.1108
  505TYR    SC2 1171  10.830  17.243  35.959  0.1629 -0.2389 -0.1253
  505TYR    SC3 1172  10.934  17.442  35.810 -0.0428 -0.0098  0.0291
  506GLN     BB 1173  10.348  17.263  35.328 -0.1638 -0.0147 -0.1973
  506GLN    SC1 1174  10.046  17.057  35.525  0.2203 -0.1471  0.2806
  507PRO     BB 1175  10.588  17.171  35.066 -0.3115 -0.2082  0.0571
  507PRO    SC1 1176  10.456  17.051  34.875 -0.0974 -0.2792 -0.0974
  508TYR     BB 1177  10.919  17.257  34.956  0.0334  0.0223  0.2447
  508TYR    SC1 1178  10.825  17.303  34.657  0.1597  0.1510 -0.2228
  508TYR    SC2 1179  10.924  17.264  34.409  0.1442 -0.1417 -0.1862
  508TYR    SC3 1180  10.756  17.469  34.456  0.2358 -0.0163 -0.3905
  509ARG     BB 1181  11.136  17.558  34.937  0.0695  0.3035  0.0880
  509ARG    SC1 1182  10.968  17.706  35.126 -0.1393  0.1588 -0.0827
  509ARG    SC2 1183  10.793  17.593  35.346 -0.2699 -0.4192  0.0279
  510VAL     BB 1184  11.317  17.671  34.657 -0.1585  0.0163  0.1570
  510VAL    SC1 1185  11.205  17.706  34.419 -0.0686 -0.3444  0.0544
  511VAL     BB 1186  11.648  17.746  34.600 -0.0998  0.0123  0.0670
  511VAL    SC1 1187  11.799  17.563  34.717 -0.2643 -0.1527  0.0255
  512VAL     BB 1188  11.747  17.713  34.252 -0.0169 -0.0967 -0.0200
  512VAL    SC1 1189  11.556  17.844  34.124  0.1780  0.3727  0.1473
  513LEU     BB 1190  11.936  17.479  34.085  0.0254  0.1164 -0.0150
  513LEU    SC1 1191  12.179  17.420  34.306  0.3976  0.3235  0.2656
  514SER     BB 1192  11.898  17.502  33.716 -0.0675  0.1649  0.0218
  514SER    SC1 1193  11.794  17.729  33.653 -0.0401 -0.0899  0.4085
  515PHE     BB 1194  12.092  17.326  33.461 -0.1311  0.2188 -0.0289
  515PHE    SC1 1195  12.250  17.155  33.617  0.2985 -0.0406  0.0150
  515PHE    SC2 1196  12.212  16.930  33.761 -0.3422  0.0148 -0.0410
  515PHE    SC3 1197  12.292  17.156  33.884 -0.0023 -0.1572  0.0664
  516GLU     BB 1198  12.021  17.250  33.182 -0.1260  0.3467 -0.1424
  516GLU    SC1 1199  12.136  16.898  33.042 -0.0643 -0.2904  0.0194
  517LEU     BB 1200  12.208  17.419  32.962 -0.0124  0.0597  0.0572
  517LEU    SC1 1201  12.122  17.688  33.141  0.1882 -0.2383 -0.0974
  518LEU     BB 1202  12.287  17.457  32.711  0.0262 -0.1009 -0.0981
  518LEU    SC1 1203  12.376  17.757  32.604 -0.3593  0.4307 -0.4266
  519HIS     BB 1204  12.564  17.329  32.584  0.1394 -0.1734 -0.0140
  519HIS    SC1 1205  12.494  17.353  32.284  0.2121  0.0571 -0.2063
  519HIS    SC2 1206  12.465  17.295  32.022  0.1473  0.1129 -0.2116
  519HIS    SC3 1207  12.377  17.531  32.119 -0.1476 -0.0488 -0.0744
  520ALA     BB 1208  12.821  17.467  32.765  0.2790 -0.1368 -0.1689
  521PRO     BB 1209  13.001  17.332  32.836  0.1187  0.2602 -0.0540
  521PRO    SC1 1210  13.041  17.026  32.752  0.1679 -0.0984 -0.0799
  522ALA     BB 1211  13.289  17.484  32.964 -0.3028 -0.2385 -0.2304
  523THR     BB 1212  13.506  17.212  33.009 -0.1567 -0.2267  0.0222
  523THR    SC1 1213  13.523  17.103  32.774 -0.0745 -0.2596  0.0431
  524VAL     BB 1214  13.334  17.031  33.221 -0.2303 -0.1531 -0.4214
  524VAL    SC1 1215  13.074  16.987  33.248 -0.2403  0.1535  0.1121
  525CYS     BB 1216  13.460  16.870  33.550  0.1525 -0.1651 -0.1246
  525CYS    SC1 1217  13.244  16.641  33.610 -0.1494 -0.0484 -0.1102
  526GLY     BB 1218  13.730  16.659  33.531 -0.1268  0.1764 -0.3918
  527PRO     BB 1219  14.018  16.485  33.528  0.0013 -0.0233  0.1173
  527PRO    SC1 1220  14.208  16.644  33.658 -0.4181 -0.0893 -0.4424
  528LYS     BB 1221  14.029  16.183  33.653 -0.1441  0.2468 -0.3378
  528LYS    SC1 1222  13.770  16.088  33.753  0.2787 -0.1821  0.1314
  528LYS    SC2 1223  13.581  15.942  33.854  0.0929 -0.0879 -0.0010
  529LYS     BB 1224  14.327  16.126  33.684  0.0278 -0.0064 -0.1628
  529LYS    SC1 1225  14.533  16.179  33.922 -0.0615 -0.1433 -0.0184
  529LYS    SC2 1226  14.613  16.036  34.105  0.0418 -0.1903  0.0433
  530SER     BB 1227  14.480  15.817  33.594 -0.1792 -0.0258  0.0079
  530SER    SC1 1228  14.463  15.632  33.751  0.2760 -0.0700 -0.1120
  531THR     BB 1229  14.791  15.917  33.311  0.2554 -0.0228  0.2531
  531THR    SC1 1230  14.805  16.167  33.382 -0.0795  0.0340  0.1403
  532ASN     BB 1231  14.936  15.767  33.095  0.0763 -0.0114 -0.1010
  532ASN    SC1 1232  15.196  15.547  33.129  0.0427  0.1647 -0.0690
  533LEU     BB 1233  14.783  15.749  32.820  0.3495  0.1735 -0.1621
  533LEU    SC1 1234  14.871  15.972  32.610  0.1881 -0.2444  0.0896
  534VAL     BB 1235  14.694  15.420  32.699 -0.2250 -0.0828  0.0659
  534VAL    SC1 1236  14.839  15.255  32.847 -0.1095 -0.1324 -0.0999
  535LYS     BB 1237  14.553  15.447  32.422  0.0550  0.1933  0.1216
  535LYS    SC1 1238  14.810  15.614  32.276  0.2339  0.1939 -0.4127
  535LYS    SC2 1239  15.000  15.668  32.129 -0.3946 -0.0995  0.2737
  536ASN     BB 1240  14.517  15.329  32.110 -0.3720  0.1522  0.3671
  536ASN    SC1 1241  14.809  15.262  31.968 -0.2753  0.0165 -0.2630
  537LYS     BB 1242  14.209  15.199  31.977  0.0908 -0.1538 -0.2927
  537LYS    SC1 1243  14.333  15.161  31.702 -0.1153  0.0583 -0.1892
  537LYS    SC2 1244  14.580  15.220  31.550 -0.2359  0.3638 -0.3158
  538CYS     BB 1245  13.932  15.305  31.955  0.1693 -0.1290  0.3417
  538CYS    SC1 1246  13.837  15.212  31.674 -0.3351  0.3237 -0.0663
  539VAL     BB 1247  13.860  15.443  32.225 -0.0381 -0.1903 -0.0808
  539VAL    SC1 1248  13.945  15.691  32.261  0.0734 -0.2478  0.0621
  540ASN     BB 1249  13.655  15.399  32.493 -0.2586  0.1236  0.0356
  540ASN    SC1 1250  13.746  15.152  32.640  0.1724  0.0944 -0.1582
  541PHE     BB 1251  13.519  15.644  32.585 -0.0555 -0.4912  0.2342
  541PHE    SC1 1252  13.453  15.872  32.433  0.0218 -0.2640  0.2616
  541PHE    SC2 1253  13.572  15.977  32.215 -0.0186 -0.3054  0.2198
  541PHE    SC3 1254  13.314  16.036  32.270  0.0346 -0.1780  0.3369
  542ASN     BB 1255  13.490  15.655  32.876 -0.0487 -0.0612  0.4950
  542ASN    SC1 1256  13.425  15.380  33.024  0.1434  0.1863  0.0086
  543PHE     BB 1257  13.403  15.970  32.967  0.1767  0.1711  0.0423
  543PHE    SC1 1258  13.438  16.188  32.756  0.5705 -0.1017 -0.0840
  543PHE    SC2 1259  13.286  16.342  32.594 -0.0978 -0.4148  0.2062
  543PHE    SC3 1260  13.548  16.399  32.628 -0.2334  0.4375  0.0387
  544ASN     BB 1261  13.097  15.909  33.089  0.0200 -0.0070  0.0858
  544ASN    SC1 1262  12.955  16.173  33.023  0.1913 -0.1109 -0.1116
  545GLY     BB 1263  12.975  15.558  33.018 -0.0086 -0.2636  0.0499
  546LEU     BB 1264  12.998  15.647  32.711 -0.1472 -0.0342 -0.0885
  546LEU    SC1 1265  12.991  15.965  32.605 -0.0894  0.3352  0.5283
  547THR     BB 1266  13.108  15.418  32.540 -0.0160  0.0604 -0.3638
  547THR    SC1 1267  13.176  15.177  32.611 -0.3549  0.0265 -0.1304
  548GLY     BB 1268  13.184  15.550  32.250 -0.0639  0.2432 -0.0078
  549THR     BB 1269  13.391  15.328  32.061  0.3202  0.0444 -0.3287
  549THR    SC1 1270  13.430  15.100  32.181  0.2448  0.0916 -0.2120
  550GLY     BB 1271  13.507  15.570  31.899 -0.0231  0.2151  0.0674
  551VAL     BB 1272  13.756  15.749  31.806 -0.3532  0.0245 -0.0372
  551VAL    SC1 1273  13.725  15.740  31.543 -0.4316  0.0238 -0.0280
  552LEU     BB 1274  13.865  16.120  31.847 -0.0536  0.0686  0.1218
  552LEU    SC1 1275  14.033  16.138  32.115 -0.1912 -0.0754  0.1588
  553THR     BB 1276  14.037  16.303  31.552 -0.1349  0.0435  0.1132
  553THR    SC1 1277  14.081  16.086  31.416  0.1418  0.2184 -0.0878
  554GLU     BB 1278  14.068  16.618  31.519 -0.2173 -0.1358 -0.0272
  554GLU    SC1 1279  14.417  16.775  31.582 -0.1575  0.0803  0.4123
  555SER     BB 1280  13.912  16.862  31.438  0.0813  0.0344 -0.0106
  555SER    SC1 1281  13.713  16.990  31.543 -0.2787  0.0065 -0.0210
  556ASN     BB 1282  14.108  17.006  31.217  0.3108  0.0887  0.2159
  556ASN    SC1 1283  14.365  16.857  31.117  0.1352  0.0714  0.0144
  557LYS     BB 1284  13.976  17.303  31.166  0.1803  0.0111  0.1024
  557LYS    SC1 1285  13.665  17.177  31.068 -0.3484  0.1970  0.2088
  557LYS    SC2 1286  13.573  16.994  31.055 -0.0975 -0.0318 -0.0817
  558LYS     BB 1287  13.953  17.518  31.284  0.1200  0.1006 -0.0524
  558LYS    SC1 1288  14.183  17.664  31.456  0.1818 -0.1414 -0.0010
  558LYS    SC2 1289  14.386  17.751  31.632  0.2089  0.2731  0.3044
  559PHE     BB 1290  13.745  17.520  31.565  0.4047  0.2538  0.2296
  559PHE    SC1 1291  13.880  17.642  31.791 -0.0406 -0.0303 -0.0877
  559PHE    SC2 1292  13.817  17.689  32.049  0.2463  0.0740 -0.0330
  559PHE    SC3 1293  14.071  17.722  31.964  0.1183  0.2314 -0.3739
  560LEU     BB 1294  13.491  17.395  31.548 -0.1334 -0.2258  0.2605
  560LEU    SC1 1295  13.219  17.530  31.389 -0.0935  0.2936  0.1327
  561PRO     BB 1296  13.370  17.462  31.831 -0.1782  0.0572  0.2254
  561PRO    SC1 1297  13.339  17.765  31.814  0.1356  0.0035  0.0165
  562PHE     BB 1298  13.076  17.382  31.962 -0.0712 -0.0008 -0.2939
  562PHE    SC1 1299  12.827  17.499  31.828  0.0813  0.0258 -0.1442
  562PHE    SC2 1300  12.635  17.688  31.814 -0.0596 -0.0746  0.2746
  562PHE    SC3 1301  12.847  17.698  31.648 -0.2462  0.2397  0.0441
  563GLN     BB 1302  12.965  17.322  32.262  0.0715 -0.2807 -0.2428
  563GLN    SC1 1303  13.312  17.405  32.447 -0.4279  0.1555 -0.3455
  564GLN     BB 1304  12.893  17.054  32.262 -0.2082  0.1131  0.0095
  564GLN    SC1 1305  12.662  16.861  32.464  0.0660  0.1441  0.1839
  565PHE     BB 1306  12.858  16.910  31.959 -0.0005 -0.1473  0.1301
  565PHE    SC1 1307  12.907  16.618  32.104 -0.1547 -0.2725  0.4405
  565PHE    SC2 1308  13.045  16.416  31.990  0.0657  0.0890  0.0416
  565PHE    SC3 1309  13.049  16.448  32.258  0.2538 -0.2681  0.0873
  566GLY     BB 1310  12.713  17.017  31.750  0.0915  0.0245  0.0022
  567ARG     BB 1311  12.718  17.046  31.410  0.0802  0.3426  0.1584
  567ARG    SC1 1312  12.762  17.346  31.341 -0.1958  0.0619 -0.1109
  567ARG    SC2 1313  12.617  17.600  31.168  0.0993  0.3066  0.2360
  568ASP     BB 1314  12.793  16.896  31.089  0.1708  0.0470 -0.1164
  568ASP    SC1 1315  13.043  16.783  30.986 -0.1290  0.0175 -0.1277
  569ILE     BB 1316  12.565  16.673  30.962 -0.0234  0.0986 -0.2765
  569ILE    SC1 1317  12.713  16.406  31.014 -0.0202  0.1140 -0.2061
  570ALA     BB 1318  12.287  16.626  31.136 -0.0799  0.3405 -0.5242
  571ASP     BB 1319  12.335  16.728  31.452 -0.0293 -0.0238  0.1395
  571ASP    SC1 1320  12.239  16.964  31.585 -0.1560  0.1564 -0.0337
  572THR     BB 1321  12.646  16.555  31.610 -0.0439 -0.0014  0.0259
  572THR    SC1 1322  12.650  16.334  31.746 -0.2580 -0.0593 -0.0582
  573THR     BB 1323  13.025  16.578  31.511  0.1246  0.3003 -0.2333
  573THR    SC1 1324  13.017  16.344  31.400 -0.0589  0.1708  0.0428
  574ASP     BB 1325  13.234  16.832  31.672  0.1824  0.0262 -0.0743
  574ASP    SC1 1326  13.248  17.017  31.405  0.3152 -0.1071  0.0129
  575ALA     BB 1327  13.379  16.950  31.922  0.0863 -0.0696  0.1269
  576VAL     BB 1328  13.506  16.963  32.268  0.0601  0.2763  0.2213
  576VAL    SC1 1329  13.336  16.815  32.408 -0.0845  0.0330 -0.1915
  577ARG     BB 1330  13.817  17.182  32.297  0.0362  0.0695  0.1426
  577ARG    SC1 1331  13.900  17.204  31.968  0.0288  0.2357 -0.0187
  577ARG    SC2 1332  14.126  17.204  31.701  0.2780 -0.1218 -0.1062
  578ASP     BB 1333  14.027  17.099  32.513  0.1803 -0.2598 -0.2748
  578ASP    SC1 1334  14.004  17.181  32.814  0.1145  0.1163 -0.2953
  579PRO     BB 1335  14.401  17.093  32.598 -0.0462  0.2121  0.1579
  579PRO    SC1 1336  14.555  16.905  32.710  0.0639  0.1903 -0.0944
  580GLN     BB 1337  14.502  17.307  32.479 -0.0573 -0.3494 -0.0581
  580GLN    SC1 1338  14.218  17.561  32.523 -0.1310 -0.2611 -0.0083
  581THR     BB 1339  14.382  17.309  32.156 -0.1017  0.2193  0.0687
  581THR    SC1 1340  14.495  17.508  32.032 -0.0721 -0.0099 -0.2869
  582LEU     BB 1341  14.338  16.946  32.092 -0.1105 -0.0371  0.0418
  582LEU    SC1 1342  14.608  16.811  32.200 -0.3101 -0.0023 -0.0957
  583GLU     BB 1343  14.143  16.821  31.997 -0.0884  0.0243 -0.1369
  583GLU    SC1 1344  14.318  16.447  31.947  0.2549 -0.1658  0.1538
  584ILE     BB 1345  13.893  16.706  32.033 -0.0006  0.1480 -0.0849
  584ILE    SC1 1346  13.869  16.664  32.339  0.0104  0.2162 -0.0747
  585LEU     BB 1347  13.672  16.567  31.855  0.1754  0.1579  0.3905
  585LEU    SC1 1348  13.477  16.456  32.081  0.0935 -0.0932 -0.0831
  586ASP     BB 1349  13.533  16.420  31.601 -0.0184 -0.0166  0.1703
  586ASP    SC1 1350  13.509  16.597  31.354  0.1901 -0.0066  0.2850
  587ILE     BB 1351  13.407  16.085  31.511 -0.1005 -0.0846  0.1334
  587ILE    SC1 1352  13.275  16.025  31.785 -0.1161  0.2335  0.1999
  588THR     BB 1353  13.318  15.933  31.256 -0.0919  0.3091  0.0737
  588THR    SC1 1354  13.175  16.025  31.059  0.2723  0.0706 -0.3183
  589PRO     BB 1355  13.293  15.569  31.426  0.2381 -0.1360  0.3601
  589PRO    SC1 1356  13.023  15.587  31.324 -0.0444 -0.0049  0.1740
  590CYS     BB 1357  13.493  15.358  31.328  0.0671 -0.1193  0.0738
  590CYS    SC1 1358  13.740  15.211  31.454  0.0257 -0.2651 -0.2440
  591SER     BB 1359  13.242  15.060  31.485 -0.1125 -0.1370  0.6646
  591SER    SC1 1360  13.351  15.010  31.668  0.0852  0.3491  0.1877
  592PHE     BB 1361  13.049  15.006  31.245  0.1157  0.0756 -0.0200
  592PHE    SC1 1362  13.098  15.203  30.997  0.1141 -0.1325 -0.3305
  592PHE    SC2 1363  13.104  15.209  30.727 -0.1930  0.2983 -0.3378
  592PHE    SC3 1364  13.252  15.385  30.869  0.1999 -0.1183 -0.2093
  593GLY     BB 1365  13.118  14.722  31.143  0.1353  0.1035  0.2167
  594GLY     BB 1366  13.323  14.462  31.028 -0.0879 -0.0414 -0.0155
  595VAL     BB 1367  13.275  14.108  30.969  0.0720 -0.2358 -0.1733
  595VAL    SC1 1368  13.440  14.004  31.148  0.0921 -0.1686 -0.1521
  596SER     BB 1369  13.176  13.887  30.696  0.1204 -0.2123  0.0820
  596SER    SC1 1370  12.982  13.952  30.560 -0.1197 -0.1242 -0.0020
  597VAL     BB 1371  13.416  13.619  30.564 -0.1527  0.2495  0.1518
  597VAL    SC1 1372  13.640  13.735  30.646  0.1430 -0.1477 -0.0590
  598ILE     BB 1373  13.403  13.376  30.332  0.0258  0.0225 -0.1785
  598ILE    SC1 1374  13.297  13.418  30.043 -0.1008 -0.2511 -0.1744
  599THR     BB 1375  13.164  13.032  30.340 -0.1713 -0.2814  0.2368
  599THR    SC1 1376  13.187  13.009  30.598  0.2997 -0.2524  0.2070
  600PRO     BB 1377  13.066  12.969  30.128 -0.0855 -0.0999 -0.1559
  600PRO    SC1 1378  12.898  13.177  29.987  0.0368  0.0339 -0.4058
  601GLY     BB 1379  12.901  12.572  30.258  0.2361  0.0248  0.2134
  602THR     BB 1380  12.826  12.594  30.526  0.0829  0.0223  0.1189
  602THR    SC1 1381  12.612  12.519  30.653 -0.2400  0.1395 -0.3307
  603ASN     BB 1382  13.092  12.512  30.751 -0.0163 -0.3528  0.3889
  603ASN    SC1 1383  12.970  12.309  30.931 -0.0414 -0.0413  0.0769
  604THR     BB 1384  13.370  12.532  30.590 -0.0462 -0.2107 -0.2229
  604THR    SC1 1385  13.401  12.563  30.334 -0.0054  0.2139 -0.1735
  605SER     BB 1386  13.530  12.351  30.846  0.0895  0.0290  0.0388
  605SER    SC1 1387  13.465  12.154  30.914  0.3377 -0.3149 -0.0851
  606ASN     BB 1388  13.732  12.575  30.902 -0.0897 -0.0571  0.1885
  606ASN    SC1 1389  13.962  12.495  31.087  0.0450  0.1892 -0.1456
  607GLN     BB 1390  13.602  12.846  30.851 -0.1576 -0.2371 -0.3590
  607GLN    SC1 1391  13.325  12.835  31.114  0.2033  0.2856  0.0265
  608VAL     BB 1392  13.678  12.986  30.640  0.2174 -0.1965 -0.1767
  608VAL    SC1 1393  13.680  12.919  30.384  0.2842 -0.1531 -0.1877
  609ALA     BB 1394  13.882  13.251  30.684  0.2839 -0.0177  0.1705
  610VAL     BB 1395  13.890  13.478  30.353  0.2032 -0.0620 -0.0883
  610VAL    SC1 1396  13.858  13.348  30.125  0.3575 -0.0707 -0.1063
  611LEU     BB 1397  14.083  13.796  30.332  0.1079  0.3438  0.1486
  611LEU    SC1 1398  14.116  13.779  30.653  0.2603 -0.1317 -0.0266
  612TYR     BB 1399  13.971  14.143  30.243 -0.0809  0.1706 -0.0629
  612TYR    SC1 1400  13.742  14.143  30.475  0.0553 -0.3006  0.0330
  612TYR    SC2 1401  13.717  14.324  30.675  0.2444  0.1309 -0.3162
  612TYR    SC3 1402  13.498  14.237  30.542  0.1517  0.0999 -0.1456
  613GLN     BB 1403  14.141  14.338  30.049 -0.2780 -0.1497 -0.0854
  613GLN    SC1 1404  14.069  14.056  29.762  0.0670  0.0303 -0.0089
  614ASP     BB 1405  14.212  14.552  29.914  0.1563 -0.2195  0.0481
  614ASP    SC1 1406  14.178  14.845  29.912  0.0795 -0.0932  0.1171
  615VAL     BB 1407  14.617  14.462  29.915 -0.1255  0.0573 -0.0895
  615VAL    SC1 1408  14.560  14.335  29.690 -0.0200  0.1497 -0.1690
  616ASN     BB 1409  14.802  14.409  30.136 -0.1840 -0.1777 -0.2405
  616ASN    SC1 1410  15.082  14.552  30.140 -0.1069  0.2688  0.2160
  617CYS     BB 1411  14.610  14.342  30.418  0.3131 -0.0059  0.1920
  617CYS    SC1 1412  14.473  14.085  30.289  0.0699 -0.0295  0.1760
  618THR     BB 1413  14.696  14.520  30.610 -0.4043 -0.1958 -0.0506
  618THR    SC1 1414  14.863  14.717  30.587  0.0591 -0.5681 -0.0392
  619GLU     BB 1415  14.607  14.403  30.918 -0.2548 -0.1299  0.0570
  619GLU    SC1 1416  14.930  14.567  31.136 -0.2723  0.0748  0.2081
  620VAL     BB 1417  14.266  14.345  30.894  0.2008  0.0815 -0.1588
  620VAL    SC1 1418  14.206  14.324  30.636  0.0294 -0.3188 -0.0954
  621PRO     BB 1419  14.120  14.643  31.081 -0.4923 -0.0475  0.2532
  621PRO    SC1 1420  13.907  14.723  30.853 -0.2672  0.3017  0.0134
  622VAL     BB 1421  13.939  14.489  31.323  0.0580 -0.0084  0.0524
  622VAL    SC1 1422  13.755  14.340  31.202 -0.1122  0.1168  0.1530
  623ALA     BB 1423  14.057  14.746  31.528  0.1015  0.1412  0.0781
  624ILE     BB 1424  14.361  14.671  31.582 -0.0367 -0.3399  0.1036
  624ILE    SC1 1425  14.503  14.748  31.318 -0.4723 -0.0225 -0.0490
  625HIS     BB 1426  14.356  14.728  31.915  0.1535 -0.0300 -0.1579
  625HIS    SC1 1427  14.103  14.562  31.998 -0.0888  0.0746 -0.2163
  625HIS    SC2 1428  13.922  14.397  32.112  0.1050 -0.1164 -0.1765
  625HIS    SC3 1429  13.946  14.406  31.843 -0.1501  0.1160 -0.1960
  626ALA     BB 1430  14.595  14.828  32.026  0.0225  0.0413  0.2119
  627ASP     BB 1431  14.728  14.467  32.064  0.3529  0.1752  0.2067
  627ASP    SC1 1432  14.774  14.483  32.372  0.3204  0.0254 -0.1169
  628GLN     BB 1433  14.498  14.306  31.993  0.1274 -0.2472 -0.0942
  628GLN    SC1 1434  14.317  14.045  32.212  0.0370  0.0563 -0.0922
  629LEU     BB 1435  14.379  14.150  31.722 -0.1955 -0.0173  0.4721
  629LEU    SC1 1436  14.596  14.250  31.511  0.2263  0.0455 -0.4724
  630THR     BB 1437  14.113  13.925  31.757 -0.0885  0.1788  0.3104
  630THR    SC1 1438  14.184  13.686  31.831 -0.1653  0.1004  0.1350
  631PRO     BB 1439  13.808  13.906  31.525 -0.3532  0.0046  0.0084
  631PRO    SC1 1440  13.637  14.101  31.631 -0.0206 -0.1935 -0.2835
  632THR     BB 1441  13.963  13.829  31.275 -0.1426 -0.0220  0.0168
  632THR    SC1 1442  13.929  13.931  31.038  0.1074 -0.0447 -0.0308
  633TRP     BB 1443  13.955  13.504  31.270 -0.2282 -0.1106 -0.2884
  633TRP    SC1 1444  13.650  13.495  31.246  0.0310  0.3324 -0.3284
  633TRP    SC2 1445  13.473  13.506  31.042 -0.0254 -0.0321 -0.3057
  633TRP    SC3 1446  13.597  13.273  31.102 -0.1212  0.0283  0.1694
  633TRP    SC4 1447  13.424  13.285  30.895  0.2034 -0.2073 -0.1280
  634ARG     BB 1448  14.134  13.401  31.449  0.0299  0.0750  0.1698
  634ARG    SC1 1449  14.091  13.174  31.712 -0.2673 -0.0107  0.1369
  634ARG    SC2 1450  14.070  13.094  32.057 -0.1007 -0.0882  0.1361
  635VAL     BB 1451  14.434  13.375  31.139 -0.1798  0.0825  0.1015
  635VAL    SC1 1452  14.322  13.419  30.903 -0.0368 -0.0837  0.0002
  636TYR     BB 1453  14.617  13.134  31.167  0.2035  0.1476  0.1806
  636TYR    SC1 1454  14.516  12.887  31.304 -0.0924  0.2135  0.1938
  636TYR    SC2 1455  14.298  12.777  31.419 -0.2383  0.1946 -0.0942
  636TYR    SC3 1456  14.486  12.619  31.306 -0.3322  0.2263 -0.2997
  637SER     BB 1457  14.968  13.193  31.334 -0.1038  0.1754 -0.1692
  637SER    SC1 1458  15.046  13.037  31.456 -0.4143  0.4467  0.1342
  638THR     BB 1459  15.007  13.514  31.326  0.1413 -0.0641  0.0502
  638THR    SC1 1460  15.130  13.628  31.525  0.1252  0.1478 -0.0585
  639GLY     BB 1461  14.851  13.610  31.006 -0.2506 -0.0741 -0.1781
  640SER     BB 1462  14.995  13.449  30.764  0.1098  0.1566  0.1623
  640SER    SC1 1463  15.094  13.213  30.874  0.4978 -0.0008 -0.0450
  641ASN     BB 1464  15.043  13.547  30.420 -0.2635 -0.4781 -0.1598
  641ASN    SC1 1465  15.291  13.711  30.480 -0.0707 -0.2248  0.2878
  642VAL     BB 1466  14.735  13.523  30.266 -0.0141  0.0794 -0.4060
  642VAL    SC1 1467  14.519  13.575  30.410 -0.0337 -0.2868 -0.2939
  643PHE     BB 1468  14.772  13.479  29.995  0.2588  0.1440 -0.0211
  643PHE    SC1 1469  14.468  13.511  29.878 -0.1461  0.0443  0.4054
  643PHE    SC2 1470  14.295  13.433  29.687  0.0938  0.0130  0.1952
  643PHE    SC3 1471  14.208  13.583  29.894 -0.1132  0.3175 -0.1005
  644GLN     BB 1472  15.067  13.542  29.898  0.1955  0.1521 -0.0848
  644GLN    SC1 1473  15.187  13.768  29.590  0.0836  0.0602  0.1366
  645THR     BB 1474  15.343  13.458  30.007  0.1461 -0.2815  0.2821
  645THR    SC1 1475  15.438  13.272  30.162  0.1864 -0.5566 -0.0613
  646ARG     BB 1476  15.522  13.770  29.976 -0.3473  0.2447  0.1000
  646ARG    SC1 1477  15.796  13.772  30.171 -0.3409  0.0688  0.0102
  646ARG    SC2 1478  16.132  13.796  30.147 -0.1478 -0.0368  0.2086
  647ALA     BB 1479  15.341  14.008  30.101  0.2573  0.1681 -0.0663
  648GLY     BB 1480  14.976  13.955  30.122  0.1682 -0.1027 -0.3547
  649CYS     BB 1481  14.737  13.958  29.894  0.2039 -0.0987 -0.0189
  649CYS    SC1 1482  14.459  13.984  30.071  0.1212  0.1329  0.0952
  650LEU     BB 1483  14.694  13.828  29.558  0.1800 -0.0420 -0.2701
  650LEU    SC1 1484  14.388  13.875  29.406  0.2458  0.1489  0.1652
  651ILE     BB 1485  14.679  13.491  29.428  0.0292  0.0707  0.1902
  651ILE    SC1 1486  14.737  13.565  29.133 -0.0186 -0.1218  0.1307
  652GLY     BB 1487  14.934  13.283  29.514  0.1484  0.0384  0.0834
  653ALA     BB 1488  15.013  13.015  29.387 -0.0663  0.0610  0.1819
  654GLU     BB 1489  14.942  12.770  29.251 -0.4033  0.2505 -0.2253
  654GLU    SC1 1490  15.225  12.650  28.989  0.1888  0.0942 -0.1123
  655HIS     BB 1491  14.655  12.579  29.248 -0.0658 -0.0318 -0.3767
  655HIS    SC1 1492  14.740  12.445  28.969 -0.0512  0.1810  0.2076
  655HIS    SC2 1493  14.838  12.338  28.741 -0.0651 -0.0367  0.3010
  655HIS    SC3 1494  14.571  12.355  28.779 -0.0666  0.2384  0.1939
  656VAL     BB 1495  14.387  12.475  29.332  0.0827  0.3987 -0.4377
  656VAL    SC1 1496  14.278  12.573  29.552 -0.1663  0.0425 -0.3941
  657ASN     BB 1497  14.302  12.232  29.197  0.0100  0.0677  0.1192
  657ASN    SC1 1498  14.474  12.008  29.185  0.0956 -0.0534 -0.3108
  658ASN     BB 1499  13.962  12.116  29.172  0.1490  0.0378 -0.0801
  658ASN    SC1 1500  13.988  11.828  29.199 -0.2626  0.2607 -0.0541
  659SER     BB 1501  13.654  12.308  29.051 -0.0755  0.3357 -0.3093
  659SER    SC1 1502  13.479  12.202  29.096 -0.0766  0.0946  0.1103
  660TYR     BB 1503  13.785  12.617  29.028  0.0256  0.0575  0.2169
  660TYR    SC1 1504  13.907  12.774  29.236  0.1215 -0.1014  0.1744
  660TYR    SC2 1505  13.829  12.913  29.454 -0.0576  0.1585 -0.0482
  660TYR    SC3 1506  14.085  12.927  29.369 -0.0863  0.4063 -0.1018
  661GLU     BB 1507  13.464  12.758  28.868 -0.2149  0.1307  0.1791
  661GLU    SC1 1508  13.322  12.441  28.676  0.0305 -0.0615 -0.0642
  662CYS     BB 1509  13.436  13.002  29.031  0.1034  0.0878 -0.0364
  662CYS    SC1 1510  13.540  13.231  29.201 -0.1957  0.0630 -0.1103
  663ASP     BB 1511  13.117  13.058  29.096 -0.0411 -0.0892 -0.1090
  663ASP    SC1 1512  12.998  12.765  29.051 -0.0291 -0.2937 -0.2333
  664ILE     BB 1513  12.977  13.184  29.375  0.2606 -0.1640 -0.1739
  664ILE    SC1 1514  13.190  13.065  29.566  0.2299  0.0145 -0.0250
  665PRO     BB 1515  13.021  13.485  29.563 -0.1528 -0.2609  0.2823
  665PRO    SC1 1516  12.838  13.626  29.711  0.1039 -0.2038 -0.2388
  666ILE     BB 1517  13.215  13.816  29.530 -0.1179  0.3345  0.0251
  666ILE    SC1 1518  13.348  13.770  29.254 -0.3214 -0.0112 -0.0210
  667GLY     BB 1519  13.216  14.010  29.796  0.0583 -0.1593 -0.3136
  668ALA     BB 1520  13.316  13.917  30.131 -0.1677 -0.2173  0.1425
  669GLY     BB 1521  13.624  13.816  30.059 -0.2351  0.0678 -0.0387
  670ILE     BB 1522  13.687  13.668  29.776 -0.0760 -0.1935 -0.1436
  670ILE    SC1 1523  13.830  13.773  29.521 -0.0591  0.3291  0.0674
  671CYS     BB 1524  13.623  13.355  29.702  0.0052 -0.0680  0.1524
  671CYS    SC1 1525  13.544  13.356  29.406 -0.2576  0.2843 -0.2406
  672ALA     BB 1526  13.580  13.049  29.865  0.1551 -0.0965 -0.2848
  673SER     BB 1527  13.548  12.693  29.865 -0.2691 -0.1241  0.0799
  673SER    SC1 1528  13.785  12.663  29.966 -0.0673  0.0190  0.0153
  674TYR     BB 1529  13.215  12.500  29.873 -0.5773  0.1874  0.0901
  674TYR    SC1 1530  12.971  12.643  29.728 -0.1864 -0.1688  0.0514
  674TYR    SC2 1531  12.822  12.660  29.504  0.1328  0.3166 -0.1402
  674TYR    SC3 1532  12.747  12.792  29.728 -0.1185 -0.0658  0.0117
  675GLN     BB 1533  13.156  12.191  29.878  0.0626  0.0547  0.0451
  675GLN    SC1 1534  13.067  12.228  29.444 -0.0407 -0.4466 -0.2015
  676THR     BB 1535  13.170  11.816  29.930 -0.0090  0.4573  0.0420
  676THR    SC1 1536  12.931  11.716  29.950  0.2768 -0.2345  0.3063
  677GLN     BB 1537  13.468  11.630  30.075 -0.0588  0.0463 -0.1034
  677GLN    SC1 1538  13.278  11.281  29.993 -0.1372 -0.0431 -0.4542
  678THR     BB 1539  13.872  11.767  30.152  0.0634  0.2039 -0.0827
  678THR    SC1 1540  14.010  11.732  30.370 -0.1281 -0.3064 -0.0293
  679ASN     BB 1541  13.880  12.078  30.042  0.0190  0.2605  0.0717
  679ASN    SC1 1542  13.609  12.173  30.089  0.0704  0.1498 -0.1919
  680SER     BB 1543  14.132  12.141  29.873  0.0141  0.0763 -0.0068
  680SER    SC1 1544  14.153  12.047  29.626 -0.0798 -0.2070 -0.2323
  681PRO     BB 1545  14.290  12.305  30.083 -0.2223 -0.1003  0.3186
  681PRO    SC1 1546  14.276  12.575  30.021 -0.0217 -0.0184  0.3283
  682ARG     BB 1547  14.326  12.097  30.310  0.2601 -0.1876  0.1738
  682ARG    SC1 1548  14.393  12.249  30.566 -0.0593 -0.2643 -0.0854
  682ARG    SC2 1549  14.347  12.386  30.821 -0.2419 -0.0468 -0.1528
  683ARG     BB 1550  14.466  11.859  30.168 -0.0576 -0.2339 -0.0719
  683ARG    SC1 1551  14.303  11.687  29.980 -0.2085 -0.3181  0.0791
  683ARG    SC2 1552  14.329  11.380  29.948 -0.0916  0.2254 -0.1161
  684ALA     BB 1553  14.717  12.023  30.090 -0.1946  0.0905  0.1459
  685ARG     BB 1554  14.920  11.955  30.340 -0.0212  0.2240  0.0439
  685ARG    SC1 1555  15.175  11.796  30.292 -0.1069 -0.0143  0.2476
  685ARG    SC2 1556  15.344  11.576  30.450  0.2678 -0.1209  0.3362
  686SER     BB 1557  14.741  11.885  30.640  0.0049 -0.0872  0.1375
  686SER    SC1 1558  14.552  11.702  30.590  0.1612  0.0530  0.2786
  687VAL     BB 1559  14.802  12.149  30.844 -0.1773 -0.1706 -0.1450
  687VAL    SC1 1560  14.720  12.147  31.096  0.0734 -0.0273 -0.0587
  688ALA     BB 1561  14.940  12.377  30.698  0.0582  0.0499  0.0076
  689SER     BB 1562  14.864  12.700  30.853  0.3194 -0.1593  0.0892
  689SER    SC1 1563  14.938  12.738  31.093  0.0787  0.0231 -0.0618
  690GLN     BB 1564  14.648  12.771  30.653 -0.2002  0.1599 -0.0879
  690GLN    SC1 1565  14.634  13.128  30.638  0.3057 -0.1957 -0.0656
  691SER     BB 1566  14.636  12.694  30.377  0.1006 -0.1034 -0.2160
  691SER    SC1 1567  14.759  12.491  30.281 -0.0762 -0.0049  0.0403
  692ILE     BB 1568  14.476  12.990  30.193  0.1987 -0.0456  0.1453
  692ILE    SC1 1569  14.235  13.138  30.319 -0.1573 -0.2598 -0.2572
  693ILE     BB 1570  14.444  12.982  29.836 -0.0315  0.2836  0.0810
  693ILE    SC1 1571  14.140  13.043  29.856 -0.1068 -0.0104 -0.1042
  694ALA     BB 1572  14.533  12.993  29.525 -0.0284  0.0401  0.3222
  695TYR     BB 1573  14.505  13.048  29.210  0.3870  0.2197 -0.0302
  695TYR    SC1 1574  14.288  13.300  29.164 -0.0987 -0.0689 -0.1140
  695TYR    SC2 1575  14.155  13.533  29.137  0.3852  0.2423  0.0566
  695TYR    SC3 1576  14.048  13.333  29.282 -0.1152  0.2822 -0.2346
  696THR     BB 1577  14.518  12.864  28.895  0.2292 -0.1748  0.2738
  696THR    SC1 1578  14.300  12.723  28.873  0.1014  0.0472  0.0780
  697MET     BB 1579  14.770  12.889  28.755  0.1929  0.4427  0.1230
  697MET    SC1 1580  14.923  13.171  28.893  0.4216  0.1037 -0.0832
  698SER     BB 1581  15.060  12.781  28.491 -0.0662 -0.0290 -0.1573
  698SER    SC1 1582  15.235  12.940  28.594  0.2281 -0.2114 -0.3440
  699LEU     BB 1583  14.921  12.519  28.286  0.1302  0.0054 -0.3524
  699LEU    SC1 1584  15.090  12.244  28.282  0.0841 -0.0337  0.0542
  700GLY     BB 1585  14.642  12.552  28.273 -0.1711 -0.2779  0.0738
  701ALA     BB 1586  14.449  12.428  28.242  0.0911 -0.0746 -0.2908
  702GLU     BB 1587  14.307  12.159  28.256 -0.0581 -0.1543  0.3971
  702GLU    SC1 1588  14.543  11.868  28.308  0.3076 -0.2014 -0.1910
  703ASN     BB 1589  14.053  12.058  28.233 -0.1186 -0.1748  0.0843
  703ASN    SC1 1590  13.981  11.832  28.390 -0.0211  0.0799 -0.1299
  704SER     BB 1591  13.808  12.287  28.118  0.1672 -0.1125  0.1857
  704SER    SC1 1592  13.607  12.257  28.215  0.2036  0.1535 -0.2998
  705VAL     BB 1593  13.995  12.595  27.939  0.2423  0.1415  0.2661
  705VAL    SC1 1594  13.893  12.828  28.013  0.1539  0.0593  0.4066
  706ALA     BB 1595  13.984  12.539  27.675  0.2741 -0.0051  0.2795
  707TYR     BB 1596  14.141  12.687  27.413 -0.0135  0.0218 -0.2283
  707TYR    SC1 1597  14.048  12.965  27.461 -0.1852 -0.1550 -0.2072
  707TYR    SC2 1598  14.068  13.204  27.337 -0.1214 -0.0579 -0.0140
  707TYR    SC3 1599  14.052  13.193  27.606 -0.2077 -0.2682 -0.0262
  708SER     BB 1600  14.207  12.434  27.284 -0.0627 -0.0047 -0.0539
  708SER    SC1 1601  14.089  12.222  27.293 -0.0569  0.0813  0.0017
  709ASN     BB 1602  14.578  12.377  27.210 -0.3943  0.3277  0.1507
  709ASN    SC1 1603  14.741  12.132  27.389  0.2010  0.0799  0.1498
  710ASN     BB 1604  14.601  12.376  26.895 -0.0362 -0.0491  0.0307
  710ASN    SC1 1605  14.849  12.284  26.745 -0.0480 -0.1122  0.2244
  711SER     BB 1606  14.419  12.587  26.724 -0.1593  0.0942  0.0887
  711SER    SC1 1607  14.471  12.614  26.486 -0.2527 -0.4075  0.1089
  712ILE     BB 1608  14.099  12.538  26.839 -0.0277 -0.2017 -0.1440
  712ILE    SC1 1609  14.024  12.811  26.966  0.0368 -0.3270  0.1733
  713ALA     BB 1610  13.852  12.316  26.806  0.1063  0.1902  0.1848
  714ILE     BB 1611  13.713  12.023  26.783 -0.0493 -0.1182 -0.1996
  714ILE    SC1 1612  13.839  11.887  26.534  0.2579 -0.0490 -0.0861
  715PRO     BB 1613  13.418  11.862  26.913  0.0148 -0.3188  0.2562
  715PRO    SC1 1614  13.272  12.081  27.009  0.0464  0.1828 -0.3568
  716THR     BB 1615  13.237  11.588  26.989 -0.0991  0.2162 -0.1171
  716THR    SC1 1616  13.226  11.439  26.777 -0.0223  0.0233  0.0119
  717ASN     BB 1617  13.205  11.348  27.279 -0.0955  0.2814  0.1219
  717ASN    SC1 1618  13.304  11.093  27.104  0.1340  0.0077  0.1189
  718PHE     BB 1619  12.996  11.290  27.525 -0.0318  0.0750 -0.1355
  718PHE    SC1 1620  12.708  11.352  27.383 -0.2131 -0.1082 -0.1287
  718PHE    SC2 1621  12.446  11.299  27.343 -0.2507 -0.0797  0.0678
  718PHE    SC3 1622  12.538  11.551  27.316 -0.2230 -0.1060 -0.0969
  719THR     BB 1623  12.856  11.179  27.812 -0.0224  0.0804  0.0375
  719THR    SC1 1624  12.994  10.989  27.923  0.1346  0.0252 -0.2409
  720ILE     BB 1625  12.611  11.251  28.037  0.0260  0.1538 -0.1616
  720ILE    SC1 1626  12.521  10.958  28.084  0.0236  0.1941  0.1014
  721SER     BB 1627  12.368  11.426  28.193  0.0662  0.2755 -0.2033
  721SER    SC1 1628  12.119  11.355  28.094 -0.2286  0.1639 -0.0427
  722VAL     BB 1629  12.412  11.695  28.455  0.1102  0.3606  0.1064
  722VAL    SC1 1630  12.622  11.559  28.543 -0.0332  0.0509 -0.0163
  723THR     BB 1631  12.420  12.024  28.572  0.0394  0.0899 -0.2808
  723THR    SC1 1632  12.663  12.116  28.556  0.0263  0.2301  0.1768
  724THR     BB 1633  12.202  12.091  28.848  0.0614 -0.0857  0.0789
  724THR    SC1 1634  12.060  11.876  28.880 -0.0800  0.0019  0.0488
  725GLU     BB 1635  11.977  12.350  28.977 -0.3202 -0.0730 -0.1298
  725GLU    SC1 1636  11.701  12.060  29.142 -0.1903 -0.4882 -0.2295
  726ILE     BB 1637  11.809  12.563  29.160  0.0018 -0.3095  0.1902
  726ILE    SC1 1638  12.038  12.644  29.353 -0.1292  0.1553  0.1624
  727LEU     BB 1639  11.541  12.760  29.135  0.1535 -0.1192  0.1682
  727LEU    SC1 1640  11.694  13.051  29.057  0.3626  0.0816  0.0673
  728PRO     BB 1641  11.249  12.849  29.342 -0.0214 -0.1232 -0.0486
  728PRO    SC1 1642  11.326  13.128  29.444  0.3888  0.3792  0.3126
  729VAL     BB 1643  10.979  12.772  29.415  0.0738 -0.2058 -0.0944
  729VAL    SC1 1644  10.836  12.549  29.418  0.1864 -0.2798  0.2814
  730SER     BB 1645  10.908  12.937  29.724 -0.0078  0.0726 -0.1318
  730SER    SC1 1646  11.127  12.972  29.851 -0.0102  0.1113  0.4410
  731MET     BB 1647  10.647  12.807  30.040  0.0092  0.1515  0.2660
  731MET    SC1 1648  10.697  12.470  29.895  0.0325  0.1274  0.2731
  732THR     BB 1649  10.346  12.913  30.116 -0.2079  0.2620  0.0774
  732THR    SC1 1650  10.141  12.765  30.057  0.1865 -0.2573 -0.0586
  733LYS     BB 1651  10.299  13.226  30.255  0.2322  0.0868 -0.0185
  733LYS    SC1 1652  10.554  13.376  30.085 -0.2217 -0.1267 -0.1508
  733LYS    SC2 1653  10.569  13.366  29.814  0.2982 -0.3147 -0.0655
  734THR     BB 1654  10.074  13.568  30.189 -0.3256  0.2222 -0.0386
  734THR    SC1 1655  10.159  13.606  29.947 -0.0551 -0.3933 -0.0580
  735SER     BB 1656   9.870  13.713  30.398 -0.0002  0.0699  0.0320
  735SER    SC1 1657   9.646  13.799  30.331 -0.1680 -0.1716  0.2045
  736VAL     BB 1658   9.848  13.822  30.768 -0.0834 -0.0483 -0.0375
  736VAL    SC1 1659   9.973  14.055  30.753 -0.0473 -0.0311  0.3921
  737ASP     BB 1660   9.611  13.755  30.932  0.0603 -0.0483  0.1435
  737ASP    SC1 1661   9.335  13.727  30.805 -0.2819  0.1523 -0.0908
  738CYS     BB 1662   9.639  13.912  31.222  0.2033 -0.0572  0.1349
  738CYS    SC1 1663   9.715  14.188  31.133 -0.2057 -0.0773 -0.0069
  739THR     BB 1664   9.483  13.883  31.488 -0.1167 -0.3232 -0.0738
  739THR    SC1 1665   9.299  14.040  31.583 -0.0016 -0.3607  0.2193
  740MET     BB 1666   9.637  13.645  31.612  0.0436 -0.1013  0.1621
  740MET    SC1 1667   9.359  13.444  31.850  0.0631 -0.0383  0.0276
  741TYR     BB 1668   9.929  13.749  31.626  0.0318 -0.0606  0.1047
  741TYR    SC1 1669  10.138  13.855  31.436  0.0956  0.0755 -0.3543
  741TYR    SC2 1670  10.189  14.076  31.289 -0.0596  0.1941 -0.2341
  741TYR    SC3 1671  10.171  13.835  31.169 -0.0942  0.2763 -0.3959
  742ILE     BB 1672   9.887  14.002  31.801 -0.0658 -0.0362  0.0471
  742ILE    SC1 1673   9.867  14.252  31.619  0.0528 -0.0605 -0.0002
  743CYS     BB 1674   9.627  13.980  32.003  0.1208 -0.0003  0.2960
  743CYS    SC1 1675   9.570  14.303  32.029 -0.0310 -0.2343 -0.1226
  744GLY     BB 1676   9.342  13.892  32.064  0.0765  0.1863 -0.1568
  745ASP     BB 1677   9.140  14.075  32.237  0.0984 -0.0152  0.3137
  745ASP    SC1 1678   9.301  14.264  32.470  0.1340  0.1468  0.0497
  746SER     BB 1679   8.797  13.986  32.053 -0.1519  0.0179  0.0998
  746SER    SC1 1680   8.912  13.893  31.841 -0.2337  0.0424 -0.0255
  747THR     BB 1681   8.691  14.299  32.054  0.0446  0.0879 -0.1299
  747THR    SC1 1682   8.484  14.378  31.918 -0.2779 -0.0265  0.2752
  748GLU     BB 1683   8.902  14.519  32.111  0.0573  0.0218  0.0855
  748GLU    SC1 1684   8.693  14.844  32.223 -0.1815 -0.0002 -0.2501
  749CYS     BB 1685   9.116  14.443  31.901 -0.0277 -0.1089  0.0451
  749CYS    SC1 1686   9.432  14.496  31.995  0.1509 -0.0476  0.1595
  750SER     BB 1687   8.961  14.454  31.632  0.2676 -0.2609 -0.1369
  750SER    SC1 1688   8.881  14.283  31.474  0.0466  0.4397 -0.1412
  751ASN     BB 1689   8.887  14.754  31.617  0.1912 -0.2704  0.0254
  751ASN    SC1 1690   8.611  14.883  31.731 -0.2954  0.2107 -0.2021
  752LEU     BB 1691   9.172  14.875  31.629  0.1197 -0.1152  0.2297
  752LEU    SC1 1692   9.220  14.964  31.941 -0.3837 -0.2140 -0.0781
  753LEU     BB 1693   9.287  14.741  31.374 -0.0901  0.0745  0.0320
  753LEU    SC1 1694   9.493  14.483  31.507  0.1653  0.0096 -0.0191
  754LEU     BB 1695   9.076  14.828  31.135  0.1826  0.0164 -0.2370
  754LEU    SC1 1696   8.866  14.613  31.134  0.0047 -0.1358 -0.0884
  755GLN     BB 1697   8.990  15.129  31.248 -0.0979 -0.1414  0.2777
  755GLN    SC1 1698   8.576  15.032  31.271  0.1018  0.0981  0.0650
  756TYR     BB 1699   9.370  15.327  31.320  0.2556  0.0630 -0.1259
  756TYR    SC1 1700   9.541  15.180  31.496 -0.0097 -0.0999  0.3539
  756TYR    SC2 1701   9.716  14.976  31.465 -0.1271 -0.1581  0.0397
  756TYR    SC3 1702   9.641  15.053  31.712  0.4156 -0.0658  0.1881
  757GLY     BB 1703   9.302  15.458  31.087  0.3197  0.2535 -0.1307
  758SER     BB 1704   9.359  15.156  30.872 -0.0111  0.2847  0.2334
  758SER    SC1 1705   9.269  15.128  30.668  0.1863  0.0520  0.3120
  759PHE     BB 1706   9.586  14.945  30.986  0.0079  0.1132 -0.1083
  759PHE    SC1 1707   9.845  14.954  30.809 -0.1192  0.3346  0.2467
  759PHE    SC2 1708   9.975  15.077  30.607  0.1458  0.2306  0.3488
  759PHE    SC3 1709  10.114  14.935  30.790 -0.1312 -0.0350  0.3606
  760CYS     BB 1710   9.543  14.640  30.954  0.0991  0.0982 -0.0910
  760CYS    SC1 1711   9.727  14.426  31.103 -0.1536 -0.1064 -0.2393
  761THR     BB 1712   9.367  14.646  30.698 -0.1402 -0.0682  0.0654
  761THR    SC1 1713   9.124  14.554  30.707 -0.2527  0.2111 -0.0246
  762GLN     BB 1714   9.566  14.753  30.485  0.1182 -0.0513  0.3090
  762GLN    SC1 1715   9.223  14.865  30.305 -0.1196  0.1267  0.3096
  763LEU     BB 1716   9.780  14.529  30.501  0.0986 -0.1080 -0.1069
  763LEU    SC1 1717  10.087  14.556  30.486 -0.1521  0.1012  0.0703
  764ASN     BB 1718   9.621  14.281  30.406 -0.2800  0.0775  0.0216
  764ASN    SC1 1719   9.405  14.169  30.617 -0.0219 -0.0139  0.0349
  765ARG     BB 1720   9.559  14.366  30.114 -0.1099 -0.0994 -0.0687
  765ARG    SC1 1721   9.237  14.413  30.112  0.1583  0.1320 -0.1474
  765ARG    SC2 1722   9.029  14.266  30.287 -0.1729  0.4005 -0.0460
  766ALA     BB 1723   9.852  14.420  30.031 -0.0340  0.0921  0.3032
  767LEU     BB 1724   9.982  14.139  30.043 -0.1172  0.0362 -0.0214
  767LEU    SC1 1725  10.146  14.067  30.293 -0.1849 -0.1566 -0.0710
  768THR     BB 1726   9.776  14.000  29.858 -0.0767 -0.0763  0.0169
  768THR    SC1 1727   9.720  13.749  29.824  0.1218 -0.1084 -0.0896
  769GLY     BB 1728   9.826  14.181  29.611  0.1895  0.0562  0.1638
  770ILE     BB 1729  10.129  14.123  29.577  0.1708  0.0377  0.0212
  770ILE    SC1 1730  10.377  14.188  29.751  0.0507  0.0076  0.2064
  771ALA     BB 1731  10.104  13.818  29.529 -0.2514  0.0666  0.0173
  772VAL     BB 1732   9.942  13.787  29.266 -0.1550  0.0797 -0.0441
  772VAL    SC1 1733   9.679  13.790  29.298 -0.1394  0.2583  0.0781
  773GLU     BB 1734  10.128  13.926  29.061  0.0612  0.0028  0.0956
  773GLU    SC1 1735   9.963  14.029  28.729  0.2998 -0.2415 -0.1186
  774GLN     BB 1736  10.390  13.767  29.108 -0.0264 -0.1717  0.0035
  774GLN    SC1 1737  10.759  13.726  28.994  0.2374  0.0988  0.0608
  775ASP     BB 1738  10.302  13.478  29.042  0.2066 -0.2542  0.0455
  775ASP    SC1 1739  10.339  13.311  29.298  0.0880 -0.0841  0.0865
  776LYS     BB 1740  10.193  13.536  28.758  0.0572 -0.2544  0.1020
  776LYS    SC1 1741  10.037  13.514  28.499 -0.0641  0.0700  0.1071
  776LYS    SC2 1742   9.919  13.615  28.289  0.1021  0.2513  0.1156
  777ASN     BB 1743  10.445  13.650  28.618 -0.2360  0.0671 -0.1853
  777ASN    SC1 1744  10.444  13.915  28.587 -0.0231  0.0282 -0.3013
  778THR     BB 1745  10.601  13.382  28.615  0.1848  0.3023 -0.1124
  778THR    SC1 1746  10.845  13.312  28.670 -0.0086 -0.3209  0.0255
  779GLN     BB 1747  10.405  13.214  28.444  0.1049  0.1054  0.1663
  779GLN    SC1 1748  10.171  13.079  28.737 -0.0907  0.4847  0.0197
  780GLU     BB 1749  10.410  13.390  28.190 -0.1557  0.0695  0.1336
  780GLU    SC1 1750  10.397  13.416  27.788 -0.1270  0.2438 -0.0696
  781VAL     BB 1751  10.718  13.381  28.153 -0.1481  0.2694  0.1348
  781VAL    SC1 1752  10.904  13.570  28.150  0.0502  0.0792  0.2099
  782PHE     BB 1753  10.734  13.076  28.098  0.0903  0.3254 -0.1276
  782PHE    SC1 1754  11.004  12.931  28.210  0.0200 -0.2358 -0.1635
  782PHE    SC2 1755  11.134  12.923  28.446  0.0830  0.1767 -0.1765
  782PHE    SC3 1756  11.187  12.738  28.256  0.4539  0.1777 -0.0812
  783ALA     BB 1757  10.516  12.943  27.889 -0.0496  0.0755  0.1705
  784GLN     BB 1758  10.238  12.978  27.879  0.1466  0.0217  0.1764
  784GLN    SC1 1759   9.989  13.091  28.185  0.2102 -0.2303 -0.0736
  785VAL     BB 1760   9.939  12.735  27.772 -0.1258 -0.3363  0.2027
  785VAL    SC1 1761  10.067  12.504  27.796 -0.0106 -0.2795  0.1466
  786LYS     BB 1762   9.877  12.880  27.489  0.2153 -0.0343  0.0055
  786LYS    SC1 1763  10.057  13.140  27.436 -0.2149 -0.0376  0.0752
  786LYS    SC2 1764  10.244  13.321  27.318  0.1028  0.1605  0.1523
  787GLN     BB 1765   9.729  12.690  27.312 -0.0981 -0.1468 -0.1321
  787GLN    SC1 1766   9.359  12.795  27.268 -0.1195  0.0557 -0.0240
  788ILE     BB 1767   9.708  12.420  27.290  0.0198  0.1339 -0.0992
  788ILE    SC1 1768   9.894  12.203  27.409  0.0080 -0.0583 -0.4178
  789TYR     BB 1769   9.649  12.189  26.995 -0.2840 -0.2215  0.1404
  789TYR    SC1 1770   9.960  12.291  26.941  0.0987  0.2718  0.0599
  789TYR    SC2 1771  10.211  12.226  26.865 -0.0933 -0.1190 -0.2827
  789TYR    SC3 1772  10.134  12.485  26.870  0.4368  0.0522  0.2589
  790LYS     BB 1773   9.459  12.033  26.911  0.4889  0.2173  0.1622
  790LYS    SC1 1774   9.326  12.046  26.642 -0.1051  0.0134 -0.0768
  790LYS    SC2 1775   9.144  12.181  26.487 -0.0086  0.0951 -0.1238
  791THR     BB 1776   9.328  11.813  27.128 -0.1811  0.0282  0.1221
  791THR    SC1 1777   9.466  11.870  27.340 -0.1301  0.0665  0.0791
  792PRO     BB 1778   9.144  11.531  27.028 -0.0211 -0.0677  0.0085
  792PRO    SC1 1779   8.917  11.598  27.157  0.0751  0.0920  0.1784
  793PRO     BB 1780   9.191  11.378  26.716  0.0824  0.1706 -0.1342
  793PRO    SC1 1781   9.096  11.609  26.570  0.1733  0.0843 -0.0436
  794ILE     BB 1782   9.383  11.136  26.596  0.2020 -0.0957 -0.2957
  794ILE    SC1 1783   9.387  10.875  26.763 -0.1120  0.0259 -0.0880
  795LYS     BB 1784   9.608  11.041  26.335  0.1555  0.0378  0.2111
  795LYS    SC1 1785   9.607  11.105  26.019  0.0677  0.2471 -0.0213
  795LYS    SC2 1786   9.522  10.949  25.816  0.4342 -0.2545  0.1413
  796ASP     BB 1787   9.906  11.042  26.416  0.4022  0.3417  0.1984
  796ASP    SC1 1788  10.069  10.921  26.163  0.0704 -0.4339 -0.0232
  797PHE     BB 1789   9.986  11.263  26.571 -0.2159  0.1856  0.0613
  797PHE    SC1 1790   9.765  11.368  26.727 -0.0387 -0.0814 -0.1483
  797PHE    SC2 1791   9.645  11.400  26.967  0.2547  0.1031 -0.0210
  797PHE    SC3 1792   9.614  11.587  26.774 -0.2274 -0.1880 -0.2444
  798GLY     BB 1793  10.217  11.405  26.563  0.3310 -0.2597  0.2440
  799GLY     BB 1794  10.511  11.381  26.500  0.2150  0.0840 -0.0281
  800PHE     BB 1795  10.525  11.069  26.339  0.2839  0.1282  0.0414
  800PHE    SC1 1796  10.737  11.027  26.138 -0.2472  0.0252  0.0548
  800PHE    SC2 1797  10.866  11.194  25.969 -0.0571 -0.0538  0.1199
  800PHE    SC3 1798  10.851  10.930  25.914 -0.0392 -0.0719  0.2000
  801ASN     BB 1799  10.449  10.911  26.581 -0.2311  0.0972 -0.1245
  801ASN    SC1 1800  10.297  10.669  26.534 -0.2611  0.0307 -0.3502
  802PHE     BB 1801  10.395  10.958  26.937 -0.1330  0.1466 -0.0744
  802PHE    SC1 1802  10.328  11.259  26.986 -0.3366  0.1332 -0.0647
  802PHE    SC2 1803  10.120  11.402  27.082 -0.2380  0.3600 -0.1830
  802PHE    SC3 1804  10.363  11.517  27.056 -0.0128  0.0108  0.2545
  803SER     BB 1805  10.619  10.717  27.052  0.0744 -0.0584 -0.1799
  803SER    SC1 1806  10.588  10.518  26.964  0.1233  0.0216  0.0146
  804GLN     BB 1807  10.868  10.886  27.258  0.0479 -0.1253 -0.1878
  804GLN    SC1 1808  11.168  10.681  27.164  0.1566  0.0520 -0.2319
  805ILE     BB 1809  10.745  11.114  27.352  0.0295 -0.3501  0.1362
  805ILE    SC1 1810  10.838  11.403  27.290  0.0307 -0.4038 -0.1218
  806LEU     BB 1811  10.481  11.144  27.485  0.2079  0.3486  0.1587
  806LEU    SC1 1812  10.351  11.441  27.528  0.2023  0.1292 -0.0487
  807PRO     BB 1813  10.386  10.788  27.542 -0.2628 -0.3670 -0.1517
  807PRO    SC1 1814  10.168  10.850  27.308  0.1364 -0.0267 -0.1583
  808ASP     BB 1815  10.613  10.651  27.757  0.1174 -0.2966 -0.1201
  808ASP    SC1 1816  10.443  10.584  28.040  0.0389 -0.1083 -0.0716
  809PRO     BB 1817  10.821  10.828  27.759 -0.1409 -0.1442 -0.1653
  809PRO    SC1 1818  11.139  10.738  27.681  0.0885  0.0994  0.0475
  810SER     BB 1819  10.922  10.929  28.084 -0.1384 -0.0466  0.0007
  810SER    SC1 1820  11.108  11.089  28.073 -0.1629  0.2028  0.0199
  811LYS     BB 1821  10.814  10.796  28.301  0.3448  0.2191  0.0582
  811LYS    SC1 1822  11.063  10.641  28.506 -0.0659  0.4652  0.1632
  811LYS    SC2 1823  11.091  10.381  28.551 -0.0661  0.1825  0.2558
  812PRO     BB 1824  10.602  10.654  28.513  0.0615  0.1578  0.0913
  812PRO    SC1 1825  10.672  10.501  28.783  0.2476  0.2348  0.0615
  813SER     BB 1826  10.311  10.836  28.587 -0.1059  0.1977 -0.1193
  813SER    SC1 1827  10.087  10.907  28.629 -0.0512 -0.1247 -0.0002
  814LYS     BB 1828  10.414  11.068  28.308 -0.2017  0.0820  0.0226
  814LYS    SC1 1829  10.256  11.342  28.408  0.2185 -0.0284  0.0709
  814LYS    SC2 1830  10.003  11.395  28.451  0.2095 -0.1568 -0.2010
  815ARG     BB 1831  10.459  11.113  27.981  0.1615 -0.1682  0.2391
  815ARG    SC1 1832  10.118  11.133  27.893 -0.1157 -0.5110 -0.0500
  815ARG    SC2 1833   9.931  10.939  27.740  0.0255 -0.3709  0.0185
  816SER     BB 1834  10.649  11.422  28.030 -0.0478 -0.0435  0.0034
  816SER    SC1 1835  10.748  11.465  27.810 -0.0806 -0.0813 -0.2313
  817PHE     BB 1836  10.732  11.412  28.350 -0.2225  0.1382  0.0569
  817PHE    SC1 1837  10.809  11.210  28.571  0.0756  0.2699  0.0075
  817PHE    SC2 1838  10.751  11.046  28.778 -0.1603 -0.0038 -0.2645
  817PHE    SC3 1839  11.009  11.091  28.710 -0.0650  0.2943  0.2361
  818ILE     BB 1840  10.728  11.707  28.444 -0.1334  0.2615 -0.3066
  818ILE    SC1 1841  10.977  11.809  28.291  0.2786 -0.3088 -0.0536
  819GLU     BB 1842  10.457  11.716  28.595 -0.0876  0.2612 -0.2237
  819GLU    SC1 1843  10.511  12.110  28.643 -0.1775 -0.0896  0.0887
  820ASP     BB 1844  10.506  11.508  28.820 -0.0442  0.2216 -0.2696
  820ASP    SC1 1845  10.334  11.265  28.857 -0.0789  0.1042 -0.0360
  821LEU     BB 1846  10.747  11.630  28.974 -0.0114  0.0359 -0.1713
  821LEU    SC1 1847  11.040  11.609  28.818 -0.1762 -0.1891  0.5291
  822LEU     BB 1848  10.623  11.909  29.032 -0.4864 -0.1476 -0.2504
  822LEU    SC1 1849  10.826  12.078  29.211  0.1215 -0.1218  0.2679
  823PHE     BB 1850  10.403  11.819  29.231 -0.0272 -0.0522  0.3299
  823PHE    SC1 1851  10.331  12.096  29.339  0.0822  0.1754 -0.4872
  823PHE    SC2 1852  10.447  12.300  29.472 -0.1976 -0.0567  0.1564
  823PHE    SC3 1853  10.225  12.344  29.324 -0.0084  0.1695 -0.0697
  824ASN     BB 1854  10.315  11.525  29.351 -0.1855 -0.2072 -0.1414
  824ASN    SC1 1855  10.043  11.465  29.492 -0.1844  0.0794 -0.1121
  825LYS     BB 1856  10.525  11.323  29.369 -0.2053 -0.0397  0.0945
  825LYS    SC1 1857  10.446  11.068  29.244  0.1362  0.0966 -0.1602
  825LYS    SC2 1858  10.444  10.837  29.091 -0.1113  0.3994  0.0284
  826VAL     BB 1859  10.731  11.458  29.575 -0.1919  0.0201 -0.1920
  826VAL    SC1 1860  10.878  11.627  29.433 -0.0399  0.0765  0.0258
  827THR     BB 1861  10.523  11.473  29.856 -0.0795  0.2318  0.1396
  827THR    SC1 1862  10.596  11.387  30.090  0.2297 -0.0534 -0.0528
  828LEU     BB 1863  10.344  11.762  29.825 -0.1273  0.2412  0.0407
  828LEU    SC1 1864  10.603  11.967  29.765 -0.0605 -0.0234  0.0756
  829ALA     BB 1865  10.104  11.895  29.793 -0.0691  0.1122 -0.5439
  830ASP     BB 1866  10.125  12.253  29.822 -0.0932  0.3080  0.3654
  830ASP    SC1 1867  10.239  12.285  30.075 -0.0993  0.2152 -0.3825
  831ALA     BB 1868   9.876  12.316  29.678  0.0001  0.0228 -0.0121
  832GLY     BB 1869   9.598  12.343  29.655 -0.1127 -0.0470  0.1679
  833PHE     BB 1870   9.333  12.368  29.746 -0.1786  0.2532  0.1490
  833PHE    SC1 1871   9.199  12.538  29.542  0.1332 -0.1597 -0.2106
  833PHE    SC2 1872   9.149  12.755  29.388  0.0276 -0.0587 -0.0367
  833PHE    SC3 1873   8.964  12.559  29.411  0.1079 -0.1508 -0.1643
  834ILE     BB 1874   9.234  12.143  29.934 -0.0055  0.1913 -0.0005
  834ILE    SC1 1875   9.160  11.843  29.921  0.1567  0.1563 -0.1444
  835LYS     BB 1876   9.230  12.268  30.193 -0.2946  0.1793  0.0186
  835LYS    SC1 1877   9.235  12.011  30.453 -0.2055  0.1843  0.3003
  835LYS    SC2 1878   9.119  11.886  30.583 -0.0514  0.0622 -0.0080
  836GLN     BB 1879   9.419  12.449  30.268  0.1852  0.0207 -0.2068
  836GLN    SC1 1880   9.697  12.588  30.074  0.0339  0.2318  0.2830
  837TYR     BB 1881   9.606  12.453  30.539 -0.0386  0.0833 -0.0512
  837TYR    SC1 1882   9.499  12.339  30.759 -0.2045 -0.3574 -0.0192
  837TYR    SC2 1883   9.470  12.359  31.027 -0.3168 -0.3100 -0.0345
  837TYR    SC3 1884   9.325  12.178  30.888 -0.3720 -0.2297 -0.0829
  838GLY     BB 1885   9.912  12.453  30.490 -0.0489 -0.0956 -0.1227
  839ASP     BB 1886   9.992  12.207  30.660  0.0414 -0.0541 -0.1046
  839ASP    SC1 1887  10.322  12.162  30.651 -0.1157  0.1099  0.1439
  840CYS     BB 1888   9.787  12.004  30.545 -0.2146  0.0639  0.1310
  840CYS    SC1 1889   9.716  11.858  30.779  0.1942  0.0446 -0.0513
  841LEU     BB 1890   9.890  11.981  30.254 -0.1367 -0.0677  0.1679
  841LEU    SC1 1891   9.687  12.084  30.078  0.2593 -0.0945 -0.0517
  842GLY     BB 1892  10.166  11.849  30.307  0.0187  0.1235 -0.1309
  843ASP     BB 1893  10.069  11.590  30.448  0.0674  0.1140 -0.1149
  843ASP    SC1 1894  10.235  11.340  30.518 -0.0403  0.1597  0.2480
  844ILE     BB 1895   9.760  11.477  30.425  0.0642  0.0287  0.2758
  844ILE    SC1 1896   9.562  11.621  30.234 -0.2481 -0.0532  0.5283
  845ALA     BB 1897   9.739  11.221  30.709  0.0460  0.0392  0.1203
  846ALA     BB 1898   9.840  11.386  30.919 -0.3228 -0.1868 -0.4414
  847ARG     BB 1899  10.055  11.475  31.027  0.0055 -0.0532 -0.0752
  847ARG    SC1 1900  10.233  11.719  30.918  0.2733  0.0884  0.0235
  847ARG    SC2 1901  10.567  11.719  30.769  0.0788 -0.0050  0.1337
  848ASP     BB 1902  10.125  11.330  31.383 -0.0679 -0.1970 -0.1530
  848ASP    SC1 1903   9.966  11.106  31.433  0.0278  0.1957 -0.2119
  849LEU     BB 1904  10.151  11.617  31.616 -0.0466  0.1034  0.1648
  849LEU    SC1 1905  10.447  11.566  31.728 -0.3338 -0.3389 -0.0282
  850ILE     BB 1906  10.087  11.882  31.466 -0.1329  0.2048 -0.1342
  850ILE    SC1 1907  10.093  12.175  31.569  0.1435  0.1866 -0.0896
  851CYS     BB 1908   9.925  12.050  31.156 -0.1269  0.1760  0.0296
  851CYS    SC1 1909   9.717  11.892  31.017  0.3366  0.0078 -0.0454
  852ALA     BB 1910   9.984  12.374  31.125  0.2516  0.1320  0.2335
  853GLN     BB 1911  10.052  12.603  30.928 -0.1464  0.0409 -0.0223
  853GLN    SC1 1912  10.466  12.602  30.961  0.1726  0.3090  0.0740
  854LYS     BB 1913   9.871  12.834  31.028 -0.1554  0.0410 -0.0389
  854LYS    SC1 1914   9.549  12.853  30.969  0.1979 -0.1252  0.1874
  854LYS    SC2 1915   9.348  12.814  30.827 -0.1020 -0.0673 -0.0630
  855PHE     BB 1916   9.981  12.841  31.317  0.2215 -0.1063 -0.1729
  855PHE    SC1 1917   9.880  12.695  31.553 -0.1314  0.4003 -0.0947
  855PHE    SC2 1918  10.013  12.616  31.774 -0.0937 -0.2515 -0.3290
  855PHE    SC3 1919   9.753  12.689  31.792 -0.1204 -0.3947 -0.0833
  856ASN     BB 1920   9.943  13.161  31.389  0.0872 -0.2276  0.3402
  856ASN    SC1 1921   9.853  13.180  31.702  0.0319  0.1413  0.0230
  857GLY     BB 1922   9.920  13.417  31.234 -0.0981 -0.2052  0.1372
  858LEU     BB 1923  10.107  13.351  30.942  0.0175  0.1834  0.2404
  858LEU    SC1 1924  10.313  13.080  31.016  0.0507 -0.2021  0.0604
  859THR     BB 1925   9.884  13.334  30.706  0.1221  0.2968  0.0561
  859THR    SC1 1926   9.655  13.273  30.812  0.2384 -0.0838  0.1033
  860VAL     BB 1927   9.864  13.091  30.399  0.0460 -0.3059  0.0907
  860VAL    SC1 1928   9.644  12.954  30.456 -0.1832 -0.0921 -0.2408
  861LEU     BB 1929   9.869  13.141  30.027 -0.0033 -0.1575 -0.0092
  861LEU    SC1 1930   9.567  13.225  29.885  0.1180 -0.3040 -0.0000
  862PRO     BB 1931   9.979  13.129  29.670 -0.0349 -0.0252 -0.1316
  862PRO    SC1 1932   9.875  13.361  29.527  0.0388  0.0986  0.6158
  863PRO     BB 1933   9.838  12.811  29.594  0.1068  0.1250 -0.3573
  863PRO    SC1 1934   9.562  12.911  29.507 -0.2279 -0.0675  0.1962
  864LEU     BB 1935   9.923  12.774  29.246 -0.0649 -0.0952 -0.1978
  864LEU    SC1 1936   9.970  13.074  29.133  0.1907  0.0324 -0.0526
  865LEU     BB 1937   9.897  12.569  29.097 -0.3786  0.2134 -0.0176
  865LEU    SC1 1938   9.830  12.661  28.779 -0.3462  0.1235 -0.3078
  866THR     BB 1939   9.677  12.332  29.154 -0.0785  0.0719 -0.0190
  866THR    SC1 1940   9.428  12.401  29.134 -0.0457  0.2614  0.1934
  867ASP     BB 1941   9.754  12.019  29.080  0.1130  0.0972  0.0668
  867ASP    SC1 1942   9.902  11.917  29.355 -0.4134 -0.1510 -0.0354
  868GLU     BB 1943   9.607  11.946  28.817  0.1331 -0.1384  0.1185
  868GLU    SC1 1944   9.549  11.601  28.755  0.0914 -0.0811  0.2386
  869MET     BB 1945   9.681  12.198  28.651 -0.2150 -0.0765  0.0504
  869MET    SC1 1946   9.481  12.157  28.320 -0.0260  0.3399 -0.1136
  870ILE     BB 1947   9.987  12.151  28.650 -0.2155 -0.0789  0.0586
  870ILE    SC1 1948  10.148  12.207  28.910  0.0300 -0.0770 -0.0906
  871ALA     BB 1949  10.032  11.881  28.506  0.0682  0.0760 -0.1538
  872GLN     BB 1950   9.922  11.970  28.230  0.0084  0.0776 -0.1295
  872GLN    SC1 1951   9.623  11.738  28.189 -0.1476  0.0250 -0.2376
  873TYR     BB 1952  10.117  12.195  28.145  0.0314  0.0961 -0.0296
  873TYR    SC1 1953  10.230  12.443  28.334  0.2673 -0.0209  0.0575
  873TYR    SC2 1954  10.279  12.519  28.589  0.5361  0.0937 -0.0246
  873TYR    SC3 1955  10.244  12.705  28.396 -0.4334  0.0384  0.0459
  874THR     BB 1956  10.371  12.017  28.151  0.0069  0.0615 -0.0205
  874THR    SC1 1957  10.614  12.111  28.159  0.1135 -0.1901 -0.1761
  875SER     BB 1958  10.294  11.803  27.940  0.0307 -0.1112  0.1435
  875SER    SC1 1959  10.186  11.614  28.007 -0.1134 -0.1482  0.0196
  876ALA     BB 1960  10.209  11.978  27.699 -0.0651 -0.0043  0.2539
  877LEU     BB 1961  10.465  12.154  27.689 -0.0831  0.0118 -0.0074
  877LEU    SC1 1962  10.545  12.457  27.778 -0.0202 -0.2549 -0.0765
  878LEU     BB 1963  10.701  11.960  27.637 -0.0240  0.1700 -0.3538
  878LEU    SC1 1964  10.941  11.891  27.817  0.1400  0.0748  0.0980
  879ALA     BB 1965  10.617  11.823  27.372 -0.2751 -0.1268 -0.1290
  880GLY     BB 1966  10.579  12.076  27.196  0.3759  0.0055 -0.1050
  881THR     BB 1967  10.854  12.218  27.214  0.1189  0.5215 -0.0628
  881THR    SC1 1968  10.870  12.399  27.400 -0.0354  0.4724  0.0004
  882ILE     BB 1969  11.043  12.000  27.100 -0.2831  0.0967  0.0517
  882ILE    SC1 1970  11.129  11.800  27.321  0.1951 -0.0483 -0.2483
  883THR     BB 1971  10.881  11.937  26.844  0.1973 -0.0013 -0.2416
  883THR    SC1 1972  10.808  11.688  26.826  0.0208 -0.0090  0.3650
  884SER     BB 1973  10.906  12.219  26.719  0.0373  0.0560 -0.1479
  884SER    SC1 1974  11.114  12.319  26.684 -0.0739  0.4328 -0.2271
  885GLY     BB 1975  10.647  12.413  26.786  0.1021  0.1089 -0.0490
  886TRP     BB 1976  10.615  12.672  26.884 -0.2266 -0.1168  0.1824
  886TRP    SC1 1977  10.673  12.769  27.133 -0.1082  0.2566 -0.2688
  886TRP    SC2 1978  10.757  12.878  27.365  0.1051 -0.0063 -0.2169
  886TRP    SC3 1979  10.611  13.025  27.192  0.4532  0.3885 -0.1916
  886TRP    SC4 1980  10.675  13.127  27.433  0.1134 -0.0907  0.1193
  887THR     BB 1981  10.394  12.869  26.738 -0.0315 -0.0050  0.0340
  887THR    SC1 1982  10.449  12.999  26.520 -0.0397 -0.0047  0.0321
  888PHE     BB 1983  10.172  12.940  26.942 -0.0715  0.1763 -0.0708
  888PHE    SC1 1984  10.227  12.766  27.193 -0.2332  0.0069  0.2746
  888PHE    SC2 1985  10.346  12.730  27.433  0.3982  0.0850 -0.0053
  888PHE    SC3 1986  10.268  12.516  27.287  0.0790  0.0358  0.2273
  889GLY     BB 1987  10.066  13.207  26.825 -0.1204  0.1038 -0.1947
  890ALA     BB 1988   9.984  13.107  26.544 -0.1024  0.2714 -0.2609
  891GLY     BB 1989   9.999  12.790  26.454 -0.1029  0.1614  0.1107
  892ALA     BB 1990  10.180  12.607  26.361 -0.3530  0.1047  0.0408
  893ALA     BB 1991  10.317  12.370  26.386 -0.2731  0.4827 -0.1613
  894LEU     BB 1992  10.474  12.319  26.103  0.0680 -0.0856 -0.1651
  894LEU    SC1 1993  10.293  12.378  25.842 -0.1147  0.0689 -0.2393
  895GLN     BB 1994  10.811  12.191  26.212  0.1499 -0.1829  0.0168
  895GLN    SC1 1995  11.051  12.406  25.987 -0.0733 -0.1265  0.1556
  896ILE     BB 1996  11.016  11.933  26.334  0.0925 -0.3301  0.1466
  896ILE    SC1 1997  11.284  12.030  26.213 -0.1624 -0.1658 -0.3101
  897PRO     BB 1998  10.927  11.656  26.270  0.0029 -0.1395  0.1459
  897PRO    SC1 1999  10.699  11.692  26.103 -0.1882 -0.1496  0.0386
  898PHE     BB 2000  11.056  11.409  26.447  0.0803 -0.2074 -0.0030
  898PHE    SC1 2001  11.196  11.402  26.742  0.1089 -0.2338  0.0746
  898PHE    SC2 2002  11.287  11.501  26.976  0.0671 -0.0746  0.0246
  898PHE    SC3 2003  11.295  11.235  26.930 -0.0812 -0.1254  0.2752
  899ALA     BB 2004  11.245  11.224  26.286  0.0557 -0.1151 -0.1398
  900MET     BB 2005  11.385  11.470  26.160 -0.0280  0.1496  0.2635
  900MET    SC1 2006  11.554  11.236  25.908 -0.4227  0.0795 -0.0914
  901GLN     BB 2007  11.484  11.611  26.418  0.1479  0.0683  0.2420
  901GLN    SC1 2008  11.352  11.873  26.659 -0.2825  0.1261  0.4393
  902MET     BB 2009  11.664  11.393  26.545 -0.1406 -0.3493 -0.0364
  902MET    SC1 2010  11.807  11.447  26.850 -0.0363  0.0818  0.2210
  903ALA     BB 2011  11.853  11.335  26.307  0.1415 -0.0907  0.1178
  904TYR     BB 2012  11.966  11.615  26.236  0.0364 -0.1399 -0.2639
  904TYR    SC1 2013  11.832  11.789  26.043 -0.0217 -0.1503  0.0329
  904TYR    SC2 2014  11.600  11.774  25.906 -0.1528  0.1785  0.2107
  904TYR    SC3 2015  11.721  12.013  25.943  0.1602  0.0249  0.2132
  905ARG     BB 2016  12.091  11.713  26.502 -0.3387 -0.0700 -0.1074
  905ARG    SC1 2017  11.893  11.885  26.620  0.0864  0.2553  0.1703
  905ARG    SC2 2018  11.738  12.099  26.458 -0.0404  0.0544  0.3003
  906PHE     BB 2019  12.300  11.490  26.552 -0.1400  0.1329 -0.0123
  906PHE    SC1 2020  12.294  11.316  26.755  0.2325 -0.0199 -0.1335
  906PHE    SC2 2021  12.220  11.261  27.009  0.2084  0.1441 -0.1045
  906PHE    SC3 2022  12.407  11.110  26.888  0.2242  0.0687  0.0133
  907ASN     BB 2023  12.478  11.529  26.301 -0.2104 -0.0288 -0.0889
  907ASN    SC1 2024  12.479  11.387  26.015 -0.2518  0.1542  0.0164
  908GLY     BB 2025  12.560  11.819  26.373  0.0399 -0.1146 -0.0169
  909ILE     BB 2026  12.890  11.824  26.367  0.0432 -0.2475  0.0137
  909ILE    SC1 2027  13.006  11.928  26.635 -0.1388  0.1623 -0.0588
  910GLY     BB 2028  12.972  11.569  26.276  0.0955 -0.2620 -0.0472
  911VAL     BB 2029  13.038  11.324  26.293 -0.2456 -0.1235  0.0357
  911VAL    SC1 2030  13.226  11.148  26.357  0.0671  0.2231  0.0990
  912THR     BB 2031  12.793  10.987  26.210  0.0272 -0.2201 -0.2150
  912THR    SC1 2032  12.953  10.843  26.064  0.2899 -0.0362 -0.1166
  913GLN     BB 2033  12.592  11.002  26.434 -0.2083 -0.0758  0.0164
  913GLN    SC1 2034  12.226  11.028  26.342 -0.3444 -0.3557  0.0560
  914ASN     BB 2035  12.538  10.678  26.468 -0.2126 -0.0797 -0.0265
  914ASN    SC1 2036  12.610  10.456  26.280  0.2572 -0.0423 -0.1208
  915VAL     BB 2037  12.450  10.637  26.762  0.2574 -0.0143  0.1305
  915VAL    SC1 2038  12.619  10.513  26.925  0.0912 -0.0470  0.2806
  916LEU     BB 2039  12.149  10.681  26.704  0.2987 -0.0982 -0.1577
  916LEU    SC1 2040  11.937  10.968  26.700 -0.2612  0.2596 -0.3439
  917TYR     BB 2041  12.069  10.486  26.476 -0.1870 -0.1535  0.0499
  917TYR    SC1 2042  11.874  10.662  26.289  0.0662  0.0490  0.0477
  917TYR    SC2 2043  11.788  10.851  26.116 -0.2727  0.0757  0.2370
  917TYR    SC3 2044  11.748  10.590  26.061 -0.0679  0.0683  0.1144
  918GLU     BB 2045  11.930  10.238  26.644 -0.2891 -0.1248  0.0094
  918GLU    SC1 2046  12.226  10.165  26.896  0.1182 -0.0260  0.0558
  919ASN     BB 2047  11.636  10.323  26.660  0.1069  0.4032 -0.1439
  919ASN    SC1 2048  11.506  10.280  26.377  0.0055 -0.0668  0.0932
  920GLN     BB 2049  11.640  10.598  26.843  0.1006  0.1292  0.2824
  920GLN    SC1 2050  11.479  10.837  26.578 -0.1796  0.4414  0.1937
  921LYS     BB 2051  11.823  10.507  27.076 -0.0674  0.0475  0.3842
  921LYS    SC1 2052  11.845  10.259  27.331  0.1032  0.1629  0.1009
  921LYS    SC2 2053  11.819  10.023  27.434  0.0729  0.3614  0.0904
  922LEU     BB 2054  11.969  10.769  27.154  0.0548  0.0217  0.2437
  922LEU    SC1 2055  12.232  10.731  27.284 -0.4063 -0.1352 -0.2864
  923ILE     BB 2056  11.723  10.944  27.222 -0.0061  0.0851 -0.1181
  923ILE    SC1 2057  11.734  11.245  27.297 -0.1002 -0.0101  0.3010
  924ALA     BB 2058  11.603  10.749  27.431  0.1427 -0.1197 -0.2210
  925ASN     BB 2059  11.836  10.736  27.635  0.1362  0.1233 -0.1958
  925ASN    SC1 2060  12.035  10.525  27.700  0.0611  0.0006 -0.0757
  926GLN     BB 2061  11.854  11.031  27.729  0.1092  0.0664 -0.0076
  926GLN    SC1 2062  12.234  11.054  27.695 -0.1206 -0.4072 -0.0351
  927PHE     BB 2063  11.570  11.062  27.850  0.0653 -0.0566 -0.0780
  927PHE    SC1 2064  11.381  11.178  27.643  0.0215  0.3063 -0.1492
  927PHE    SC2 2065  11.158  11.326  27.610 -0.3558 -0.2877 -0.4216
  927PHE    SC3 2066  11.235  11.152  27.418  0.2128 -0.2758 -0.2237
  928ASN     BB 2067  11.577  10.845  28.072  0.0711 -0.0977 -0.1184
  928ASN    SC1 2068  11.355  10.651  28.132 -0.0874 -0.1479  0.1596
  929SER     BB 2069  11.818  10.973  28.218  0.0498 -0.0508 -0.1244
  929SER    SC1 2070  12.020  10.837  28.235  0.0551 -0.0449 -0.1136
  930ALA     BB 2071  11.695  11.253  28.269 -0.1140 -0.0938 -0.2763
  931ILE     BB 2072  11.450  11.163  28.437  0.0049 -0.0774 -0.0916
  931ILE    SC1 2073  11.296  11.432  28.426  0.0089 -0.0744 -0.0702
  932GLY     BB 2074  11.581  11.016  28.676  0.0235  0.1037  0.0118
  933LYS     BB 2075  11.744  11.234  28.825 -0.0264  0.0057  0.2136
  933LYS    SC1 2076  11.958  11.407  28.640 -0.0105 -0.1545 -0.4165
  933LYS    SC2 2077  11.896  11.646  28.484 -0.0412  0.1902 -0.0807
  934ILE     BB 2078  11.492  11.402  28.890 -0.0308  0.0606  0.0587
  934ILE    SC1 2079  11.598  11.692  28.855 -0.1176  0.0794 -0.0524
  935GLN     BB 2080  11.329  11.192  29.050 -0.0098  0.0036  0.0056
  935GLN    SC1 2081  10.970  11.258  29.159 -0.0310  0.0818 -0.1513
  936ASP     BB 2082  11.558  11.119  29.246  0.0698  0.1601 -0.0271
  936ASP    SC1 2083  11.427  10.899  29.433 -0.0828  0.0067  0.2140
  937SER     BB 2084  11.626  11.400  29.359  0.2164  0.1433 -0.0723
  937SER    SC1 2085  11.805  11.541  29.277 -0.2191 -0.0919 -0.0520
  938LEU     BB 2086  11.352  11.501  29.461  0.1534  0.0930 -0.1910
  938LEU    SC1 2087  11.307  11.771  29.289 -0.0886 -0.2093  0.1213
  939SER     BB 2088  11.292  11.291  29.681  0.1727  0.1521 -0.1293
  939SER    SC1 2089  11.106  11.198  29.762  0.1874  0.0422 -0.2300
  940SER     BB 2090  11.563  11.301  29.832  0.1187  0.1048 -0.0288
  940SER    SC1 2091  11.730  11.109  29.800  0.0821 -0.1444 -0.1038
  941THR     BB 2092  11.514  11.426  30.134 -0.2039 -0.0333 -0.0189
  941THR    SC1 2093  11.296  11.349  30.253 -0.0876 -0.1499  0.1229
  942ALA     BB 2094  11.787  11.624  30.221 -0.0906 -0.2580 -0.0006
  943SER     BB 2095  12.053  11.486  30.327  0.0726  0.1030 -0.2666
  943SER    SC1 2096  12.136  11.520  30.556 -0.2218 -0.4824  0.0634
  944ALA     BB 2097  12.197  11.335  30.059  0.2984 -0.1029 -0.0908
  945LEU     BB 2098  12.031  11.525  29.755  0.0121  0.0073 -0.0937
  945LEU    SC1 2099  12.083  11.242  29.585 -0.1608  0.0430 -0.0372
  946GLY     BB 2100  11.780  11.738  29.741  0.0673  0.0702 -0.1349
  947LYS     BB 2101  11.640  11.996  29.641 -0.0036  0.1118  0.0661
  947LYS    SC1 2102  11.791  12.278  29.587 -0.3874 -0.0210 -0.2070
  947LYS    SC2 2103  11.936  12.390  29.700  0.0704  0.3117  0.1426
  948LEU     BB 2104  11.363  11.962  29.775 -0.0356 -0.0686 -0.0419
  948LEU    SC1 2105  11.119  12.120  29.622 -0.1749  0.0918  0.2616
  949GLN     BB 2106  11.433  11.958  30.077 -0.1211 -0.0545 -0.0217
  949GLN    SC1 2107  11.215  11.803  30.329  0.2454 -0.0622 -0.2303
  950ASP     BB 2108  11.567  12.236  30.103 -0.0061 -0.1178  0.0713
  950ASP    SC1 2109  11.857  12.191  30.211 -0.0911  0.0538  0.0503
  951VAL     BB 2110  11.339  12.421  30.005  0.0984  0.0275  0.0993
  951VAL    SC1 2111  11.404  12.527  29.772  0.0170 -0.1000  0.0177
  952VAL     BB 2112  11.118  12.350  30.212  0.1678  0.1525  0.2178
  952VAL    SC1 2113  10.936  12.176  30.131  0.1895  0.1955  0.0733
  953ASN     BB 2114  11.268  12.464  30.458  0.4172  0.2001  0.0481
  953ASN    SC1 2115  11.457  12.236  30.562  0.4195  0.1147 -0.2078
  954GLN     BB 2116  11.281  12.768  30.399  0.0732  0.1527 -0.3101
  954GLN    SC1 2117  11.536  12.957  30.559  0.1389  0.1608 -0.2131
  955ASN     BB 2118  10.980  12.839  30.411  0.0458  0.0228 -0.1967
  955ASN    SC1 2119  10.906  13.105  30.314  0.0340  0.0158  0.0123
  956ALA     BB 2120  10.918  12.768  30.706  0.0044 -0.0493 -0.2223
  957GLN     BB 2121  11.115  12.947  30.864  0.1160 -0.1742 -0.2186
  957GLN    SC1 2122  11.392  12.699  30.977  0.1476  0.0974  0.1164
  958ALA     BB 2123  11.040  13.229  30.759  0.0487 -0.1718 -0.1647
  959LEU     BB 2124  10.751  13.249  30.868  0.1265  0.0772  0.0036
  959LEU    SC1 2125  10.532  13.241  30.626 -0.2587 -0.0074  0.2116
  960ASN     BB 2126  10.797  13.192  31.169  0.1853 -0.1492 -0.0466
  960ASN    SC1 2127  10.683  12.919  31.258  0.2415  0.1240 -0.2907
  961THR     BB 2128  11.000  13.411  31.255 -0.1609  0.1418  0.0567
  961THR    SC1 2129  11.176  13.372  31.442 -0.1706 -0.0471  0.0284
  962LEU     BB 2130  10.831  13.661  31.188 -0.1177  0.1696  0.0513
  962LEU    SC1 2131  10.938  13.744  30.933 -0.2102 -0.3235  0.2754
  963VAL     BB 2132  10.593  13.600  31.377  0.0058  0.0443  0.1681
  963VAL    SC1 2133  10.396  13.431  31.324 -0.1496  0.2355  0.1251
  964LYS     BB 2134  10.735  13.571  31.651  0.0990  0.0324  0.1192
  964LYS    SC1 2135  10.724  13.260  31.732 -0.1175 -0.0826 -0.2223
  964LYS    SC2 2136  10.817  13.006  31.705 -0.1316 -0.0907  0.3152
  965GLN     BB 2137  10.994  13.774  31.674  0.2857 -0.1850 -0.0189
  965GLN    SC1 2138  11.225  13.884  31.367  0.1508 -0.1188  0.3753
  966LEU     BB 2139  10.920  13.990  31.861 -0.0173 -0.0205  0.0509
  966LEU    SC1 2140  10.975  14.274  31.787  0.0735  0.0216  0.1414
  967SER     BB 2141  10.812  13.765  32.136 -0.6866 -0.1162 -0.0359
  967SER    SC1 2142  10.669  13.563  32.173 -0.1064  0.0904  0.0585
  968SER     BB 2143  11.116  13.852  32.355  0.2786  0.0763  0.0345
  968SER    SC1 2144  11.313  13.881  32.211  0.1129  0.0561  0.1017
  969ASN     BB 2145  11.077  13.959  32.623 -0.2638 -0.2112 -0.3640
  969ASN    SC1 2146  11.248  14.178  32.780 -0.1815  0.1886 -0.3308
  970PHE     BB 2147  10.741  14.048  32.627 -0.2497 -0.0348  0.1680
  970PHE    SC1 2148  10.628  14.187  32.414 -0.3093 -0.1300 -0.1671
  970PHE    SC2 2149  10.538  14.268  32.173  0.0906  0.1349 -0.2373
  970PHE    SC3 2150  10.569  14.447  32.372  0.1657 -0.0041 -0.1220
  971GLY     BB 2151  10.593  13.753  32.597  0.0871 -0.0365 -0.0816
  972ALA     BB 2152  10.783  13.632  32.870 -0.0661 -0.1090 -0.0717
  973ILE     BB 2153  10.794  13.882  33.063 -0.0202 -0.1777 -0.2199
  973ILE    SC1 2154  11.086  13.963  33.126 -0.1178  0.1413 -0.1619
  974SER     BB 2155  10.419  13.934  33.057  0.2029 -0.0872 -0.0555
  974SER    SC1 2156  10.262  13.730  33.009  0.2151  0.1204 -0.2451
  975SER     BB 2157  10.406  14.246  33.035  0.2272 -0.1293  0.4374
  975SER    SC1 2158  10.562  14.428  33.075  0.3733  0.1179  0.0472
  976VAL     BB 2159  10.170  14.242  32.765 -0.2021 -0.0188 -0.0412
  976VAL    SC1 2160  10.144  14.440  32.590  0.1769  0.2087  0.1457
  977LEU     BB 2161   9.892  14.067  32.735 -0.0487 -0.2973  0.1252
  977LEU    SC1 2162   9.745  14.192  32.488 -0.0687  0.0405 -0.1270
  978ASN     BB 2163   9.794  13.926  32.993 -0.0488 -0.1078  0.2302
  978ASN    SC1 2164   9.535  13.747  32.999  0.2077  0.0330  0.1739
  979ASP     BB 2165   9.940  14.096  33.207 -0.0929  0.0204  0.1594
  979ASP    SC1 2166  10.058  13.941  33.455 -0.3928 -0.0643  0.3522
  980ILE     BB 2167   9.816  14.370  33.130 -0.1154 -0.0275  0.0230
  980ILE    SC1 2168  10.041  14.583  33.128  0.0444 -0.1936 -0.0811
  981LEU     BB 2169   9.519  14.305  33.188 -0.0379 -0.3986  0.0318
  981LEU    SC1 2170   9.396  14.171  32.913  0.1973 -0.1289 -0.1357
  982SER     BB 2171   9.558  14.224  33.485 -0.0486 -0.1592  0.1011
  982SER    SC1 2172   9.529  13.942  33.488  0.2635  0.1353 -0.2007
  983ARG     BB 2173   9.683  14.474  33.620 -0.0215  0.0031 -0.2148
  983ARG    SC1 2174  10.005  14.413  33.683 -0.0084  0.2259 -0.0796
  983ARG    SC2 2175  10.231  14.370  33.501  0.2460 -0.4004  0.2234
  984LEU     BB 2176   9.703  14.793  33.540 -0.1002  0.0629 -0.0029
  984LEU    SC1 2177   9.605  14.771  33.236 -0.3443  0.2208 -0.3249
  985ASP     BB 2178   9.568  15.115  33.553  0.3671 -0.1949 -0.4564
  985ASP    SC1 2179   9.247  15.049  33.471 -0.1914 -0.0733  0.0225
  986LYS     BB 2180   9.730  15.385  33.455 -0.0071  0.1580 -0.1392
  986LYS    SC1 2181   9.544  15.458  33.182 -0.1231 -0.1292  0.3239
  986LYS    SC2 2182   9.298  15.513  33.154 -0.0632  0.1615  0.1974
  987VAL     BB 2183  10.016  15.404  33.336  0.0224  0.0757 -0.0824
  987VAL    SC1 2184  10.200  15.592  33.367 -0.0174  0.1213 -0.1210
  988GLU     BB 2185  10.055  15.116  33.226  0.2026  0.0198  0.1209
  988GLU    SC1 2186  10.409  14.946  33.191  0.1313 -0.0538  0.4556
  989ALA     BB 2187   9.841  15.113  33.001  0.0834 -0.0459  0.2338
  990GLU     BB 2188   9.924  15.334  32.800 -0.1766 -0.0406  0.1291
  990GLU    SC1 2189   9.601  15.596  32.652  0.1929  0.2125 -0.1664
  991VAL     BB 2190  10.205  15.210  32.763 -0.1831 -0.0838  0.2198
  991VAL    SC1 2191  10.350  15.342  32.941  0.0189 -0.0402  0.0279
  992GLN     BB 2192  10.116  14.930  32.662 -0.0209 -0.0754  0.0487
  992GLN    SC1 2193  10.414  14.762  32.752 -0.0076  0.1010 -0.0509
  993ILE     BB 2194   9.952  15.016  32.413 -0.0041  0.1390  0.1089
  993ILE    SC1 2195   9.776  14.777  32.324  0.1910  0.0368 -0.0124
  994ASP     BB 2196  10.174  15.176  32.266  0.1487  0.1766  0.3752
  994ASP    SC1 2197  10.161  15.373  31.990 -0.0325  0.0886  0.0009
  995ARG     BB 2198  10.387  14.951  32.275  0.0040  0.0185  0.0053
  995ARG    SC1 2199  10.609  15.117  32.420  0.0364  0.1399  0.0385
  995ARG    SC2 2200  10.766  15.080  32.635  0.2770 -0.1997 -0.1740
  996LEU     BB 2201  10.231  14.716  32.145 -0.0549  0.0017  0.1056
  996LEU    SC1 2202  10.081  14.394  32.095  0.1834  0.1357 -0.0600
  997ILE     BB 2203  10.163  14.855  31.877 -0.0411  0.2534  0.2295
  997ILE    SC1 2204   9.924  14.690  31.768  0.1113  0.1054  0.1141
  998THR     BB 2205  10.459  14.885  31.790 -0.0799  0.0896  0.0303
  998THR    SC1 2206  10.576  15.112  31.839  0.1307  0.0010 -0.0493
  999GLY     BB 2207  10.557  14.591  31.785  0.1597  0.1680 -0.0330
 1000ARG     BB 2208  10.350  14.490  31.577 -0.0331  0.3221  0.0796
 1000ARG    SC1 2209  10.303  14.186  31.737 -0.3355 -0.0162 -0.1549
 1000ARG    SC2 2210  10.403  13.909  31.831 -0.2440 -0.1879 -0.4095
 1001LEU     BB 2211  10.416  14.674  31.337 -0.1548  0.1025 -0.1258
 1001LEU    SC1 2212  10.120  14.775  31.288 -0.0585  0.0444  0.1579
 1002GLN     BB 2213  10.715  14.613  31.279 -0.1524  0.2428 -0.2684
 1002GLN    SC1 2214  10.892  14.857  31.536  0.1729 -0.0841 -0.0304
 1003SER     BB 2215  10.683  14.316  31.194  0.4537  0.2064 -0.4142
 1003SER    SC1 2216  10.671  14.152  31.415 -0.0247  0.2168 -0.3128
 1004LEU     BB 2217  10.517  14.355  30.934 -0.0095  0.4301 -0.0990
 1004LEU    SC1 2218  10.207  14.418  30.920 -0.4104  0.3216 -0.3616
 1005GLN     BB 2219  10.724  14.515  30.768  0.3537  0.2345  0.1496
 1005GLN    SC1 2220  10.576  14.882  30.887 -0.1018 -0.3278 -0.0875
 1006THR     BB 2221  10.931  14.285  30.756  0.1069  0.0149 -0.0258
 1006THR    SC1 2222  11.145  14.231  30.895  0.0809  0.0091  0.0117
 1007TYR     BB 2223  10.771  14.086  30.581  0.1975 -0.0128 -0.0781
 1007TYR    SC1 2224  10.518  13.916  30.709 -0.0455  0.0390  0.2311
 1007TYR    SC2 2225  10.462  13.693  30.850 -0.2164 -0.0827 -0.0200
 1007TYR    SC3 2226  10.318  13.752  30.630  0.1873 -0.0207 -0.2790
 1008VAL     BB 2227  10.723  14.267  30.334  0.1106 -0.1290 -0.1468
 1008VAL    SC1 2228  10.492  14.349  30.234  0.1465  0.0807 -0.0618
 1009THR     BB 2229  11.015  14.314  30.243  0.0111  0.0948 -0.3636
 1009THR    SC1 2230  11.212  14.469  30.311  0.0074 -0.1317  0.2260
 1010GLN     BB 2231  11.084  14.015  30.196 -0.3781 -0.0859  0.1295
 1010GLN    SC1 2232  11.283  13.934  30.514 -0.2306  0.5697  0.1629
 1011GLN     BB 2233  10.901  13.943  29.956 -0.1977 -0.3161  0.0581
 1011GLN    SC1 2234  10.529  13.908  30.075 -0.3191  0.2964  0.0154
 1012LEU     BB 2235  10.994  14.162  29.756 -0.0487 -0.2605  0.1861
 1012LEU    SC1 2236  10.807  14.417  29.774 -0.2014 -0.1806 -0.1292
 1013ILE     BB 2237  11.287  14.067  29.720  0.0682  0.0969  0.1644
 1013ILE    SC1 2238  11.481  14.246  29.557 -0.0277  0.0771  0.0263
 1014ARG     BB 2239  11.220  13.788  29.603  0.0466  0.1555  0.0352
 1014ARG    SC1 2240  11.419  13.554  29.642 -0.0697  0.1476  0.2215
 1014ARG    SC2 2241  11.713  13.381  29.570  0.3269 -0.1107 -0.3331
 1015ALA     BB 2242  11.068  13.867  29.345  0.0317  0.2288  0.0663
 1016ALA     BB 2243  11.290  13.989  29.166  0.1671  0.2274  0.2305
 1017GLU     BB 2244  11.461  13.731  29.144 -0.1731  0.0201 -0.1177
 1017GLU    SC1 2245  11.781  13.838  29.322  0.0974 -0.1493 -0.2187
 1018ILE     BB 2246  11.242  13.568  28.997 -0.1303 -0.1060 -0.0429
 1018ILE    SC1 2247  11.197  13.261  28.991  0.0567 -0.1396  0.1568
 1019ARG     BB 2248  11.215  13.735  28.737  0.0971  0.1154  0.0708
 1019ARG    SC1 2249  10.980  13.864  28.532 -0.2513 -0.0838  0.0666
 1019ARG    SC2 2250  10.832  14.016  28.336 -0.0715  0.1323 -0.2948
 1020ALA     BB 2251  11.512  13.705  28.652  0.0103 -0.2904 -0.1131
 1021SER     BB 2252  11.524  13.396  28.624 -0.2542 -0.3401  0.2525
 1021SER    SC1 2253  11.744  13.236  28.610  0.2634 -0.0828 -0.1318
 1022ALA     BB 2254  11.305  13.360  28.407  0.1165 -0.1670 -0.1651
 1023ASN     BB 2255  11.434  13.493  28.158  0.1444  0.1760  0.0250
 1023ASN    SC1 2256  11.412  13.807  28.212  0.0524 -0.3002 -0.1457
 1024LEU     BB 2257  11.694  13.326  28.147 -0.0704 -0.1656 -0.0275
 1024LEU    SC1 2258  12.001  13.330  28.026  0.2431  0.1875 -0.3492
 1025ALA     BB 2259  11.571  13.041  28.149 -0.0738 -0.1646  0.1833
 1026ALA     BB 2260  11.423  13.067  27.878  0.1265 -0.0861  0.0787
 1027THR     BB 2261  11.677  13.064  27.701  0.0878  0.0719  0.0195
 1027THR    SC1 2262  11.692  13.164  27.461 -0.1936 -0.0637 -0.0588
 1028LYS     BB 2263  11.766  12.781  27.790 -0.0008  0.0134 -0.0758
 1028LYS    SC1 2264  12.083  12.743  27.851 -0.1365 -0.0199  0.3008
 1028LYS    SC2 2265  12.273  12.557  27.884 -0.2474  0.1853 -0.2253
 1029MET     BB 2266  11.496  12.597  27.836 -0.1704  0.2598 -0.0639
 1029MET    SC1 2267  11.621  12.481  28.188 -0.2236 -0.0685  0.1309
 1030SER     BB 2268  11.240  12.709  27.612 -0.1203  0.0291 -0.3209
 1030SER    SC1 2269  11.047  12.762  27.715  0.1129 -0.3565  0.0814
 1031GLU     BB 2270  11.429  12.700  27.349 -0.3389  0.2480  0.0099
 1031GLU    SC1 2271  11.156  12.633  27.086  0.0539  0.0523 -0.2610
 1032CYS     BB 2272  11.620  12.544  27.318  0.1373  0.1346  0.1681
 1032CYS    SC1 2273  11.892  12.682  27.315 -0.1655 -0.0546  0.1907
 1033VAL     BB 2274  11.479  12.197  27.324  0.0356 -0.1444 -0.0076
 1033VAL    SC1 2275  11.306  12.203  27.525  0.0878  0.1425  0.0321
 1034LEU     BB 2276  11.526  12.165  27.009  0.1243 -0.2362  0.1936
 1034LEU    SC1 2277  11.639  11.880  27.043 -0.4275  0.1893 -0.0763
 1035GLY     BB 2278  11.567  12.330  26.851 -0.0888  0.2129 -0.0496
 1036GLN     BB 2279  11.596  12.598  26.753  0.0783 -0.2068 -0.2486
 1036GLN    SC1 2280  11.950  12.569  26.545 -0.1853  0.0785  0.0413
 1037SER     BB 2281  11.687  12.897  26.842 -0.1067  0.0199 -0.1277
 1037SER    SC1 2282  11.574  13.010  27.024  0.2363 -0.0996 -0.1584
 1038LYS     BB 2283  12.025  12.926  26.915  0.0394  0.1161  0.1845
 1038LYS    SC1 2284  12.183  12.976  26.641  0.4532 -0.0660 -0.0885
 1038LYS    SC2 2285  12.363  13.127  26.574 -0.0619  0.0561 -0.1431
 1039ARG     BB 2286  12.085  13.182  27.060  0.2178 -0.0761  0.3790
 1039ARG    SC1 2287  11.890  13.409  27.005  0.0950 -0.0048 -0.1567
 1039ARG    SC2 2288  11.750  13.679  26.855 -0.0363  0.1990  0.1589
 1040VAL     BB 2289  12.253  13.216  27.311  0.1980  0.2185 -0.0626
 1040VAL    SC1 2290  12.158  13.102  27.531  0.1452  0.1545 -0.1181
 1041ASP     BB 2291  12.615  13.121  27.236  0.0573  0.0991 -0.0045
 1041ASP    SC1 2292  12.596  12.994  26.973 -0.1246 -0.0471  0.1019
 1042PHE     BB 2293  12.630  12.955  27.478 -0.0484 -0.3031 -0.1774
 1042PHE    SC1 2294  12.618  13.121  27.746  0.1949  0.3712 -0.1325
 1042PHE    SC2 2295  12.526  13.171  27.995  0.2226 -0.1779  0.0025
 1042PHE    SC3 2296  12.584  13.376  27.828 -0.1297  0.1969  0.3173
 1043CYS     BB 2297  12.411  12.716  27.412 -0.0138  0.1411  0.0403
 1043CYS    SC1 2298  12.121  12.641  27.374 -0.0495  0.0930 -0.1282
 1044GLY     BB 2299  12.631  12.546  27.222  0.0741 -0.0945 -0.0694
 1045LYS     BB 2300  12.809  12.268  27.057  0.1053  0.1618 -0.0322
 1045LYS    SC1 2301  12.916  12.458  26.826 -0.2442  0.1836  0.1711
 1045LYS    SC2 2302  12.996  12.704  26.890 -0.3954  0.0709  0.1185
 1046GLY     BB 2303  12.551  12.078  26.860  0.0199 -0.3295 -0.0794
 1047TYR     BB 2304  12.449  11.821  26.887  0.0705  0.1384  0.1136
 1047TYR    SC1 2305  12.677  11.619  26.856 -0.0764 -0.1534  0.3040
 1047TYR    SC2 2306  12.767  11.388  26.963 -0.3867 -0.3026  0.2538
 1047TYR    SC3 2307  12.772  11.424  26.695  0.1832 -0.0179  0.2864
 1048HIS     BB 2308  12.183  11.765  26.982  0.0909 -0.0404 -0.1328
 1048HIS    SC1 2309  12.053  12.063  27.025  0.0304 -0.1353  0.0211
 1048HIS    SC2 2310  11.993  12.232  27.227 -0.1628 -0.0961 -0.0671
 1048HIS    SC3 2311  12.040  12.329  26.979 -0.0924 -0.1574 -0.0782
 1049LEU     BB 2312  12.069  11.715  27.431  0.0074  0.0513 -0.0397
 1049LEU    SC1 2313  12.049  11.470  27.622  0.1124  0.1449 -0.0007
 1050MET     BB 2314  11.784  11.847  27.523  0.0377 -0.1416 -0.0461
 1050MET    SC1 2315  11.530  11.639  27.506  0.0913 -0.2197  0.0994
 1051SER     BB 2316  11.723  12.129  27.780 -0.1186  0.0317 -0.1833
 1051SER    SC1 2317  11.887  12.301  27.755  0.0191 -0.0633 -0.0818
 1052PHE     BB 2318  11.404  12.055  27.966  0.0481 -0.0168 -0.3483
 1052PHE    SC1 2319  11.412  11.794  27.963 -0.0920  0.0189 -0.1107
 1052PHE    SC2 2320  11.254  11.576  27.951  0.0559 -0.0787 -0.3554
 1052PHE    SC3 2321  11.520  11.548  27.986  0.0410  0.0783 -0.0911
 1053PRO     BB 2322  11.207  12.255  28.120  0.0494 -0.0554 -0.1485
 1053PRO    SC1 2323  11.008  12.338  27.942  0.0462  0.2091  0.0859
 1054GLN     BB 2324  11.072  12.347  28.433 -0.0405  0.2766 -0.1768
 1054GLN    SC1 2325  11.003  12.076  28.699  0.0643  0.0804 -0.1681
 1055SER     BB 2326  10.767  12.590  28.440 -0.0021 -0.2784 -0.1183
 1055SER    SC1 2327  10.692  12.572  28.206  0.4417  0.2186  0.2313
 1056ALA     BB 2328  10.659  12.857  28.612  0.0236 -0.1314  0.2332
 1057PRO     BB 2329  10.610  12.962  28.934 -0.1741 -0.1970 -0.1158
 1057PRO    SC1 2330  10.745  13.088  29.163  0.0546 -0.1602 -0.1036
 1058HIS     BB 2331  10.428  12.759  29.057  0.0276  0.0023 -0.0812
 1058HIS    SC1 2332  10.375  12.804  29.375 -0.4095  0.1102 -0.0819
 1058HIS    SC2 2333  10.420  12.943  29.602 -0.1102  0.0540 -0.1026
 1058HIS    SC3 2334  10.325  12.691  29.615  0.2617 -0.0874 -0.0157
 1059GLY     BB 2335  10.566  12.469  28.988  0.0830  0.1697  0.0976
 1060VAL     BB 2336  10.903  12.464  28.954  0.0251  0.0627  0.3268
 1060VAL    SC1 2337  11.022  12.676  28.848 -0.0355 -0.0260  0.0735
 1061VAL     BB 2338  11.262  12.294  29.028  0.0341  0.2061 -0.2292
 1061VAL    SC1 2339  11.320  12.382  29.270 -0.0075  0.1007 -0.1802
 1062PHE     BB 2340  11.486  12.281  28.769  0.2367  0.0950 -0.1417
 1062PHE    SC1 2341  11.577  12.533  28.665 -0.1602  0.1056 -0.2639
 1062PHE    SC2 2342  11.808  12.667  28.627  0.0383 -0.1505 -0.0056
 1062PHE    SC3 2343  11.572  12.786  28.572  0.2090  0.2726  0.1388
 1063LEU     BB 2344  11.698  12.067  28.579 -0.1568  0.3720 -0.0373
 1063LEU    SC1 2345  11.452  11.887  28.451 -0.2626 -0.3682 -0.1755
 1064HIS     BB 2346  11.988  12.135  28.347 -0.0876 -0.0035  0.1370
 1064HIS    SC1 2347  12.138  12.398  28.428  0.3191 -0.3241  0.1346
 1064HIS    SC2 2348  12.279  12.518  28.625  0.3006  0.2041 -0.1575
 1064HIS    SC3 2349  12.379  12.506  28.374  0.0995  0.0093 -0.2321
 1065VAL     BB 2350  12.127  11.979  28.099  0.2262 -0.0240  0.1511
 1065VAL    SC1 2351  11.990  11.784  27.983  0.0667 -0.0053  0.3038
 1066THR     BB 2352  12.434  11.954  28.028 -0.1192  0.1697 -0.2583
 1066THR    SC1 2353  12.598  12.150  28.077  0.0267 -0.0211  0.0513
 1067TYR     BB 2354  12.569  11.696  27.774  0.0866 -0.0652  0.2338
 1067TYR    SC1 2355  12.511  11.947  27.562 -0.3862 -0.4724  0.0580
 1067TYR    SC2 2356  12.298  12.114  27.567 -0.0665 -0.0514  0.1364
 1067TYR    SC3 2357  12.428  12.068  27.335  0.1261  0.1881  0.1923
 1068VAL     BB 2358  12.954  11.739  27.714 -0.0914  0.1701  0.0099
 1068VAL    SC1 2359  12.986  11.828  27.962  0.1136 -0.0729  0.0743
 1069PRO     BB 2360  13.144  11.778  27.444  0.3157 -0.0018  0.1988
 1069PRO    SC1 2361  12.917  11.867  27.251 -0.2543  0.0234  0.2247
 1070ALA     BB 2362  13.476  11.750  27.397  0.1706 -0.1909 -0.0281
 1071GLN     BB 2363  13.817  11.734  27.319 -0.0457  0.1271 -0.2374
 1071GLN    SC1 2364  13.959  11.536  27.593 -0.1117 -0.1402  0.2739
 1072GLU     BB 2365  14.033  11.771  27.082 -0.0916 -0.1925 -0.0533
 1072GLU    SC1 2366  14.200  11.426  27.154 -0.0532 -0.0189 -0.0953
 1073LYS     BB 2367  14.234  12.019  26.874  0.3108 -0.1715 -0.1290
 1073LYS    SC1 2368  14.494  11.893  26.934  0.1221  0.2747  0.1191
 1073LYS    SC2 2369  14.665  11.738  27.023  0.0164 -0.2550 -0.2428
 1074ASN     BB 2370  14.244  12.169  26.572 -0.2284  0.1611  0.0911
 1074ASN    SC1 2371  14.526  12.098  26.450 -0.0295  0.0176 -0.1640
 1075PHE     BB 2372  14.096  12.338  26.314 -0.0680 -0.0545  0.0454
 1075PHE    SC1 2373  13.907  12.538  26.379 -0.1578  0.0190 -0.2000
 1075PHE    SC2 2374  13.644  12.554  26.319 -0.1929 -0.1869 -0.1062
 1075PHE    SC3 2375  13.748  12.711  26.513 -0.1946  0.0711 -0.3098
 1076THR     BB 2376  14.278  12.533  26.014 -0.0922  0.2204  0.2746
 1076THR    SC1 2377  14.520  12.442  26.040 -0.1578 -0.1134 -0.1575
 1077THR     BB 2378  14.087  12.676  25.777 -0.2188  0.1673 -0.2703
 1077THR    SC1 2379  13.859  12.730  25.889 -0.0140  0.1869  0.1591
 1078ALA     BB 2380  14.128  12.743  25.417  0.0527  0.1404 -0.4018
 1079PRO     BB 2381  13.843  12.763  25.265 -0.0207 -0.1311  0.1502
 1079PRO    SC1 2382  13.661  12.787  25.464  0.1117 -0.1278  0.1197
 1080ALA     BB 2383  13.649  12.722  24.976  0.0041 -0.0153 -0.0868
 1081ILE     BB 2384  13.648  12.579  24.653 -0.3219  0.1116 -0.0737
 1081ILE    SC1 2385  13.648  12.292  24.770 -0.4508  0.0967 -0.1081
 1082CYS     BB 2386  13.605  12.738  24.417 -0.1432  0.1912  0.1280
 1082CYS    SC1 2387  13.618  13.019  24.492  0.0112  0.0280  0.0196
 1083HIS     BB 2388  13.667  12.660  24.103 -0.0286 -0.0879 -0.0643
 1083HIS    SC1 2389  13.531  12.388  24.135  0.0383  0.2731  0.2316
 1083HIS    SC2 2390  13.507  12.170  24.293 -0.0046  0.0456 -0.0806
 1083HIS    SC3 2391  13.287  12.298  24.204  0.0204  0.2185  0.0983
 1084ASP     BB 2392  13.632  12.878  23.909  0.3480 -0.2732  0.1828
 1084ASP    SC1 2393  13.805  12.824  23.655 -0.0409 -0.2484 -0.2495
 1085GLY     BB 2394  13.471  13.135  23.985 -0.0102  0.1552 -0.1454
 1086LYS     BB 2395  13.285  13.217  24.213  0.0047 -0.3490 -0.1581
 1086LYS    SC1 2396  13.085  13.430  24.123  0.3321  0.2824  0.3320
 1086LYS    SC2 2397  12.983  13.645  24.030  0.1938 -0.0984  0.0908
 1087ALA     BB 2398  13.140  13.122  24.523 -0.1006  0.0912  0.1335
 1088HIS     BB 2399  13.232  12.934  24.730 -0.0638 -0.0884 -0.1781
 1088HIS    SC1 2400  13.115  12.632  24.762 -0.0118 -0.1195 -0.0641
 1088HIS    SC2 2401  13.193  12.386  24.683  0.2608 -0.1043  0.1418
 1088HIS    SC3 2402  13.071  12.419  24.921 -0.1697 -0.0924 -0.0698
 1089PHE     BB 2403  13.214  12.929  25.122 -0.1096 -0.0099  0.1145
 1089PHE    SC1 2404  13.367  13.140  25.205  0.0061  0.1755 -0.0120
 1089PHE    SC2 2405  13.459  13.245  25.435 -0.1161  0.0429  0.0992
 1089PHE    SC3 2406  13.627  13.206  25.228  0.0372 -0.0200  0.2337
 1090PRO     BB 2407  13.097  12.774  25.365  0.2293 -0.0282 -0.1921
 1090PRO    SC1 2408  13.086  12.914  25.618 -0.1600  0.0691  0.0517
 1091ARG     BB 2409  12.768  12.669  25.247  0.2269  0.2126 -0.0003
 1091ARG    SC1 2410  12.584  12.872  25.295  0.1099  0.3780 -0.1491
 1091ARG    SC2 2411  12.455  13.099  25.456 -0.0064 -0.3399 -0.0333
 1092GLU     BB 2412  12.781  12.385  25.492  0.2481  0.1516 -0.0794
 1092GLU    SC1 2413  12.380  12.431  25.585  0.1242 -0.1474  0.3522
 1093GLY     BB 2414  13.007  12.306  25.571 -0.3909 -0.0746 -0.0285
 1094VAL     BB 2415  13.301  12.305  25.536  0.3302 -0.0107  0.3385
 1094VAL    SC1 2416  13.351  12.375  25.285 -0.2153 -0.3629  0.1142
 1095PHE     BB 2417  13.493  12.413  25.754 -0.3182  0.0320 -0.1741
 1095PHE    SC1 2418  13.346  12.526  25.946 -0.0297 -0.0807 -0.0254
 1095PHE    SC2 2419  13.080  12.535  25.992 -0.0142 -0.1964  0.0908
 1095PHE    SC3 2420  13.243  12.717  26.107 -0.0456 -0.1091 -0.0017
 1096VAL     BB 2421  13.767  12.221  25.900 -0.0976 -0.3429 -0.2201
 1096VAL    SC1 2422  13.699  12.044  26.084 -0.0069 -0.0733  0.0826
 1097SER     BB 2423  14.143  12.128  25.755  0.0238 -0.1103  0.1413
 1097SER    SC1 2424  14.300  12.214  25.586 -0.1611  0.2221  0.3006
 1098ASN     BB 2425  14.262  11.942  26.004  0.0602  0.1092 -0.0787
 1098ASN    SC1 2426  14.553  11.891  25.950 -0.2731 -0.0499 -0.2385
 1099GLY     BB 2427  14.110  11.773  26.161 -0.0756 -0.1522  0.0205
 1100THR     BB 2428  14.135  11.433  26.100  0.0161 -0.2512  0.1005
 1100THR    SC1 2429  14.349  11.398  25.955  0.0115 -0.2138  0.0843
 1101HIS     BB 2430  13.811  11.466  25.883  0.0868  0.4104 -0.2727
 1101HIS    SC1 2431  13.575  11.273  25.931  0.0308  0.0816 -0.2056
 1101HIS    SC2 2432  13.573  11.052  25.776 -0.0657  0.0672 -0.1841
 1101HIS    SC3 2433  13.343  11.146  25.882  0.0161 -0.0014  0.0627
 1102TRP     BB 2434  13.791  11.702  25.721  0.2199 -0.0532 -0.1688
 1102TRP    SC1 2435  14.036  11.723  25.515  0.1587  0.1800  0.1108
 1102TRP    SC2 2436  14.295  11.653  25.540  0.1546  0.0786 -0.1016
 1102TRP    SC3 2437  14.119  11.479  25.433  0.1069  0.3415 -0.4687
 1102TRP    SC4 2438  14.371  11.399  25.487 -0.0366  0.0414 -0.2058
 1103PHE     BB 2439  13.567  11.884  25.550 -0.1958 -0.1601 -0.0363
 1103PHE    SC1 2440  13.756  12.052  25.390  0.0620 -0.1030 -0.0342
 1103PHE    SC2 2441  13.835  12.309  25.417 -0.1323 -0.0365 -0.0807
 1103PHE    SC3 2442  13.906  12.168  25.198  0.0343 -0.0464 -0.0219
 1104VAL     BB 2443  13.315  11.863  25.282  0.0740 -0.0276 -0.1360
 1104VAL    SC1 2444  13.413  11.954  25.053 -0.0464 -0.0043 -0.1788
 1105THR     BB 2445  12.924  11.882  25.292  0.1841 -0.1358 -0.0595
 1105THR    SC1 2446  12.888  12.071  25.118  0.1966  0.0312  0.1154
 1106GLN     BB 2447  12.768  11.783  25.491  0.0318 -0.0779 -0.0685
 1106GLN    SC1 2448  12.444  11.960  25.418 -0.0772 -0.4260  0.3801
 1107ARG     BB 2449  12.702  11.818  25.829  0.0709 -0.0228  0.3455
 1107ARG    SC1 2450  12.391  11.875  25.893  0.4010 -0.1521 -0.1201
 1107ARG    SC2 2451  12.225  12.110  25.958 -0.1317 -0.1390  0.1014
 1108ASN     BB 2452  12.847  12.035  25.935  0.1578  0.2209  0.0184
 1108ASN    SC1 2453  12.703  12.269  25.937 -0.0414 -0.0513  0.1110
 1109PHE     BB 2454  13.172  12.048  25.971 -0.2682  0.2091 -0.1477
 1109PHE    SC1 2455  13.254  12.203  26.251 -0.4574  0.0988  0.0416
 1109PHE    SC2 2456  13.219  12.407  26.424  0.1373  0.3421 -0.1028
 1109PHE    SC3 2457  13.408  12.220  26.471  0.0383  0.1889 -0.2964
 1110TYR     BB 2458  13.287  11.669  25.936  0.1664  0.2495 -0.0467
 1110TYR    SC1 2459  13.441  11.661  26.156  0.0574 -0.1187 -0.0225
 1110TYR    SC2 2460  13.392  11.736  26.411 -0.2527 -0.0287 -0.1047
 1110TYR    SC3 2461  13.557  11.528  26.361  0.1141  0.1897  0.1509
 1111GLU     BB 2462  13.154  11.603  25.709 -0.2640  0.0842 -0.0733
 1111GLU    SC1 2463  12.901  11.361  25.832 -0.0969  0.0287  0.2027
 1112PRO     BB 2464  13.217  11.404  25.450 -0.0318  0.1476 -0.1180
 1112PRO    SC1 2465  13.493  11.381  25.402 -0.3716  0.1697  0.0610
 1113GLN     BB 2466  13.049  11.440  25.173 -0.1687  0.2082 -0.1387
 1113GLN    SC1 2467  12.701  11.298  25.275  0.2483  0.0591 -0.0368
 1114ILE     BB 2468  13.156  11.535  24.964  0.0431  0.0621  0.0378
 1114ILE    SC1 2469  13.433  11.442  24.858 -0.0876 -0.2894 -0.0098
 1115ILE     BB 2470  12.991  11.712  24.693  0.0627  0.3272  0.0535
 1115ILE    SC1 2471  13.245  11.860  24.593  0.1016  0.1990 -0.0400
 1116THR     BB 2472  12.744  11.611  24.393  0.0339  0.0816 -0.1668
 1116THR    SC1 2473  12.900  11.480  24.231 -0.0423  0.0429 -0.2098
 1117THR     BB 2474  12.477  11.671  24.476 -0.1044 -0.0499  0.0287
 1117THR    SC1 2475  12.237  11.591  24.419 -0.1275  0.0698 -0.0459
 1118ASP     BB 2476  12.444  11.869  24.755  0.5599 -0.1406 -0.2050
 1118ASP    SC1 2477  12.590  11.702  24.968 -0.0299  0.0087  0.2687
 1119ASN     BB 2478  12.569  12.172  24.628  0.1140  0.2563  0.0378
 1119ASN    SC1 2479  12.804  12.176  24.488 -0.3167  0.2069 -0.0770
 1120THR     BB 2480  12.532  12.418  24.837 -0.1517 -0.0494 -0.4010
 1120THR    SC1 2481  12.396  12.306  25.029 -0.1958  0.2936 -0.2248
 1121PHE     BB 2482  12.550  12.732  24.760  0.0438 -0.1977 -0.3476
 1121PHE    SC1 2483  12.343  12.746  24.550  0.0460  0.2865 -0.0718
 1121PHE    SC2 2484  12.125  12.641  24.432  0.1698  0.1875 -0.2154
 1121PHE    SC3 2485  12.110  12.882  24.551 -0.1394 -0.0184  0.1891
 1122VAL     BB 2486  12.697  13.028  24.711 -0.3208  0.1491 -0.0146
 1122VAL    SC1 2487  12.685  13.147  24.474 -0.0849  0.1819 -0.0123
 1123SER     BB 2488  12.833  13.270  24.944 -0.1578 -0.1135  0.1165
 1123SER    SC1 2489  12.675  13.391  25.074  0.1720  0.0727  0.1134
 1124GLY     BB 2490  13.205  13.459  24.846  0.0202 -0.2109  0.2234
 1125ASN     BB 2491  13.423  13.578  24.931  0.1253 -0.1407  0.0015
 1125ASN    SC1 2492  13.515  13.877  24.865  0.0920 -0.1293  0.2185
 1126CYS     BB 2493  13.765  13.459  24.799  0.3115  0.0471  0.0175
 1126CYS    SC1 2494  13.609  13.205  24.644 -0.0606  0.2255 -0.2198
 1127ASP     BB 2495  14.093  13.453  24.714  0.3652 -0.0953  0.0172
 1127ASP    SC1 2496  14.237  13.544  24.453 -0.1327  0.2622  0.0638
 1128VAL     BB 2497  14.104  13.140  24.672  0.2689  0.2166 -0.0665
 1128VAL    SC1 2498  14.033  12.990  24.879 -0.2121 -0.0420 -0.3983
 1129VAL     BB 2499  14.411  13.056  24.574  0.0325  0.0591  0.1913
 1129VAL    SC1 2500  14.532  13.187  24.378 -0.1588  0.0650  0.0751
 1130ILE     BB 2501  14.434  12.722  24.497 -0.0564  0.1916  0.1525
 1130ILE    SC1 2502  14.704  12.703  24.345  0.0260  0.2178  0.2936
 1131GLY     BB 2503  14.116  12.626  24.399  0.0558 -0.1422 -0.0820
 1132ILE     BB 2504  13.993  12.330  24.407  0.2214  0.0950  0.0531
 1132ILE    SC1 2505  14.170  12.129  24.564  0.0679 -0.0985 -0.0171
 1133VAL     BB 2506  14.006  12.208  24.101  0.1884 -0.0363 -0.0560
 1133VAL    SC1 2507  14.051  11.947  24.089  0.1212 -0.0560  0.0936
 1134ASN     BB 2508  13.971  12.383  23.831 -0.1810 -0.1491  0.0933
 1134ASN    SC1 2509  14.161  12.425  23.620  0.1547  0.3168  0.1188
 1135ASN     BB 2510  13.684  12.211  23.680  0.1039  0.1573 -0.0333
 1135ASN    SC1 2511  13.785  11.907  23.699 -0.3194 -0.0718  0.1716
 1136THR     BB 2512  13.387  12.225  23.702 -0.0495  0.0361 -0.1063
 1136THR    SC1 2513  13.242  12.025  23.621 -0.1424  0.0180  0.0976
 1137VAL     BB 2514  13.290  12.555  23.682 -0.0764 -0.0892  0.0186
 1137VAL    SC1 2515  13.275  12.710  23.468  0.3069 -0.0416  0.0204
 1138TYR     BB 2516  12.947  12.492  23.815  0.0871  0.0727 -0.1863
 1138TYR    SC1 2517  12.908  12.788  23.874  0.4283 -0.0440  0.0380
 1138TYR    SC2 2518  12.904  13.012  24.025  0.0078  0.0936 -0.1634
 1138TYR    SC3 2519  13.022  13.015  23.782  0.0599  0.0778 -0.1383
 1139ASP     BB 2520  12.762  12.318  23.709 -0.3463  0.2668 -0.0648
 1139ASP    SC1 2521  12.677  12.054  23.539  0.3770 -0.1083 -0.0665
 1140PRO     BB 2522  12.437  12.442  23.672 -0.0951 -0.3176  0.0301
 1140PRO    SC1 2523  12.256  12.417  23.424 -0.1373 -0.0721  0.1301
 1141LEU     BB 2524  12.484  12.768  23.680 -0.0272 -0.3277  0.0434
 1141LEU    SC1 2525  12.441  12.987  23.986  0.1277  0.3774  0.2676
 1142GLN     BB 2526  12.559  12.937  23.431 -0.1566 -0.2413  0.0621
 1142GLN    SC1 2527  12.656  13.262  23.557  0.1319 -0.0987 -0.2094
 1143PRO     BB 2528  12.824  12.809  23.332 -0.1353 -0.0261 -0.1715
 1143PRO    SC1 2529  13.029  13.042  23.273 -0.1780 -0.1361 -0.0199
 1144GLU     BB 2530  12.754  12.526  23.226 -0.2851 -0.0651  0.0235
 1144GLU    SC1 2531  13.077  12.330  23.294  0.1113  0.0263 -0.1230
 1145LEU     BB 2532  12.559  12.585  22.992  0.1081 -0.1449 -0.3383
 1145LEU    SC1 2533  12.309  12.772  23.085  0.0291  0.1986  0.1758
 1146ASP     BB 2534  12.745  12.766  22.823  0.1849  0.2258  0.1207
 1146ASP    SC1 2535  12.708  13.070  22.919 -0.1182  0.3822 -0.4452
 1147SER     BB 2536  13.024  12.596  22.775  0.1941  0.2908 -0.0633
 1147SER    SC1 2537  13.192  12.651  22.915  0.0132 -0.1768 -0.1122
 1148PHE     BB 2538  12.903  12.258  22.809  0.3871 -0.1275 -0.1546
 1148PHE    SC1 2539  12.652  12.119  22.899 -0.1363  0.0364 -0.2278
 1148PHE    SC2 2540  12.565  11.885  23.001  0.2713  0.0761  0.2480
 1148PHE    SC3 2541  12.481  12.118  23.108 -0.2475  0.1738 -0.3160
 1149LYS     BB 2542  13.210  12.139  22.851 -0.0776 -0.0100 -0.0979
 1149LYS    SC1 2543  13.098  11.904  23.047 -0.0996 -0.1221  0.0135
 1149LYS    SC2 2544  12.992  11.753  23.280  0.0505  0.1452  0.0404
 1150GLU     BB 2545  13.334  12.258  22.570 -0.1548  0.1605 -0.1297
 1150GLU    SC1 2546  13.563  11.920  22.510 -0.0653 -0.2182  0.2041
 1151GLU     BB 2547  13.373  12.450  22.295 -0.0215 -0.2423  0.1018
 1151GLU    SC1 2548  13.753  12.403  22.278  0.0698 -0.1428 -0.1560
 1152LEU     BB 2549  13.205  12.694  22.201  0.0872  0.2210 -0.0590
 1152LEU    SC1 2550  13.360  12.790  21.925 -0.0883 -0.3818  0.2243
 1153ASP     BB 2551  12.875  12.673  22.201  0.4284  0.1286  0.0058
 1153ASP    SC1 2552  12.796  12.907  22.333  0.1041  0.3544 -0.0611
 1154LYS     BB 2553  12.816  12.369  22.315 -0.1805  0.2751  0.1140
 1154LYS    SC1 2554  12.984  12.200  22.161  0.0673 -0.0965  0.2227
 1154LYS    SC2 2555  13.132  11.976  22.108  0.0499 -0.3477 -0.0879
 1155TYR     BB 2556  12.565  12.196  22.372  0.0505 -0.0105  0.2927
 1155TYR    SC1 2557  12.594  11.880  22.214 -0.3095 -0.1912 -0.0840
 1155TYR    SC2 2558  12.485  11.642  22.150 -0.1034 -0.3145  0.0142
 1155TYR    SC3 2559  12.722  11.714  22.043 -0.1312 -0.1836  0.0400
 1156PHE     BB 2560  12.424  12.405  22.552  0.0123 -0.0294  0.2849
 1156PHE    SC1 2561  12.236  12.330  22.740  0.0605 -0.0713  0.0263
 1156PHE    SC2 2562  12.095  12.313  22.970  0.0305 -0.0424  0.0102
 1156PHE    SC3 2563  11.977  12.252  22.735  0.1169 -0.2640  0.0219
 1157LYS     BB 2564  12.398  12.634  22.345  0.1594 -0.1948  0.0804
 1157LYS    SC1 2565  12.306  12.861  22.541  0.4121  0.1802  0.0080
 1157LYS    SC2 2566  12.385  13.131  22.551  0.2876 -0.1694  0.1282
 1158ASN     BB 2567  12.278  12.494  22.096  0.2003  0.0988 -0.1095
 1158ASN    SC1 2568  12.095  12.666  21.948 -0.0069 -0.1648  0.0813
 1159HIS     BB 2569  12.541  12.450  21.902 -0.1707 -0.4618 -0.5167
 1159HIS    SC1 2570  12.660  12.178  21.846 -0.1085 -0.1592  0.1908
 1159HIS    SC2 2571  12.558  11.999  21.672  0.0859 -0.0288 -0.0657
 1159HIS    SC3 2572  12.822  11.997  21.727  0.0406 -0.0097  0.1623
 1160THR     BB 2573  12.652  12.816  21.785 -0.0520 -0.1207  0.1602
 1160THR    SC1 2574  12.506  12.971  21.934 -0.1283 -0.0664  0.0304
 1161SER     BB 2575  12.958  12.787  21.674 -0.3859 -0.2714  0.1659
 1161SER    SC1 2576  13.085  12.862  21.484  0.0414 -0.1054 -0.2280
 1162PRO     BB 2577  13.010  12.459  21.734 -0.1489  0.1025  0.0837
 1162PRO    SC1 2578  13.284  12.335  21.779  0.0772  0.1631 -0.4304
 1163ASP     BB 2579  12.918  12.409  21.410  0.0733 -0.0523  0.0838
 1163ASP    SC1 2580  12.587  12.461  21.416 -0.2388  0.1176  0.3190
 1164VAL     BB 2581  13.105  12.236  21.271 -0.0761  0.1437 -0.0465
 1164VAL    SC1 2582  13.253  12.079  21.426 -0.0236  0.4315  0.2049
 1165ASP     BB 2583  13.253  12.330  20.974  0.1355  0.0023  0.0745
 1165ASP    SC1 2584  13.181  12.626  20.962 -0.0134  0.2598 -0.2175
 1166LEU     BB 2585  13.468  12.101  20.871  0.0307  0.0006 -0.1456
 1166LEU    SC1 2586  13.669  12.012  21.137 -0.2021 -0.0635 -0.1443
 1167GLY     BB 2587  13.524  11.923  20.623 -0.1047 -0.0089 -0.1705
 1168ASP     BB 2588  13.675  11.680  20.742 -0.0233  0.2161  0.2051
 1168ASP    SC1 2589  13.975  11.722  20.728 -0.0464  0.5494  0.0642
 1169ILE     BB 2590  13.453  11.556  20.919  0.0200  0.0172  0.1226
 1169ILE    SC1 2591  13.497  11.541  21.226  0.1355  0.1555  0.1139
 1170SER     BB 2592  13.255  11.503  20.687  0.2449  0.0749 -0.0864
 1170SER    SC1 2593  12.997  11.497  20.710 -0.0977  0.3814 -0.2409
 1171GLY     BB 2594  13.445  11.304  20.504  0.2961  0.0965 -0.0569
 1172ILE     BB 2595  13.741  11.180  20.524  0.2278 -0.0084 -0.0698
 1172ILE    SC1 2596  13.881  11.205  20.800 -0.0695  0.2418  0.0642
 1173ASN     BB 2597  13.735  10.881  20.384  0.1653 -0.1176  0.1606
 1173ASN    SC1 2598  13.988  10.792  20.461 -0.0086  0.0983 -0.1273
 1174ALA     BB 2599  13.592  10.693  20.183  0.3098  0.0055 -0.0614
 1175SER     BB 2600  13.384  10.907  20.099  0.3635  0.1625  0.1950
 1175SER    SC1 2601  13.127  10.831  20.062 -0.1706 -0.1178  0.3064
 1176VAL     BB 2602  13.580  11.123  19.996  0.3470  0.1162  0.0650
 1176VAL    SC1 2603  13.462  11.361  19.993  0.1084  0.0043  0.2418
 1177VAL     BB 2604  13.694  10.948  19.767  0.0119  0.0705 -0.0726
 1177VAL    SC1 2605  13.898  10.785  19.813  0.0660  0.1401 -0.0649
 1178ASN     BB 2606  13.436  10.893  19.603 -0.1674 -0.0900  0.2528
 1178ASN    SC1 2607  13.341  10.625  19.485 -0.0017 -0.0999  0.0778
 1179ILE     BB 2608  13.354  11.188  19.558  0.0108 -0.0670  0.0648
 1179ILE    SC1 2609  13.051  11.132  19.525 -0.0609  0.1781  0.2672
 1180GLN     BB 2610  13.595  11.275  19.383 -0.0304 -0.2128 -0.0670
 1180GLN    SC1 2611  13.789  11.467  19.691 -0.2268 -0.1199  0.3694
 1181LYS     BB 2612  13.528  11.081  19.151  0.0922 -0.2098 -0.1058
 1181LYS    SC1 2613  13.749  11.049  18.937  0.3526  0.2856 -0.0108
 1181LYS    SC2 2614  13.809  11.019  18.697  0.2986  0.1160  0.2592
 1182GLU     BB 2615  13.251  11.203  19.080  0.0082 -0.1402  0.3134
 1182GLU    SC1 2616  13.104  10.842  19.097  0.0877  0.0234 -0.0214
 1183ILE     BB 2617  13.349  11.486  19.000  0.0344 -0.1864  0.1785
 1183ILE    SC1 2618  13.432  11.694  19.214 -0.0853 -0.0388  0.0836
 1184ASP     BB 2619  13.506  11.403  18.746  0.0249  0.1030  0.0748
 1184ASP    SC1 2620  13.802  11.531  18.830 -0.4502 -0.1857 -0.0671
 1185ARG     BB 2621  13.268  11.272  18.597 -0.0273 -0.1374  0.3600
 1185ARG    SC1 2622  13.282  10.957  18.617 -0.2377  0.0932  0.1039
 1185ARG    SC2 2623  13.167  10.651  18.647  0.2626 -0.1788 -0.3740
 1186LEU     BB 2624  13.099  11.531  18.578  0.0424 -0.1103  0.0640
 1186LEU    SC1 2625  12.876  11.487  18.821  0.2162  0.0478 -0.0662
 1187ASN     BB 2626  13.282  11.713  18.405 -0.1854  0.1241  0.0642
 1187ASN    SC1 2627  13.243  12.038  18.359 -0.0416 -0.0707 -0.0319
 1188GLU     BB 2628  13.314  11.534  18.154  0.0487  0.1029  0.1076
 1188GLU    SC1 2629  13.544  11.207  18.185 -0.0504  0.4000  0.1452
 1189VAL     BB 2630  13.019  11.496  18.070  0.1353  0.0715 -0.1950
 1189VAL    SC1 2631  12.934  11.253  18.134 -0.0399  0.1541 -0.1056
 1190ALA     BB 2632  12.914  11.784  18.024 -0.1110 -0.0186 -0.2165
 1191LYS     BB 2633  13.122  11.872  17.812 -0.2332  0.1444 -0.2709
 1191LYS    SC1 2634  13.179  12.159  17.817 -0.1548  0.2644  0.0152
 1191LYS    SC2 2635  13.419  12.312  17.827 -0.3053  0.1242  0.2308
 1192ASN     BB 2636  13.092  11.640  17.608  0.3606 -0.1169 -0.0861
 1192ASN    SC1 2637  13.370  11.553  17.611 -0.0362  0.0445 -0.2317
 1193LEU     BB 2638  12.789  11.687  17.558  0.3317  0.0954  0.2545
 1193LEU    SC1 2639  12.657  11.441  17.731 -0.0959  0.0409  0.2136
 1194ASN     BB 2640  12.796  11.982  17.460  0.0609  0.0208 -0.0045
 1194ASN    SC1 2641  12.709  12.154  17.675 -0.1176 -0.0935  0.3648
 1195GLU     BB 2642  12.972  11.950  17.207 -0.0285  0.1303 -0.0813
 1195GLU    SC1 2643  13.286  12.089  17.370  0.0607  0.2080 -0.3178
 1196SER     BB 2644  12.809  11.744  17.041  0.0046 -0.0806  0.1420
 1196SER    SC1 2645  12.790  11.472  17.109 -0.1244  0.1724 -0.1948
 1197LEU     BB 2646  12.567  11.923  16.969  0.3008  0.2667 -0.0224
 1197LEU    SC1 2647  12.244  11.861  16.923 -0.0346  0.1883  0.0477
 1198ILE     BB 2648  12.711  12.166  16.841  0.1601  0.1840 -0.3478
 1198ILE    SC1 2649  12.491  12.385  16.826  0.1639  0.2213  0.0400
 1199ASP     BB 2650  12.843  12.015  16.605  0.1239  0.0572 -0.2875
 1199ASP    SC1 2651  13.106  11.954  16.721 -0.0824 -0.2331  0.2355
 1200LEU     BB 2652  12.594  11.890  16.469 -0.1967  0.2765  0.0794
 1200LEU    SC1 2653  12.385  11.663  16.495  0.0167  0.2029  0.0931
 1201GLN     BB 2654  12.426  12.145  16.415 -0.1503  0.3372  0.2157
 1201GLN    SC1 2655  12.225  11.994  16.134 -0.1419  0.0245  0.0442
 1202GLU     BB 2656  12.627  12.313  16.249 -0.0712  0.1513  0.1200
 1202GLU    SC1 2657  12.925  12.076  16.137 -0.1306 -0.5459 -0.0765
 1203LEU     BB 2658  12.602  12.457  15.953 -0.0703 -0.1198 -0.0150
 1203LEU    SC1 2659  12.907  12.524  15.862  0.0958  0.1838 -0.0059
 1204GLY     BB 2660  12.625  12.212  15.733 -0.0929 -0.0794 -0.0626
 1205LYS     BB 2661  12.338  12.127  15.653 -0.1347 -0.1236  0.1288
 1205LYS    SC1 2662  12.175  12.381  15.640  0.0120 -0.0094  0.2249
 1205LYS    SC2 2663  12.069  12.498  15.438 -0.1721 -0.1399 -0.0993
 1206TYR     BB 2664  12.421  11.858  15.524  0.0286 -0.0304  0.0356
 1206TYR    SC1 2665  12.503  11.692  15.772 -0.3846  0.0501  0.2716
 1206TYR    SC2 2666  12.719  11.671  15.933 -0.1336  0.0630 -0.0527
 1206TYR    SC3 2667  12.488  11.549  16.001  0.0986 -0.3126  0.0943
 1207GLU     BB 2668  12.500  11.668  15.265 -0.2257  0.0399 -0.0969
 1207GLU    SC1 2669  12.880  11.817  15.323 -0.3266  0.1218  0.1285
 1208GLN     BB 2670  12.567  11.701  14.932  0.0421  0.1666 -0.0953
 1208GLN    SC1 2671  12.822  11.948  14.850 -0.1346  0.0418 -0.0151
 1209TYR     BB 2672  12.332  11.797  14.748 -0.1066 -0.0135  0.1610
 1209TYR    SC1 2673  12.228  11.555  14.611  0.2686  0.1495 -0.3617
 1209TYR    SC2 2674  12.168  11.422  14.384 -0.4697  0.4139 -0.3484
 1209TYR    SC3 2675  12.015  11.389  14.604  0.1810  0.2282  0.1054
 1210ILE     BB 2676  12.408  12.023  14.561 -0.0249  0.0842  0.1784
 1210ILE    SC1 2677  12.330  11.955  14.269  0.2943  0.2803  0.0418
 1211LYS     BB 2678  12.422  12.341  14.547  0.2130  0.0477  0.0264
 1211LYS    SC1 2679  12.168  12.416  14.349 -0.1155  0.1652 -0.2092
 1211LYS    SC2 2680  12.034  12.321  14.162  0.1421 -0.1723  0.1058
 1212TRP     BB 2681  12.582  12.536  14.684  0.0190 -0.0433 -0.0730
 1212TRP    SC1 2682  12.490  12.810  14.585 -0.1129  0.1159 -0.2406
 1212TRP    SC2 2683  12.316  13.016  14.599 -0.1724  0.0483  0.0977
 1212TRP    SC3 2684  12.526  13.006  14.768 -0.0994 -0.1069  0.0003
 1212TRP    SC4 2685  12.344  13.204  14.790 -0.0202 -0.0518  0.1759
 1213PRO     BB 2686  12.836  12.490  14.838  0.1003  0.0410  0.0242
 1213PRO    SC1 2687  12.944  12.743  14.902  0.0007  0.3444  0.2763
 1214TRP     BB 2688  13.075  12.312  14.614 -0.0575  0.1785  0.4479
 1214TRP    SC1 2689  13.354  12.486  14.610  0.1565  0.1957  0.3285
 1214TRP    SC2 2690  13.575  12.636  14.651  0.2282  0.1591  0.0875
 1214TRP    SC3 2691  13.333  12.755  14.628  0.2180  0.1983  0.3652
 1214TRP    SC4 2692  13.552  12.904  14.682  0.2908  0.1510  0.2077
 1215TYR     BB 2693  12.912  12.184  14.357 -0.2137  0.1157  0.0891
 1215TYR    SC1 2694  12.730  12.350  14.165  0.1825 -0.0295 -0.0448
 1215TYR    SC2 2695  12.510  12.399  14.017  0.1599  0.0343  0.0088
 1215TYR    SC3 2696  12.646  12.604  14.127  0.2168 -0.0084  0.0188
 1216ILE     BB 2697  13.162  12.183  14.089 -0.0880 -0.0046 -0.0786
 1216ILE    SC1 2698  13.292  11.942  13.944 -0.0420 -0.1238  0.1562
 1217TRP     BB 2699  13.344  12.454  14.135 -0.0911 -0.0307  0.0914
 1217TRP    SC1 2700  13.118  12.662  14.147 -0.1379 -0.1505 -0.2488
 1217TRP    SC2 2701  13.057  12.917  14.211  0.2580 -0.1364  0.1190
 1217TRP    SC3 2702  12.985  12.715  14.376 -0.0171 -0.2671 -0.1501
 1217TRP    SC4 2703  12.921  12.970  14.439 -0.1318 -0.3170 -0.0614
 1218LEU     BB 2704  13.639  12.446  14.038 -0.0068  0.2276  0.3137
 1218LEU    SC1 2705  13.847  12.366  14.277  0.0438  0.3488 -0.0437
 1219GLY     BB 2706  13.594  12.327  13.755  0.0020  0.0745  0.3757
 1220PHE     BB 2707  13.386  12.525  13.638 -0.0652 -0.1501  0.1064
 1220PHE    SC1 2708  13.120  12.459  13.639  0.2538 -0.1055 -0.1073
 1220PHE    SC2 2709  12.892  12.329  13.704  0.2969 -0.2399 -0.2204
 1220PHE    SC3 2710  12.900  12.484  13.484  0.0549  0.4695  0.2363
 1221ILE     BB 2711  13.535  12.795  13.665  0.0545 -0.2309  0.2715
 1221ILE    SC1 2712  13.281  12.936  13.776  0.0556 -0.1098  0.1229
 1222ALA     BB 2713  13.775  12.735  13.479 -0.0401  0.0903  0.0377
 1223GLY     BB 2714  13.644  12.670  13.205  0.2117  0.1703 -0.1050
 1224LEU     BB 2715  13.471  12.925  13.175  0.0051  0.0474  0.0196
 1224LEU    SC1 2716  13.163  12.931  13.271  0.2415  0.3366 -0.0171
 1225ILE     BB 2717  13.695  13.139  13.178  0.0681 -0.0174 -0.0484
 1225ILE    SC1 2718  13.669  13.223  13.475 -0.0967 -0.2195 -0.0030
 1226ALA     BB 2719  13.853  13.045  12.928  0.0729  0.0844 -0.0842
 1227ILE     BB 2720  13.613  13.014  12.735  0.0727  0.0265 -0.0747
 1227ILE    SC1 2721  13.516  12.721  12.705  0.1191  0.0134 -0.0984
 1228VAL     BB 2722  13.506  13.303  12.765  0.0627  0.0207 -0.0567
 1228VAL    SC1 2723  13.373  13.414  12.965  0.2121  0.4564 -0.1879
 1229MET     BB 2724  13.753  13.450  12.648  0.1686 -0.2114 -0.1310
 1229MET    SC1 2725  13.756  13.715  12.982  0.4852  0.2738  0.0138
 1230VAL     BB 2726  13.777  13.321  12.367  0.0081 -0.0685 -0.2120
 1230VAL    SC1 2727  13.893  13.083  12.373 -0.0757 -0.1085 -0.1521
 1231THR     BB 2728  13.508  13.414  12.243 -0.0684 -0.0693 -0.0489
 1231THR    SC1 2729  13.347  13.312  12.067 -0.0146 -0.0378 -0.1170
 1232ILE     BB 2730  13.547  13.722  12.235  0.0419 -0.0768  0.1343
 1232ILE    SC1 2731  13.445  13.804  12.516  0.2936 -0.1325  0.2449
 1233MET     BB 2732  13.789  13.748  12.043 -0.1429  0.2145 -0.0663
 1233MET    SC1 2733  14.117  13.594  12.156 -0.1904 -0.0952  0.1537
 1234LEU     BB 2734  13.781  13.762  11.713  0.1554 -0.1637 -0.0956
 1234LEU    SC1 2735  14.033  13.920  11.692  0.1330  0.1556  0.4383
 1235CYS     BB 2736  13.509  13.527  11.589  0.0631  0.4454  0.1475
 1235CYS    SC1 2737  13.678  13.385  11.388  0.0188 -0.1569 -0.3543
 1236CYS     BB 2738  13.284  13.755  11.809 -0.2386  0.1701  0.2709
 1236CYS    SC1 2739  13.031  13.600  11.793 -0.1615 -0.4711  0.2810
 1237MET     BB 2740  13.372  14.019  11.887  0.2289  0.0230  0.0330
 1237MET    SC1 2741  13.406  14.201  12.216 -0.2986  0.0080  0.0418
 1238THR     BB 2742  13.474  14.247  11.645 -0.0025 -0.1531 -0.0026
 1238THR    SC1 2743  13.308  14.439  11.589  0.0728  0.0555  0.4414
 1239SER     BB 2744  13.794  14.294  11.714 -0.0648 -0.3456  0.3136
 1239SER    SC1 2745  13.833  14.242  11.963 -0.3433 -0.1338  0.1365
 1240CYS     BB 2746  14.037  14.365  11.502 -0.2686  0.0791  0.2096
 1240CYS    SC1 2747  14.006  14.268  11.236 -0.0696  0.0578 -0.1647
 1241CYS     BB 2748  14.173  14.622  11.609  0.2824 -0.0262 -0.1941
 1241CYS    SC1 2749  14.420  14.702  11.422  0.0437 -0.2673  0.0553
 1242SER     BB 2750  14.187  14.544  11.908  0.0805 -0.0449 -0.1885
 1242SER    SC1 2751  14.095  14.712  12.074 -0.3586 -0.0715  0.0494
 1243CYS     BB 2752  14.369  14.294  11.905  0.0228 -0.0996  0.2189
 1243CYS    SC1 2753  14.291  14.140  12.152 -0.1580  0.0010  0.1093
 1244LEU     BB 2754  14.624  14.441  11.806 -0.0635 -0.0567  0.0569
 1244LEU    SC1 2755  14.898  14.273  11.786 -0.1122  0.4621 -0.0271
 1245LYS     BB 2756  14.662  14.626  12.052  0.0443 -0.1041  0.0764
 1245LYS    SC1 2757  14.933  14.767  12.057  0.0638  0.0610  0.0796
 1245LYS    SC2 2758  14.931  15.062  12.081 -0.0068  0.0673 -0.1127
 1246GLY     BB 2759  14.519  14.670  12.346 -0.0641 -0.0375  0.0141
 1247CYS     BB 2760  14.338  14.598  12.556 -0.1429  0.1388 -0.0446
 1247CYS    SC1 2761  14.314  14.361  12.670  0.0320 -0.3288 -0.0815
 1248CYS     BB 2762  14.115  14.819  12.644 -0.0766 -0.0481  0.2622
 1248CYS    SC1 2763  13.894  14.695  12.848  0.0710  0.0403  0.1537
 1249SER     BB 2764  14.152  15.148  12.772 -0.0424 -0.1941 -0.0240
 1249SER    SC1 2765  14.041  15.209  12.977  0.0566  0.2578 -0.1796
 1250CYS     BB 2766  14.300  15.293  12.512  0.1336 -0.1457 -0.2978
 1250CYS    SC1 2767  14.232  15.578  12.538  0.1145 -0.0672 -0.1498
 1251GLY     BB 2768  14.325  15.153  12.267  0.1491  0.0224 -0.0469
 1252SER     BB 2769  14.404  15.132  11.979 -0.2455  0.0633 -0.3864
 1252SER    SC1 2770  14.496  15.000  11.821 -0.0523 -0.2498 -0.0476
 1253CYS     BB 2771  14.286  15.460  11.905 -0.1980  0.1845  0.1078
 1253CYS    SC1 2772  14.101  15.582  12.085  0.0314  0.0314  0.3205
 1254CYS     BB 2773  14.385  15.546  11.658 -0.1027 -0.0627 -0.2028
 1254CYS    SC1 2774  14.331  15.827  11.589  0.0988  0.0226 -0.0674
 1255LYS     BB 2775  14.666  15.483  11.525  0.1898 -0.2217  0.2484
 1255LYS    SC1 2776  14.737  15.713  11.309  0.1194 -0.0610 -0.4396
 1255LYS    SC2 2777  14.730  15.989  11.339 -0.0358  0.2247  0.0965
 1256PHE     BB 2778  14.891  15.391  11.705 -0.1083  0.0362 -0.1181
 1256PHE    SC1 2779  14.986  15.090  11.585  0.4139  0.0016  0.0749
 1256PHE    SC2 2780  15.163  14.889  11.618  0.2549 -0.0492  0.7793
 1256PHE    SC3 2781  14.903  14.834  11.572  0.3195  0.0209  0.2666
 1257ASP     BB 2782  15.156  15.455  11.907 -0.2108  0.0343  0.0014
 1257ASP    SC1 2783  15.401  15.292  11.847 -0.3797 -0.0743 -0.0658
 1258GLU     BB 2784  15.156  15.642  12.084 -0.1304 -0.0458  0.1181
 1258GLU    SC1 2785  15.455  15.928  12.045 -0.1099 -0.0003 -0.0128
 1259ASP     BB 2786  14.942  15.689  12.268 -0.0415  0.0444  0.0312
 1259ASP    SC1 2787  14.715  15.475  12.242  0.1244 -0.3359  0.0641
 1260ASP     BB 2788  15.098  15.856  12.571  0.1839 -0.1220 -0.1070
 1260ASP    SC1 2789  15.365  15.768  12.558  0.5764  0.1300 -0.0421
 1261SER     BB 2790  15.011  16.121  12.816  0.0966 -0.2125 -0.0292
 1261SER    SC1 2791  14.896  16.297  12.725 -0.3187 -0.0462  0.0699
 1262GLU     BB 2792  14.984  16.008  13.133  0.0331  0.0036 -0.3998
 1262GLU    SC1 2793  14.619  15.856  13.229 -0.1183 -0.2407 -0.0879
 1263PRO     BB 2794  15.049  16.060  13.347 -0.0663  0.1055  0.1314
 1263PRO    SC1 2795  15.085  16.338  13.537  0.1285  0.0474 -0.0092
 1264VAL     BB 2796  15.369  15.910  13.530 -0.0397 -0.1144  0.0390
 1264VAL    SC1 2797  15.338  15.954  13.790 -0.0570 -0.0874  0.0325
 1265LEU     BB 2798  15.561  15.565  13.483 -0.0920  0.0003  0.2890
 1265LEU    SC1 2799  15.782  15.551  13.726  0.0304 -0.0343 -0.3940
 1266LYS     BB 2800  15.561  15.361  13.340  0.0592 -0.4038 -0.2658
 1266LYS    SC1 2801  15.671  15.391  13.030  0.0997  0.1332 -0.2439
 1266LYS    SC2 2802  15.627  15.375  12.742  0.0091  0.1778  0.0247
 1267GLY     BB 2803  15.414  15.068  13.322  0.0372 -0.1628 -0.2710
 1268VAL     BB 2804  15.454  14.922  13.058  0.1698 -0.0676  0.3091
 1268VAL    SC1 2805  15.547  14.899  12.811 -0.1739 -0.3170  0.1961
 1269LYS     BB 2806  15.149  14.791  12.998  0.0679  0.2087 -0.1801
 1269LYS    SC1 2807  14.959  14.957  13.173 -0.1298  0.0906  0.1257
 1269LYS    SC2 2808  14.888  15.109  13.393  0.1433  0.1574 -0.1021
 1270LEU     BB 2809  14.974  14.700  12.763  0.0644 -0.4318  0.2037
 1270LEU    SC1 2810  15.126  14.820  12.505  0.1939 -0.0561  0.0787
 1271HIS     BB 2811  14.799  14.393  12.751  0.0933 -0.1169 -0.4269
 1271HIS    SC1 2812  14.790  14.265  12.487  0.0929  0.1508  0.0847
 1271HIS    SC2 2813  14.784  14.189  12.228 -0.0851 -0.0166  0.1360
 1271HIS    SC3 2814  15.003  14.312  12.327 -0.0173  0.0531 -0.0939
 1272TYR     BB 2815  14.692  14.364  13.037 -0.0639 -0.2420  0.1283
 1272TYR    SC1 2816  14.459  14.169  13.092  0.0928 -0.0908 -0.1301
 1272TYR    SC2 2817  14.307  13.988  13.222  0.3668 -0.2027  0.0443
 1272TYR    SC3 2818  14.341  13.969  12.954 -0.2075  0.0328 -0.0603
 1273THR     BB 2819  14.839  14.479  13.257 -0.2165  0.1895 -0.2116
 1273THR    SC1 2820  14.750  14.604  13.467  0.1591  0.0252  0.0578
    1MET     BB 2821  12.861  22.215  31.346  0.1533 -0.0838  0.0195
    1MET    SC1 2822  13.155  22.174  31.455 -0.1741 -0.1749  0.1460
    2PHE     BB 2823  12.679  22.213  31.756 -0.1931  0.3399  0.0850
    2PHE    SC1 2824  12.963  22.207  31.897  0.0591 -0.1169 -0.2521
    2PHE    SC2 2825  13.195  22.331  31.956 -0.2298  0.3098  0.0513
    2PHE    SC3 2826  13.181  22.061  31.962  0.2713  0.2694 -0.0642
    3VAL     BB 2827  12.394  22.206  31.915 -0.0890 -0.0493 -0.0591
    3VAL    SC1 2828  12.167  22.283  31.801 -0.1805 -0.2360 -0.0063
    4PHE     BB 2829  12.409  22.192  32.223  0.0279 -0.0202 -0.1057
    4PHE    SC1 2830  12.663  22.126  32.361  0.0176 -0.0640 -0.2525
    4PHE    SC2 2831  12.820  22.236  32.551 -0.3712 -0.1995  0.1654
    4PHE    SC3 2832  12.931  22.100  32.346  0.0734  0.2220  0.1081
    5LEU     BB 2833  12.149  22.155  32.343  0.1538  0.0084 -0.0269
    5LEU    SC1 2834  11.824  22.137  32.241 -0.3164 -0.2311  0.0918
    6VAL     BB 2835  12.245  22.004  32.629  0.1147 -0.2478  0.1660
    6VAL    SC1 2836  12.161  22.181  32.807 -0.1774 -0.2017 -0.0105
    7LEU     BB 2837  12.490  21.825  32.655  0.0495  0.0457  0.1402
    7LEU    SC1 2838  12.632  21.914  32.933 -0.0172 -0.2496 -0.1082
    8LEU     BB 2839  12.669  21.637  32.525  0.2054  0.1747  0.1082
    8LEU    SC1 2840  12.981  21.715  32.628 -0.2172  0.0514  0.4656
    9PRO     BB 2841  12.743  21.299  32.563 -0.0343 -0.2111  0.1434
    9PRO    SC1 2842  13.037  21.258  32.617 -0.1991  0.0234  0.1243
   10LEU     BB 2843  12.597  20.951  32.634  0.0991  0.2979  0.0960
   10LEU    SC1 2844  12.773  20.718  32.513  0.4071 -0.0256 -0.1989
   11VAL     BB 2845  12.334  20.937  32.805  0.1139  0.0657  0.0739
   11VAL    SC1 2846  12.338  20.954  33.069  0.0039  0.1777  0.0693
   12SER     BB 2847  12.097  20.874  32.611  0.0099  0.0806  0.0348
   12SER    SC1 2848  12.098  20.654  32.484  0.0786 -0.1308 -0.1930
   13SER     BB 2849  11.842  21.083  32.800 -0.0264  0.0580  0.1279
   13SER    SC1 2850  11.756  21.307  32.738  0.3502  0.0455  0.0572
   14GLN     BB 2851  11.802  20.856  33.023  0.0398 -0.2876  0.0360
   14GLN    SC1 2852  11.385  20.820  33.002 -0.1882 -0.0951  0.2792
   15CYS     BB 2853  11.844  20.568  32.947 -0.1275  0.2885  0.0872
   15CYS    SC1 2854  12.089  20.492  33.154  0.1303 -0.0300  0.2207
   16VAL     BB 2855  11.672  20.443  32.702 -0.1140 -0.0638  0.0626
   16VAL    SC1 2856  11.666  20.178  32.700  0.0184 -0.0676 -0.0325
   17ASN     BB 2857  11.586  20.581  32.442 -0.4624 -0.1707 -0.1082
   17ASN    SC1 2858  11.490  20.859  32.536  0.0660 -0.0143 -0.0118
   18LEU     BB 2859  11.744  20.555  32.104  0.0652 -0.1823  0.2950
   18LEU    SC1 2860  11.719  20.403  31.845 -0.0433 -0.3389  0.2194
   19THR     BB 2861  11.955  20.852  32.060  0.0000 -0.1159 -0.0046
   19THR    SC1 2862  11.862  21.048  32.203  0.1236  0.0825 -0.1896
   20THR     BB 2863  12.022  20.874  31.722  0.1750 -0.0600  0.1039
   20THR    SC1 2864  12.281  20.878  31.696  0.1605 -0.1267 -0.0692
   21ARG     BB 2865  11.800  20.859  31.457  0.1596 -0.5405  0.0974
   21ARG    SC1 2866  11.602  21.061  31.559 -0.0033 -0.0398 -0.1604
   21ARG    SC2 2867  11.587  21.337  31.383  0.1908  0.1086  0.1937
   22THR     BB 2868  11.952  20.829  31.143 -0.1896  0.0397  0.0472
   22THR    SC1 2869  12.192  20.741  31.192 -0.0614  0.2325 -0.2125
   23GLN     BB 2870  11.769  20.732  30.955 -0.0520 -0.1529  0.2302
   23GLN    SC1 2871  11.423  20.902  31.080  0.0187  0.2490  0.2248
   24LEU     BB 2872  11.870  20.683  30.679  0.0535  0.1087  0.1986
   24LEU    SC1 2873  12.186  20.814  30.679 -0.2253  0.0556 -0.0755
   25PRO     BB 2874  11.926  20.456  30.452  0.1169 -0.1324  0.1846
   25PRO    SC1 2875  11.736  20.392  30.274 -0.4399 -0.0209  0.0225
   26PRO     BB 2876  12.246  20.397  30.427  0.3752 -0.0077 -0.1739
   26PRO    SC1 2877  12.286  20.394  30.111 -0.2277  0.2232 -0.0401
   27ALA     BB 2878  12.375  20.223  30.565  0.1102  0.1763 -0.1429
   28TYR     BB 2879  12.642  20.102  30.384  0.1039  0.4665  0.2619
   28TYR    SC1 2880  12.523  19.909  30.145  0.1269 -0.3334  0.2114
   28TYR    SC2 2881  12.352  19.854  29.944 -0.1494 -0.0457  0.3588
   28TYR    SC3 2882  12.559  19.688  29.994 -0.1319 -0.1748 -0.0949
   29THR     BB 2883  12.981  20.250  30.439  0.0003  0.1200 -0.0578
   29THR    SC1 2884  12.963  20.509  30.425  0.0189  0.1159 -0.1667
   30ASN     BB 2885  13.292  20.132  30.502 -0.0635 -0.1134  0.0043
   30ASN    SC1 2886  13.456  20.403  30.575  0.0619 -0.0028  0.2550
   31SER     BB 2887  13.378  19.942  30.248 -0.0538  0.1546 -0.0716
   31SER    SC1 2888  13.623  19.890  30.183 -0.0121 -0.0023  0.2161
   32PHE     BB 2889  13.090  19.802  30.131 -0.2684  0.1965  0.3743
   32PHE    SC1 2890  12.953  19.948  29.882 -0.1866 -0.0051 -0.1509
   32PHE    SC2 2891  12.960  20.107  29.665 -0.3323  0.1503 -0.0445
   32PHE    SC3 2892  12.829  19.871  29.655 -0.1391  0.0464 -0.1945
   33THR     BB 2893  13.064  19.508  30.147 -0.0057  0.1243  0.1415
   33THR    SC1 2894  12.985  19.386  29.932  0.0061  0.2011  0.0930
   34ARG     BB 2895  13.266  19.305  30.322  0.4071  0.2361  0.3651
   34ARG    SC1 2896  13.564  19.450  30.398  0.2742 -0.0076 -0.0335
   34ARG    SC2 2897  13.851  19.494  30.271  0.1697  0.2683  0.2023
   35GLY     BB 2898  13.129  18.994  30.383 -0.2001 -0.1361 -0.0548
   36VAL     BB 2899  13.158  18.808  30.177 -0.0245 -0.3152 -0.0348
   36VAL    SC1 2900  13.080  18.927  29.953  0.0941 -0.0625  0.0544
   37TYR     BB 2901  13.022  18.532  30.254 -0.2201 -0.0601  0.1413
   37TYR    SC1 2902  12.841  18.461  30.053 -0.0187  0.0249  0.4615
   37TYR    SC2 2903  12.735  18.547  29.820  0.5075 -0.1743  0.1285
   37TYR    SC3 2904  12.595  18.379  29.979 -0.0331  0.3001  0.1867
   38TYR     BB 2905  13.154  18.255  30.412  0.3509  0.0925 -0.2132
   38TYR    SC1 2906  13.086  17.977  30.378 -0.0070  0.0686 -0.0956
   38TYR    SC2 2907  13.018  17.755  30.516  0.1015 -0.0178 -0.1795
   38TYR    SC3 2908  13.093  17.736  30.257  0.3412  0.0860 -0.1203
   39PRO     BB 2909  13.216  18.212  30.754 -0.3349  0.1167 -0.1728
   39PRO    SC1 2910  13.450  18.039  30.762 -0.1267 -0.3958 -0.0042
   40ASP     BB 2911  12.943  18.069  30.916 -0.1744 -0.0097  0.3479
   40ASP    SC1 2912  13.011  17.889  31.162  0.0090  0.1690  0.1840
   41LYS     BB 2913  12.650  17.927  30.787 -0.0096  0.3110  0.1931
   41LYS    SC1 2914  12.416  18.121  30.860 -0.3618  0.0767 -0.2195
   41LYS    SC2 2915  12.201  18.227  30.998  0.0148  0.0373  0.4537
   42VAL     BB 2916  12.519  17.621  30.661 -0.0056  0.0757  0.0492
   42VAL    SC1 2917  12.260  17.678  30.647  0.0136  0.1882  0.1304
   43PHE     BB 2918  12.627  17.307  30.694  0.0606 -0.1549  0.2048
   43PHE    SC1 2919  12.927  17.266  30.811 -0.0213  0.0047 -0.3094
   43PHE    SC2 2920  13.131  17.245  30.987  0.0208  0.0793 -0.3488
   43PHE    SC3 2921  13.081  17.481  30.865 -0.0807  0.0579 -0.3494
   44ARG     BB 2922  12.455  17.098  30.502  0.3769 -0.2927  0.0837
   44ARG    SC1 2923  12.199  17.250  30.381 -0.2039 -0.0912  0.2543
   44ARG    SC2 2924  11.979  17.414  30.324  0.0276  0.0225 -0.3823
   45SER     BB 2925  12.609  16.773  30.490  0.0005 -0.0615 -0.0070
   45SER    SC1 2926  12.853  16.853  30.529  0.0532  0.1874  0.0930
   46SER     BB 2927  12.545  16.464  30.340 -0.0962  0.1219  0.0463
   46SER    SC1 2928  12.548  16.353  30.142 -0.0640 -0.1497  0.1732
   47VAL     BB 2929  12.312  16.360  30.660 -0.0651 -0.3862 -0.0585
   47VAL    SC1 2930  12.305  16.201  30.872  0.1154  0.0727  0.3113
   48LEU     BB 2931  12.101  16.600  30.600 -0.1389 -0.1848  0.3897
   48LEU    SC1 2932  12.137  16.753  30.325 -0.1753 -0.1440 -0.2201
   49HIS     BB 2933  12.009  16.879  30.788 -0.0607 -0.1304  0.1863
   49HIS    SC1 2934  12.154  17.063  30.934  0.2040 -0.2182  0.0231
   49HIS    SC2 2935  12.347  17.133  31.110  0.0525  0.0933  0.0729
   49HIS    SC3 2936  12.201  17.324  30.988 -0.3539 -0.1378  0.1794
   50SER     BB 2937  11.693  17.098  30.752 -0.2432  0.1782 -0.2045
   50SER    SC1 2938  11.505  16.921  30.713 -0.0654  0.0342  0.2507
   51THR     BB 2939  11.780  17.465  30.815  0.3878  0.4777 -0.1059
   51THR    SC1 2940  11.665  17.518  31.042 -0.1057 -0.0512 -0.2105
   52GLN     BB 2941  11.683  17.755  30.559 -0.3427 -0.3185  0.2065
   52GLN    SC1 2942  11.445  17.488  30.385 -0.0127  0.0133 -0.0872
   53ASP     BB 2943  11.858  18.028  30.598 -0.1165  0.2171  0.0633
   53ASP    SC1 2944  11.732  18.094  30.887 -0.0973 -0.0376  0.0898
   54LEU     BB 2945  12.001  18.340  30.506 -0.2385 -0.3602  0.1297
   54LEU    SC1 2946  12.254  18.204  30.378  0.1180 -0.0538 -0.0551
   55PHE     BB 2947  12.066  18.636  30.642  0.2256 -0.1245  0.1310
   55PHE    SC1 2948  11.913  18.591  30.911 -0.0550 -0.1935 -0.1742
   55PHE    SC2 2949  11.810  18.501  31.144  0.0052 -0.2195 -0.1571
   55PHE    SC3 2950  11.676  18.685  30.999 -0.0033 -0.1567 -0.0704
   56LEU     BB 2951  12.318  18.730  30.602 -0.0950 -0.3060 -0.0343
   56LEU    SC1 2952  12.228  19.050  30.484 -0.0090 -0.2467 -0.2431
   57PRO     BB 2953  12.596  18.655  30.536  0.0115 -0.1424  0.0819
   57PRO    SC1 2954  12.660  18.366  30.497 -0.1462  0.1281  0.0727
   58PHE     BB 2955  12.640  18.860  30.250 -0.0268  0.1581 -0.2790
   58PHE    SC1 2956  12.420  18.751  30.074 -0.0552  0.1960  0.4283
   58PHE    SC2 2957  12.164  18.667  30.086 -0.0624  0.0928 -0.1493
   58PHE    SC3 2958  12.259  18.776  29.858  0.3229  0.4381  0.1617
   59PHE     BB 2959  12.656  19.175  30.229 -0.0192 -0.1266 -0.0578
   59PHE    SC1 2960  12.406  19.280  30.103 -0.0929 -0.2735 -0.1991
   59PHE    SC2 2961  12.197  19.449  30.134  0.0422 -0.1727  0.2442
   59PHE    SC3 2962  12.155  19.196  30.050 -0.2073 -0.0424 -0.0445
   60SER     BB 2963  12.777  19.294  30.555 -0.0194  0.1372 -0.0601
   60SER    SC1 2964  12.768  19.088  30.687  0.1797 -0.1682 -0.1596
   61ASN     BB 2965  12.703  19.544  30.482 -0.0269 -0.0829 -0.1312
   61ASN    SC1 2966  12.395  19.669  30.566  0.0254 -0.0341 -0.1726
   62VAL     BB 2967  12.909  19.767  30.562  0.0931  0.3267  0.0779
   62VAL    SC1 2968  13.150  19.680  30.630  0.0883  0.1230 -0.1542
   63THR     BB 2969  12.804  20.049  30.856  0.1018 -0.1432  0.2898
   63THR    SC1 2970  12.601  19.911  30.944  0.0021 -0.1711  0.0255
   64TRP     BB 2971  13.061  20.256  30.998  0.0101 -0.0037 -0.0239
   64TRP    SC1 2972  13.074  20.531  30.889  0.0166  0.0649 -0.0817
   64TRP    SC2 2973  13.138  20.785  30.823 -0.3451  0.1190 -0.2437
   64TRP    SC3 2974  12.975  20.736  31.033  0.1246 -0.0125  0.1078
   64TRP    SC4 2975  13.043  20.990  30.971  0.0242  0.0238  0.1439
   65PHE     BB 2976  13.122  20.344  31.334  0.1616 -0.1958  0.0092
   65PHE    SC1 2977  13.307  20.140  31.450  0.2395  0.1223 -0.0388
   65PHE    SC2 2978  13.425  19.903  31.501 -0.1145 -0.1216 -0.3080
   65PHE    SC3 2979  13.262  20.014  31.685  0.3258  0.1006 -0.0335
   66HIS     BB 2980  13.254  20.634  31.474  0.1781 -0.2275 -0.2278
   66HIS    SC1 2981  13.393  20.771  31.228 -0.0378 -0.1609  0.0556
   66HIS    SC2 2982  13.454  21.001  31.101 -0.2209 -0.1324  0.0174
   66HIS    SC3 2983  13.527  20.765  30.994 -0.2949 -0.1044 -0.0967
   67ALA     BB 2984  13.233  20.800  31.779  0.0235  0.1009  0.0529
   68ILE     BB 2985  13.284  21.030  31.976 -0.2224 -0.3572 -0.2873
   68ILE    SC1 2986  13.142  20.979  32.247  0.0668  0.3602  0.0241
   69HIS     BB 2987  13.256  21.294  31.816  0.1181  0.0132  0.2074
   69HIS    SC1 2988  13.176  21.290  31.520 -0.0614 -0.0010 -0.4412
   69HIS    SC2 2989  12.986  21.315  31.329 -0.3205 -0.1056 -0.2036
   69HIS    SC3 2990  13.123  21.084  31.354 -0.0752  0.0078 -0.4479
   70VAL     BB 2991  13.234  21.516  31.996  0.2140 -0.0240 -0.1676
   70VAL    SC1 2992  13.255  21.593  32.249  0.1265 -0.1441 -0.1228
   71SER     BB 2993  12.951  21.685  31.792 -0.2114 -0.7773 -0.1172
   71SER    SC1 2994  12.938  21.747  31.539  0.2395  0.2423 -0.0973
   72GLY     BB 2995  12.738  21.760  32.045 -0.1576 -0.0332  0.1945
   73THR     BB 2996  12.480  21.717  31.984 -0.1303  0.0174 -0.1399
   73THR    SC1 2997  12.305  21.718  32.177 -0.0547 -0.2326 -0.0665
   74ASN     BB 2998  12.446  21.619  31.687 -0.0846 -0.3550  0.0197
   74ASN    SC1 2999  12.402  21.895  31.545 -0.0295  0.0323 -0.4103
   75GLY     BB 3000  12.562  21.379  31.613  0.0054 -0.3679  0.0096
   76THR     BB 3001  12.760  21.239  31.805 -0.2338  0.2229  0.0962
   76THR    SC1 3002  12.788  21.237  32.064 -0.1274 -0.2878  0.0904
   77LYS     BB 3003  12.791  20.910  31.714 -0.3587  0.2243 -0.1785
   77LYS    SC1 3004  12.694  20.766  31.946 -0.1800  0.1563 -0.1242
   77LYS    SC2 3005  12.493  20.806  32.139 -0.0936  0.5956 -0.0577
   78ARG     BB 3006  12.692  20.895  31.441 -0.1224 -0.0826  0.0649
   78ARG    SC1 3007  12.579  21.048  31.209  0.2804  0.1115 -0.0738
   78ARG    SC2 3008  12.477  21.102  30.935 -0.0045  0.2626 -0.1311
   79PHE     BB 3009  12.640  20.559  31.384  0.2322 -0.0988 -0.2652
   79PHE    SC1 3010  12.773  20.407  31.633  0.0316  0.0565  0.0462
   79PHE    SC2 3011  12.983  20.352  31.793  0.1325  0.2851 -0.0030
   79PHE    SC3 3012  12.733  20.283  31.869  0.2240 -0.0045  0.0476
   80ASP     BB 3013  12.598  20.382  31.092  0.0669 -0.0345  0.0453
   80ASP    SC1 3014  12.585  20.556  30.830  0.0609  0.1083  0.1085
   81ASN     BB 3015  12.272  20.224  31.113 -0.3610 -0.0751  0.4803
   81ASN    SC1 3016  12.120  20.369  30.930  0.1759 -0.0481  0.0079
   82PRO     BB 3017  12.184  20.011  31.252  0.0653 -0.0982 -0.1356
   82PRO    SC1 3018  12.267  19.897  31.502 -0.0041 -0.0869 -0.1550
   83VAL     BB 3019  12.146  19.727  31.042  0.1282 -0.0785  0.1266
   83VAL    SC1 3020  12.092  19.877  30.830 -0.0733  0.0976  0.2978
   84LEU     BB 3021  11.936  19.600  31.253  0.1807 -0.3716 -0.2960
   84LEU    SC1 3022  11.702  19.513  31.069  0.2422 -0.2244  0.0544
   85PRO     BB 3023  12.080  19.427  31.475  0.0496 -0.0907  0.0024
   85PRO    SC1 3024  12.005  19.391  31.734 -0.0953 -0.0986  0.1828
   86PHE     BB 3025  12.339  19.094  31.400 -0.1897  0.0363  0.4435
   86PHE    SC1 3026  12.266  18.980  31.669  0.2795  0.0548  0.1369
   86PHE    SC2 3027  12.364  18.767  31.804 -0.2325 -0.1776  0.1673
   86PHE    SC3 3028  12.116  18.858  31.857 -0.2165  0.1102 -0.2037
   87ASN     BB 3029  12.303  18.813  31.187  0.1153 -0.0545  0.1961
   87ASN    SC1 3030  12.249  18.542  31.382  0.2264  0.3457 -0.0432
   88ASP     BB 3031  12.621  18.796  31.006 -0.1594 -0.1085 -0.0458
   88ASP    SC1 3032  12.647  18.509  31.011  0.2176 -0.4560  0.1631
   89GLY     BB 3033  12.803  18.997  31.205 -0.1516 -0.0513  0.0065
   90VAL     BB 3034  12.873  19.239  31.459  0.1102 -0.5138  0.1650
   90VAL    SC1 3035  12.798  19.118  31.682 -0.3462 -0.1880  0.2034
   91TYR     BB 3036  13.134  19.486  31.547 -0.0656  0.0775 -0.1904
   91TYR    SC1 3037  13.399  19.408  31.377 -0.2269 -0.2086 -0.2133
   91TYR    SC2 3038  13.652  19.502  31.392 -0.2346 -0.2109 -0.0641
   91TYR    SC3 3039  13.593  19.303  31.220 -0.2211  0.0620 -0.3937
   92PHE     BB 3040  13.344  19.509  31.835  0.0447 -0.0069 -0.1921
   92PHE    SC1 3041  13.230  19.365  32.069  0.0200 -0.0060  0.1431
   92PHE    SC2 3042  13.021  19.196  32.091 -0.0403  0.0016 -0.2809
   92PHE    SC3 3043  13.249  19.146  32.226 -0.2302 -0.1335  0.0014
   93ALA     BB 3044  13.650  19.625  31.895  0.1649  0.2551  0.1547
   94SER     BB 3045  13.766  19.888  32.163 -0.0925  0.2623 -0.1297
   94SER    SC1 3046  13.665  19.930  32.362 -0.0086  0.2495  0.0194
   95THR     BB 3047  14.140  19.924  32.202 -0.0819  0.2002  0.0308
   95THR    SC1 3048  14.265  19.798  32.012  0.0982  0.1105  0.2048
   96GLU     BB 3049  14.326  20.079  32.396 -0.0370  0.0369  0.2726
   96GLU    SC1 3050  14.658  19.896  32.381  0.0965 -0.1840  0.0982
   97LYS     BB 3051  14.413  20.215  32.658  0.3452 -0.3903  0.0063
   97LYS    SC1 3052  14.718  20.298  32.797 -0.0659 -0.0800  0.0242
   97LYS    SC2 3053  14.821  20.496  32.930  0.1546 -0.0167  0.3742
   98SER     BB 3054  14.229  20.555  32.770 -0.0157 -0.0180  0.0011
   98SER    SC1 3055  14.357  20.770  32.747  0.2469  0.2538 -0.0658
   99ASN     BB 3056  14.055  20.431  32.978  0.0803 -0.0137 -0.0276
   99ASN    SC1 3057  13.903  20.626  33.184 -0.1993  0.1525 -0.1403
  100ILE     BB 3058  14.014  20.079  33.018 -0.1265  0.0170 -0.0756
  100ILE    SC1 3059  13.971  20.025  32.716  0.4809 -0.2588 -0.1271
  101ILE     BB 3060  14.112  19.703  32.990 -0.0926  0.1850  0.0942
  101ILE    SC1 3061  14.389  19.787  32.880 -0.0541 -0.0813 -0.0188
  102ARG     BB 3062  13.841  19.554  32.744 -0.1454 -0.1310 -0.3225
  102ARG    SC1 3063  14.059  19.579  32.512 -0.2665  0.1148 -0.2375
  102ARG    SC2 3064  14.327  19.455  32.391 -0.1139  0.2715  0.0552
  103GLY     BB 3065  13.529  19.464  32.753 -0.2072 -0.0839 -0.0981
  104TRP     BB 3066  13.235  19.488  32.559  0.2633 -0.2483 -0.1080
  104TRP    SC1 3067  13.241  19.741  32.360  0.0462  0.1839  0.2488
  104TRP    SC2 3068  13.214  19.895  32.139  0.0938  0.3057  0.3267
  104TRP    SC3 3069  12.996  19.787  32.257  0.1073 -0.2794 -0.1386
  104TRP    SC4 3070  12.967  19.959  32.050  0.0916 -0.1565 -0.0352
  105ILE     BB 3071  12.897  19.393  32.536 -0.0871  0.0335  0.1432
  105ILE    SC1 3072  12.762  19.378  32.815  0.1657  0.3011  0.2855
  106PHE     BB 3073  12.625  19.471  32.414  0.3638 -0.2296  0.2283
  106PHE    SC1 3074  12.551  19.290  32.195  0.0673 -0.2697  0.2099
  106PHE    SC2 3075  12.336  19.203  32.056 -0.0077  0.0271  0.1310
  106PHE    SC3 3076  12.546  19.038  32.100 -0.2995 -0.3087  0.3167
  107GLY     BB 3077  12.276  19.510  32.545  0.2628  0.2530 -0.1784
  108THR     BB 3078  11.970  19.457  32.688 -0.1107 -0.0973 -0.0605
  108THR    SC1 3079  11.940  19.262  32.858  0.0331  0.0399  0.1253
  109THR     BB 3080  11.709  19.670  32.707  0.0722  0.1514 -0.1635
  109THR    SC1 3081  11.497  19.715  32.564  0.1253  0.1146 -0.2545
  110LEU     BB 3082  11.759  19.761  33.020 -0.2574  0.1517  0.0611
  110LEU    SC1 3083  11.941  20.011  33.087 -0.2227  0.2368  0.2363
  111ASP     BB 3084  11.449  19.732  33.162 -0.0638  0.0141  0.1693
  111ASP    SC1 3085  11.252  19.558  33.006  0.0624 -0.1261 -0.0342
  112SER     BB 3086  11.491  19.884  33.435  0.6058 -0.2756  0.0112
  112SER    SC1 3087  11.245  19.940  33.525 -0.0856 -0.1160  0.1080
  113LYS     BB 3088  11.729  19.768  33.592 -0.1247 -0.0060 -0.0460
  113LYS    SC1 3089  11.994  19.933  33.549  0.2490 -0.1197  0.1314
  113LYS    SC2 3090  12.227  19.973  33.462 -0.2391  0.0875 -0.2201
  114THR     BB 3091  11.826  19.489  33.465 -0.1862  0.2957  0.0278
  114THR    SC1 3092  11.690  19.322  33.319 -0.0899  0.1018  0.1548
  115GLN     BB 3093  12.149  19.515  33.251  0.0122 -0.1365  0.1200
  115GLN    SC1 3094  12.374  19.469  33.559  0.1849  0.1400  0.0534
  116SER     BB 3095  12.471  19.736  33.138  0.0322  0.1650  0.0089
  116SER    SC1 3096  12.398  19.817  32.894 -0.0645 -0.3065 -0.1069
  117LEU     BB 3097  12.736  19.629  33.246 -0.0244  0.2799  0.0023
  117LEU    SC1 3098  12.797  19.286  33.325  0.0185  0.0256  0.0452
  118LEU     BB 3099  13.120  19.655  33.188 -0.1293  0.0644 -0.3495
  118LEU    SC1 3100  13.167  19.914  33.293  0.0719  0.0111 -0.0064
  119ILE     BB 3101  13.322  19.297  33.214 -0.0246 -0.1063 -0.1849
  119ILE    SC1 3102  13.152  19.182  32.982 -0.0287 -0.0269 -0.2215
  120VAL     BB 3103  13.709  19.356  33.234  0.1090 -0.1317  0.0313
  120VAL    SC1 3104  13.687  19.620  33.234 -0.0236 -0.1424  0.0095
  121ASN     BB 3105  13.996  19.215  33.173 -0.0304  0.1110  0.2540
  121ASN    SC1 3106  14.083  18.968  33.338 -0.1523 -0.2726  0.2276
  122ASN     BB 3107  14.163  19.185  32.832  0.0016 -0.3059  0.2459
  122ASN    SC1 3108  14.467  19.301  32.855  0.0383 -0.0265 -0.1371
  123ALA     BB 3109  14.043  19.038  32.611 -0.3959 -0.1601 -0.0042
  124THR     BB 3110  13.981  18.740  32.689  0.1525  0.1857 -0.2946
  124THR    SC1 3111  14.078  18.552  32.538 -0.1264 -0.0833 -0.1501
  125ASN     BB 3112  13.907  18.669  32.992 -0.0453  0.0180  0.1301
  125ASN    SC1 3113  14.004  18.359  32.990  0.0990 -0.0111 -0.0233
  126VAL     BB 3114  13.646  18.844  33.081 -0.2615  0.3282 -0.0890
  126VAL    SC1 3115  13.554  18.926  32.847  0.0434  0.3776 -0.1954
  127VAL     BB 3116  13.395  18.826  33.361 -0.2520 -0.0238  0.2544
  127VAL    SC1 3117  13.530  18.745  33.574  0.2106  0.2033  0.0636
  128ILE     BB 3118  13.096  18.945  33.473 -0.0765 -0.0671 -0.0317
  128ILE    SC1 3119  12.913  18.695  33.451 -0.1803  0.0101 -0.0533
  129LYS     BB 3120  13.021  19.072  33.769  0.0137  0.1604  0.1321
  129LYS    SC1 3121  13.183  18.901  33.985 -0.1326 -0.1397  0.0230
  129LYS    SC2 3122  13.381  18.813  34.022 -0.2251 -0.2064  0.0093
  130VAL     BB 3123  12.593  19.150  33.812 -0.1801  0.0890  0.1240
  130VAL    SC1 3124  12.569  18.979  33.611 -0.0696  0.0714  0.1252
  131CYS     BB 3125  12.464  19.292  34.142 -0.0918  0.1715  0.1692
  131CYS    SC1 3126  12.395  18.994  34.220  0.2003 -0.0616 -0.0896
  132GLU     BB 3127  12.365  19.576  34.185 -0.2420 -0.3285  0.2528
  132GLU    SC1 3128  12.242  19.761  34.473 -0.2219  0.0568 -0.2503
  133PHE     BB 3129  12.399  19.820  33.965 -0.0958  0.1956  0.2696
  133PHE    SC1 3130  12.644  19.786  33.803 -0.2313  0.3395 -0.2215
  133PHE    SC2 3131  12.827  19.588  33.796 -0.3394  0.2408 -0.3077
  133PHE    SC3 3132  12.876  19.821  33.668 -0.1983  0.2837 -0.1797
  134GLN     BB 3133  12.203  20.048  33.985 -0.2003 -0.1072 -0.0435
  134GLN    SC1 3134  12.007  20.132  34.302 -0.2836  0.1005 -0.2891
  135PHE     BB 3135  12.031  20.296  33.828  0.0456 -0.0768  0.1592
  135PHE    SC1 3136  11.750  20.243  33.894 -0.0143  0.0789  0.0281
  135PHE    SC2 3137  11.491  20.250  33.816 -0.0736  0.2136  0.2295
  135PHE    SC3 3138  11.579  20.051  33.976  0.0205  0.0031 -0.0742
  136CYS     BB 3139  12.213  20.449  33.668 -0.1562  0.0862  0.0219
  136CYS    SC1 3140  12.135  20.409  33.375 -0.0584  0.1210  0.3188
  137ASN     BB 3141  12.521  20.698  33.605 -0.1077 -0.0482  0.0167
  137ASN    SC1 3142  12.606  20.641  33.310  0.1315  0.0403 -0.3806
  138ASP     BB 3143  12.817  20.825  33.767 -0.2474 -0.1738  0.0760
  138ASP    SC1 3144  12.743  20.873  34.062 -0.1260  0.0752 -0.3814
  139PRO     BB 3145  13.065  20.884  33.573  0.2887 -0.1137  0.1856
  139PRO    SC1 3146  13.091  21.183  33.536  0.1762 -0.1317  0.0046
  140PHE     BB 3147  13.212  20.695  33.393  0.0941 -0.0721 -0.0436
  140PHE    SC1 3148  13.107  20.528  33.191  0.1980  0.2342  0.1539
  140PHE    SC2 3149  13.056  20.309  33.042  0.2379  0.2034  0.1851
  140PHE    SC3 3150  12.991  20.554  32.949 -0.1794  0.1508  0.3169
  141LEU     BB 3151  13.476  20.845  33.261 -0.0895  0.3726 -0.0446
  141LEU    SC1 3152  13.346  21.062  33.051 -0.1054  0.3041  0.2426
  142GLY     BB 3153  13.578  21.088  33.486  0.0090  0.2196 -0.2509
  143VAL     BB 3154  13.481  21.029  33.821 -0.2054 -0.0184  0.0076
  143VAL    SC1 3155  13.565  21.254  33.932 -0.1816 -0.0928  0.1435
  144TYR     BB 3156  13.462  20.716  33.804 -0.2534  0.0156 -0.1423
  144TYR    SC1 3157  13.282  20.532  33.868 -0.1982  0.1392 -0.1653
  144TYR    SC2 3158  13.039  20.462  33.964 -0.2081  0.0749 -0.2365
  144TYR    SC3 3159  13.182  20.286  33.817  0.0897 -0.0639  0.2006
  145TYR     BB 3160  13.747  20.599  33.704  0.4414  0.1010 -0.1474
  145TYR    SC1 3161  13.927  20.830  33.719 -0.0275 -0.0950  0.1886
  145TYR    SC2 3162  14.120  20.900  33.544  0.0105 -0.1686  0.2004
  145TYR    SC3 3163  14.117  21.007  33.792 -0.0684 -0.0310  0.1416
  146HIS     BB 3164  13.765  20.276  33.856  0.1044  0.0643 -0.0772
  146HIS    SC1 3165  13.598  20.129  33.612 -0.2209  0.0780  0.0144
  146HIS    SC2 3166  13.661  20.174  33.354 -0.1511  0.0545  0.0272
  146HIS    SC3 3167  13.435  20.277  33.457 -0.0033  0.3652  0.0515
  147LYS     BB 3168  13.876  20.309  34.117  0.1339 -0.0564 -0.1076
  147LYS    SC1 3169  13.835  20.630  34.183  0.0685  0.0596 -0.1590
  147LYS    SC2 3170  13.806  20.880  34.223  0.3919 -0.0001 -0.2519
  148ASN     BB 3171  14.194  20.239  34.202 -0.2163 -0.3899 -0.0240
  148ASN    SC1 3172  14.242  20.456  34.416  0.0797 -0.0236 -0.1452
  149ASN     BB 3173  14.229  20.043  33.956 -0.0179  0.1380 -0.1725
  149ASN    SC1 3174  14.517  20.063  33.796  0.0939  0.2725 -0.3205
  150LYS     BB 3175  14.186  19.724  34.099  0.0266  0.1409  0.0812
  150LYS    SC1 3176  14.459  19.584  34.019 -0.2021 -0.0989  0.1609
  150LYS    SC2 3177  14.688  19.628  34.033 -0.0669 -0.1817  0.1160
  151SER     BB 3178  13.916  19.709  34.217 -0.0170  0.0752  0.2326
  151SER    SC1 3179  13.712  19.838  34.115 -0.0751  0.0060 -0.1325
  152TRP     BB 3180  13.937  19.503  34.422  0.0706  0.1912 -0.2598
  152TRP    SC1 3181  14.126  19.294  34.278 -0.0519  0.0136  0.0950
  152TRP    SC2 3182  14.254  19.084  34.168  0.0240  0.0355  0.1414
  152TRP    SC3 3183  14.318  19.166  34.417  0.1836  0.2786  0.0247
  152TRP    SC4 3184  14.425  18.938  34.318 -0.3557 -0.1649  0.3954
  153MET     BB 3185  13.925  19.469  34.722 -0.2225 -0.1319  0.0785
  153MET    SC1 3186  13.956  19.064  34.754 -0.1596 -0.0099  0.0170
  154GLU     BB 3187  13.753  19.598  34.924  0.0401  0.4961  0.1990
  154GLU    SC1 3188  14.089  19.746  35.097  0.1769 -0.2123 -0.0187
  155SER     BB 3189  13.511  19.788  34.825 -0.2394  0.1921 -0.0514
  155SER    SC1 3190  13.486  19.783  34.566  0.2573 -0.1256 -0.0944
  156GLU     BB 3191  13.316  19.922  35.030 -0.0330  0.2966 -0.1395
  156GLU    SC1 3192  13.379  20.286  34.945 -0.2114  0.2448  0.0669
  157PHE     BB 3193  13.037  19.951  34.808 -0.1221 -0.0574  0.3142
  157PHE    SC1 3194  12.785  19.940  34.869 -0.1900  0.1516 -0.3802
  157PHE    SC2 3195  12.582  19.988  35.041  0.0088 -0.2830 -0.0032
  157PHE    SC3 3196  12.546  19.819  34.833  0.0577 -0.6091  0.2443
  158ARG     BB 3197  13.089  20.138  34.570 -0.1556 -0.1843  0.0503
  158ARG    SC1 3198  12.855  20.347  34.604  0.4676  0.0719  0.0639
  158ARG    SC2 3199  12.798  20.614  34.488  0.0231  0.0574  0.0686
  159VAL     BB 3200  13.190  20.100  34.288 -0.0927  0.2840  0.3293
  159VAL    SC1 3201  13.420  20.216  34.226 -0.1547  0.1844 -0.1294
  160TYR     BB 3202  13.115  19.887  34.139 -0.0285  0.1570 -0.2468
  160TYR    SC1 3203  13.281  19.752  33.862  0.2896 -0.3499  0.0393
  160TYR    SC2 3204  13.231  19.552  33.687 -0.3434 -0.1484 -0.0392
  160TYR    SC3 3205  13.452  19.705  33.659 -0.2709 -0.3196 -0.4702
  161SER     BB 3206  12.809  19.736  34.317 -0.1102 -0.0818 -0.0358
  161SER    SC1 3207  12.683  19.938  34.328  0.1845  0.1729  0.1884
  162SER     BB 3208  12.872  19.486  34.605 -0.0948 -0.1326  0.4141
  162SER    SC1 3209  13.092  19.508  34.648  0.1233  0.6401 -0.0007
  163ALA     BB 3210  12.611  19.400  34.594 -0.0784 -0.0062 -0.1514
  164ASN     BB 3211  12.365  19.289  34.795 -0.2901  0.3800  0.4021
  164ASN    SC1 3212  12.237  19.439  35.000 -0.0858  0.2149  0.0282
  165ASN     BB 3213  12.519  19.006  34.901 -0.3090 -0.2220  0.1801
  165ASN    SC1 3214  12.586  18.989  35.195 -0.0886  0.0218 -0.1099
  166CYS     BB 3215  12.625  18.820  34.669  0.0969  0.1479  0.0535
  166CYS    SC1 3216  12.518  18.865  34.382 -0.0451  0.0135  0.1636
  167THR     BB 3217  12.838  18.567  34.679 -0.2432  0.0546 -0.1195
  167THR    SC1 3218  12.967  18.566  34.905  0.1555  0.1944 -0.3365
  168PHE     BB 3219  12.935  18.514  34.400 -0.0186  0.4081  0.0276
  168PHE    SC1 3220  12.786  18.517  34.149 -0.3739  0.0126  0.0910
  168PHE    SC2 3221  12.710  18.661  33.934  0.0099 -0.0798 -0.1159
  168PHE    SC3 3222  12.531  18.503  34.061 -0.3121  0.2521 -0.1391
  169GLU     BB 3223  13.276  18.341  34.378 -0.1519 -0.2286  0.1372
  169GLU    SC1 3224  13.243  18.178  34.693  0.2359 -0.0441  0.1584
  170TYR     BB 3225  13.425  18.284  34.140  0.1038 -0.0934  0.2004
  170TYR    SC1 3226  13.250  18.300  33.880  0.0856 -0.0858  0.1247
  170TYR    SC2 3227  13.013  18.370  33.771  0.1472  0.3781  0.2657
  170TYR    SC3 3228  13.234  18.361  33.617  0.0571 -0.0000  0.1459
  171VAL     BB 3229  13.738  18.264  33.968 -0.0585 -0.1020 -0.1090
  171VAL    SC1 3230  13.838  18.023  34.012  0.0990  0.0100  0.1778
  172SER     BB 3231  13.793  18.309  33.631 -0.0542  0.0847  0.0827
  172SER    SC1 3232  13.906  18.473  33.482 -0.1339 -0.0224  0.0300
  173GLN     BB 3233  13.868  17.989  33.492 -0.1904 -0.1487 -0.1524
  173GLN    SC1 3234  13.907  17.674  33.683 -0.1004  0.1585  0.0415
  174PRO     BB 3235  14.091  17.982  33.291  0.2253  0.0376 -0.1484
  174PRO    SC1 3236  14.319  17.790  33.430  0.1504 -0.1052 -0.1526
  175PHE     BB 3237  14.183  17.771  32.991  0.1083  0.1325 -0.1649
  175PHE    SC1 3238  14.357  17.526  33.018  0.2687 -0.0255  0.0088
  175PHE    SC2 3239  14.532  17.322  32.990  0.0039 -0.2830  0.1670
  175PHE    SC3 3240  14.362  17.326  33.200  0.0057  0.1075  0.1686
  176LEU     BB 3241  14.234  17.992  32.753  0.4175  0.2523 -0.0596
  176LEU    SC1 3242  14.033  17.995  32.494  0.2222 -0.7483  0.1707
  177MET     BB 3243  14.433  18.208  32.756 -0.0322  0.1262  0.3283
  177MET    SC1 3244  14.557  18.156  33.111  0.2530  0.2502 -0.0227
  178ASP     BB 3245  14.607  18.324  32.546  0.1842  0.1563 -0.0978
  178ASP    SC1 3246  14.515  18.426  32.293 -0.2361  0.1250  0.0844
  179LEU     BB 3247  14.871  18.430  32.650 -0.0295 -0.1545  0.2419
  179LEU    SC1 3248  15.004  18.193  32.866  0.0506 -0.0765 -0.1127
  180GLU     BB 3249  15.032  18.598  32.501  0.1034 -0.2210  0.0625
  180GLU    SC1 3250  15.340  18.502  32.766  0.1448  0.0509  0.0953
  181GLY     BB 3251  15.088  18.695  32.299 -0.3195 -0.0773  0.1348
  182LYS     BB 3252  15.257  18.848  32.124 -0.1355 -0.1560  0.2387
  182LYS    SC1 3253  15.283  19.187  32.224  0.0594 -0.1094 -0.0004
  182LYS    SC2 3254  15.337  19.429  32.322  0.2528 -0.0758 -0.0007
  183GLN     BB 3255  15.383  18.770  31.842  0.0872 -0.1846 -0.0259
  183GLN    SC1 3256  15.575  18.403  31.803  0.2332 -0.2940 -0.2762
  184GLY     BB 3257  15.434  18.874  31.658 -0.2269 -0.1632 -0.1043
  185ASN     BB 3258  15.206  18.994  31.308 -0.0864 -0.3448 -0.3601
  185ASN    SC1 3259  15.471  18.991  31.122  0.0183  0.3320  0.0698
  186PHE     BB 3260  14.988  19.176  31.183  0.1506 -0.1131 -0.1571
  186PHE    SC1 3261  14.890  19.117  30.890  0.1871 -0.2462 -0.0571
  186PHE    SC2 3262  14.867  18.975  30.662 -0.1612  0.1370 -0.2736
  186PHE    SC3 3263  14.907  19.242  30.652  0.1631  0.1125  0.1220
  187LYS     BB 3264  14.859  19.407  31.337 -0.0548 -0.2515 -0.0718
  187LYS    SC1 3265  15.014  19.674  31.304 -0.0130  0.2515  0.1909
  187LYS    SC2 3266  15.098  19.871  31.476  0.2821 -0.1740 -0.2256
  188ASN     BB 3267  14.592  19.496  31.562 -0.1121 -0.1628  0.2479
  188ASN    SC1 3268  14.462  19.736  31.388 -0.1735  0.2613 -0.2438
  189LEU     BB 3269  14.472  19.282  31.639 -0.0382  0.3335 -0.1336
  189LEU    SC1 3270  14.421  19.301  31.975  0.0941  0.0486 -0.0095
  190ARG     BB 3271  14.179  19.056  31.599 -0.3147  0.2505  0.1034
  190ARG    SC1 3272  14.333  18.844  31.742 -0.0991 -0.1688 -0.2758
  190ARG    SC2 3273  14.405  18.563  31.848 -0.1858 -0.2210 -0.0646
  191GLU     BB 3274  13.966  19.138  31.575 -0.0684 -0.2794  0.2198
  191GLU    SC1 3275  14.068  19.528  31.667 -0.0791 -0.0605  0.0718
  192PHE     BB 3276  13.666  19.090  31.761 -0.0783 -0.0052 -0.0008
  192PHE    SC1 3277  13.740  19.175  32.043 -0.0937 -0.0119 -0.1361
  192PHE    SC2 3278  13.930  19.337  32.146 -0.1944  0.1387 -0.1840
  192PHE    SC3 3279  13.712  19.273  32.292 -0.0625 -0.1142 -0.0915
  193VAL     BB 3280  13.371  18.922  31.776  0.0338  0.2942  0.0444
  193VAL    SC1 3281  13.286  19.003  31.539  0.0079 -0.1382 -0.1033
  194PHE     BB 3282  13.224  18.727  32.023  0.0292  0.0158 -0.2111
  194PHE    SC1 3283  13.404  18.726  32.225  0.1009 -0.2345 -0.0466
  194PHE    SC2 3284  13.657  18.634  32.248  0.2996  0.2354 -0.2294
  194PHE    SC3 3285  13.577  18.846  32.395 -0.1397 -0.1814  0.1664
  195LYS     BB 3286  12.869  18.621  31.999 -0.0146  0.0574  0.1282
  195LYS    SC1 3287  12.886  18.611  31.683  0.0604 -0.2315  0.0689
  195LYS    SC2 3288  12.716  18.612  31.486 -0.2138 -0.2434 -0.0308
  196ASN     BB 3289  12.601  18.470  32.125  0.1531  0.0092 -0.1297
  196ASN    SC1 3290  12.421  18.636  32.268 -0.3287 -0.1752 -0.1398
  197ILE     BB 3291  12.484  18.116  31.992 -0.2060 -0.1628  0.0073
  197ILE    SC1 3292  12.434  18.274  31.730  0.1231 -0.2715 -0.1267
  198ASP     BB 3293  12.322  18.119  32.333  0.1278  0.0281 -0.1545
  198ASP    SC1 3294  12.047  17.965  32.316 -0.0277  0.1521 -0.1632
  199GLY     BB 3295  12.445  18.224  32.535 -0.0403 -0.1891 -0.1624
  200TYR     BB 3296  12.717  18.211  32.672  0.2680 -0.0312 -0.3625
  200TYR    SC1 3297  12.683  17.963  32.886  0.1027 -0.3555 -0.1907
  200TYR    SC2 3298  12.545  17.795  33.046 -0.3257  0.3795  0.2726
  200TYR    SC3 3299  12.807  17.840  33.092 -0.2169 -0.0961  0.1726
  201PHE     BB 3300  12.921  18.315  32.455 -0.1883 -0.1977 -0.1462
  201PHE    SC1 3301  12.918  18.611  32.521  0.1664 -0.0038  0.0350
  201PHE    SC2 3302  13.096  18.811  32.558  0.0826  0.0542  0.1309
  201PHE    SC3 3303  12.873  18.854  32.412  0.1278 -0.0073  0.0430
  202LYS     BB 3304  13.040  18.217  32.188 -0.2734  0.1500  0.2844
  202LYS    SC1 3305  12.930  17.912  32.169  0.1160 -0.2206  0.0483
  202LYS    SC2 3306  12.749  17.784  32.330  0.1279 -0.2452  0.1133
  203ILE     BB 3307  13.192  18.284  31.849 -0.0749  0.3576 -0.1592
  203ILE    SC1 3308  12.961  18.147  31.696  0.1607 -0.3307  0.0640
  204TYR     BB 3309  13.411  18.428  31.681 -0.4116 -0.2299  0.1714
  204TYR    SC1 3310  13.277  18.489  31.409  0.1410  0.1145 -0.2989
  204TYR    SC2 3311  13.149  18.613  31.206 -0.0224  0.1874 -0.1541
  204TYR    SC3 3312  13.078  18.362  31.278  0.0641  0.1454 -0.2133
  205SER     BB 3313  13.694  18.603  31.560  0.0550 -0.2334 -0.0010
  205SER    SC1 3314  13.895  18.602  31.761  0.1238 -0.2044 -0.0913
  206LYS     BB 3315  13.682  18.827  31.257 -0.1346  0.0200 -0.0761
  206LYS    SC1 3316  13.622  18.636  31.062  0.0871 -0.0520 -0.3363
  206LYS    SC2 3317  13.593  18.362  31.046 -0.0373  0.0836  0.1075
  207HIS     BB 3318  13.978  18.901  31.143 -0.0588  0.1307  0.1280
  207HIS    SC1 3319  14.154  18.711  31.234 -0.2773 -0.1139  0.0554
  207HIS    SC2 3320  14.328  18.533  31.337  0.1400 -0.1181 -0.6004
  207HIS    SC3 3321  14.089  18.449  31.243 -0.0559 -0.1761 -0.0832
  208THR     BB 3322  13.967  18.985  30.851  0.1413  0.3393  0.2110
  208THR    SC1 3323  13.896  19.196  30.717 -0.0475  0.1551  0.0115
  209PRO     BB 3324  13.968  18.669  30.679 -0.0337  0.0731  0.0854
  209PRO    SC1 3325  14.077  18.746  30.421  0.0774 -0.0307  0.2212
  210ILE     BB 3326  14.091  18.399  30.744 -0.1067  0.0447  0.1841
  210ILE    SC1 3327  13.871  18.204  30.644  0.1183 -0.0394 -0.1661
  211ASN     BB 3328  14.417  18.373  30.855  0.0010 -0.2254 -0.2228
  211ASN    SC1 3329  14.443  18.712  30.814 -0.1358  0.2668  0.1824
  212LEU     BB 3330  14.641  18.257  30.813  0.1640 -0.1413 -0.0760
  212LEU    SC1 3331  14.834  18.460  30.564  0.3768  0.2660 -0.0198
  213VAL     BB 3332  14.941  18.116  31.045  0.0749  0.1006  0.0569
  213VAL    SC1 3333  15.158  18.194  30.915  0.0991  0.0190  0.0475
  214ARG     BB 3334  15.013  17.941  31.337  0.1995  0.2098 -0.0768
  214ARG    SC1 3335  15.206  18.054  31.608 -0.0514 -0.1780  0.1760
  214ARG    SC2 3336  15.234  17.908  31.850 -0.0883  0.1173  0.0761
  215ASP     BB 3337  14.851  17.682  31.398 -0.2521  0.1224 -0.2925
  215ASP    SC1 3338  14.876  17.601  31.694 -0.2232  0.0565 -0.0769
  216LEU     BB 3339  14.949  17.456  31.196  0.5307  0.2814  0.0325
  216LEU    SC1 3340  15.072  17.203  31.401 -0.1187 -0.3913 -0.0088
  217PRO     BB 3341  14.911  17.534  30.904 -0.0749 -0.0001  0.2060
  217PRO    SC1 3342  15.137  17.459  30.714  0.1850  0.0837 -0.1794
  218GLN     BB 3343  14.730  17.754  30.793  0.3736  0.1603 -0.4358
  218GLN    SC1 3344  15.000  17.921  30.567  0.0334  0.2912 -0.4345
  219GLY     BB 3345  14.492  17.780  30.655 -0.1638 -0.1821  0.0767
  220PHE     BB 3346  14.230  17.844  30.756  0.4331  0.1922  0.1161
  220PHE    SC1 3347  14.006  17.656  30.739 -0.1780  0.1472  0.1853
  220PHE    SC2 3348  13.780  17.665  30.592 -0.1822  0.1974  0.1947
  220PHE    SC3 3349  13.863  17.431  30.697 -0.0147  0.0993 -0.1444
  221SER     BB 3350  14.262  17.963  31.077  0.1462 -0.0708 -0.1330
  221SER    SC1 3351  14.460  17.943  31.182  0.0317 -0.1547 -0.4825
  222ALA     BB 3352  13.959  17.996  31.146 -0.1386  0.0709 -0.0467
  223LEU     BB 3353  13.759  18.006  31.382  0.0447  0.1729  0.5836
  223LEU    SC1 3354  13.432  17.972  31.385  0.1720 -0.0569  0.1643
  224GLU     BB 3355  13.811  18.132  31.711 -0.0385 -0.0112  0.3864
  224GLU    SC1 3356  14.188  18.173  31.642  0.1801 -0.0141 -0.0115
  225PRO     BB 3357  13.805  18.170  32.091  0.1461 -0.1173  0.1286
  225PRO    SC1 3358  14.098  18.284  32.121 -0.0141  0.2633  0.0695
  226LEU     BB 3359  13.561  18.159  32.271  0.1426 -0.0915 -0.1586
  226LEU    SC1 3360  13.420  17.868  32.270 -0.3043  0.1792 -0.0862
  227VAL     BB 3361  13.433  18.258  32.611  0.1121  0.0456  0.3193
  227VAL    SC1 3362  13.616  18.444  32.657  0.1250  0.1455 -0.1001
  228ASP     BB 3363  13.190  18.132  32.860  0.4164  0.2173 -0.1368
  228ASP    SC1 3364  13.129  17.859  32.669  0.2961 -0.3320 -0.2479
  229LEU     BB 3365  13.011  18.358  33.066 -0.0492  0.1916  0.3100
  229LEU    SC1 3366  13.173  18.630  33.000  0.0467 -0.0919 -0.2639
  230PRO     BB 3367  12.684  18.386  33.175 -0.3590  0.0858 -0.1407
  230PRO    SC1 3368  12.684  18.213  33.420  0.0534 -0.0381 -0.1205
  231ILE     BB 3369  12.602  18.610  32.939  0.0570 -0.2611  0.0701
  231ILE    SC1 3370  12.753  18.863  33.037 -0.1651  0.0212 -0.2870
  232GLY     BB 3371  12.331  18.631  32.765  0.0138 -0.2412  0.0707
  233ILE     BB 3372  12.209  18.865  32.651  0.2252 -0.1690  0.1067
  233ILE    SC1 3373  12.449  19.042  32.566 -0.0467  0.0454 -0.2455
  234ASN     BB 3374  11.962  18.913  32.460 -0.3213 -0.2603 -0.0498
  234ASN    SC1 3375  11.698  18.860  32.600  0.0612 -0.1623 -0.0144
  235ILE     BB 3376  11.900  19.172  32.304 -0.2711 -0.2234  0.4260
  235ILE    SC1 3377  11.741  19.054  32.066 -0.0049 -0.1337  0.1981
  236THR     BB 3378  11.841  19.509  32.198 -0.1438 -0.0197  0.1531
  236THR    SC1 3379  11.624  19.563  32.064 -0.0261 -0.0690 -0.0625
  237ARG     BB 3380  12.113  19.693  32.119  0.0401  0.0732  0.3243
  237ARG    SC1 3381  12.020  19.878  31.948 -0.0093 -0.2127  0.0177
  237ARG    SC2 3382  11.828  19.948  31.715 -0.0546  0.3697 -0.2440
  238PHE     BB 3383  12.416  19.852  32.200  0.1193  0.2260 -0.2158
  238PHE    SC1 3384  12.555  19.717  31.961 -0.1083 -0.1592  0.0016
  238PHE    SC2 3385  12.520  19.564  31.741 -0.2043  0.0661 -0.1431
  238PHE    SC3 3386  12.754  19.555  31.875 -0.0706  0.0726 -0.3704
  239GLN     BB 3387  12.604  20.029  32.445  0.1538 -0.0539  0.0748
  239GLN    SC1 3388  12.574  20.332  32.325 -0.2652 -0.1064  0.2608
  240THR     BB 3389  12.890  20.078  32.649 -0.0112  0.0394  0.2048
  240THR    SC1 3390  12.929  19.860  32.785 -0.2374 -0.2388 -0.1558
  241LEU     BB 3391  13.193  20.261  32.516 -0.0947  0.1012 -0.0039
  241LEU    SC1 3392  13.017  20.360  32.263 -0.1697 -0.1628 -0.2503
  242LEU     BB 3393  13.499  20.205  32.741  0.0289 -0.0204  0.2203
  242LEU    SC1 3394  13.481  19.930  32.881  0.0383  0.0356  0.1916
  243ALA     BB 3395  13.555  20.424  32.949 -0.0283 -0.0332  0.0531
  244LEU     BB 3396  13.545  20.702  32.797 -0.0791  0.1357  0.0906
  244LEU    SC1 3397  13.313  20.699  32.606 -0.3710  0.1186 -0.2348
  245HIS     BB 3398  13.824  20.876  32.756  0.0202  0.1682  0.3496
  245HIS    SC1 3399  13.866  21.036  32.998 -0.2686  0.0559  0.0501
  245HIS    SC2 3400  13.908  21.228  33.184 -0.0124  0.0603 -0.0096
  245HIS    SC3 3401  14.111  21.067  33.107 -0.2511 -0.3207  0.1300
  246ARG     BB 3402  13.910  20.938  32.493  0.0523  0.0237 -0.1497
  246ARG    SC1 3403  14.120  21.187  32.493  0.2708  0.2981 -0.2465
  246ARG    SC2 3404  14.386  21.147  32.468 -0.1881 -0.2911  0.0374
  247SER     BB 3405  13.771  20.935  32.169  0.0832  0.0142 -0.1675
  247SER    SC1 3406  13.823  20.835  31.970  0.0510 -0.0001 -0.1184
  248TYR     BB 3407  13.676  21.266  32.096  0.0831  0.1726  0.0823
  248TYR    SC1 3408  13.623  21.349  32.383 -0.2379  0.1364  0.0642
  248TYR    SC2 3409  13.592  21.409  32.645 -0.0460 -0.0993  0.1451
  248TYR    SC3 3410  13.489  21.180  32.546  0.1462 -0.1625  0.0856
  249LEU     BB 3411  13.735  21.456  31.875 -0.3068  0.1569  0.4765
  249LEU    SC1 3412  13.821  21.718  32.048 -0.0977 -0.2132  0.0099
  250THR     BB 3413  13.609  21.636  31.568 -0.0619  0.4499  0.0202
  250THR    SC1 3414  13.551  21.868  31.670 -0.0055  0.3637  0.2554
  251PRO     BB 3415  13.622  21.475  31.292 -0.0608 -0.0199 -0.1505
  251PRO    SC1 3416  13.366  21.514  31.075  0.2456  0.1710  0.1179
  252GLY     BB 3417  13.830  21.349  31.174  0.0997 -0.1074 -0.0411
  253ASP     BB 3418  13.930  21.047  31.232 -0.2060 -0.2514  0.4821
  253ASP    SC1 3419  13.999  20.833  31.017 -0.0177  0.1170 -0.0229
  254SER     BB 3420  13.789  20.934  31.481 -0.0657  0.0597 -0.1720
  254SER    SC1 3421  13.618  21.047  31.572 -0.1812  0.4258  0.0781
  255SER     BB 3422  13.787  20.564  31.519 -0.3353  0.3016 -0.0214
  255SER    SC1 3423  13.688  20.378  31.426 -0.0418 -0.0267  0.1450
  256SER     BB 3424  14.110  20.581  31.657  0.0176  0.4835 -0.2795
  256SER    SC1 3425  14.224  20.735  31.502  0.1538  0.3090  0.1237
  257GLY     BB 3426  14.148  20.276  31.838 -0.1364  0.0817 -0.3666
  258TRP     BB 3427  13.882  20.095  31.737 -0.1384  0.2205  0.0779
  258TRP    SC1 3428  13.616  20.191  31.840  0.0988 -0.0350 -0.1899
  258TRP    SC2 3429  13.419  20.325  31.966  0.0546 -0.1242 -0.1630
  258TRP    SC3 3430  13.677  20.386  32.016  0.0343  0.0631 -0.2739
  258TRP    SC4 3431  13.480  20.543  32.113 -0.0637 -0.3248  0.1958
  259THR     BB 3432  14.033  19.985  31.431 -0.2128  0.0892  0.0167
  259THR    SC1 3433  13.864  19.876  31.266  0.0810  0.0441 -0.2647
  260ALA     BB 3434  14.175  20.237  31.301  0.0919 -0.3814  0.0046
  261GLY     BB 3435  14.180  20.346  31.040 -0.0745 -0.1708  0.0219
  262ALA     BB 3436  13.843  20.367  30.938  0.0754 -0.0672  0.2155
  263ALA     BB 3437  13.548  20.139  31.001 -0.0650  0.0394  0.1637
  264ALA     BB 3438  13.375  19.820  31.046 -0.2120  0.0668 -0.1266
  265TYR     BB 3439  13.072  19.741  31.115  0.1171 -0.1414 -0.3163
  265TYR    SC1 3440  12.926  19.908  31.345 -0.0648 -0.3877  0.1708
  265TYR    SC2 3441  12.839  19.879  31.599  0.0595  0.0330  0.2699
  265TYR    SC3 3442  12.700  20.033  31.426  0.0347 -0.1637  0.1116
  266TYR     BB 3443  12.886  19.471  30.989 -0.0442 -0.1429  0.0542
  266TYR    SC1 3444  13.108  19.286  30.992  0.0387 -0.0424  0.0155
  266TYR    SC2 3445  13.247  19.063  31.053  0.1042 -0.0578 -0.1828
  266TYR    SC3 3446  13.305  19.200  30.828  0.1075  0.1964 -0.0297
  267VAL     BB 3447  12.538  19.404  31.057 -0.2058 -0.0091  0.0905
  267VAL    SC1 3448  12.515  19.561  31.269 -0.2149 -0.2491  0.2721
  268GLY     BB 3449  12.300  19.277  30.935 -0.0430 -0.4488 -0.3409
  269TYR     BB 3450  12.023  19.124  30.894  0.0907  0.1058 -0.3155
  269TYR    SC1 3451  11.872  19.089  31.136 -0.0582  0.0146 -0.1898
  269TYR    SC2 3452  11.671  19.108  31.316 -0.0173 -0.0435 -0.1376
  269TYR    SC3 3453  11.891  18.962  31.374  0.2088  0.3245 -0.0384
  270LEU     BB 3454  11.759  19.139  30.604 -0.2200  0.1161  0.1200
  270LEU    SC1 3455  11.899  19.453  30.501  0.0875 -0.0057  0.3682
  271GLN     BB 3456  11.784  18.976  30.294  0.1617  0.2522  0.0407
  271GLN    SC1 3457  11.394  19.125  30.308 -0.0427 -0.0889 -0.0710
  272PRO     BB 3458  11.605  18.698  30.287  0.3977  0.0934 -0.1057
  272PRO    SC1 3459  11.457  18.667  30.575  0.1145 -0.0984  0.3484
  273ARG     BB 3460  11.618  18.416  30.053  0.0334 -0.0587  0.1971
  273ARG    SC1 3461  11.546  18.408  29.725  0.0389 -0.4130  0.0056
  273ARG    SC2 3462  11.381  18.302  29.501 -0.0914 -0.1799  0.3732
  274THR     BB 3463  11.679  18.079  30.089  0.1119  0.1040 -0.0382
  274THR    SC1 3464  11.559  17.850  30.059  0.1112  0.0612  0.2550
  275PHE     BB 3465  12.034  17.951  29.974  0.2554 -0.1352 -0.2568
  275PHE    SC1 3466  12.083  18.233  29.843  0.3723 -0.0385 -0.1078
  275PHE    SC2 3467  12.027  18.448  29.689  0.2070 -0.2427 -0.3405
  275PHE    SC3 3468  12.270  18.330  29.674  0.3498  0.0101 -0.1053
  276LEU     BB 3469  12.276  17.758  29.943 -0.1354  0.3676 -0.0804
  276LEU    SC1 3470  12.511  17.916  29.737  0.2308 -0.1542  0.1901
  277LEU     BB 3471  12.560  17.605  30.160 -0.0101 -0.0352 -0.3463
  277LEU    SC1 3472  12.608  17.917  30.250  0.1444  0.0323  0.1278
  278LYS     BB 3473  12.704  17.340  30.186 -0.0223 -0.0113  0.0214
  278LYS    SC1 3474  12.607  17.066  30.036  0.1629 -0.0200 -0.2972
  278LYS    SC2 3475  12.511  16.881  30.016 -0.0178  0.0211  0.1221
  279TYR     BB 3476  13.044  17.236  30.302  0.1886 -0.0651  0.1164
  279TYR    SC1 3477  13.241  17.323  30.480 -0.2975  0.0516  0.0338
  279TYR    SC2 3478  13.385  17.539  30.553 -0.1782 -0.0219  0.0180
  279TYR    SC3 3479  13.502  17.296  30.543 -0.2790 -0.0664 -0.0895
  280ASN     BB 3480  13.178  16.963  30.073 -0.1869 -0.0553  0.1937
  280ASN    SC1 3481  13.010  16.662  30.039  0.2395 -0.1805  0.0100
  281GLU     BB 3482  13.395  17.157  29.978 -0.2291  0.0443 -0.1242
  281GLU    SC1 3483  13.446  17.249  29.616 -0.1947  0.0198  0.2322
  282ASN     BB 3484  13.511  17.487  30.095  0.0147  0.1314  0.1968
  282ASN    SC1 3485  13.800  17.427  30.153  0.1902 -0.2675  0.0388
  283GLY     BB 3486  13.437  17.714  29.918  0.1862 -0.1051  0.1555
  284THR     BB 3487  13.564  18.022  30.047 -0.0948  0.0319  0.0678
  284THR    SC1 3488  13.604  18.014  30.304  0.2005  0.0286  0.0261
  285ILE     BB 3489  13.393  18.321  29.925 -0.0583  0.0124  0.0141
  285ILE    SC1 3490  13.580  18.554  29.843 -0.0276 -0.0312 -0.0404
  286THR     BB 3491  13.140  18.208  29.789 -0.0370 -0.0485  0.0363
  286THR    SC1 3492  12.985  18.007  29.847  0.0500 -0.1247  0.0076
  287ASP     BB 3493  13.000  18.309  29.444 -0.1682  0.4940  0.0836
  287ASP    SC1 3494  13.189  18.167  29.224  0.2911  0.0644 -0.2619
  288ALA     BB 3495  12.653  18.250  29.345  0.1444  0.4683 -0.1602
  289VAL     BB 3496  12.486  18.473  29.110  0.0621  0.2226  0.0640
  289VAL    SC1 3497  12.332  18.621  29.267 -0.2730 -0.0591  0.0148
  290ASP     BB 3498  12.185  18.364  28.910  0.1560  0.3309 -0.0552
  290ASP    SC1 3499  12.324  18.105  28.765 -0.0390  0.1859  0.1616
  291CYS     BB 3500  12.030  18.267  29.207  0.0755 -0.1454  0.0145
  291CYS    SC1 3501  12.221  18.026  29.273 -0.0043 -0.0479  0.1738
  292ALA     BB 3502  11.771  18.341  29.266  0.1229 -0.0626  0.0087
  293LEU     BB 3503  11.591  18.357  29.010 -0.0533  0.0754  0.0868
  293LEU    SC1 3504  11.728  18.486  28.759  0.2106 -0.1776 -0.2153
  294ASP     BB 3505  11.343  18.170  29.002  0.2602  0.1529  0.0797
  294ASP    SC1 3506  11.054  18.245  29.161  0.4028 -0.0147  0.1806
  295PRO     BB 3507  11.260  17.854  28.959  0.0199  0.2462 -0.1730
  295PRO    SC1 3508  11.063  17.781  29.148 -0.0712 -0.2171  0.0392
  296LEU     BB 3509  11.491  17.676  28.853 -0.1531 -0.0857 -0.0110
  296LEU    SC1 3510  11.366  17.610  28.546 -0.1591  0.1923 -0.0379
  297SER     BB 3511  11.713  17.844  28.990 -0.1414 -0.0585 -0.0627
  297SER    SC1 3512  11.874  17.941  28.850  0.0881  0.0569  0.0756
  298GLU     BB 3513  11.622  17.789  29.281  0.0827  0.0241  0.0255
  298GLU    SC1 3514  11.697  17.956  29.589 -0.3442  0.1479 -0.2216
  299THR     BB 3515  11.645  17.481  29.263  0.0603  0.0278 -0.0668
  299THR    SC1 3516  11.500  17.286  29.357 -0.0241  0.1490  0.0579
  300LYS     BB 3517  11.952  17.452  29.233  0.0415 -0.1750 -0.0760
  300LYS    SC1 3518  12.114  17.572  29.018  0.1268  0.0687  0.0643
  300LYS    SC2 3519  12.260  17.600  28.786 -0.2545  0.1379  0.1705
  301CYS     BB 3520  12.043  17.588  29.496 -0.4216  0.2345 -0.1116
  301CYS    SC1 3521  12.133  17.865  29.428  0.0511  0.1315  0.3981
  302THR     BB 3522  11.929  17.394  29.710 -0.2051  0.1038 -0.1111
  302THR    SC1 3523  11.697  17.409  29.827 -0.0785  0.0013  0.1615
  303LEU     BB 3524  12.181  17.253  29.868 -0.1642  0.0713 -0.2045
  303LEU    SC1 3525  12.054  16.988  29.879 -0.0125  0.0774 -0.0056
  304LYS     BB 3526  12.437  17.370  29.688 -0.1940 -0.2768  0.1460
  304LYS    SC1 3527  12.748  17.461  29.698  0.0409 -0.0692 -0.0243
  304LYS    SC2 3528  12.994  17.497  29.809 -0.0442  0.1919 -0.0212
  305SER     BB 3529  12.409  17.174  29.440 -0.0379  0.1559 -0.0098
  305SER    SC1 3530  12.428  16.929  29.485  0.1508 -0.1767  0.4169
  306PHE     BB 3531  12.470  17.375  29.183 -0.2388  0.5759 -0.0046
  306PHE    SC1 3532  12.571  17.631  29.238  0.1663  0.0046 -0.3021
  306PHE    SC2 3533  12.780  17.783  29.315  0.0706  0.0235 -0.0721
  306PHE    SC3 3534  12.649  17.840  29.086  0.1802  0.1453 -0.1055
  307THR     BB 3535  12.617  17.245  28.943 -0.0426  0.1440  0.3365
  307THR    SC1 3536  12.758  17.386  28.777 -0.1606  0.1454  0.2359
  308VAL     BB 3537  12.598  16.890  28.958 -0.1778  0.0124  0.4371
  308VAL    SC1 3538  12.783  16.800  29.126  0.1454  0.0238  0.1009
  309GLU     BB 3539  12.334  16.763  28.857 -0.0388 -0.0206 -0.0739
  309GLU    SC1 3540  12.152  17.084  28.923  0.1758 -0.2367 -0.0091
  310LYS     BB 3541  12.107  16.744  28.498 -0.2311  0.2349 -0.4104
  310LYS    SC1 3542  12.259  16.529  28.355  0.3253  0.0916  0.2318
  310LYS    SC2 3543  12.414  16.313  28.284  0.0290  0.0783 -0.2082
  311GLY     BB 3544  11.919  16.829  28.559  0.1859 -0.0257  0.0948
  312ILE     BB 3545  11.643  16.776  28.745 -0.1457  0.1168 -0.1913
  312ILE    SC1 3546  11.389  16.605  28.703 -0.0029 -0.0805 -0.2625
  313TYR     BB 3547  11.559  16.843  29.077  0.2283  0.0525 -0.1621
  313TYR    SC1 3548  11.778  16.915  29.203 -0.1765 -0.2904 -0.1869
  313TYR    SC2 3549  11.903  16.987  29.431 -0.3650 -0.0278 -0.1621
  313TYR    SC3 3550  12.015  16.803  29.269 -0.2731 -0.2881  0.1846
  314GLN     BB 3551  11.257  16.863  29.238  0.0758  0.0546  0.0590
  314GLN    SC1 3552  11.124  16.481  29.133  0.2828  0.0092 -0.2508
  315THR     BB 3553  11.021  17.014  29.436 -0.1786 -0.1280 -0.3539
  315THR    SC1 3554  11.016  17.269  29.386 -0.1224 -0.0443  0.0351
  316SER     BB 3555  11.149  17.130  29.823 -0.0613 -0.1838  0.1105
  316SER    SC1 3556  11.374  17.014  29.816  0.0047 -0.2617  0.2629
  317ASN     BB 3557  10.916  17.340  30.021 -0.1118  0.1866 -0.3429
  317ASN    SC1 3558  10.583  17.244  30.089 -0.1193 -0.2194 -0.2824
  318PHE     BB 3559  11.002  17.654  30.134 -0.0429 -0.0455 -0.0543
  318PHE    SC1 3560  11.118  17.698  29.843  0.1303  0.1341 -0.1463
  318PHE    SC2 3561  11.324  17.611  29.692  0.0581  0.1150 -0.2348
  318PHE    SC3 3562  11.179  17.825  29.613  0.0678  0.1522 -0.1531
  319ARG     BB 3563  10.976  17.898  30.335  0.2306 -0.0753 -0.1804
  319ARG    SC1 3564  11.082  17.758  30.614 -0.2854  0.2047 -0.1483
  319ARG    SC2 3565  11.227  17.867  30.850  0.0624  0.0084  0.0111
  320VAL     BB 3566  10.772  18.115  30.499  0.0629 -0.1474 -0.0365
  320VAL    SC1 3567  10.800  18.159  30.759 -0.1828 -0.2297  0.0059
  321GLN     BB 3568  10.417  18.051  30.475  0.0664  0.0568 -0.1080
  321GLN    SC1 3569  10.350  17.707  30.572  0.0589 -0.0542  0.3876
  322PRO     BB 3570  10.213  18.320  30.683 -0.1062 -0.2121  0.0330
  322PRO    SC1 3571  10.375  18.527  30.648  0.0494 -0.2021  0.0299
  323THR     BB 3572  10.257  18.270  31.053 -0.4025 -0.2573 -0.1801
  323THR    SC1 3573  10.436  18.082  31.060 -0.0752  0.0486  0.2826
  324GLU     BB 3574  10.048  18.388  31.289 -0.0925  0.0490 -0.1082
  324GLU    SC1 3575  10.293  18.624  31.559 -0.3597  0.3031  0.1043
  325SER     BB 3576   9.663  18.291  31.344 -0.0329  0.1474  0.0513
  325SER    SC1 3577   9.654  18.063  31.363 -0.1558  0.2199 -0.3420
  326ILE     BB 3578   9.387  18.530  31.280  0.0077 -0.1796  0.1095
  326ILE    SC1 3579   9.338  18.492  30.976  0.0994  0.0435  0.0650
  327VAL     BB 3580   9.182  18.754  31.438  0.0557  0.1620 -0.0125
  327VAL    SC1 3581   9.328  18.974  31.460  0.1787  0.0786  0.0237
  328ARG     BB 3582   8.919  18.742  31.643  0.0312  0.0722  0.0715
  328ARG    SC1 3583   8.975  18.969  31.821  0.1874  0.0504 -0.2759
  328ARG    SC2 3584   8.861  19.213  31.852 -0.3329 -0.0639  0.1114
  329PHE     BB 3585   8.831  18.381  31.617  0.0799 -0.3851 -0.2044
  329PHE    SC1 3586   8.994  18.257  31.411 -0.2094 -0.1170  0.1143
  329PHE    SC2 3587   9.128  18.029  31.358  0.3854  0.2883 -0.2355
  329PHE    SC3 3588   8.993  18.156  31.161  0.1670  0.3106 -0.0749
  330PRO     BB 3589   8.717  18.211  31.823 -0.1729 -0.2511 -0.2029
  330PRO    SC1 3590   8.845  17.934  31.787 -0.0924  0.0009 -0.0012
  331ASN     BB 3591   8.941  18.473  32.107 -0.1753 -0.1883  0.0332
  331ASN    SC1 3592   9.189  18.360  32.297  0.3095  0.2985  0.0694
  332ILE     BB 3593   8.796  18.690  32.324  0.0096  0.0307  0.0532
  332ILE    SC1 3594   8.541  18.865  32.305  0.0171  0.0534  0.1549
  333THR     BB 3595   9.073  18.767  32.528 -0.2297 -0.1166 -0.1148
  333THR    SC1 3596   9.267  18.837  32.369  0.1487  0.0267  0.3841
  334ASN     BB 3597   9.025  18.811  32.841 -0.1168  0.0314  0.0631
  334ASN    SC1 3598   9.288  18.840  32.993  0.1674  0.3975  0.0120
  335LEU     BB 3599   8.783  18.651  32.992  0.0776  0.1406 -0.2529
  335LEU    SC1 3600   8.547  18.665  32.752 -0.4034  0.1239  0.3357
  336CYS     BB 3601   8.594  18.602  33.206 -0.3510  0.1072  0.3418
  336CYS    SC1 3602   8.384  18.413  33.131 -0.0258  0.1079  0.1803
  337PRO     BB 3603   8.481  18.682  33.562  0.0705  0.1743 -0.0438
  337PRO    SC1 3604   8.537  18.911  33.726 -0.1957  0.2916 -0.0133
  338PHE     BB 3605   8.307  18.425  33.674  0.1944  0.1470  0.0880
  338PHE    SC1 3606   8.562  18.285  33.803  0.0518  0.1059  0.3864
  338PHE    SC2 3607   8.674  18.097  33.961  0.3816  0.3221  0.4210
  338PHE    SC3 3608   8.825  18.298  33.864  0.1276  0.3372  0.0375
  339GLY     BB 3609   8.083  18.505  33.873  0.1553 -0.0760  0.1358
  340GLU     BB 3610   7.904  18.253  33.849  0.1379 -0.0347 -0.2267
  340GLU    SC1 3611   7.603  18.370  33.659  0.0584 -0.1375 -0.1144
  341VAL     BB 3612   8.114  18.038  33.926 -0.0124 -0.0646  0.1187
  341VAL    SC1 3613   8.220  17.911  33.720  0.0420 -0.1121  0.1759
  342PHE     BB 3614   8.248  18.152  34.206  0.2269  0.3772 -0.1642
  342PHE    SC1 3615   8.464  17.997  34.372 -0.2080  0.0058 -0.0277
  342PHE    SC2 3616   8.710  17.971  34.481 -0.2362 -0.1926 -0.0083
  342PHE    SC3 3617   8.510  17.805  34.556 -0.4251  0.0798  0.1072
  343ASN     BB 3618   8.003  18.115  34.536 -0.2451  0.1114  0.0533
  343ASN    SC1 3619   7.789  18.222  34.329  0.2589 -0.1083  0.2103
  344ALA     BB 3620   8.017  17.876  34.681  0.1010  0.0220 -0.1698
  345THR     BB 3621   7.899  17.778  34.910  0.0870  0.0635  0.1502
  345THR    SC1 3622   7.674  17.656  34.954 -0.0477  0.0457 -0.5013
  346ARG     BB 3623   8.139  17.769  35.253  0.0397 -0.0041 -0.4810
  346ARG    SC1 3624   8.035  17.563  35.441 -0.0121 -0.0309  0.1539
  346ARG    SC2 3625   7.865  17.497  35.716 -0.1969 -0.2199 -0.0733
  347PHE     BB 3626   8.382  17.722  35.043  0.0192 -0.1033  0.0234
  347PHE    SC1 3627   8.443  18.018  34.964  0.1414 -0.1185  0.0776
  347PHE    SC2 3628   8.398  18.284  34.981 -0.1546 -0.1663  0.1009
  347PHE    SC3 3629   8.626  18.192  34.869  0.1829  0.1023  0.5359
  348ALA     BB 3630   8.343  17.497  34.872 -0.0858 -0.4475  0.0004
  349SER     BB 3631   8.175  17.226  34.996 -0.0880  0.0405  0.1254
  349SER    SC1 3632   7.952  17.223  35.095 -0.1087  0.2167 -0.4708
  350VAL     BB 3633   8.348  16.974  34.911 -0.1053  0.1887 -0.2179
  350VAL    SC1 3634   8.603  16.998  34.843 -0.0831 -0.0978 -0.2466
  351TYR     BB 3635   8.106  16.798  34.733  0.0382  0.2120  0.2963
  351TYR    SC1 3636   8.186  16.482  34.757  0.0292 -0.1042 -0.1344
  351TYR    SC2 3637   8.343  16.378  34.563  0.1284 -0.1790 -0.0154
  351TYR    SC3 3638   8.109  16.260  34.625  0.1314 -0.1974 -0.0399
  352ALA     BB 3639   7.908  16.854  34.661 -0.1953 -0.1949 -0.4500
  353TRP     BB 3640   7.849  16.962  34.367  0.1099  0.1886  0.2160
  353TRP    SC1 3641   7.895  16.753  34.156  0.0789  0.1218  0.1175
  353TRP    SC2 3642   7.920  16.502  34.060 -0.1024  0.1253  0.0581
  353TRP    SC3 3643   8.089  16.591  34.250 -0.2914 -0.1848  0.3851
  353TRP    SC4 3644   8.122  16.344  34.145 -0.3080 -0.0918  0.1563
  354ASN     BB 3645   7.903  17.272  34.308 -0.1853  0.0232  0.2786
  354ASN    SC1 3646   7.956  17.403  34.613 -0.0699  0.0577 -0.1210
  355ARG     BB 3647   7.757  17.342  33.949  0.0969 -0.1852 -0.2240
  355ARG    SC1 3648   7.799  17.060  33.780 -0.0263 -0.0902  0.3631
  355ARG    SC2 3649   7.776  16.780  33.630 -0.0426  0.0137 -0.5001
  356LYS     BB 3650   7.821  17.643  33.700  0.0239  0.1562  0.1768
  356LYS    SC1 3651   7.588  17.845  33.818 -0.1195 -0.1566  0.1680
  356LYS    SC2 3652   7.441  17.988  33.977  0.2795  0.2963  0.3005
  357ARG     BB 3653   7.831  17.676  33.395  0.0804  0.0160 -0.2713
  357ARG    SC1 3654   7.739  17.989  33.361 -0.1886  0.1257 -0.2990
  357ARG    SC2 3655   7.977  18.201  33.327 -0.3309 -0.1556  0.1157
  358ILE     BB 3656   7.882  17.632  33.042  0.2499  0.0119  0.1889
  358ILE    SC1 3657   7.658  17.436  32.953 -0.0779  0.3730  0.1948
  359SER     BB 3658   8.012  17.903  32.853 -0.0131  0.2105  0.1624
  359SER    SC1 3659   7.904  18.121  32.832 -0.0190  0.0727 -0.1355
  360ASN     BB 3660   8.258  17.984  32.538 -0.5030 -0.1377  0.1481
  360ASN    SC1 3661   8.040  18.022  32.355 -0.0947  0.2606  0.1581
  361CYS     BB 3662   8.421  18.102  32.718  0.0864 -0.3276  0.1184
  361CYS    SC1 3663   8.312  18.301  32.931  0.0655  0.3803 -0.0119
  362VAL     BB 3664   8.715  18.221  32.569 -0.3350  0.0513  0.0806
  362VAL    SC1 3665   8.711  18.136  32.317 -0.0997  0.3849 -0.0429
  363ALA     BB 3666   8.932  18.295  32.684 -0.1532  0.0254  0.2465
  364ASP     BB 3667   9.152  18.324  32.796  0.3174  0.0342  0.1912
  364ASP    SC1 3668   9.460  18.443  32.731  0.0655 -0.1449  0.2103
  365TYR     BB 3669   9.173  18.310  33.094  0.1141 -0.1951 -0.1332
  365TYR    SC1 3670   8.962  18.206  33.229 -0.0608  0.5481 -0.0226
  365TYR    SC2 3671   8.738  18.128  33.359 -0.0342  0.1229 -0.2123
  365TYR    SC3 3672   8.769  18.070  33.097  0.3997 -0.0429 -0.1333
  366SER     BB 3673   9.396  18.431  33.305  0.0167  0.2344 -0.2666
  366SER    SC1 3674   9.600  18.496  33.236  0.0889 -0.1251 -0.2793
  367VAL     BB 3675   9.207  18.464  33.550 -0.0431 -0.0986 -0.2641
  367VAL    SC1 3676   8.982  18.598  33.515 -0.0024  0.1399  0.2855
  368LEU     BB 3677   9.313  18.230  33.723 -0.0829  0.2629  0.2715
  368LEU    SC1 3678   9.148  17.963  33.667  0.2161  0.0807 -0.1941
  369TYR     BB 3679   9.603  18.329  33.772 -0.0035  0.1557  0.0322
  369TYR    SC1 3680   9.782  18.139  33.606  0.0630  0.1151 -0.0568
  369TYR    SC2 3681   9.774  18.027  33.361  0.2620  0.1854 -0.0972
  369TYR    SC3 3682  10.009  18.045  33.494  0.1056 -0.1596  0.2438
  370ASN     BB 3683   9.728  18.256  34.068  0.1336  0.0778 -0.0440
  370ASN    SC1 3684   9.968  18.082  34.039 -0.1858 -0.1891 -0.1526
  371SER     BB 3685   9.638  18.267  34.412  0.0356  0.1821  0.1474
  371SER    SC1 3686   9.520  18.436  34.510 -0.0172 -0.0372  0.0630
  372ALA     BB 3687   9.896  18.086  34.527  0.1190 -0.1763 -0.4200
  373SER     BB 3688   9.845  17.812  34.594 -0.0687 -0.0233 -0.1126
  373SER    SC1 3689   9.775  17.682  34.799  0.0809 -0.0031  0.1538
  374PHE     BB 3690   9.809  17.609  34.309  0.2083  0.0683 -0.0808
  374PHE    SC1 3691   9.611  17.777  34.166 -0.0625  0.1132 -0.2101
  374PHE    SC2 3692   9.363  17.863  34.101  0.0323  0.2805 -0.3612
  374PHE    SC3 3693   9.551  17.836  33.910  0.0993  0.0371 -0.2666
  375SER     BB 3694   9.812  17.284  34.347 -0.0321 -0.1037 -0.0297
  375SER    SC1 3695   9.770  17.213  34.587  0.0807 -0.0562 -0.1193
  376THR     BB 3696   9.728  17.029  34.130 -0.0761 -0.0281 -0.0731
  376THR    SC1 3697   9.548  16.879  34.244  0.1972 -0.3059  0.0074
  377PHE     BB 3698   9.712  17.155  33.814 -0.0766 -0.0434  0.0516
  377PHE    SC1 3699   9.705  17.466  33.735 -0.0461  0.4123  0.4501
  377PHE    SC2 3700   9.583  17.631  33.559  0.1286  0.0286 -0.0570
  377PHE    SC3 3701   9.849  17.651  33.601  0.1669 -0.1739 -0.1911
  378LYS     BB 3702   9.656  16.964  33.536 -0.1962  0.0346  0.0388
  378LYS    SC1 3703   9.903  16.762  33.451  0.0799 -0.1971 -0.2323
  378LYS    SC2 3704   9.995  16.580  33.331  0.2007 -0.1805  0.1878
  379CYS     BB 3705   9.640  17.105  33.184 -0.0653 -0.0320  0.1611
  379CYS    SC1 3706   9.405  17.338  33.215 -0.1508  0.0680  0.0995
  380TYR     BB 3707   9.633  16.809  32.955 -0.1650  0.0374 -0.2889
  380TYR    SC1 3708   9.505  16.606  33.177  0.1485  0.0381 -0.1722
  380TYR    SC2 3709   9.432  16.548  33.430  0.2346  0.2721 -0.0909
  380TYR    SC3 3710   9.522  16.353  33.268 -0.1407  0.0577 -0.0529
  381GLY     BB 3711   9.689  16.808  32.733  0.1222 -0.1057  0.0512
  382VAL     BB 3712   9.873  16.994  32.581 -0.0097 -0.1213 -0.0053
  382VAL    SC1 3713   9.771  17.104  32.362 -0.1396 -0.1228  0.0538
  383SER     BB 3714  10.100  17.174  32.836  0.0227  0.1852 -0.1804
  383SER    SC1 3715  10.135  17.028  33.003 -0.0230  0.0936 -0.1058
  384PRO     BB 3716   9.934  17.524  32.873  0.0530 -0.0449  0.0149
  384PRO    SC1 3717   9.851  17.563  33.133 -0.2238 -0.1628  0.1291
  385THR     BB 3718  10.091  17.829  32.786 -0.0050 -0.1306  0.0248
  385THR    SC1 3719  10.133  17.954  33.011 -0.0781 -0.0110 -0.0271
  386LYS     BB 3720  10.370  17.930  32.553  0.0442 -0.0549  0.2087
  386LYS    SC1 3721  10.545  17.731  32.456  0.1589 -0.0133 -0.0085
  386LYS    SC2 3722  10.691  17.515  32.366 -0.0611 -0.3357 -0.0032
  387LEU     BB 3723  10.313  18.249  32.595  0.1185  0.1862  0.0240
  387LEU    SC1 3724  10.446  18.312  32.856  0.0358 -0.0827  0.0332
  388ASN     BB 3725   9.995  18.347  32.669 -0.0044  0.1669 -0.0632
  388ASN    SC1 3726   9.989  18.457  32.962 -0.2424  0.2938 -0.0056
  389ASP     BB 3727   9.782  18.135  32.506  0.1020  0.1063 -0.1812
  389ASP    SC1 3728   9.992  18.088  32.221 -0.1970 -0.0215  0.0470
  390LEU     BB 3729   9.608  17.980  32.567  0.2958 -0.0732  0.0121
  390LEU    SC1 3730   9.616  17.957  32.869 -0.0557  0.1739 -0.2494
  391CYS     BB 3731   9.262  17.917  32.521  0.1838  0.1043 -0.0141
  391CYS    SC1 3732   9.187  17.811  32.215  0.0290  0.0807  0.0113
  392PHE     BB 3733   9.055  17.811  32.700  0.3116 -0.0913  0.0178
  392PHE    SC1 3734   9.131  17.784  32.987  0.5868 -0.7345 -0.1120
  392PHE    SC2 3735   9.285  17.848  33.199  0.1320  0.1089  0.0067
  392PHE    SC3 3736   9.035  17.754  33.237  0.0615  0.2281 -0.1501
  393THR     BB 3737   8.766  17.702  32.623 -0.1032 -0.1299  0.0865
  393THR    SC1 3738   8.653  17.654  32.394  0.0521 -0.1683  0.0167
  394ASN     BB 3739   8.527  17.635  32.876 -0.0218 -0.0146  0.2080
  394ASN    SC1 3740   8.323  17.443  32.791 -0.1937 -0.2276 -0.2134
  395VAL     BB 3741   8.436  17.654  33.220 -0.1996 -0.0797  0.1605
  395VAL    SC1 3742   8.290  17.866  33.279  0.1199  0.1674  0.0904
  396TYR     BB 3743   8.260  17.399  33.388 -0.0567  0.3388  0.2962
  396TYR    SC1 3744   8.083  17.216  33.279 -0.1352 -0.1846  0.3624
  396TYR    SC2 3745   8.016  17.107  33.041  0.1776  0.6556 -0.1523
  396TYR    SC3 3746   7.834  17.117  33.241  0.0062 -0.3593 -0.2042
  397ALA     BB 3747   8.242  17.351  33.727  0.1251 -0.1857  0.1233
  398ASP     BB 3748   8.247  17.156  33.995  0.2316  0.2771 -0.1694
  398ASP    SC1 3749   8.260  16.882  33.779  0.0581  0.0502  0.2662
  399SER     BB 3750   8.401  17.089  34.311 -0.1120  0.1680  0.3686
  399SER    SC1 3751   8.414  17.250  34.473  0.1590  0.2772  0.0663
  400PHE     BB 3752   8.550  16.776  34.429 -0.1515  0.0030 -0.1915
  400PHE    SC1 3753   8.582  16.648  34.156 -0.1404  0.1520  0.0325
  400PHE    SC2 3754   8.524  16.402  34.062 -0.1215  0.1491  0.0289
  400PHE    SC3 3755   8.706  16.555  33.934  0.0800  0.0526  0.1935
  401VAL     BB 3756   8.796  16.616  34.584 -0.2390 -0.2093 -0.0012
  401VAL    SC1 3757   8.893  16.411  34.447  0.0616 -0.1600  0.1307
  402ILE     BB 3758   8.926  16.557  34.909 -0.0384 -0.1170 -0.0357
  402ILE    SC1 3759   8.655  16.445  35.007  0.1078 -0.2140  0.2718
  403ARG     BB 3760   9.203  16.456  35.076  0.1919  0.0943  0.1499
  403ARG    SC1 3761   9.066  16.155  35.097 -0.0921  0.0149  0.0809
  403ARG    SC2 3762   9.157  15.861  35.221  0.0140 -0.0159 -0.0723
  404GLY     BB 3763   9.446  16.629  35.172  0.1394 -0.0830  0.1865
  405ASP     BB 3764   9.582  16.447  35.372 -0.1387 -0.3356 -0.2977
  405ASP    SC1 3765   9.847  16.596  35.471 -0.1109 -0.1323  0.2229
  406GLU     BB 3766   9.583  16.119  35.331 -0.5242 -0.0297 -0.1235
  406GLU    SC1 3767   9.871  16.111  35.642  0.2749  0.3663 -0.1068
  407VAL     BB 3768   9.591  16.104  35.039 -0.0264 -0.0712 -0.0018
  407VAL    SC1 3769   9.523  15.869  34.937 -0.1058  0.0705 -0.2883
  408ARG     BB 3770   9.722  16.327  34.847  0.1564  0.5352  0.0433
  408ARG    SC1 3771  10.017  16.340  34.991 -0.3564 -0.0040 -0.2323
  408ARG    SC2 3772  10.080  16.083  35.180  0.4042 -0.1490  0.1457
  409GLN     BB 3773   9.608  16.250  34.549  0.0962 -0.1212  0.0664
  409GLN    SC1 3774   9.255  16.131  34.676  0.2264 -0.0789 -0.1157
  410ILE     BB 3775   9.594  16.234  34.244  0.0897  0.2373  0.2293
  410ILE    SC1 3776   9.319  16.351  34.163  0.0043 -0.0083  0.1519
  411ALA     BB 3777   9.784  16.118  34.110 -0.3899  0.1441  0.0784
  412PRO     BB 3778   9.739  15.823  33.943  0.0034  0.3571 -0.2340
  412PRO    SC1 3779   9.967  15.791  33.794  0.1808 -0.0135  0.3087
  413GLY     BB 3780   9.789  15.630  34.289 -0.2027 -0.0015  0.2867
  414GLN     BB 3781   9.517  15.774  34.424 -0.0063  0.1602  0.0540
  414GLN    SC1 3782   9.287  15.846  34.106  0.0001 -0.2755  0.2645
  415THR     BB 3783   9.273  15.571  34.504  0.1845  0.0991 -0.0051
  415THR    SC1 3784   9.110  15.447  34.342  0.0367  0.1047  0.1365
  416GLY     BB 3785   9.151  15.666  34.781  0.0059  0.3200 -0.0550
  417LYS     BB 3786   8.866  15.519  34.860 -0.0141  0.2519 -0.2477
  417LYS    SC1 3787   8.755  15.613  35.121 -0.3383  0.0686 -0.1037
  417LYS    SC2 3788   8.579  15.582  35.312  0.0501  0.3134 -0.3674
  418ILE     BB 3789   8.644  15.446  34.628  0.0125 -0.0114 -0.1937
  418ILE    SC1 3790   8.402  15.618  34.717  0.1166  0.0587 -0.0413
  419ALA     BB 3791   8.665  15.136  34.561 -0.3103  0.2139 -0.1895
  420ASP     BB 3792   8.709  14.973  34.257 -0.0409  0.0053  0.4008
  420ASP    SC1 3793   8.978  14.920  34.240 -0.0329  0.0138  0.2893
  421TYR     BB 3794   8.512  15.014  34.068 -0.0243  0.1130 -0.1542
  421TYR    SC1 3795   8.584  14.874  33.802 -0.2550  0.1201 -0.1507
  421TYR    SC2 3796   8.582  14.725  33.577  0.0622  0.4840 -0.4075
  421TYR    SC3 3797   8.809  14.848  33.656 -0.0234  0.3053  0.1610
  422ASN     BB 3798   8.326  15.354  34.201 -0.1296 -0.2488  0.0589
  422ASN    SC1 3799   8.198  15.297  34.438 -0.0721 -0.1372  0.2099
  423TYR     BB 3800   8.585  15.472  34.148  0.1699 -0.2995 -0.1480
  423TYR    SC1 3801   8.666  15.746  34.259 -0.0032  0.0538  0.1126
  423TYR    SC2 3802   8.608  16.007  34.294 -0.2853  0.0128 -0.0222
  423TYR    SC3 3803   8.847  15.910  34.375 -0.2201  0.2870  0.1290
  424LYS     BB 3804   8.590  15.573  33.772  0.0596 -0.2932  0.1698
  424LYS    SC1 3805   8.772  15.331  33.726  0.2411 -0.0236  0.0319
  424LYS    SC2 3806   8.964  15.255  33.881  0.0889  0.0404 -0.0837
  425LEU     BB 3807   8.818  15.855  33.653  0.2395  0.0195  0.0070
  425LEU    SC1 3808   8.919  16.093  33.914 -0.0145 -0.1315 -0.1196
  426PRO     BB 3809   8.662  16.062  33.358  0.0557  0.1733  0.1515
  426PRO    SC1 3810   8.522  16.238  33.513 -0.0938 -0.1253  0.1141
  427ASP     BB 3811   8.810  15.855  33.089 -0.1192 -0.0617  0.2575
  427ASP    SC1 3812   8.822  15.588  33.248 -0.1441 -0.0933 -0.2387
  428ASP     BB 3813   8.916  16.137  32.885  0.0172 -0.2498 -0.2528
  428ASP    SC1 3814   8.992  16.160  32.569  0.2271 -0.0339 -0.0308
  429PHE     BB 3815   9.054  16.426  33.005 -0.0811  0.0432  0.0024
  429PHE    SC1 3816   8.975  16.453  33.290 -0.1988 -0.0652  0.0445
  429PHE    SC2 3817   9.006  16.433  33.558  0.1735 -0.2772 -0.0064
  429PHE    SC3 3818   8.828  16.609  33.454  0.4770  0.2776  0.3645
  430THR     BB 3819   9.025  16.717  32.855 -0.0061 -0.1167 -0.0789
  430THR    SC1 3820   9.155  16.861  32.682  0.2175 -0.1512  0.0576
  431GLY     BB 3821   9.152  16.912  33.153 -0.0186  0.0153  0.3337
  432CYS     BB 3822   9.115  17.035  33.434 -0.2104 -0.2358 -0.1942
  432CYS    SC1 3823   9.262  17.328  33.408 -0.2305  0.0251  0.0387
  433VAL     BB 3824   9.240  17.010  33.781  0.0223 -0.3510  0.1974
  433VAL    SC1 3825   9.233  16.749  33.822  0.0405 -0.3097  0.4831
  434ILE     BB 3826   9.268  17.283  34.019 -0.1232  0.2680  0.0378
  434ILE    SC1 3827   9.153  17.507  33.839 -0.1361  0.1244 -0.1363
  435ALA     BB 3828   9.316  17.392  34.309  0.0457  0.2762  0.1009
  436TRP     BB 3829   9.343  17.548  34.577 -0.1140 -0.0770  0.2037
  436TRP    SC1 3830   9.339  17.851  34.567  0.0655 -0.0223 -0.1118
  436TRP    SC2 3831   9.293  18.040  34.754  0.0278 -0.2233  0.0854
  436TRP    SC3 3832   9.118  18.005  34.552 -0.0230 -0.1233  0.1112
  436TRP    SC4 3833   9.071  18.193  34.739  0.0252 -0.2132  0.2150
  437ASN     BB 3834   9.342  17.517  34.926  0.1463  0.0044  0.1733
  437ASN    SC1 3835   9.530  17.309  35.009  0.1595  0.2983  0.1419
  438SER     BB 3836   9.339  17.779  35.188  0.1067 -0.1318  0.4247
  438SER    SC1 3837   9.594  17.801  35.234 -0.2768 -0.0471  0.1933
  439ASN     BB 3838   9.076  17.605  35.343 -0.0048  0.1635 -0.3186
  439ASN    SC1 3839   9.210  17.318  35.428  0.1526 -0.2283  0.0404
  440ASN     BB 3840   8.892  17.798  35.361 -0.1144  0.0109 -0.1947
  440ASN    SC1 3841   8.931  18.129  35.257  0.2817  0.3319  0.0987
  441LEU     BB 3842   8.608  17.816  35.481  0.1816 -0.4898  0.1048
  441LEU    SC1 3843   8.456  18.143  35.510  0.4071 -0.2201  0.1360
  442ASP     BB 3844   8.512  17.535  35.624  0.0721 -0.1793  0.2093
  442ASP    SC1 3845   8.367  17.658  35.867 -0.1972 -0.1158  0.0971
  443SER     BB 3846   8.480  17.300  35.396 -0.0564 -0.0488 -0.1412
  443SER    SC1 3847   8.662  17.352  35.198 -0.1714  0.1091 -0.0556
  444LYS     BB 3848   8.257  17.080  35.469 -0.0029  0.0915 -0.1182
  444LYS    SC1 3849   8.276  17.105  35.780  0.1934  0.0727 -0.1352
  444LYS    SC2 3850   8.355  17.171  35.991  0.1204 -0.1067 -0.1820
  445VAL     BB 3851   8.165  16.769  35.409 -0.0903 -0.0359  0.1444
  445VAL    SC1 3852   8.285  16.601  35.243 -0.4255 -0.1202 -0.0212
  446GLY     BB 3853   7.983  16.587  35.616  0.3810 -0.0445  0.2642
  447GLY     BB 3854   7.826  16.419  35.545 -0.0357 -0.2517 -0.0071
  448ASN     BB 3855   7.524  16.418  35.488 -0.0008 -0.0633  0.0449
  448ASN    SC1 3856   7.323  16.511  35.221  0.1871 -0.2575 -0.0242
  449TYR     BB 3857   7.349  16.104  35.493 -0.0795 -0.0005  0.2339
  449TYR    SC1 3858   7.142  16.062  35.242 -0.0775  0.0842  0.3456
  449TYR    SC2 3859   6.906  15.935  35.206  0.0479 -0.1757  0.4126
  449TYR    SC3 3860   7.120  15.866  35.057  0.1620 -0.1594  0.5668
  450ASN     BB 3861   7.467  15.939  35.675  0.1015  0.2258 -0.2346
  450ASN    SC1 3862   7.421  15.865  36.004 -0.2556 -0.2197  0.2639
  451TYR     BB 3863   7.824  15.903  35.629  0.1620 -0.3302 -0.0388
  451TYR    SC1 3864   7.923  16.042  35.835 -0.4453  0.1417  0.0134
  451TYR    SC2 3865   8.120  16.196  35.939  0.1124 -0.2901 -0.3448
  451TYR    SC3 3866   7.941  16.078  36.102  0.1808  0.0608 -0.0015
  452LEU     BB 3867   7.967  15.637  35.503  0.1025 -0.0035 -0.0247
  452LEU    SC1 3868   7.864  15.415  35.697  0.2291 -0.0351  0.3130
  453TYR     BB 3869   8.104  15.608  35.244  0.1070  0.1031  0.1353
  453TYR    SC1 3870   8.208  15.893  35.187 -0.0284  0.0512 -0.2734
  453TYR    SC2 3871   8.288  16.103  35.038  0.0994  0.0709 -0.1791
  453TYR    SC3 3872   8.169  16.145  35.277 -0.1529  0.0406 -0.2959
  454ARG     BB 3873   8.149  15.368  35.008 -0.0391 -0.1795 -0.5217
  454ARG    SC1 3874   7.923  15.458  34.816 -0.1303 -0.2827  0.3285
  454ARG    SC2 3875   7.938  15.790  34.791  0.0193 -0.3338  0.0728
  455LEU     BB 3876   8.333  15.161  34.933  0.0992 -0.0342 -0.1898
  455LEU    SC1 3877   8.639  15.035  35.018  0.0578  0.0943 -0.0573
  456PHE     BB 3878   8.181  14.903  34.784 -0.0486  0.4691  0.1087
  456PHE    SC1 3879   7.893  14.955  34.775  0.0806 -0.0143  0.2520
  456PHE    SC2 3880   7.650  15.071  34.753 -0.0221 -0.2445  0.1345
  456PHE    SC3 3881   7.682  14.851  34.906  0.0753 -0.3130  0.0174
  457ARG     BB 3882   8.306  14.746  34.527  0.1878  0.0119  0.0129
  457ARG    SC1 3883   8.588  14.655  34.634 -0.0686  0.1321  0.3192
  457ARG    SC2 3884   8.907  14.632  34.635  0.0465 -0.3899  0.2500
  458LYS     BB 3885   8.176  14.763  34.294 -0.1604 -0.1645  0.1764
  458LYS    SC1 3886   8.217  14.571  34.066 -0.3072 -0.0514  0.1618
  458LYS    SC2 3887   8.304  14.386  33.896 -0.0218 -0.0382 -0.1398
  459SER     BB 3888   7.934  14.970  34.130 -0.1339  0.0720  0.1155
  459SER    SC1 3889   7.774  15.011  34.287 -0.0200 -0.2452 -0.3342
  460ASN     BB 3890   8.064  14.974  33.819 -0.1690 -0.3201 -0.0279
  460ASN    SC1 3891   8.031  14.753  33.663 -0.0892  0.0627  0.0306
  461LEU     BB 3892   8.196  15.220  33.734  0.0634 -0.0192  0.1274
  461LEU    SC1 3893   8.334  15.102  33.452  0.3955 -0.1491  0.0150
  462LYS     BB 3894   8.042  15.507  33.633 -0.0081 -0.0663  0.2416
  462LYS    SC1 3895   8.220  15.698  33.353 -0.1402  0.2195  0.0849
  462LYS    SC2 3896   8.308  15.701  33.114 -0.1207  0.0203 -0.1722
  463PRO     BB 3897   8.062  15.858  33.855  0.0623  0.1115  0.1692
  463PRO    SC1 3898   8.327  15.984  33.879  0.2632  0.0278  0.1570
  464PHE     BB 3899   7.842  15.915  34.004  0.1319  0.0828  0.1490
  464PHE    SC1 3900   7.643  16.149  33.925  0.0731  0.0636 -0.0224
  464PHE    SC2 3901   7.555  16.327  33.742 -0.0330 -0.0536 -0.0868
  464PHE    SC3 3902   7.451  16.327  33.991  0.2621  0.2463  0.0433
  465GLU     BB 3903   7.856  15.990  34.305  0.0255 -0.1553  0.0801
  465GLU    SC1 3904   8.164  15.834  34.384  0.0416 -0.1985  0.3619
  466ARG     BB 3905   7.664  16.131  34.462  0.0606  0.1966  0.0644
  466ARG    SC1 3906   7.675  16.453  34.537  0.0636 -0.2929  0.1812
  466ARG    SC2 3907   7.424  16.683  34.681 -0.0577  0.0994  0.3676
  467ASP     BB 3908   7.434  16.007  34.650 -0.1357  0.3237 -0.1981
  467ASP    SC1 3909   7.298  16.220  34.800  0.1299 -0.0652 -0.0983
  468ILE     BB 3910   7.499  15.722  34.673 -0.0809  0.2820  0.0964
  468ILE    SC1 3911   7.392  15.491  34.850  0.1223  0.3469  0.3092
  469SER     BB 3912   7.741  15.513  34.375 -0.0743  0.1709  0.1980
  469SER    SC1 3913   7.870  15.476  34.153  0.0096  0.3135  0.2873
  470THR     BB 3914   7.414  15.353  34.224 -0.1915  0.0284 -0.3166
  470THR    SC1 3915   7.230  15.374  34.406  0.0190 -0.0978 -0.0825
  471GLU     BB 3916   7.508  15.229  33.889 -0.4076 -0.0425 -0.3725
  471GLU    SC1 3917   7.551  15.546  33.729 -0.0122  0.0260 -0.0402
  472ILE     BB 3918   7.468  14.938  33.915  0.1573  0.0379  0.1014
  472ILE    SC1 3919   7.591  14.729  33.721 -0.0888 -0.0241  0.0089
  473TYR     BB 3920   7.266  14.713  34.095 -0.3341 -0.2395  0.0372
  473TYR    SC1 3921   7.286  14.782  34.380  0.2110  0.2911  0.2814
  473TYR    SC2 3922   7.248  14.938  34.597  0.0009  0.2809  0.2534
  473TYR    SC3 3923   7.329  14.682  34.627  0.1400  0.3304  0.3093
  474GLN     BB 3924   7.119  14.499  34.004  0.1202 -0.1551  0.2741
  474GLN    SC1 3925   7.311  14.357  33.681  0.2390  0.2147 -0.1769
  475ALA     BB 3926   6.930  14.289  34.010  0.1333  0.2636 -0.1475
  476GLY     BB 3927   6.882  14.038  34.069 -0.0008 -0.2586  0.1632
  477SER     BB 3928   6.697  13.931  34.304 -0.2665  0.1983 -0.1302
  477SER    SC1 3929   6.637  13.719  34.347  0.2041  0.2010 -0.2503
  478THR     BB 3930   6.696  14.265  34.452  0.0138  0.0116  0.0396
  478THR    SC1 3931   6.472  14.316  34.574 -0.0361 -0.1770  0.0309
  479PRO     BB 3932   6.989  14.296  34.486  0.1712  0.2202 -0.0356
  479PRO    SC1 3933   7.017  14.358  34.754  0.3084  0.3767 -0.2633
  480CYS     BB 3934   7.282  14.213  34.350  0.0664  0.0342 -0.0408
  480CYS    SC1 3935   7.447  14.168  34.593 -0.0895 -0.0151 -0.0834
  481ASN     BB 3936   7.411  14.051  34.106  0.0982  0.0465 -0.3159
  481ASN    SC1 3937   7.322  13.893  33.832 -0.1883  0.1556  0.1457
  482GLY     BB 3938   7.701  13.951  34.229  0.0781  0.0537 -0.0044
  483VAL     BB 3939   7.897  13.834  33.978 -0.2020  0.0451 -0.0660
  483VAL    SC1 3940   7.735  13.653  33.873  0.1984 -0.2843 -0.1390
  484GLU     BB 3941   8.153  13.903  33.975  0.2419 -0.0351  0.1441
  484GLU    SC1 3942   8.291  13.949  33.585  0.2682 -0.1268 -0.0525
  485GLY     BB 3943   8.308  13.731  34.262 -0.1770 -0.1933  0.0985
  486PHE     BB 3944   8.086  13.679  34.446  0.1940  0.1704  0.0548
  486PHE    SC1 3945   7.815  13.544  34.420  0.0394 -0.2113 -0.0021
  486PHE    SC2 3946   7.588  13.561  34.565 -0.0836  0.2825 -0.2310
  486PHE    SC3 3947   7.581  13.465  34.313  0.0851 -0.3193 -0.0231
  487ASN     BB 3948   8.050  13.967  34.650  0.2517 -0.2685 -0.1438
  487ASN    SC1 3949   8.078  14.175  34.405 -0.0264  0.0994 -0.0673
  488CYS     BB 3950   7.840  13.901  34.817 -0.2945  0.1022  0.0283
  488CYS    SC1 3951   7.602  14.025  34.707 -0.2286  0.0289  0.1694
  489TYR     BB 3952   7.996  13.898  35.124  0.1359 -0.2124 -0.0842
  489TYR    SC1 3953   8.270  13.931  35.217  0.1442 -0.4139  0.3744
  489TYR    SC2 3954   8.523  14.023  35.234  0.1304 -0.2682 -0.0759
  489TYR    SC3 3955   8.473  13.758  35.257  0.3339 -0.3081 -0.0756
  490PHE     BB 3956   7.788  14.054  35.296  0.1758 -0.2440  0.0741
  490PHE    SC1 3957   7.618  14.224  35.128  0.2536 -0.2394 -0.4310
  490PHE    SC2 3958   7.520  14.452  35.023  0.3853  0.0459  0.0338
  490PHE    SC3 3959   7.352  14.261  35.112  0.2717  0.0459 -0.1754
  491PRO     BB 3960   7.797  14.070  35.586  0.0595  0.1341 -0.0282
  491PRO    SC1 3961   8.053  13.880  35.642  0.1058  0.0749  0.2999
  492LEU     BB 3962   7.728  14.439  35.587 -0.0562 -0.0283 -0.2088
  492LEU    SC1 3963   7.408  14.417  35.574 -0.2619 -0.2832 -0.0338
  493GLN     BB 3964   7.958  14.565  35.322 -0.0334  0.3338  0.2290
  493GLN    SC1 3965   8.229  14.303  35.490  0.1878 -0.1106  0.0581
  494SER     BB 3966   8.257  14.779  35.261  0.2885 -0.3285  0.0663
  494SER    SC1 3967   8.470  14.658  35.279 -0.1991 -0.1567  0.1599
  495TYR     BB 3968   8.170  15.062  35.392 -0.0161 -0.0628 -0.1936
  495TYR    SC1 3969   7.894  15.030  35.342 -0.0740  0.1396 -0.1628
  495TYR    SC2 3970   7.631  14.972  35.362 -0.0345 -0.0217 -0.1019
  495TYR    SC3 3971   7.711  15.190  35.225 -0.1948 -0.0259 -0.2039
  496GLY     BB 3972   8.279  15.172  35.586 -0.0725  0.0015 -0.0012
  497PHE     BB 3973   8.470  15.326  35.729  0.0313 -0.1155  0.0271
  497PHE    SC1 3974   8.346  15.605  35.783  0.0405 -0.1657  0.0784
  497PHE    SC2 3975   8.368  15.865  35.714 -0.5604 -0.1259 -0.0232
  497PHE    SC3 3976   8.284  15.799  35.961 -0.2213 -0.2368  0.0687
  498GLN     BB 3977   8.697  15.351  36.022 -0.2487  0.2276 -0.3453
  498GLN    SC1 3978   8.686  15.005  36.180 -0.0159 -0.0828 -0.2593
  499PRO     BB 3979   8.763  15.577  36.197 -0.2368 -0.4476 -0.2100
  499PRO    SC1 3980   8.637  15.847  36.324  0.2949  0.3423  0.0136
  500THR     BB 3981   8.971  15.762  35.907  0.1559 -0.2342  0.0437
  500THR    SC1 3982   8.878  15.720  35.668  0.0248  0.2161  0.0058
  501ASN     BB 3983   9.315  15.511  35.820 -0.1916 -0.4422  0.0629
  501ASN    SC1 3984   9.169  15.299  35.902  0.3188  0.1569 -0.0836
  502GLY     BB 3985   9.449  15.744  35.681 -0.2905 -0.0931 -0.3371
  503VAL     BB 3986   9.373  16.088  35.802  0.2914  0.1103  0.0550
  503VAL    SC1 3987   9.316  16.183  36.043  0.2638  0.2657 -0.0112
  504GLY     BB 3988   9.178  16.192  35.564  0.0918 -0.0845  0.1256
  505TYR     BB 3989   8.980  16.422  35.541  0.1838  0.0913 -0.3833
  505TYR    SC1 3990   8.746  16.282  35.492 -0.2633  0.3665 -0.2434
  505TYR    SC2 3991   8.481  16.269  35.540 -0.2620  0.0741 -0.3006
  505TYR    SC3 3992   8.597  16.093  35.370  0.0261 -0.0338 -0.0031
  506GLN     BB 3993   9.133  16.731  35.534 -0.1290  0.0046  0.0323
  506GLN    SC1 3994   9.375  16.597  35.819 -0.0099 -0.1407  0.1634
  507PRO     BB 3995   8.979  16.901  35.306  0.2919  0.4902  0.0808
  507PRO    SC1 3996   8.689  16.856  35.289 -0.0830  0.0571 -0.2103
  508TYR     BB 3997   9.079  17.042  34.963 -0.0281  0.2554  0.2559
  508TYR    SC1 3998   9.295  16.853  34.787 -0.0543 -0.2897  0.0025
  508TYR    SC2 3999   9.312  16.645  34.616  0.0932 -0.2520 -0.0297
  508TYR    SC3 4000   9.537  16.766  34.705  0.0106 -0.1430  0.0340
  509ARG     BB 4001   8.979  17.218  34.686 -0.1466 -0.0538  0.2128
  509ARG    SC1 4002   8.829  17.451  34.739  0.1211  0.1841 -0.2581
  509ARG    SC2 4003   8.913  17.680  34.887  0.0139  0.3824 -0.0670
  510VAL     BB 4004   8.883  17.128  34.367 -0.0882 -0.2013 -0.1717
  510VAL    SC1 4005   9.040  16.939  34.267 -0.1463 -0.1623 -0.3394
  511VAL     BB 4006   8.764  17.390  34.136  0.0741  0.2340 -0.2334
  511VAL    SC1 4007   8.862  17.632  34.179 -0.0178  0.1854  0.3114
  512VAL     BB 4008   8.720  17.279  33.761 -0.0788 -0.1102 -0.3870
  512VAL    SC1 4009   8.750  17.016  33.785 -0.0233 -0.0786 -0.0515
  513LEU     BB 4010   8.775  17.440  33.500  0.0654 -0.1842  0.0280
  513LEU    SC1 4011   8.662  17.732  33.640  0.1464  0.1195  0.1036
  514SER     BB 4012   8.735  17.253  33.151 -0.2611 -0.0236  0.2111
  514SER    SC1 4013   8.626  17.065  33.253  0.1209  0.1173  0.0377
  515PHE     BB 4014   8.924  17.288  32.871 -0.1140  0.2612  0.3911
  515PHE    SC1 4015   9.226  17.369  32.764 -0.1492  0.3304  0.0730
  515PHE    SC2 4016   9.435  17.537  32.731  0.0327  0.0787 -0.1002
  515PHE    SC3 4017   9.473  17.271  32.714 -0.2540  0.0169  0.1514
  516GLU     BB 4018   8.689  17.090  32.662 -0.0716  0.1717 -0.3879
  516GLU    SC1 4019   8.377  16.904  32.815  0.0777 -0.2813 -0.1902
  517LEU     BB 4020   8.508  17.180  32.410 -0.1729  0.0379  0.0897
  517LEU    SC1 4021   8.207  17.118  32.385  0.2169  0.3051  0.0409
  518LEU     BB 4022   8.592  16.916  32.202  0.1241  0.4066 -0.2108
  518LEU    SC1 4023   8.451  16.651  32.136  0.2905  0.0853  0.2469
  519HIS     BB 4024   8.888  16.844  32.226  0.2582 -0.3655 -0.0388
  519HIS    SC1 4025   9.075  17.087  32.259 -0.1303  0.0676 -0.0881
  519HIS    SC2 4026   9.279  17.254  32.318 -0.0925 -0.0706  0.1852
  519HIS    SC3 4027   9.024  17.333  32.358 -0.0754 -0.0687  0.2946
  520ALA     BB 4028   9.042  16.668  31.950 -0.2391 -0.0279  0.2010
  521PRO     BB 4029   8.844  16.749  31.734  0.4236  0.0095 -0.1893
  521PRO    SC1 4030   8.661  16.533  31.655  0.0125 -0.0373 -0.1934
  522ALA     BB 4031   8.834  17.007  31.661  0.1438 -0.1863  0.1413
  523THR     BB 4032   8.928  17.312  31.832  0.3210  0.2359  0.1762
  523THR    SC1 4033   8.723  17.422  31.946 -0.1276 -0.1442 -0.2205
  524VAL     BB 4034   9.086  17.516  31.555 -0.1122 -0.0325 -0.3729
  524VAL    SC1 4035   8.987  17.521  31.310 -0.1927  0.1150 -0.3388
  525CYS     BB 4036   9.344  17.651  31.755 -0.1030 -0.1951 -0.1104
  525CYS    SC1 4037   9.220  17.659  32.032 -0.1560 -0.1554  0.1684
  526GLY     BB 4038   9.627  17.700  31.709  0.2732  0.1328 -0.2759
  527PRO     BB 4039   9.722  18.020  31.849 -0.2826  0.2121 -0.4553
  527PRO    SC1 4040   9.574  18.052  32.098  0.0658 -0.0623  0.1277
  528LYS     BB 4041   9.952  18.235  31.745  0.1024  0.4031 -0.4356
  528LYS    SC1 4042  10.206  18.053  31.578  0.0985  0.0751  0.0876
  528LYS    SC2 4043  10.118  17.901  31.424 -0.1614  0.0888 -0.2983
  529LYS     BB 4044   9.885  18.529  31.768 -0.1280  0.0558  0.1470
  529LYS    SC1 4045   9.794  18.563  32.088 -0.1890  0.3600  0.0298
  529LYS    SC2 4046   9.699  18.545  32.261 -0.0866 -0.0595  0.0322
  530SER     BB 4047   9.748  18.745  31.568 -0.0546 -0.0768 -0.2903
  530SER    SC1 4048   9.826  18.834  31.361  0.1859  0.0658  0.1331
  531THR     BB 4049   9.883  19.079  31.792 -0.0738  0.0470  0.1578
  531THR    SC1 4050  10.102  18.982  31.892 -0.0259 -0.1889 -0.1606
  532ASN     BB 4051   9.714  19.284  31.619 -0.1064 -0.1973 -0.1305
  532ASN    SC1 4052   9.824  19.586  31.649  0.3773  0.1964  0.0578
  533LEU     BB 4053   9.606  19.292  31.290 -0.1587 -0.0064 -0.2430
  533LEU    SC1 4054   9.446  19.550  31.269  0.0697  0.1094 -0.0511
  534VAL     BB 4055   9.605  19.151  31.075  0.2655 -0.2622  0.1661
  534VAL    SC1 4056   9.499  18.932  30.970 -0.0992  0.0522 -0.1552
  535LYS     BB 4057   9.945  19.115  30.861 -0.2559  0.2359 -0.1477
  535LYS    SC1 4058  10.092  18.883  30.958  0.0787  0.2690 -0.2473
  535LYS    SC2 4059  10.322  18.764  31.066 -0.1643  0.0594  0.2419
  536ASN     BB 4060   9.806  18.977  30.556 -0.0300  0.2116 -0.0714
  536ASN    SC1 4061   9.553  19.159  30.553  0.0904  0.3300  0.0829
  537LYS     BB 4062   9.955  18.773  30.487  0.0315  0.2418  0.4831
  537LYS    SC1 4063  10.171  18.897  30.223  0.1739  0.2455 -0.1297
  537LYS    SC2 4064  10.212  19.097  30.090 -0.1885  0.1163 -0.1774
  538CYS     BB 4065   9.880  18.500  30.371  0.1418 -0.0098 -0.1062
  538CYS    SC1 4066  10.062  18.392  30.182  0.0950  0.2554 -0.0912
  539VAL     BB 4067   9.723  18.341  30.674  0.1641 -0.1416  0.2070
  539VAL    SC1 4068   9.771  18.528  30.855 -0.0778  0.1350 -0.0052
  540ASN     BB 4069   9.685  18.057  30.837  0.4401 -0.2535 -0.2812
  540ASN    SC1 4070   9.940  17.933  30.932 -0.0712 -0.1325 -0.1295
  541PHE     BB 4071   9.439  17.867  31.006 -0.3939 -0.0844  0.0118
  541PHE    SC1 4072   9.143  17.800  30.918 -0.1335  0.3170 -0.0964
  541PHE    SC2 4073   9.031  17.718  30.686 -0.0105  0.2601 -0.1367
  541PHE    SC3 4074   8.881  17.737  30.910 -0.0060 -0.2794 -0.0742
  542ASN     BB 4075   9.480  17.541  31.219  0.1596  0.0284  0.0011
  542ASN    SC1 4076   9.820  17.585  31.221  0.1041  0.0418  0.1904
  543PHE     BB 4077   9.510  17.307  31.434  0.0785  0.1624  0.4925
  543PHE    SC1 4078   9.332  17.082  31.438 -0.2165  0.1821  0.0088
  543PHE    SC2 4079   9.147  16.945  31.297 -0.0841  0.0303 -0.0202
  543PHE    SC3 4080   9.299  16.817  31.481 -0.0253  0.1584  0.0209
  544ASN     BB 4081   9.716  17.116  31.125 -0.1071  0.1338 -0.2114
  544ASN    SC1 4082  10.024  17.101  31.058 -0.0676 -0.0297 -0.0937
  545GLY     BB 4083   9.504  17.103  30.911  0.0522  0.0266  0.1874
  546LEU     BB 4084   9.288  17.306  30.779  0.1058 -0.0521 -0.1533
  546LEU    SC1 4085   9.026  17.226  30.901  0.0305  0.4584 -0.1957
  547THR     BB 4086   9.588  17.537  30.685 -0.0167  0.2484 -0.0123
  547THR    SC1 4087   9.830  17.466  30.744 -0.0990  0.0529  0.0990
  548GLY     BB 4088   9.483  17.733  30.522 -0.1341 -0.0476 -0.0575
  549THR     BB 4089   9.664  17.996  30.353 -0.0188  0.0412  0.0124
  549THR    SC1 4090   9.917  17.947  30.390 -0.0323 -0.0260  0.0170
  550GLY     BB 4091   9.560  18.183  30.200  0.2944 -0.2331  0.1737
  551VAL     BB 4092   9.507  18.234  29.882  0.2375 -0.4108 -0.3535
  551VAL    SC1 4093   9.725  18.332  29.768  0.0628 -0.0780 -0.4148
  552LEU     BB 4094   9.195  18.182  29.730  0.1486  0.2341 -0.3534
  552LEU    SC1 4095   9.220  17.994  29.521 -0.0272 -0.1523  0.0628
  553THR     BB 4096   8.829  18.283  29.686  0.2438  0.0926  0.1565
  553THR    SC1 4097   8.739  18.519  29.748  0.0411  0.2034 -0.4884
  554GLU     BB 4098   8.593  18.083  29.622 -0.0666  0.0065  0.0496
  554GLU    SC1 4099   8.660  18.056  29.234  0.0650  0.4167  0.0016
  555SER     BB 4100   8.600  17.754  29.652  0.1892  0.0646  0.1387
  555SER    SC1 4101   8.766  17.615  29.486 -0.2827  0.0024  0.0284
  556ASN     BB 4102   8.288  17.657  29.773  0.2445  0.1062 -0.0041
  556ASN    SC1 4103   8.126  17.871  29.656  0.0363 -0.0587  0.2998
  557LYS     BB 4104   8.260  17.364  29.940  0.1475  0.1674  0.4915
  557LYS    SC1 4105   8.390  17.145  29.747 -0.3962  0.0726 -0.0587
  557LYS    SC2 4106   8.389  17.183  29.482 -0.1171 -0.0415 -0.1400
  558LYS     BB 4107   7.996  17.436  30.132  0.0869  0.1063  0.1425
  558LYS    SC1 4108   7.929  17.748  30.094  0.1249  0.2176 -0.0520
  558LYS    SC2 4109   7.831  18.023  30.106  0.0388  0.2776 -0.1458
  559PHE     BB 4110   7.811  17.347  30.420  0.0343  0.1092  0.0440
  559PHE    SC1 4111   7.791  17.604  30.578 -0.1262 -0.1963  0.1780
  559PHE    SC2 4112   7.729  17.790  30.764 -0.1412 -0.1985  0.1753
  559PHE    SC3 4113   7.619  17.803  30.518  0.1694  0.0264  0.0424
  560LEU     BB 4114   7.780  17.087  30.650 -0.0463  0.1340  0.1028
  560LEU    SC1 4115   7.841  17.248  30.900 -0.0902 -0.0189 -0.0242
  561PRO     BB 4116   7.973  16.768  30.734 -0.0452  0.1803 -0.0886
  561PRO    SC1 4117   8.057  16.765  30.996 -0.1082 -0.1873  0.0124
  562PHE     BB 4118   7.973  16.624  30.493 -0.0225  0.0617 -0.0229
  562PHE    SC1 4119   7.796  16.352  30.452  0.0616 -0.0659  0.2547
  562PHE    SC2 4120   7.594  16.173  30.449  0.0911 -0.1008  0.3394
  562PHE    SC3 4121   7.850  16.088  30.446  0.1132 -0.0550 -0.2655
  563GLN     BB 4122   7.815  16.790  30.247 -0.1890 -0.1582  0.0846
  563GLN    SC1 4123   7.542  17.026  30.202  0.0549 -0.0668  0.0067
  564GLN     BB 4124   8.038  16.938  30.099 -0.1089  0.1127  0.0594
  564GLN    SC1 4125   8.121  16.697  29.835 -0.0024 -0.2265  0.1981
  565PHE     BB 4126   8.323  17.014  30.295  0.1814 -0.0034 -0.4203
  565PHE    SC1 4127   8.237  17.151  30.556  0.0338 -0.2820  0.1038
  565PHE    SC2 4128   8.328  17.113  30.807  0.2665 -0.2338  0.0288
  565PHE    SC3 4129   8.266  17.362  30.722 -0.1904 -0.2946  0.1616
  566GLY     BB 4130   8.584  17.002  30.182  0.1233 -0.1511  0.0725
  567ARG     BB 4131   8.869  16.820  30.283  0.2018 -0.0802  0.0222
  567ARG    SC1 4132   9.043  17.084  30.392 -0.1417 -0.2224 -0.0868
  567ARG    SC2 4133   9.175  17.337  30.309  0.2042  0.0719 -0.0938
  568ASP     BB 4134   8.941  16.574  30.389 -0.0415 -0.1935  0.0819
  568ASP    SC1 4135   8.850  16.326  30.236  0.0865  0.1312  0.2935
  569ILE     BB 4136   9.051  16.629  30.718  0.1409  0.1236 -0.0262
  569ILE    SC1 4137   8.936  16.359  30.816  0.3262  0.1351  0.2316
  570ALA     BB 4138   9.272  16.755  30.671 -0.1620  0.1314 -0.0137
  571ASP     BB 4139   9.416  16.686  30.347 -0.1837 -0.2364  0.3096
  571ASP    SC1 4140   9.704  16.518  30.286 -0.0714 -0.0489  0.0717
  572THR     BB 4141   9.300  16.607  30.038  0.3864  0.0090 -0.1192
  572THR    SC1 4142   9.279  16.358  29.966  0.1413 -0.0920  0.2743
  573THR     BB 4143   9.227  16.920  29.910  0.0722 -0.1745 -0.3991
  573THR    SC1 4144   9.435  17.068  29.959 -0.0856 -0.1275  0.2114
  574ASP     BB 4145   8.921  17.176  29.853 -0.1189 -0.2756  0.0584
  574ASP    SC1 4146   8.879  17.018  29.581  0.1249 -0.1146  0.1767
  575ALA     BB 4147   8.766  17.439  30.016 -0.1345  0.2951  0.0533
  576VAL     BB 4148   8.602  17.500  30.351  0.3491  0.1093 -0.1535
  576VAL    SC1 4149   8.707  17.386  30.566 -0.0616 -0.2739 -0.1410
  577ARG     BB 4150   8.349  17.745  30.378 -0.0428  0.2243  0.0766
  577ARG    SC1 4151   8.380  17.933  30.155 -0.4060 -0.0929  0.0784
  577ARG    SC2 4152   8.506  18.228  30.121 -0.2652  0.1763  0.0160
  578ASP     BB 4153   8.228  17.869  30.645 -0.3398 -0.1743 -0.0445
  578ASP    SC1 4154   8.092  18.152  30.480  0.1443  0.2112 -0.4287
  579PRO     BB 4155   8.257  17.948  30.905  0.1875  0.1293  0.0475
  579PRO    SC1 4156   8.186  17.749  31.098  0.2149  0.0071  0.2863
  580GLN     BB 4157   8.503  18.088  31.029 -0.0570 -0.0486 -0.0569
  580GLN    SC1 4158   8.581  17.993  31.384 -0.1179 -0.1227 -0.1050
  581THR     BB 4159   8.715  18.187  30.778 -0.1631  0.0566 -0.0921
  581THR    SC1 4160   8.684  18.076  30.545  0.0346 -0.0377 -0.0752
  582LEU     BB 4161   8.808  18.488  30.806 -0.1534  0.2056  0.0201
  582LEU    SC1 4162   8.725  18.600  31.080  0.2192  0.1337  0.1731
  583GLU     BB 4163   8.730  18.611  30.478 -0.0033  0.1071 -0.0449
  583GLU    SC1 4164   8.359  18.620  30.350  0.1037  0.2035 -0.3232
  584ILE     BB 4165   8.894  18.515  30.278 -0.1047 -0.1486 -0.5026
  584ILE    SC1 4166   8.984  18.727  30.070  0.2129  0.2191 -0.0131
  585LEU     BB 4167   9.104  18.243  30.328 -0.2796  0.1455  0.1444
  585LEU    SC1 4168   9.233  18.154  30.610 -0.4787 -0.2651  0.1859
  586ASP     BB 4169   9.112  17.920  30.199 -0.2255 -0.0710 -0.2426
  586ASP    SC1 4170   8.860  17.896  30.040  0.2640  0.0669  0.0538
  587ILE     BB 4171   9.358  17.733  30.037  0.1303  0.2845 -0.1227
  587ILE    SC1 4172   9.228  17.571  29.807 -0.0090  0.3663 -0.1027
  588THR     BB 4173   9.704  17.696  29.989 -0.2699 -0.1170 -0.0516
  588THR    SC1 4174   9.733  17.525  30.182  0.0642  0.1829  0.1773
  589PRO     BB 4175   9.816  17.800  29.809 -0.0010  0.1095  0.1562
  589PRO    SC1 4176   9.663  17.835  29.517  0.1206  0.1215 -0.3196
  590CYS     BB 4177  10.126  17.969  29.919 -0.5778  0.1913  0.0677
  590CYS    SC1 4178  10.172  18.223  30.052  0.0166  0.0176  0.1403
  591SER     BB 4179  10.281  17.751  30.034  0.2034 -0.1337  0.2549
  591SER    SC1 4180  10.549  17.778  30.096 -0.1327 -0.1097 -0.0330
  592PHE     BB 4181  10.200  17.452  29.884 -0.1012  0.4993  0.0719
  592PHE    SC1 4182   9.976  17.362  29.701 -0.1632  0.0171 -0.0484
  592PHE    SC2 4183   9.876  17.386  29.452 -0.1466  0.0011 -0.0566
  592PHE    SC3 4184   9.712  17.324  29.657 -0.1783  0.1170 -0.0461
  593GLY     BB 4185  10.460  17.385  29.592  0.1338  0.0675  0.1214
  594GLY     BB 4186  10.519  17.175  29.337 -0.0789  0.2725 -0.1377
  595VAL     BB 4187  10.655  17.138  29.063 -0.0060  0.0098 -0.1496
  595VAL    SC1 4188  10.711  17.387  28.995 -0.0973  0.0958  0.0778
  596SER     BB 4189  10.906  16.912  28.846  0.1644 -0.1731 -0.0817
  596SER    SC1 4190  10.777  16.723  28.774 -0.1404 -0.3181 -0.0931
  597VAL     BB 4191  11.241  17.115  28.798 -0.1802 -0.0404  0.3162
  597VAL    SC1 4192  11.201  17.334  28.943  0.1128  0.0399  0.2822
  598ILE     BB 4193  11.409  17.081  28.492 -0.0224 -0.0291 -0.0849
  598ILE    SC1 4194  11.200  16.879  28.383 -0.1456 -0.0726  0.2219
  599THR     BB 4195  11.650  17.227  28.327 -0.1421 -0.1937 -0.0320
  599THR    SC1 4196  11.559  17.337  28.109  0.0281 -0.1297 -0.0726
  600PRO     BB 4197  11.869  17.379  28.512 -0.4915 -0.1593  0.2499
  600PRO    SC1 4198  11.762  17.299  28.786  0.0205 -0.3412  0.2813
  601GLY     BB 4199  11.875  17.649  28.409 -0.0349 -0.1196  0.2355
  602THR     BB 4200  12.155  17.829  28.337  0.0998  0.1941 -0.1758
  602THR    SC1 4201  12.355  17.666  28.306  0.0292  0.0237  0.2075
  603ASN     BB 4202  12.071  18.115  28.264 -0.2351  0.3092  0.0780
  603ASN    SC1 4203  12.039  18.337  28.408  0.0706 -0.2087 -0.0744
  604THR     BB 4204  11.756  18.109  28.098  0.0224 -0.1195  0.0611
  604THR    SC1 4205  11.627  17.889  28.048  0.0239 -0.1264  0.0877
  605SER     BB 4206  11.626  18.452  28.095  0.0398 -0.1321  0.0830
  605SER    SC1 4207  11.815  18.637  28.117  0.1182  0.2254  0.1145
  606ASN     BB 4208  11.310  18.481  28.158 -0.0722  0.1801  0.0771
  606ASN    SC1 4209  11.069  18.679  28.154  0.1710  0.4985  0.0012
  607GLN     BB 4210  11.230  18.195  28.308 -0.1274  0.2464 -0.0494
  607GLN    SC1 4211  11.524  18.131  28.525  0.0119  0.0932  0.0760
  608VAL     BB 4212  11.135  17.931  28.232  0.1765  0.1863 -0.0926
  608VAL    SC1 4213  11.167  17.809  28.000  0.0161 -0.0049 -0.0179
  609ALA     BB 4214  10.795  17.926  28.241  0.1493  0.3115 -0.2765
  610VAL     BB 4215  10.620  17.593  28.124 -0.1589 -0.4942 -0.3460
  610VAL    SC1 4216  10.790  17.511  27.938  0.2250 -0.3962 -0.0521
  611LEU     BB 4217  10.434  17.359  28.239  0.1667 -0.2592  0.1922
  611LEU    SC1 4218  10.464  17.154  27.983 -0.1769 -0.0225 -0.1933
  612TYR     BB 4219  10.497  17.118  28.556  0.0086  0.1974  0.0703
  612TYR    SC1 4220  10.778  17.250  28.539  0.1485 -0.0729  0.4816
  612TYR    SC2 4221  10.982  17.333  28.382 -0.1915  0.1093  0.1175
  612TYR    SC3 4222  10.860  17.508  28.548 -0.1750  0.0460  0.1975
  613GLN     BB 4223  10.285  16.867  28.662  0.0519 -0.1376 -0.0562
  613GLN    SC1 4224  10.250  16.826  28.265  0.3256 -0.3231  0.0349
  614ASP     BB 4225  10.121  16.947  28.901  0.0950 -0.2368  0.2406
  614ASP    SC1 4226   9.950  16.713  29.019 -0.1318  0.0320  0.1065
  615VAL     BB 4227  10.128  17.354  28.784  0.2286 -0.0240  0.2317
  615VAL    SC1 4228  10.183  17.503  28.996  0.1229  0.2704  0.0599
  616ASN     BB 4229   9.980  17.303  28.529  0.0494 -0.2597  0.1032
  616ASN    SC1 4230   9.827  17.053  28.507  0.1201  0.1031  0.1600
  617CYS     BB 4231   9.938  17.569  28.359  0.0044 -0.0429 -0.0715
  617CYS    SC1 4232  10.070  17.669  28.128 -0.0675  0.0374  0.2928
  618THR     BB 4233   9.867  17.851  28.553  0.3073  0.0317  0.1880
  618THR    SC1 4234   9.825  18.059  28.402  0.1275 -0.2786 -0.2084
  619GLU     BB 4235  10.002  17.892  28.811 -0.2224 -0.0224 -0.2097
  619GLU    SC1 4236   9.904  18.247  28.936  0.1390 -0.2122 -0.0332
  620VAL     BB 4237   9.790  17.775  29.077 -0.0308 -0.4914 -0.1021
  620VAL    SC1 4238   9.549  17.864  29.015  0.0228  0.0680  0.4053
  621PRO     BB 4239  10.045  17.977  29.300  0.1929  0.0143 -0.0158
  621PRO    SC1 4240  10.170  17.756  29.444 -0.3175 -0.2342  0.0853
  622VAL     BB 4241  10.182  18.275  29.407 -0.0093  0.2024 -0.0250
  622VAL    SC1 4242   9.975  18.433  29.359 -0.3034 -0.1965 -0.1286
  623ALA     BB 4243  10.414  18.315  29.600  0.1422 -0.1061  0.0508
  624ILE     BB 4244  10.577  18.098  29.701  0.0664  0.1256 -0.0528
  624ILE    SC1 4245  10.677  17.865  29.522  0.1203 -0.0080  0.1478
  625HIS     BB 4246  10.849  18.189  30.011  0.1884  0.5541  0.1033
  625HIS    SC1 4247  10.641  18.405  30.100 -0.3519 -0.0955  0.0698
  625HIS    SC2 4248  10.550  18.620  29.965  0.1023  0.0271 -0.0578
  625HIS    SC3 4249  10.551  18.621  30.235 -0.1196  0.0843 -0.0557
  626ALA     BB 4250  11.136  18.203  30.000 -0.0124 -0.0470  0.0830
  627ASP     BB 4251  11.195  18.381  30.294  0.0719  0.2290  0.3161
  627ASP    SC1 4252  11.376  18.183  30.459  0.1529  0.1142  0.3090
  628GLN     BB 4253  11.042  18.732  30.304 -0.0247 -0.2204  0.2323
  628GLN    SC1 4254  10.892  18.649  30.673  0.0993  0.1845 -0.5365
  629LEU     BB 4255  11.046  18.759  30.012 -0.0709 -0.0073  0.0517
  629LEU    SC1 4256  11.320  18.828  29.866 -0.1326 -0.2200  0.3785
  630THR     BB 4257  10.870  19.015  29.878  0.3786 -0.0776  0.1790
  630THR    SC1 4258  10.698  19.125  30.039  0.0948  0.0412 -0.1912
  631PRO     BB 4259  10.911  18.978  29.607  0.1120 -0.3160  0.3575
  631PRO    SC1 4260  11.152  19.079  29.493 -0.1044  0.1368 -0.0251
  632THR     BB 4261  10.786  18.637  29.458  0.0269  0.0759 -0.1102
  632THR    SC1 4262  10.908  18.448  29.588 -0.0066  0.0864 -0.0629
  633TRP     BB 4263  10.540  18.646  29.228 -0.1697  0.1213 -0.0462
  633TRP    SC1 4264  10.530  18.397  29.063  0.1574 -0.0125  0.0157
  633TRP    SC2 4265  10.432  18.166  28.962  0.0671  0.0711 -0.0909
  633TRP    SC3 4266  10.601  18.161  29.173 -0.4924 -0.0617  0.3823
  633TRP    SC4 4267  10.497  17.931  29.077 -0.4055  0.0165  0.0904
  634ARG     BB 4268  10.503  18.939  29.174  0.2120 -0.0174 -0.0038
  634ARG    SC1 4269  10.178  18.990  29.207  0.2444  0.0849  0.0054
  634ARG    SC2 4270  10.045  18.788  28.971  0.5944 -0.1307  0.1408
  635VAL     BB 4271  10.770  19.061  28.999  0.0661  0.0512 -0.1594
  635VAL    SC1 4272  10.778  19.283  29.144 -0.4569 -0.0659  0.0727
  636TYR     BB 4273  10.953  18.748  28.992  0.1318 -0.0024  0.0126
  636TYR    SC1 4274  11.222  18.781  29.139  0.0162 -0.1358  0.0849
  636TYR    SC2 4275  11.466  18.859  29.056  0.0282 -0.2509  0.0090
  636TYR    SC3 4276  11.435  18.751  29.301  0.0934 -0.4404 -0.0641
  637SER     BB 4277  11.026  18.542  28.789 -0.1247  0.2017 -0.1143
  637SER    SC1 4278  11.254  18.531  28.642 -0.0078 -0.0405 -0.2709
  638THR     BB 4279  10.770  18.291  28.615 -0.2131 -0.0723 -0.0523
  638THR    SC1 4280  10.836  18.059  28.712  0.1483  0.1031  0.1424
  639GLY     BB 4281  10.729  18.426  28.382 -0.0244 -0.0950 -0.2387
  640SER     BB 4282  10.577  18.541  28.205 -0.0024  0.1401 -0.5368
  640SER    SC1 4283  10.571  18.801  28.106 -0.0426  0.2643 -0.0947
  641ASN     BB 4284  10.364  18.344  28.033  0.2021  0.2963 -0.0704
  641ASN    SC1 4285  10.056  18.486  28.083  0.3654 -0.0487 -0.1263
  642VAL     BB 4286  10.351  18.050  27.947 -0.0101 -0.2086  0.0296
  642VAL    SC1 4287  10.532  17.911  27.812 -0.0294 -0.1261 -0.0829
  643PHE     BB 4288  10.031  18.047  27.772  0.4058  0.2948  0.0187
  643PHE    SC1 4289  10.052  17.938  27.476  0.3596  0.2940  0.2593
  643PHE    SC2 4290  10.059  17.700  27.348 -0.2262  0.2041  0.3672
  643PHE    SC3 4291  10.212  17.905  27.261  0.1749 -0.1601  0.1805
  644GLN     BB 4292   9.834  18.095  27.934 -0.0994  0.1419 -0.1039
  644GLN    SC1 4293   9.559  18.380  28.045 -0.1390  0.1275  0.1643
  645THR     BB 4294   9.580  17.809  28.062 -0.0185 -0.4153  0.0998
  645THR    SC1 4295   9.418  17.874  28.255  0.0797  0.0618  0.0325
  646ARG     BB 4296   9.649  17.537  27.946 -0.1261 -0.3559  0.3603
  646ARG    SC1 4297   9.649  17.593  27.620  0.2266  0.1711  0.2203
  646ARG    SC2 4298   9.400  17.476  27.459 -0.3751  0.1507  0.0156
  647ALA     BB 4299   9.709  17.258  28.050  0.1436  0.1037  0.1138
  648GLY     BB 4300   9.974  17.141  28.004 -0.1231 -0.1114 -0.2485
  649CYS     BB 4301  10.104  17.356  27.753 -0.0389 -0.1498  0.0483
  649CYS    SC1 4302  10.162  17.591  27.920 -0.1738  0.2922  0.1457
  650LEU     BB 4303  10.297  17.291  27.478  0.1274  0.0881  0.2361
  650LEU    SC1 4304  10.488  17.505  27.555  0.0153 -0.1106 -0.0288
  651ILE     BB 4305  10.327  17.253  27.146 -0.0979 -0.0963 -0.2695
  651ILE    SC1 4306  10.379  17.522  27.000  0.2165 -0.0160 -0.0211
  652GLY     BB 4307  10.390  17.010  27.000  0.2099  0.2822 -0.1035
  653ALA     BB 4308  10.645  16.829  26.990  0.0637 -0.1991  0.3936
  654GLU     BB 4309  10.867  16.923  26.877  0.1609 -0.0386 -0.0373
  654GLU    SC1 4310  10.742  17.303  26.756 -0.0131  0.0845 -0.1782
  655HIS     BB 4311  11.151  17.022  26.810  0.0818  0.1321  0.1289
  655HIS    SC1 4312  11.363  16.837  26.744  0.1085  0.0930 -0.1722
  655HIS    SC2 4313  11.588  16.793  26.602  0.2963  0.2359  0.0716
  655HIS    SC3 4314  11.553  16.672  26.841 -0.0335 -0.0328 -0.1032
  656VAL     BB 4315  11.276  17.274  26.895 -0.2313 -0.1159  0.0264
  656VAL    SC1 4316  11.159  17.511  26.891 -0.2070 -0.1054 -0.2373
  657ASN     BB 4317  11.585  17.192  27.002  0.0820  0.0887  0.2612
  657ASN    SC1 4318  11.814  17.200  26.776  0.1593  0.0488 -0.1807
  658ASN     BB 4319  11.573  17.011  27.215  0.1162  0.1281  0.0606
  658ASN    SC1 4320  11.343  16.843  27.293 -0.0372  0.2108 -0.0635
  659SER     BB 4321  11.821  16.823  27.209 -0.4502 -0.0037 -0.1462
  659SER    SC1 4322  12.019  16.806  27.032  0.0743  0.0588 -0.1578
  660TYR     BB 4323  11.853  16.615  27.473 -0.0738 -0.1870 -0.0413
  660TYR    SC1 4324  11.623  16.533  27.537 -0.1526  0.0922  0.0789
  660TYR    SC2 4325  11.572  16.385  27.757  0.0241  0.1061  0.1312
  660TYR    SC3 4326  11.397  16.385  27.550  0.1154 -0.3389  0.0438
  661GLU     BB 4327  12.073  16.605  27.674 -0.1664  0.1552 -0.0369
  661GLU    SC1 4328  12.375  16.609  27.411 -0.0787 -0.2894  0.2375
  662CYS     BB 4329  11.996  16.468  27.982 -0.2543  0.2273 -0.1613
  662CYS    SC1 4330  11.775  16.643  28.157  0.0369  0.4106  0.2583
  663ASP     BB 4331  11.948  16.186  28.090 -0.0476 -0.0124  0.0983
  663ASP    SC1 4332  12.164  15.938  28.125  0.1978  0.2495  0.3983
  664ILE     BB 4333  11.639  16.198  28.324  0.0834 -0.0997  0.2279
  664ILE    SC1 4334  11.764  16.370  28.550  0.2003  0.1307 -0.0066
  665PRO     BB 4335  11.325  16.252  28.296  0.0048 -0.1711 -0.0571
  665PRO    SC1 4336  11.258  16.131  28.054  0.0707  0.1381  0.1467
  666ILE     BB 4337  11.055  16.398  28.392 -0.1599  0.1755  0.1365
  666ILE    SC1 4338  10.956  16.299  28.669  0.0304  0.0360  0.1574
  667GLY     BB 4339  10.778  16.597  28.321 -0.1586 -0.1043  0.0386
  668ALA     BB 4340  10.763  16.545  27.978 -0.1190  0.0056  0.0350
  669GLY     BB 4341  11.057  16.573  27.865 -0.1714 -0.0561 -0.1354
  670ILE     BB 4342  11.134  16.857  27.791 -0.1189 -0.0011 -0.0697
  670ILE    SC1 4343  11.034  17.077  27.984  0.2587  0.3417 -0.2507
  671CYS     BB 4344  11.446  16.888  27.903 -0.0724  0.2228 -0.0191
  671CYS    SC1 4345  11.542  16.698  28.147 -0.0595 -0.0114 -0.1155
  672ALA     BB 4346  11.738  17.000  27.832  0.1622  0.0757 -0.2720
  673SER     BB 4347  11.997  17.153  27.568  0.4291  0.2277  0.0676
  673SER    SC1 4348  12.175  17.042  27.524 -0.4047  0.1434  0.1814
  674TYR     BB 4349  11.952  17.500  27.431  0.1349 -0.0110  0.4222
  674TYR    SC1 4350  11.661  17.579  27.479  0.0385 -0.1191 -0.0179
  674TYR    SC2 4351  11.467  17.766  27.494  0.0188 -0.1412  0.0028
  674TYR    SC3 4352  11.472  17.592  27.287 -0.0480 -0.2122  0.0600
  675GLN     BB 4353  11.986  17.527  27.087  0.1027 -0.0190 -0.0794
  675GLN    SC1 4354  12.244  17.245  27.065  0.1500  0.0106 -0.3124
  676THR     BB 4355  12.072  17.745  26.808 -0.1437 -0.2367 -0.0100
  676THR    SC1 4356  12.051  17.606  26.589 -0.1652  0.1382 -0.2536
  677GLN     BB 4357  12.178  18.017  26.876  0.4543  0.1846 -0.1073
  677GLN    SC1 4358  12.489  18.062  26.734 -0.0009 -0.0091  0.2307
  678THR     BB 4359  12.258  18.245  27.169 -0.0978 -0.0756 -0.2311
  678THR    SC1 4360  12.109  18.457  27.191 -0.2015 -0.1712  0.0222
  679ASN     BB 4361  12.385  18.087  27.417 -0.3294  0.0818  0.1558
  679ASN    SC1 4362  12.330  17.804  27.364 -0.1512  0.1735 -0.0343
  680SER     BB 4363  12.568  18.300  27.607  0.1750 -0.1157  0.1696
  680SER    SC1 4364  12.814  18.309  27.575 -0.0164  0.2120 -0.0284
  681PRO     BB 4365  12.429  18.619  27.546  0.0744 -0.6109 -0.0453
  681PRO    SC1 4366  12.687  18.775  27.455 -0.0128  0.0864  0.0315
  682ARG     BB 4367  12.179  18.796  27.527  0.1790  0.5235  0.2991
  682ARG    SC1 4368  12.271  19.099  27.446  0.0223  0.0884  0.2408
  682ARG    SC2 4369  12.208  19.339  27.303 -0.0427  0.2279 -0.1694
  683ARG     BB 4370  11.929  18.862  27.709  0.0973  0.0631 -0.3026
  683ARG    SC1 4371  11.969  19.068  27.960 -0.0064  0.1290 -0.2905
  683ARG    SC2 4372  11.879  19.211  28.223  0.0544  0.0168  0.1202
  684ALA     BB 4373  11.672  18.729  27.613 -0.2278  0.5869 -0.0580
  685ARG     BB 4374  11.626  18.534  27.460  0.4435  0.0374 -0.1200
  685ARG    SC1 4375  11.647  18.462  27.164  0.0608 -0.1393 -0.0093
  685ARG    SC2 4376  11.756  18.445  26.884  0.2870  0.2784 -0.1118
  686SER     BB 4377  11.369  18.307  27.536  0.0558  0.2572 -0.1205
  686SER    SC1 4378  11.384  18.183  27.770 -0.2871 -0.0451 -0.0409
  687VAL     BB 4379  11.187  18.244  27.302  0.0603 -0.1328  0.3952
  687VAL    SC1 4380  11.210  18.033  27.142  0.0441  0.2549 -0.1461
  688ALA     BB 4381  11.154  18.488  27.130 -0.1212  0.3081  0.3305
  689SER     BB 4382  10.889  18.693  27.336  0.2095  0.1099 -0.1063
  689SER    SC1 4383  10.682  18.661  27.215 -0.2924 -0.2614 -0.1919
  690GLN     BB 4384  10.847  18.701  27.701  0.1249  0.4809 -0.0724
  690GLN    SC1 4385  11.203  18.756  27.705 -0.2188 -0.4187  0.1822
  691SER     BB 4386  10.852  18.307  27.677  0.1072 -0.2965  0.1654
  691SER    SC1 4387  10.910  18.248  27.898 -0.1597 -0.4912 -0.1461
  692ILE     BB 4388  10.672  18.188  27.396 -0.2214  0.0749  0.4428
  692ILE    SC1 4389  10.397  18.289  27.498 -0.2610  0.1674  0.2479
  693ILE     BB 4390  10.750  17.849  27.311  0.2329 -0.0475  0.1213
  693ILE    SC1 4391  10.967  17.869  27.531  0.3536  0.0657 -0.0060
  694ALA     BB 4392  10.790  17.550  27.158 -0.1415 -0.0292  0.3980
  695TYR     BB 4393  10.924  17.291  27.239 -0.0238  0.0583  0.1941
  695TYR    SC1 4394  11.138  17.355  27.465 -0.0347 -0.0019  0.2453
  695TYR    SC2 4395  11.205  17.418  27.719 -0.2287 -0.2645  0.3665
  695TYR    SC3 4396  11.360  17.248  27.577 -0.1384 -0.1436  0.3184
  696THR     BB 4397  10.864  16.915  27.401 -0.2248 -0.2879  0.0775
  696THR    SC1 4398  10.681  17.008  27.560 -0.2198  0.0153 -0.0869
  697MET     BB 4399  10.917  16.585  27.293  0.0127  0.3383  0.1975
  697MET    SC1 4400  10.647  16.486  27.457 -0.0805 -0.0539 -0.1042
  698SER     BB 4401  11.091  16.419  27.024 -0.1527 -0.0660  0.0471
  698SER    SC1 4402  11.236  16.192  27.009 -0.1973  0.0863 -0.0260
  699LEU     BB 4403  11.034  16.487  26.704  0.2011 -0.0073 -0.0737
  699LEU    SC1 4404  10.697  16.450  26.701 -0.0648  0.0968  0.1772
  700GLY     BB 4405  11.068  16.501  26.415 -0.2534 -0.1168 -0.0652
  701ALA     BB 4406  11.163  16.650  26.206  0.2407 -0.1782 -0.2086
  702GLU     BB 4407  11.221  16.733  25.940 -0.0420 -0.2863 -0.1521
  702GLU    SC1 4408  10.817  16.669  25.868 -0.2394  0.1537  0.3760
  703ASN     BB 4409  11.384  16.600  25.725 -0.0257 -0.0810 -0.2136
  703ASN    SC1 4410  11.538  16.821  25.481 -0.2815 -0.1623 -0.0479
  704SER     BB 4411  11.333  16.305  25.512 -0.0417 -0.0668  0.1204
  704SER    SC1 4412  11.376  16.055  25.599  0.2247 -0.2163 -0.1765
  705VAL     BB 4413  11.281  16.307  25.156 -0.0704  0.0701  0.2644
  705VAL    SC1 4414  11.141  16.082  25.143  0.1725 -0.0826  0.2182
  706ALA     BB 4415  11.396  16.543  25.057  0.0738  0.2410 -0.2733
  707TYR     BB 4416  11.563  16.569  24.745  0.2399  0.3712 -0.0713
  707TYR    SC1 4417  11.265  16.557  24.615  0.0397  0.1880 -0.0358
  707TYR    SC2 4418  11.046  16.399  24.597  0.2329 -0.0982  0.0518
  707TYR    SC3 4419  11.150  16.511  24.374 -0.1220  0.2178  0.0338
  708SER     BB 4420  11.748  16.364  24.560 -0.3349 -0.0766  0.3432
  708SER    SC1 4421  11.727  16.220  24.396  0.1899  0.0800  0.2835
  709ASN     BB 4422  11.943  16.302  24.838 -0.0355 -0.1655 -0.2321
  709ASN    SC1 4423  12.092  16.569  24.877 -0.1375 -0.0792 -0.0107
  710ASN     BB 4424  11.888  15.978  24.803 -0.1615  0.0643  0.1184
  710ASN    SC1 4425  12.096  15.850  24.942 -0.2977 -0.0471  0.0209
  711SER     BB 4426  11.541  15.946  24.855 -0.1981  0.1472 -0.0174
  711SER    SC1 4427  11.391  16.043  24.756  0.0795  0.0631 -0.0774
  712ILE     BB 4428  11.599  15.649  25.081  0.0320 -0.2522 -0.0322
  712ILE    SC1 4429  11.296  15.586  25.068  0.0872 -0.4943 -0.2296
  713ALA     BB 4430  11.773  15.484  25.229 -0.0074  0.4937  0.0222
  714ILE     BB 4431  11.958  15.306  25.501 -0.0100 -0.0390 -0.3692
  714ILE    SC1 4432  11.841  15.019  25.520  0.2492 -0.1220  0.1823
  715PRO     BB 4433  12.318  15.282  25.601  0.1054 -0.1741  0.1028
  715PRO    SC1 4434  12.346  15.089  25.853 -0.0965 -0.2040 -0.1839
  716THR     BB 4435  12.611  15.457  25.636 -0.0143 -0.0323 -0.1682
  716THR    SC1 4436  12.819  15.304  25.605 -0.2153 -0.3950  0.1825
  717ASN     BB 4437  12.741  15.737  25.879 -0.2204 -0.5390  0.0389
  717ASN    SC1 4438  12.779  15.993  25.660  0.1589  0.1974 -0.0400
  718PHE     BB 4439  12.800  15.830  26.176 -0.2296 -0.0078 -0.1655
  718PHE    SC1 4440  13.077  15.727  26.291  0.1414  0.0620 -0.0775
  718PHE    SC2 4441  13.117  15.465  26.345  0.0236  0.0198 -0.1895
  718PHE    SC3 4442  13.320  15.616  26.249  0.1209 -0.0039 -0.0251
  719THR     BB 4443  12.736  15.966  26.495 -0.1815 -0.1549  0.0579
  719THR    SC1 4444  12.549  16.147  26.486  0.0081  0.0344 -0.2799
  720ILE     BB 4445  12.742  15.833  26.801  0.1373  0.1450  0.0143
  720ILE    SC1 4446  12.905  15.572  26.769  0.1350  0.1492 -0.0313
  721SER     BB 4447  12.560  15.783  27.116  0.1687 -0.0009 -0.0319
  721SER    SC1 4448  12.614  15.949  27.312 -0.1666 -0.0411  0.1837
  722VAL     BB 4449  12.638  15.458  27.281  0.1162  0.1002 -0.2636
  722VAL    SC1 4450  12.864  15.325  27.242  0.2378  0.1112  0.3141
  723THR     BB 4451  12.453  15.265  27.561 -0.0672 -0.0879  0.0547
  723THR    SC1 4452  12.211  15.192  27.502 -0.2141  0.2568  0.2034
  724THR     BB 4453  12.606  15.147  27.823 -0.0712 -0.1223  0.1239
  724THR    SC1 4454  12.829  15.235  27.922 -0.0669  0.1831 -0.1402
  725GLU     BB 4455  12.503  14.974  28.134  0.0271  0.2725  0.0554
  725GLU    SC1 4456  12.163  15.005  28.027 -0.0606 -0.1294 -0.0899
  726ILE     BB 4457  12.657  14.850  28.396  0.0226 -0.2290 -0.3102
  726ILE    SC1 4458  12.909  15.031  28.393  0.0765 -0.3041 -0.3366
  727LEU     BB 4459  12.638  14.654  28.680  0.0935 -0.1131 -0.3079
  727LEU    SC1 4460  12.491  14.371  28.555 -0.0641  0.0109  0.3240
  728PRO     BB 4461  12.765  14.483  28.952  0.0095  0.0580 -0.1368
  728PRO    SC1 4462  12.660  14.225  29.017  0.0525  0.0228 -0.3563
  729VAL     BB 4463  12.672  14.659  29.185 -0.0243  0.1875  0.0687
  729VAL    SC1 4464  12.594  14.511  29.391  0.4380  0.0875  0.1839
  730SER     BB 4465  12.837  14.917  29.147 -0.3520 -0.1674 -0.1078
  730SER    SC1 4466  12.825  15.089  28.932 -0.1426  0.3544  0.3472
  731MET     BB 4467  13.001  14.918  29.490  0.1485  0.0446  0.2034
  731MET    SC1 4468  13.352  14.920  29.419 -0.0212 -0.0068 -0.0003
  732THR     BB 4469  12.777  14.844  29.771  0.3532  0.2419 -0.0560
  732THR    SC1 4470  12.752  15.027  29.954  0.1104  0.0474  0.1136
  733LYS     BB 4471  12.802  14.535  29.804  0.0284  0.2113  0.2179
  733LYS    SC1 4472  13.041  14.468  29.977  0.2093 -0.1111 -0.0894
  733LYS    SC2 4473  13.082  14.343  30.227  0.0873 -0.2034  0.0340
  734THR     BB 4474  12.497  14.448  29.942 -0.0188  0.0328  0.0220
  734THR    SC1 4475  12.296  14.409  29.782  0.1729 -0.0682 -0.2017
  735SER     BB 4476  12.597  14.433  30.381 -0.0467 -0.0604  0.1042
  735SER    SC1 4477  12.678  14.668  30.377  0.0002  0.1939  0.1103
  736VAL     BB 4478  12.605  14.200  30.632  0.0426 -0.0425  0.1199
  736VAL    SC1 4479  12.361  14.115  30.689 -0.0439 -0.0774 -0.2768
  737ASP     BB 4480  12.815  14.360  30.861 -0.0549  0.0579  0.0855
  737ASP    SC1 4481  13.017  14.503  30.681  0.0670 -0.0703  0.0353
  738CYS     BB 4482  12.595  14.415  31.100 -0.0888 -0.3060  0.1434
  738CYS    SC1 4483  12.316  14.297  31.169 -0.0300  0.0284  0.0749
  739THR     BB 4484  12.648  14.590  31.350 -0.1929 -0.0043 -0.0411
  739THR    SC1 4485  12.653  14.481  31.586 -0.0250 -0.1917 -0.1278
  740MET     BB 4486  12.541  14.868  31.265  0.1488  0.1494  0.0139
  740MET    SC1 4487  12.700  14.883  30.840 -0.0862  0.0883 -0.1351
  741TYR     BB 4488  12.244  14.793  31.219  0.1625  0.1274 -0.0390
  741TYR    SC1 4489  12.189  14.801  30.904  0.2035  0.0515  0.0258
  741TYR    SC2 4490  12.163  14.899  30.654 -0.1723 -0.5888 -0.2121
  741TYR    SC3 4491  12.289  14.664  30.694  0.2130 -0.3209  0.2636
  742ILE     BB 4492  12.164  14.702  31.504 -0.2102  0.1027 -0.1453
  742ILE    SC1 4493  11.889  14.607  31.612 -0.0521 -0.1738  0.0266
  743CYS     BB 4494  12.297  14.836  31.775 -0.2350 -0.1479 -0.0059
  743CYS    SC1 4495  12.084  15.020  31.875  0.0510  0.0663 -0.2006
  744GLY     BB 4496  12.546  14.930  31.783  0.0801 -0.0240 -0.2258
  745ASP     BB 4497  12.840  14.920  31.750  0.0056  0.0178  0.2049
  745ASP    SC1 4498  12.989  14.719  31.835 -0.1339  0.0199  0.1668
  746SER     BB 4499  12.903  15.225  31.929  0.2006 -0.2197 -0.0436
  746SER    SC1 4500  12.988  15.412  31.784  0.1649  0.0917 -0.2052
  747THR     BB 4501  12.901  15.116  32.240 -0.0426 -0.1130 -0.0055
  747THR    SC1 4502  13.015  14.887  32.288 -0.0300 -0.0591  0.2316
  748GLU     BB 4503  12.641  15.215  32.377  0.0495  0.0199  0.0745
  748GLU    SC1 4504  12.695  15.208  32.752 -0.2056  0.1517 -0.2629
  749CYS     BB 4505  12.425  15.051  32.228  0.0271  0.1523 -0.0411
  749CYS    SC1 4506  12.093  15.093  32.103 -0.0066 -0.2752 -0.0840
  750SER     BB 4507  12.522  14.763  32.290  0.0945  0.2217  0.1842
  750SER    SC1 4508  12.558  14.586  32.130  0.0500  0.3611 -0.1926
  751ASN     BB 4509  12.551  14.771  32.599 -0.1767 -0.2755  0.2317
  751ASN    SC1 4510  12.837  14.702  32.712  0.2466  0.1515  0.0566
  752LEU     BB 4511  12.263  14.864  32.668 -0.1760  0.0233 -0.1354
  752LEU    SC1 4512  12.241  15.115  32.869 -0.0848  0.1622 -0.0288
  753LEU     BB 4513  12.089  14.628  32.568 -0.1318 -0.1029  0.0776
  753LEU    SC1 4514  11.808  14.798  32.527 -0.2367  0.1907  0.1426
  754LEU     BB 4515  12.113  14.428  32.306  0.0729  0.0829 -0.0488
  754LEU    SC1 4516  12.027  14.576  32.071  0.0837  0.0920 -0.3078
  755GLN     BB 4517  12.064  14.098  32.338  0.1807 -0.1267  0.0427
  755GLN    SC1 4518  12.151  13.900  32.689 -0.0403  0.0733 -0.1879
  756TYR     BB 4519  11.937  13.979  32.024  0.1197  0.1129  0.0445
  756TYR    SC1 4520  12.034  13.830  31.757 -0.0444 -0.1491  0.2914
  756TYR    SC2 4521  12.052  13.562  31.783  0.0416 -0.1840 -0.0768
  756TYR    SC3 4522  12.157  13.684  31.567 -0.2801  0.1130 -0.0747
  757GLY     BB 4523  11.674  14.163  31.990 -0.2563 -0.2098  0.2250
  758SER     BB 4524  11.536  14.026  31.755 -0.0536 -0.0084  0.1563
  758SER    SC1 4525  11.483  13.782  31.772 -0.1898  0.2150 -0.0463
  759PHE     BB 4526  11.582  14.193  31.474 -0.0906  0.0406  0.1791
  759PHE    SC1 4527  11.396  14.332  31.369 -0.0524  0.1323  0.0814
  759PHE    SC2 4528  11.379  14.537  31.195 -0.2209  0.0534  0.0030
  759PHE    SC3 4529  11.175  14.487  31.365 -0.2767 -0.1815 -0.1288
  760CYS     BB 4530  11.854  14.076  31.384 -0.1615  0.0689 -0.0809
  760CYS    SC1 4531  12.091  14.273  31.249  0.0506 -0.1550  0.2569
  761THR     BB 4532  11.742  13.825  31.240 -0.2478  0.0052  0.0948
  761THR    SC1 4533  11.682  13.594  31.343  0.0909 -0.1836 -0.1117
  762GLN     BB 4534  11.590  13.963  31.008 -0.1292  0.1628  0.1084
  762GLN    SC1 4535  11.413  13.671  30.912  0.0706  0.0259 -0.0113
  763LEU     BB 4536  11.831  14.111  30.881 -0.1030  0.0399  0.0124
  763LEU    SC1 4537  11.845  14.408  30.855  0.3333 -0.3209 -0.1307
  764ASN     BB 4538  12.010  13.863  30.827 -0.2619 -0.0380 -0.1653
  764ASN    SC1 4539  12.192  13.812  31.057 -0.1058 -0.0652  0.0852
  765ARG     BB 4540  11.843  13.719  30.609 -0.2510 -0.0765 -0.1482
  765ARG    SC1 4541  11.614  13.487  30.482  0.1030  0.1535 -0.2275
  765ARG    SC2 4542  11.321  13.409  30.401  0.2499 -0.1473  0.0385
  766ALA     BB 4543  11.838  13.929  30.382 -0.0641 -0.0887 -0.1650
  767LEU     BB 4544  12.139  13.935  30.307 -0.0291  0.0306 -0.0201
  767LEU    SC1 4545  12.178  14.263  30.229  0.0039 -0.2553 -0.2109
  768THR     BB 4546  12.190  13.638  30.234  0.0330  0.0316  0.0183
  768THR    SC1 4547  12.424  13.525  30.242 -0.0475 -0.1363  0.0341
  769GLY     BB 4548  11.966  13.594  30.024 -0.0070  0.1496  0.0352
  770ILE     BB 4549  12.042  13.805  29.810  0.1549  0.1504  0.0924
  770ILE    SC1 4550  11.940  14.096  29.780 -0.0244  0.1002  0.1979
  771ALA     BB 4551  12.344  13.745  29.771  0.0943 -0.0433 -0.1049
  772VAL     BB 4552  12.347  13.448  29.684 -0.1458 -0.1154  0.1207
  772VAL    SC1 4553  12.533  13.266  29.733  0.0275  0.0318  0.0191
  773GLU     BB 4554  12.159  13.462  29.438 -0.4109 -0.0887  0.3195
  773GLU    SC1 4555  12.067  13.115  29.402  0.1252  0.1335 -0.0316
  774GLN     BB 4556  12.298  13.677  29.263 -0.1786 -0.2605  0.2881
  774GLN    SC1 4557  12.299  14.022  29.341  0.0112  0.1128  0.0260
  775ASP     BB 4558  12.585  13.561  29.246 -0.0977 -0.0542  0.2069
  775ASP    SC1 4559  12.774  13.807  29.208  0.1022 -0.1180  0.1078
  776LYS     BB 4560  12.529  13.311  29.071 -0.2642  0.0702  0.0792
  776LYS    SC1 4561  12.563  13.059  29.260  0.2214  0.0950  0.1047
  776LYS    SC2 4562  12.458  12.772  29.230 -0.1922 -0.1476  0.1389
  777ASN     BB 4563  12.402  13.444  28.821 -0.1728  0.0475  0.0201
  777ASN    SC1 4564  12.250  13.335  28.566 -0.3672 -0.2141 -0.0020
  778THR     BB 4565  12.633  13.642  28.763 -0.1797 -0.0087 -0.2089
  778THR    SC1 4566  12.634  13.873  28.644 -0.0238  0.0884 -0.0258
  779GLN     BB 4567  12.853  13.429  28.711 -0.0198 -0.0188  0.4166
  779GLN    SC1 4568  13.154  13.563  28.872 -0.3524  0.2644 -0.2473
  780GLU     BB 4569  12.719  13.276  28.476  0.2264  0.0524  0.2257
  780GLU    SC1 4570  12.607  13.000  28.693 -0.2493  0.2278 -0.1898
  781VAL     BB 4571  12.671  13.511  28.279 -0.1186 -0.1564  0.0511
  781VAL    SC1 4572  12.439  13.630  28.234 -0.2087 -0.3231  0.0677
  782PHE     BB 4573  12.953  13.611  28.198 -0.2602  0.0780 -0.1645
  782PHE    SC1 4574  12.842  13.827  27.986 -0.3016 -0.2124  0.4333
  782PHE    SC2 4575  12.686  14.046  28.012 -0.0995  0.0096 -0.0791
  782PHE    SC3 4576  12.617  13.851  27.839 -0.0914 -0.1647  0.1096
  783ALA     BB 4577  13.070  13.814  28.430 -0.0455 -0.2385  0.0119
  784GLN     BB 4578  13.440  13.688  28.457  0.2656 -0.0497 -0.0478
  784GLN    SC1 4579  13.775  13.821  28.304 -0.3421 -0.2942  0.0052
  785VAL     BB 4580  13.442  13.389  28.312 -0.0104  0.0141 -0.1066
  785VAL    SC1 4581  13.477  13.427  28.052 -0.2097 -0.0749 -0.1492
  786LYS     BB 4582  13.504  13.221  28.512  0.0534  0.3579 -0.1369
  786LYS    SC1 4583  13.236  13.124  28.589  0.0485 -0.0231 -0.1981
  786LYS    SC2 4584  13.081  12.960  28.567 -0.1667 -0.2240  0.0764
  787GLN     BB 4585  13.704  13.337  28.732 -0.2350  0.1415 -0.0705
  787GLN    SC1 4586  13.936  13.081  28.843 -0.1070  0.2416  0.1954
  788ILE     BB 4587  13.896  13.581  28.773  0.2598  0.1469 -0.0647
  788ILE    SC1 4588  13.756  13.764  28.980 -0.0764  0.1022 -0.2457
  789TYR     BB 4589  14.133  13.593  28.576  0.0940  0.0817  0.1551
  789TYR    SC1 4590  14.058  13.443  28.316  0.0787 -0.1468  0.3764
  789TYR    SC2 4591  13.913  13.221  28.265 -0.1033 -0.0052  0.2656
  789TYR    SC3 4592  14.128  13.279  28.113  0.0170 -0.1666  0.3708
  790LYS     BB 4593  14.341  13.319  28.683 -0.0764 -0.2499 -0.3729
  790LYS    SC1 4594  14.601  13.536  28.655  0.0390 -0.1081  0.2447
  790LYS    SC2 4595  14.875  13.612  28.659  0.0545 -0.1757 -0.1539
  791THR     BB 4596  14.428  13.048  28.448 -0.0046  0.1673  0.2027
  791THR    SC1 4597  14.235  12.877  28.410 -0.0129  0.1940  0.1231
  792PRO     BB 4598  14.664  13.061  28.261 -0.1381  0.2308 -0.0473
  792PRO    SC1 4599  14.914  13.223  28.361  0.1445  0.0248 -0.0988
  793PRO     BB 4600  14.691  12.922  27.981 -0.0104 -0.2369  0.1656
  793PRO    SC1 4601  14.414  12.862  27.921 -0.3154 -0.1386  0.0698
  794ILE     BB 4602  15.070  12.924  27.933  0.0933 -0.0777  0.0119
  794ILE    SC1 4603  15.317  12.799  28.074  0.0737 -0.2337 -0.0900
  795LYS     BB 4604  15.101  12.844  27.606  0.0177 -0.1241 -0.0254
  795LYS    SC1 4605  15.407  12.725  27.577  0.0589  0.1520  0.1191
  795LYS    SC2 4606  15.559  12.515  27.445  0.1095 -0.3304 -0.1297
  796ASP     BB 4607  14.919  12.768  27.377  0.1686  0.3243 -0.3412
  796ASP    SC1 4608  15.013  12.572  27.194 -0.0974  0.2571  0.1746
  797PHE     BB 4609  14.583  12.858  27.411  0.0450 -0.2870 -0.0256
  797PHE    SC1 4610  14.551  13.158  27.527  0.2841 -0.1666  0.3853
  797PHE    SC2 4611  14.573  13.336  27.729 -0.0535 -0.0962  0.3669
  797PHE    SC3 4612  14.448  13.406  27.500 -0.3612 -0.4097  0.4316
  798GLY     BB 4613  14.506  12.853  27.103 -0.1815 -0.2046 -0.0528
  799GLY     BB 4614  14.440  13.015  26.931  0.0001  0.1620  0.1082
  800PHE     BB 4615  14.556  13.170  26.601 -0.2920  0.2486  0.0146
  800PHE    SC1 4616  14.311  13.089  26.434 -0.0629 -0.0428 -0.3310
  800PHE    SC2 4617  14.159  12.949  26.261 -0.2258 -0.1028 -0.1434
  800PHE    SC3 4618  14.096  12.953  26.523 -0.1466  0.2148 -0.1246
  801ASN     BB 4619  14.828  13.362  26.588 -0.0661 -0.1272  0.1472
  801ASN    SC1 4620  15.099  13.280  26.478  0.0239  0.2301  0.0871
  802PHE     BB 4621  14.703  13.637  26.473  0.1319  0.0933 -0.3834
  802PHE    SC1 4622  14.477  13.546  26.304  0.0424  0.3107 -0.0621
  802PHE    SC2 4623  14.417  13.383  26.097  0.3729 -0.1416  0.1817
  802PHE    SC3 4624  14.220  13.485  26.249  0.1313  0.1137 -0.2818
  803SER     BB 4625  14.898  13.893  26.656 -0.3123 -0.2243 -0.0180
  803SER    SC1 4626  15.030  14.024  26.523  0.2389  0.2362 -0.0224
  804GLN     BB 4627  15.067  13.690  26.936  0.1645  0.0328 -0.0501
  804GLN    SC1 4628  15.300  13.941  27.014  0.1091  0.0286  0.0717
  805ILE     BB 4629  14.788  13.661  27.096 -0.2254  0.0331 -0.1857
  805ILE    SC1 4630  14.553  13.540  26.935 -0.0391 -0.2402 -0.2606
  806LEU     BB 4631  14.735  13.845  27.304  0.0922 -0.0158 -0.0445
  806LEU    SC1 4632  14.413  13.893  27.271  0.0644  0.2597 -0.2628
  807PRO     BB 4633  14.867  14.100  27.190  0.3595 -0.1252  0.0073
  807PRO    SC1 4634  14.645  14.213  26.984 -0.1286 -0.1549 -0.1463
  808ASP     BB 4635  14.998  14.288  27.370  0.0939 -0.2472 -0.0032
  808ASP    SC1 4636  15.325  14.255  27.386  0.2158 -0.0525 -0.3749
  809PRO     BB 4637  14.797  14.293  27.628  0.1250  0.0354 -0.3272
  809PRO    SC1 4638  14.517  14.310  27.493 -0.2308 -0.0631 -0.3639
  810SER     BB 4639  15.059  14.307  27.862  0.0784 -0.3159 -0.0307
  810SER    SC1 4640  15.205  14.506  27.855  0.2772 -0.0588  0.2304
  811LYS     BB 4641  15.102  13.993  27.892  0.1750 -0.0397 -0.1817
  811LYS    SC1 4642  15.078  13.867  27.622  0.1433  0.0030  0.1978
  811LYS    SC2 4643  15.245  13.725  27.444  0.1235 -0.2092 -0.2837
  812PRO     BB 4644  15.164  13.913  28.186 -0.1828  0.0422 -0.0293
  812PRO    SC1 4645  14.977  13.695  28.224  0.0375  0.0974  0.0181
  813SER     BB 4646  15.224  14.259  28.312 -0.0133 -0.1477 -0.0769
  813SER    SC1 4647  15.470  14.315  28.207 -0.2396  0.2346  0.0620
  814LYS     BB 4648  15.060  14.561  28.311  0.3691  0.1167 -0.1163
  814LYS    SC1 4649  15.263  14.745  28.360  0.1157  0.1780 -0.0977
  814LYS    SC2 4650  15.370  14.903  28.488 -0.1057  0.3522  0.0206
  815ARG     BB 4651  14.835  14.718  28.133  0.0536 -0.1517  0.0160
  815ARG    SC1 4652  14.838  15.040  28.175  0.1608  0.0720 -0.1044
  815ARG    SC2 4653  14.628  15.241  28.104 -0.2821  0.2371  0.1344
  816SER     BB 4654  14.661  14.820  27.803 -0.1345  0.0931  0.0388
  816SER    SC1 4655  14.878  14.773  27.656 -0.0267 -0.1478 -0.0464
  817PHE     BB 4656  14.343  14.881  27.864 -0.1913 -0.0449 -0.1136
  817PHE    SC1 4657  14.212  14.679  27.655 -0.1682 -0.1027 -0.0243
  817PHE    SC2 4658  14.086  14.442  27.687 -0.5590  0.0777 -0.1698
  817PHE    SC3 4659  14.030  14.597  27.473 -0.2214  0.2531 -0.1380
  818ILE     BB 4660  14.244  14.800  28.147 -0.2183  0.2123 -0.0467
  818ILE    SC1 4661  14.054  14.572  28.237 -0.1178  0.0051 -0.3409
  819GLU     BB 4662  14.219  15.084  28.268 -0.0240  0.1978  0.0317
  819GLU    SC1 4663  14.445  15.150  28.614  0.1873  0.0423  0.0815
  820ASP     BB 4664  14.026  15.228  28.073 -0.0975  0.0441 -0.0104
  820ASP    SC1 4665  14.247  15.415  27.878  0.1434  0.0453  0.0240
  821LEU     BB 4666  13.776  15.046  28.104 -0.0697 -0.0227 -0.1684
  821LEU    SC1 4667  13.829  14.820  27.870 -0.1250  0.3338  0.2171
  822LEU     BB 4668  13.738  15.064  28.411  0.0320 -0.1043 -0.1505
  822LEU    SC1 4669  13.427  14.957  28.504 -0.2924 -0.0603  0.1580
  823PHE     BB 4670  13.708  15.372  28.420  0.2464 -0.0830 -0.1325
  823PHE    SC1 4671  13.472  15.392  28.199  0.1022  0.0689 -0.1756
  823PHE    SC2 4672  13.218  15.339  28.275  0.2663 -0.0959  0.2974
  823PHE    SC3 4673  13.271  15.408  28.019 -0.2184 -0.3030  0.1289
  824ASN     BB 4674  13.989  15.493  28.544  0.1829 -0.2211  0.1559
  824ASN    SC1 4675  14.245  15.585  28.376 -0.1938  0.0231 -0.1640
  825LYS     BB 4676  13.944  15.292  28.875 -0.0087 -0.1891  0.0961
  825LYS    SC1 4677  14.168  15.239  29.088  0.0217  0.3470 -0.0163
  825LYS    SC2 4678  14.436  15.238  29.184  0.2829  0.1412 -0.1320
  826VAL     BB 4679  13.806  15.560  29.066 -0.0447 -0.0607 -0.1955
  826VAL    SC1 4680  13.549  15.601  29.017 -0.0851  0.2147  0.2034
  827THR     BB 4681  13.672  15.315  29.363  0.2251 -0.3651  0.3352
  827THR    SC1 4682  13.531  15.434  29.546  0.2002 -0.0943  0.1449
  828LEU     BB 4683  13.943  15.198  29.500 -0.1513  0.1776 -0.0747
  828LEU    SC1 4684  13.773  14.959  29.645  0.0434 -0.2685  0.0096
  829ALA     BB 4685  14.157  15.298  29.664  0.4670 -0.2019 -0.1039
  830ASP     BB 4686  14.300  15.509  29.594 -0.2730 -0.0431 -0.1411
  830ASP    SC1 4687  14.536  15.679  29.761 -0.1353 -0.1125 -0.0102
  831ALA     BB 4688  14.196  15.736  29.392  0.0802 -0.3023  0.2818
  832GLY     BB 4689  13.901  15.771  29.518  0.0061  0.1910  0.1917
  833PHE     BB 4690  13.874  15.729  29.862  0.0593  0.2181  0.0334
  833PHE    SC1 4691  13.597  15.799  29.979 -0.0673  0.2619  0.0884
  833PHE    SC2 4692  13.406  15.905  30.137 -0.2946 -0.2103  0.1490
  833PHE    SC3 4693  13.341  15.806  29.894 -0.0684 -0.1053  0.0426
  834ILE     BB 4694  14.104  15.886  30.098 -0.0482 -0.1557  0.0930
  834ILE    SC1 4695  13.904  16.108  30.180 -0.0679 -0.0983 -0.1063
  835LYS     BB 4696  14.375  15.686  30.221 -0.0490 -0.1531 -0.0814
  835LYS    SC1 4697  14.406  15.955  30.464 -0.2203 -0.0865 -0.1124
  835LYS    SC2 4698  14.579  16.056  30.636 -0.3521 -0.1410  0.2656
  836GLN     BB 4699  14.508  15.444  30.285 -0.0876 -0.0760  0.1369
  836GLN    SC1 4700  14.878  15.474  30.144  0.0741 -0.0014  0.0616
  837TYR     BB 4701  14.646  15.218  30.481  0.2111 -0.2487 -0.2584
  837TYR    SC1 4702  14.468  15.000  30.473 -0.0660  0.0176 -0.2414
  837TYR    SC2 4703  14.341  14.813  30.621  0.2335 -0.1013 -0.1271
  837TYR    SC3 4704  14.363  14.781  30.354  0.1643 -0.1609 -0.1261
  838GLY     BB 4705  14.915  15.312  30.603  0.0438  0.0251 -0.0896
  839ASP     BB 4706  14.819  15.583  30.720 -0.2365 -0.0377 -0.1671
  839ASP    SC1 4707  14.977  15.796  30.580 -0.1690  0.0879  0.0044
  840CYS     BB 4708  14.573  15.483  30.879 -0.1065 -0.0657  0.0203
  840CYS    SC1 4709  14.301  15.521  30.713 -0.2113  0.2597 -0.1616
  841LEU     BB 4710  14.703  15.285  31.079  0.0717 -0.1262 -0.1523
  841LEU    SC1 4711  14.749  15.014  30.957 -0.1557  0.1760 -0.1165
  842GLY     BB 4712  14.914  15.463  31.219  0.0939 -0.0967 -0.2228
  843ASP     BB 4713  14.735  15.655  31.384  0.2932 -0.0267 -0.0840
  843ASP    SC1 4714  14.782  15.672  31.695 -0.0158  0.0868  0.1236
  844ILE     BB 4715  14.650  15.899  31.179  0.2360 -0.0475 -0.0852
  844ILE    SC1 4716  14.356  15.934  31.085  0.2122  0.2360  0.0822
  845ALA     BB 4717  14.833  16.074  31.041 -0.0894  0.4338  0.0360
  846ALA     BB 4718  14.758  16.382  30.979  0.2195  0.0102 -0.3432
  847ARG     BB 4719  14.435  16.396  31.096  0.1032  0.0494  0.4121
  847ARG    SC1 4720  14.490  16.347  31.373 -0.1217  0.1104 -0.1145
  847ARG    SC2 4721  14.530  16.124  31.620  0.0033 -0.0170  0.1329
  848ASP     BB 4722  14.218  16.362  30.876  0.0100 -0.1740  0.0564
  848ASP    SC1 4723  14.260  16.610  30.697 -0.1271  0.2483 -0.0752
  849LEU     BB 4724  14.010  16.147  30.921  0.2027  0.0855 -0.0654
  849LEU    SC1 4725  13.718  16.175  31.117 -0.2932 -0.0651  0.0547
  850ILE     BB 4726  13.922  15.977  30.635  0.1437  0.1011  0.0818
  850ILE    SC1 4727  13.627  16.064  30.594  0.1305  0.0455  0.0578
  851CYS     BB 4728  13.898  15.629  30.433 -0.2392 -0.0123  0.2843
  851CYS    SC1 4729  14.070  15.527  30.651 -0.3254 -0.0002  0.2046
  852ALA     BB 4730  13.593  15.508  30.465 -0.1460 -0.2197  0.4166
  853GLN     BB 4731  13.568  15.206  30.400 -0.0415 -0.1565  0.0571
  853GLN    SC1 4732  13.607  15.301  29.991  0.1532 -0.2306  0.4909
  854LYS     BB 4733  13.820  15.117  30.557  0.0585 -0.1241 -0.0826
  854LYS    SC1 4734  14.018  15.136  30.361 -0.3370  0.0270 -0.1495
  854LYS    SC2 4735  14.070  15.247  30.129 -0.0885 -0.1416 -0.1243
  855PHE     BB 4736  13.735  15.200  30.844 -0.1001  0.0135 -0.1682
  855PHE    SC1 4737  13.997  15.158  31.020  0.1688 -0.1206 -0.1679
  855PHE    SC2 4738  14.249  15.092  30.947  0.3166 -0.1791  0.3554
  855PHE    SC3 4739  14.183  15.105  31.209 -0.1539  0.1225  0.2344
  856ASN     BB 4740  13.497  14.986  30.927  0.1638 -0.0935  0.3523
  856ASN    SC1 4741  13.600  14.842  31.219  0.0788 -0.1688  0.3100
  857GLY     BB 4742  13.439  14.834  30.671 -0.0229  0.0685  0.2186
  858LEU     BB 4743  13.370  14.719  30.370  0.1607  0.2724  0.0578
  858LEU    SC1 4744  13.105  14.924  30.290 -0.1280 -0.0933 -0.2479
  859THR     BB 4745  13.711  14.731  30.168 -0.1817 -0.1210  0.1929
  859THR    SC1 4746  13.890  14.679  30.349 -0.1548 -0.1072  0.1700
  860VAL     BB 4747  13.705  14.487  29.898  0.1346 -0.0110  0.3647
  860VAL    SC1 4748  13.563  14.312  30.039 -0.1434 -0.1780 -0.1002
  861LEU     BB 4749  13.803  14.440  29.570 -0.1244  0.1349 -0.1871
  861LEU    SC1 4750  13.596  14.189  29.529  0.1569  0.0345  0.0543
  862PRO     BB 4751  14.085  14.461  29.388 -0.2449 -0.2725 -0.0807
  862PRO    SC1 4752  14.030  14.181  29.288  0.0952  0.0557  0.2653
  863PRO     BB 4753  14.104  14.753  29.214  0.1711 -0.2451 -0.1560
  863PRO    SC1 4754  13.814  14.833  29.206 -0.0720 -0.0772 -0.1211
  864LEU     BB 4755  14.319  14.781  28.950  0.3395  0.0579  0.4542
  864LEU    SC1 4756  14.103  14.822  28.743  0.0498 -0.1952  0.2456
  865LEU     BB 4757  14.598  14.659  29.079  0.1241  0.2585  0.1467
  865LEU    SC1 4758  14.541  14.388  29.219 -0.0271 -0.0578  0.2065
  866THR     BB 4759  14.934  14.702  28.820 -0.0982  0.0125 -0.0389
  866THR    SC1 4760  14.904  14.931  28.701 -0.1615 -0.0396 -0.1244
  867ASP     BB 4761  15.063  14.400  28.792 -0.1216  0.0120 -0.1424
  867ASP    SC1 4762  15.377  14.457  28.738 -0.4480  0.1736 -0.2746
  868GLU     BB 4763  14.927  14.123  28.823 -0.2677  0.0822 -0.1505
  868GLU    SC1 4764  14.902  14.079  29.230 -0.0451  0.0674 -0.2058
  869MET     BB 4765  14.635  14.223  28.789 -0.2274  0.3421  0.2146
  869MET    SC1 4766  14.457  13.934  28.903  0.0316 -0.0028  0.1417
  870ILE     BB 4767  14.647  14.348  28.506  0.2007  0.0075  0.0728
  870ILE    SC1 4768  14.477  14.607  28.516  0.2667  0.0675 -0.2545
  871ALA     BB 4769  14.741  14.125  28.312  0.3557  0.1541 -0.0235
  872GLN     BB 4770  14.530  13.899  28.340  0.4947  0.0567  0.2768
  872GLN    SC1 4771  14.531  13.553  28.224 -0.0758  0.1007  0.1817
  873TYR     BB 4772  14.279  14.074  28.292  0.4045 -0.1412  0.0028
  873TYR    SC1 4773  14.139  14.175  28.517 -0.0746 -0.4362  0.0412
  873TYR    SC2 4774  14.143  14.250  28.777 -0.0982  0.1806 -0.1213
  873TYR    SC3 4775  13.951  14.082  28.688 -0.1219  0.0043  0.2431
  874THR     BB 4776  14.311  14.194  28.008  0.0623  0.1260  0.0687
  874THR    SC1 4777  14.476  14.395  27.998  0.0149  0.1561 -0.1451
  875SER     BB 4778  14.359  13.927  27.858 -0.2157  0.1217 -0.0165
  875SER    SC1 4779  14.597  13.847  27.839  0.0965  0.0177  0.2634
  876ALA     BB 4780  14.112  13.753  27.929 -0.0385 -0.0214  0.2697
  877LEU     BB 4781  13.891  13.937  27.813  0.1447  0.0621  0.0463
  877LEU    SC1 4782  13.845  14.170  28.030 -0.0246 -0.2908  0.1770
  878LEU     BB 4783  13.992  13.964  27.521 -0.1710 -0.1924 -0.0918
  878LEU    SC1 4784  13.891  14.178  27.286  0.1258  0.0406  0.0809
  879ALA     BB 4785  13.974  13.673  27.417  0.1052 -0.1193 -0.3586
  880GLY     BB 4786  13.684  13.605  27.504  0.1505  0.3061  0.1829
  881THR     BB 4787  13.515  13.814  27.350 -0.1046  0.0206  0.0640
  881THR    SC1 4788  13.436  13.999  27.515 -0.0186  0.1586 -0.0464
  882ILE     BB 4789  13.595  13.733  27.062 -0.0036  0.0852  0.0732
  882ILE    SC1 4790  13.553  14.010  26.930  0.1255  0.0484 -0.0477
  883THR     BB 4791  13.482  13.445  27.044  0.1503  0.0384 -0.1994
  883THR    SC1 4792  13.607  13.259  27.177  0.1610  0.0179 -0.2381
  884SER     BB 4793  13.179  13.487  27.091  0.1574  0.0841 -0.1944
  884SER    SC1 4794  13.083  13.674  27.138  0.1939 -0.1293 -0.0858
  885GLY     BB 4795  13.070  13.181  27.033 -0.0200  0.0574  0.2402
  886TRP     BB 4796  13.115  13.002  27.270  0.0614  0.0156  0.0318
  886TRP    SC1 4797  13.150  13.192  27.499  0.1254  0.0059  0.1239
  886TRP    SC2 4798  13.221  13.427  27.612  0.0483  0.1701 -0.1591
  886TRP    SC3 4799  12.965  13.385  27.535  0.0149 -0.0894  0.0745
  886TRP    SC4 4800  13.032  13.613  27.663 -0.1928 -0.1962  0.3831
  887THR     BB 4801  13.086  12.700  27.398  0.0801  0.0296  0.0695
  887THR    SC1 4802  13.202  12.505  27.271 -0.3228 -0.1256 -0.0766
  888PHE     BB 4803  13.010  12.701  27.699 -0.0818  0.0847  0.0299
  888PHE    SC1 4804  13.047  12.941  27.877 -0.3226 -0.0339 -0.0672
  888PHE    SC2 4805  13.245  13.023  28.041 -0.6047 -0.0496  0.2915
  888PHE    SC3 4806  13.049  13.195  27.969 -0.4766 -0.0387 -0.0483
  889GLY     BB 4807  12.804  12.470  27.701  0.0638 -0.0467  0.1010
  890ALA     BB 4808  12.956  12.211  27.625 -0.1361 -0.0903 -0.1632
  891GLY     BB 4809  13.281  12.195  27.680 -0.1766 -0.2629  0.0376
  892ALA     BB 4810  13.414  12.372  27.749  0.0195 -0.0583  0.1906
  893ALA     BB 4811  13.480  12.620  27.796  0.0399 -0.2578  0.0155
  894LEU     BB 4812  13.565  12.853  27.555  0.3265 -0.1537 -0.0733
  894LEU    SC1 4813  13.607  13.078  27.741 -0.2618  0.0364 -0.1719
  895GLN     BB 4814  13.641  12.772  27.315 -0.1538 -0.0208 -0.1706
  895GLN    SC1 4815  13.650  12.365  27.325  0.4105 -0.3765  0.2617
  896ILE     BB 4816  13.521  12.801  27.016  0.0006  0.1130  0.0411
  896ILE    SC1 4817  13.437  12.545  26.863  0.0071  0.0581  0.1292
  897PRO     BB 4818  13.421  13.027  26.748  0.0822  0.0171  0.3728
  897PRO    SC1 4819  13.197  13.031  26.569 -0.0836 -0.0176  0.0138
  898PHE     BB 4820  13.665  13.193  26.600  0.0041 -0.0609  0.1530
  898PHE    SC1 4821  13.902  13.286  26.809 -0.1514 -0.0473  0.1685
  898PHE    SC2 4822  14.006  13.509  26.920  0.0629 -0.1149  0.1070
  898PHE    SC3 4823  14.118  13.403  26.698 -0.2629 -0.0741 -0.0832
  899ALA     BB 4824  13.740  13.158  26.301 -0.1742 -0.0332  0.1036
  900MET     BB 4825  13.457  13.180  26.177 -0.0504  0.1945 -0.1502
  900MET    SC1 4826  13.492  13.045  25.869  0.1047 -0.3385 -0.1187
  901GLN     BB 4827  13.383  13.465  26.277  0.0836  0.2177 -0.1149
  901GLN    SC1 4828  13.240  13.509  26.621 -0.1332  0.1906  0.0547
  902MET     BB 4829  13.634  13.601  26.155  0.1357  0.2200 -0.0057
  902MET    SC1 4830  13.790  13.725  26.500  0.0233 -0.2177 -0.1112
  903ALA     BB 4831  13.614  13.512  25.859 -0.0998  0.0047  0.0710
  904TYR     BB 4832  13.341  13.633  25.775 -0.0577 -0.0080 -0.0875
  904TYR    SC1 4833  13.171  13.526  25.568  0.2613  0.0564  0.0059
  904TYR    SC2 4834  13.130  13.550  25.302 -0.2369  0.1795  0.0850
  904TYR    SC3 4835  13.002  13.358  25.442  0.3321 -0.1514  0.1828
  905ARG     BB 4836  13.371  13.934  25.844 -0.1689 -0.0068 -0.0431
  905ARG    SC1 4837  13.141  13.904  26.142  0.2032  0.1514  0.4178
  905ARG    SC2 4838  12.973  13.641  26.094  0.2206  0.0173 -0.2372
  906PHE     BB 4839  13.631  13.997  25.688 -0.0896 -0.1178  0.0425
  906PHE    SC1 4840  13.808  14.195  25.826 -0.0410  0.1374 -0.0330
  906PHE    SC2 4841  13.932  14.434  25.808  0.0592  0.0739 -0.2183
  906PHE    SC3 4842  13.803  14.365  26.035  0.0244  0.3049 -0.1655
  907ASN     BB 4843  13.554  13.898  25.405 -0.0501  0.0887 -0.0424
  907ASN    SC1 4844  13.711  13.646  25.343  0.0090  0.0240 -0.1823
  908GLY     BB 4845  13.320  14.092  25.347 -0.1039  0.0112 -0.0867
  909ILE     BB 4846  13.376  14.404  25.437 -0.1284 -0.0186  0.0335
  909ILE    SC1 4847  13.231  14.436  25.709 -0.1382 -0.1233  0.0408
  910GLY     BB 4848  13.627  14.503  25.416 -0.0315 -0.0395  0.0374
  911VAL     BB 4849  13.791  14.230  25.116  0.2035 -0.1195  0.1168
  911VAL    SC1 4850  13.726  14.339  24.883  0.0356 -0.1056  0.1681
  912THR     BB 4851  13.989  14.117  25.246 -0.2531  0.1597 -0.2243
  912THR    SC1 4852  14.103  14.135  25.479 -0.0270  0.1993 -0.3348
  913GLN     BB 4853  14.026  13.836  25.035 -0.1251  0.2352  0.3253
  913GLN    SC1 4854  13.942  13.916  24.653 -0.0215  0.2518  0.1031
  914ASN     BB 4855  14.192  13.590  25.179 -0.0443  0.0950 -0.0004
  914ASN    SC1 4856  14.088  13.322  25.178  0.0289 -0.0992 -0.0549
  915VAL     BB 4857  14.390  13.746  25.359 -0.1221  0.1241  0.0604
  915VAL    SC1 4858  14.541  13.963  25.359  0.0811 -0.0134  0.2026
  916LEU     BB 4859  14.343  13.621  25.639  0.2409  0.2056  0.1623
  916LEU    SC1 4860  14.062  13.699  25.774 -0.0289 -0.0896 -0.1407
  917TYR     BB 4861  14.402  13.325  25.569  0.0703  0.1548  0.2286
  917TYR    SC1 4862  14.187  13.157  25.697 -0.1459 -0.0327  0.2073
  917TYR    SC2 4863  14.018  13.203  25.903 -0.1135  0.0721  0.2112
  917TYR    SC3 4864  13.921  13.173  25.652 -0.1364  0.1556  0.2099
  918GLU     BB 4865  14.730  13.316  25.533  0.0543 -0.0674  0.1204
  918GLU    SC1 4866  14.930  13.678  25.427  0.1703  0.0360  0.2241
  919ASN     BB 4867  14.826  13.383  25.837  0.0520 -0.0079 -0.1626
  919ASN    SC1 4868  15.040  13.196  25.906 -0.2329 -0.1676  0.0866
  920GLN     BB 4869  14.783  13.700  25.917 -0.1316 -0.0436 -0.1160
  920GLN    SC1 4870  15.070  13.652  26.155  0.0207 -0.1279  0.0967
  921LYS     BB 4871  14.801  14.004  25.859 -0.0873  0.0489  0.3415
  921LYS    SC1 4872  15.026  14.141  26.044 -0.0020 -0.0663  0.1703
  921LYS    SC2 4873  15.153  14.310  26.153 -0.0171 -0.2151  0.2370
  922LEU     BB 4874  14.501  14.082  25.849 -0.0567  0.1372  0.0044
  922LEU    SC1 4875  14.452  14.349  25.723 -0.2452  0.5587  0.1611
  923ILE     BB 4876  14.420  13.976  26.128  0.2422 -0.1801 -0.0229
  923ILE    SC1 4877  14.121  13.987  26.207  0.3057  0.0556  0.1975
  924ALA     BB 4878  14.615  14.148  26.298  0.0931 -0.0193 -0.0121
  925ASN     BB 4879  14.552  14.427  26.179 -0.1136 -0.2446 -0.4591
  925ASN    SC1 4880  14.739  14.614  26.109 -0.2682  0.0639 -0.2618
  926GLN     BB 4881  14.251  14.447  26.251 -0.0460 -0.3041 -0.1409
  926GLN    SC1 4882  14.289  14.726  25.886 -0.1732 -0.3348  0.4433
  927PHE     BB 4883  14.259  14.384  26.554 -0.1934 -0.3444 -0.1450
  927PHE    SC1 4884  14.288  14.120  26.646 -0.0566 -0.0064 -0.4864
  927PHE    SC2 4885  14.294  13.851  26.674 -0.0587  0.0300 -0.0866
  927PHE    SC3 4886  14.116  13.998  26.815  0.1026  0.2617 -0.1181
  928ASN     BB 4887  14.459  14.607  26.633 -0.2134 -0.2357 -0.3932
  928ASN    SC1 4888  14.731  14.589  26.595 -0.0586  0.0613  0.1990
  929SER     BB 4889  14.280  14.853  26.574 -0.0635 -0.0265 -0.0072
  929SER    SC1 4890  14.341  14.918  26.319 -0.1990  0.2346 -0.1324
  930ALA     BB 4891  14.035  14.787  26.753  0.0702 -0.0797  0.1587
  931ILE     BB 4892  14.171  14.802  27.031  0.0822  0.2245  0.1393
  931ILE    SC1 4893  14.228  14.499  27.061 -0.2307  0.1490  0.0025
  932GLY     BB 4894  14.254  15.101  27.028  0.0589  0.2309 -0.2115
  933LYS     BB 4895  13.975  15.232  27.005 -0.0042  0.1707  0.1532
  933LYS    SC1 4896  13.952  15.580  26.937 -0.0786  0.0542  0.0723
  933LYS    SC2 4897  14.003  15.864  27.032 -0.0038  0.0281 -0.0788
  934ILE     BB 4898  13.844  15.141  27.271 -0.0546  0.3290  0.1842
  934ILE    SC1 4899  13.640  14.926  27.363 -0.1522  0.2555 -0.1852
  935GLN     BB 4900  14.043  15.245  27.485  0.1522  0.0379  0.1406
  935GLN    SC1 4901  14.415  15.129  27.475  0.2316  0.0316 -0.1786
  936ASP     BB 4902  14.061  15.547  27.418 -0.0473  0.0596  0.1770
  936ASP    SC1 4903  14.335  15.603  27.348 -0.1483  0.1732 -0.1160
  937SER     BB 4904  13.755  15.595  27.426 -0.0625 -0.0009  0.0031
  937SER    SC1 4905  13.567  15.748  27.317 -0.3249 -0.0250 -0.1165
  938LEU     BB 4906  13.723  15.527  27.727 -0.2148 -0.1135 -0.0379
  938LEU    SC1 4907  13.576  15.237  27.673 -0.2110 -0.1611 -0.1618
  939SER     BB 4908  13.679  15.738  27.977  0.0893  0.2505 -0.2801
  939SER    SC1 4909  13.848  15.775  28.154  0.0318  0.4095  0.1002
  940SER     BB 4910  13.457  15.921  27.865  0.2717 -0.1854  0.1676
  940SER    SC1 4911  13.253  15.951  27.955 -0.1619  0.0507  0.0834
  941THR     BB 4912  13.642  16.111  27.647  0.0811 -0.0049 -0.0580
  941THR    SC1 4913  13.898  16.076  27.627  0.0973  0.2192 -0.2884
  942ALA     BB 4914  13.424  16.216  27.394 -0.0398  0.1991 -0.1305
  943SER     BB 4915  13.120  16.049  27.434 -0.0532 -0.0056 -0.2224
  943SER    SC1 4916  13.099  15.921  27.240 -0.2058  0.1213  0.3328
  944ALA     BB 4917  12.905  16.171  27.658 -0.2371  0.1570  0.2576
  945LEU     BB 4918  12.761  16.164  27.837  0.0199 -0.1999 -0.1521
  945LEU    SC1 4919  12.441  16.268  27.780  0.1235  0.4166  0.2041
  946GLY     BB 4920  12.765  15.974  28.107 -0.0016 -0.0054 -0.0119
  947LYS     BB 4921  12.876  15.711  28.228  0.0488  0.0880  0.1482
  947LYS    SC1 4922  12.624  15.508  28.261 -0.1595 -0.1529  0.0536
  947LYS    SC2 4923  12.376  15.501  28.188 -0.5272  0.1556  0.0865
  948LEU     BB 4924  13.097  15.843  28.400  0.0050 -0.1247  0.3738
  948LEU    SC1 4925  13.376  15.770  28.490  0.0576 -0.2974 -0.1947
  949GLN     BB 4926  12.925  16.040  28.565 -0.2263  0.0962 -0.1119
  949GLN    SC1 4927  12.932  16.362  28.341 -0.1772  0.0975 -0.0895
  950ASP     BB 4928  12.737  15.843  28.713  0.0218 -0.1185 -0.0768
  950ASP    SC1 4929  12.466  15.771  28.611 -0.1048 -0.2343 -0.0359
  951VAL     BB 4930  12.940  15.653  28.850  0.0087 -0.1445 -0.0932
  951VAL    SC1 4931  13.028  15.457  28.694  0.2696 -0.0824 -0.0298
  952VAL     BB 4932  13.089  15.859  29.027  0.0874 -0.1817 -0.1156
  952VAL    SC1 4933  13.257  16.010  28.888  0.2587 -0.0365  0.2374
  953ASN     BB 4934  12.845  15.975  29.179  0.0934 -0.1008 -0.1671
  953ASN    SC1 4935  12.847  16.209  29.301 -0.0212  0.0287 -0.1116
  954GLN     BB 4936  12.729  15.711  29.293 -0.0379  0.1662  0.3441
  954GLN    SC1 4937  12.521  15.476  29.050  0.0944 -0.1479 -0.1446
  955ASN     BB 4938  12.974  15.634  29.468 -0.1343 -0.2016  0.3244
  955ASN    SC1 4939  13.068  15.381  29.298  0.1630 -0.3966  0.0165
  956ALA     BB 4940  12.957  15.871  29.667 -0.0068  0.0244  0.0735
  957GLN     BB 4941  12.671  15.838  29.783  0.0500 -0.1478  0.1692
  957GLN    SC1 4942  12.459  16.120  29.719  0.0216  0.4673  0.5725
  958ALA     BB 4943  12.709  15.560  29.914  0.0465 -0.2490 -0.0406
  959LEU     BB 4944  12.964  15.605  30.085 -0.0049 -0.0830 -0.0064
  959LEU    SC1 4945  13.177  15.436  30.262 -0.1340 -0.1498  0.3838
  960ASN     BB 4946  12.872  15.867  30.224 -0.0607  0.0381 -0.2647
  960ASN    SC1 4947  12.975  16.138  30.107 -0.1728  0.0809  0.1762
  961THR     BB 4948  12.611  15.770  30.360  0.0706  0.1177  0.0545
  961THR    SC1 4949  12.436  15.949  30.431 -0.0846 -0.1020  0.2395
  962LEU     BB 4950  12.735  15.541  30.528 -0.1208  0.0611  0.1217
  962LEU    SC1 4951  12.721  15.246  30.368  0.0683 -0.2798 -0.0067
  963VAL     BB 4952  12.961  15.701  30.668  0.0220  0.1046 -0.1502
  963VAL    SC1 4953  13.204  15.783  30.604  0.0282  0.1528 -0.0666
  964LYS     BB 4954  12.775  15.901  30.815 -0.0095 -0.0892  0.0799
  964LYS    SC1 4955  12.834  16.138  30.619 -0.0927  0.0004 -0.0585
  964LYS    SC2 4956  12.966  16.362  30.581  0.4920 -0.1085  0.3537
  965GLN     BB 4957  12.505  15.762  30.945 -0.1183 -0.0808 -0.1320
  965GLN    SC1 4958  12.639  15.387  30.961 -0.0322 -0.2206 -0.2014
  966LEU     BB 4959  12.195  15.636  30.900 -0.2989 -0.0247 -0.0398
  966LEU    SC1 4960  12.111  15.323  30.995  0.0708 -0.1577  0.2820
  967SER     BB 4961  12.046  15.898  31.161 -0.3830 -0.0887  0.2761
  967SER    SC1 4962  11.913  15.734  31.270  0.0519  0.1442 -0.0278
  968SER     BB 4963  12.210  16.155  31.352 -0.1511 -0.1157 -0.0695
  968SER    SC1 4964  12.446  16.170  31.321  0.0740 -0.2295  0.0382
  969ASN     BB 4965  11.992  16.350  31.448  0.2668  0.0053 -0.1395
  969ASN    SC1 4966  12.088  16.433  31.740 -0.0033 -0.0013  0.0751
  970PHE     BB 4967  11.688  16.284  31.435 -0.0937 -0.1682 -0.0529
  970PHE    SC1 4968  11.521  16.047  31.354 -0.1521  0.1124  0.0373
  970PHE    SC2 4969  11.260  16.002  31.402 -0.2680  0.2473 -0.4160
  970PHE    SC3 4970  11.397  15.837  31.238  0.0425 -0.0455  0.1091
  971GLY     BB 4971  11.615  16.226  31.774  0.0643  0.0995 -0.2274
  972ALA     BB 4972  11.761  15.958  31.776 -0.2762  0.0529 -0.3325
  973ILE     BB 4973  11.986  15.869  31.713  0.0604 -0.0620  0.1405
  973ILE    SC1 4974  11.998  15.562  31.753 -0.2357 -0.0773  0.1325
  974SER     BB 4975  12.266  15.977  31.846 -0.0524  0.0335 -0.2930
  974SER    SC1 4976  12.274  16.093  32.028  0.2060 -0.1878  0.3173
  975SER     BB 4977  12.472  15.667  31.985  0.0472  0.0448 -0.1618
  975SER    SC1 4978  12.459  15.435  31.873  0.0210  0.0676  0.1226
  976VAL     BB 4979  12.723  15.785  32.255  0.0290  0.0071  0.0709
  976VAL    SC1 4980  12.847  15.989  32.140 -0.4101  0.1641 -0.1486
  977LEU     BB 4981  12.547  15.759  32.533 -0.0621 -0.1983 -0.0038
  977LEU    SC1 4982  12.296  15.565  32.525  0.0601 -0.1342  0.3175
  978ASN     BB 4983  12.555  15.809  32.839  0.2718 -0.0913 -0.0253
  978ASN    SC1 4984  12.492  15.564  33.031 -0.4213 -0.1459  0.3105
  979ASP     BB 4985  12.450  16.098  32.871  0.3761 -0.0470 -0.0783
  979ASP    SC1 4986  12.445  16.294  33.127  0.1478 -0.2672  0.1734
  980ILE     BB 4987  12.159  16.064  32.770  0.2455  0.1420  0.2200
  980ILE    SC1 4988  12.081  16.072  32.470  0.1526  0.0151  0.2395
  981LEU     BB 4989  12.049  15.857  32.973 -0.0702  0.0311 -0.0540
  981LEU    SC1 4990  11.994  15.579  32.933  0.2947  0.2706 -0.0912
  982SER     BB 4991  12.148  15.872  33.288  0.0088 -0.0863 -0.0722
  982SER    SC1 4992  12.239  15.747  33.436  0.3102  0.0139  0.0344
  983ARG     BB 4993  11.823  16.020  33.385  0.1160 -0.0273  0.2479
  983ARG    SC1 4994  11.809  16.305  33.251  0.0288 -0.1448  0.1450
  983ARG    SC2 4995  11.973  16.416  33.086 -0.0031 -0.3583  0.0050
  984LEU     BB 4996  11.738  15.788  33.634 -0.0479 -0.3379 -0.2673
  984LEU    SC1 4997  11.800  15.546  33.411  0.0943 -0.1957  0.3845
  985ASP     BB 4998  11.431  15.764  33.711 -0.0045 -0.1232 -0.0387
  985ASP    SC1 4999  11.386  15.820  34.007 -0.2715  0.0119 -0.0330
  986LYS     BB 5000  11.164  15.689  33.532 -0.0126 -0.2900  0.0415
  986LYS    SC1 5001  10.861  15.504  33.483 -0.2747  0.1367 -0.1819
  986LYS    SC2 5002  10.815  15.259  33.446  0.1365 -0.1826 -0.4422
  987VAL     BB 5003  11.090  15.919  33.337  0.1051 -0.1935  0.1089
  987VAL    SC1 5004  10.863  15.897  33.202  0.1437  0.4167 -0.0849
  988GLU     BB 5005  11.367  15.981  33.212  0.0693 -0.0839  0.0829
  988GLU    SC1 5006  11.327  16.357  33.243  0.1148  0.4271  0.2284
  989ALA     BB 5007  11.449  15.697  33.117  0.0563  0.0468 -0.3375
  990GLU     BB 5008  11.214  15.620  32.930  0.1347 -0.3991 -0.2625
  990GLU    SC1 5009  10.879  15.447  32.954 -0.0753  0.0329 -0.3490
  991VAL     BB 5010  11.262  15.862  32.742 -0.2002 -0.0712  0.0564
  991VAL    SC1 5011  11.043  15.933  32.611 -0.1115  0.0994 -0.0028
  992GLN     BB 5012  11.549  15.806  32.637 -0.1715 -0.0452  0.1205
  992GLN    SC1 5013  11.686  16.119  32.808  0.1143  0.0609 -0.1631
  993ILE     BB 5014  11.491  15.514  32.551 -0.1000  0.0329 -0.2050
  993ILE    SC1 5015  11.778  15.398  32.536 -0.0912  0.0354 -0.0665
  994ASP     BB 5016  11.248  15.552  32.362 -0.0139 -0.1317 -0.3516
  994ASP    SC1 5017  11.120  15.263  32.368 -0.0245 -0.1769 -0.2586
  995ARG     BB 5018  11.382  15.735  32.150  0.2932  0.0682  0.0039
  995ARG    SC1 5019  11.206  15.870  31.940  0.1313 -0.0649  0.1257
  995ARG    SC2 5020  10.940  15.833  31.760  0.0575 -0.0533  0.1156
  996LEU     BB 5021  11.631  15.562  32.082  0.1813 -0.0772 -0.0411
  996LEU    SC1 5022  11.882  15.697  32.186  0.1170 -0.0631 -0.0876
  997ILE     BB 5023  11.520  15.291  31.979 -0.0379 -0.0275  0.0583
  997ILE    SC1 5024  11.583  15.022  32.120  0.2686  0.0221  0.0235
  998THR     BB 5025  11.309  15.399  31.779  0.0615  0.2945  0.1204
  998THR    SC1 5026  11.102  15.242  31.775  0.2260  0.0642  0.3142
  999GLY     BB 5027  11.488  15.568  31.590  0.0104 -0.0517 -0.2517
 1000ARG     BB 5028  11.657  15.323  31.503  0.1392 -0.0514 -0.0107
 1000ARG    SC1 5029  11.907  15.190  31.433 -0.1619 -0.3973 -0.0106
 1000ARG    SC2 5030  12.180  15.202  31.419 -0.0332  0.3529 -0.2305
 1001LEU     BB 5031  11.441  15.151  31.362 -0.1851  0.1765  0.1923
 1001LEU    SC1 5032  11.448  14.876  31.561 -0.1094 -0.1738  0.0632
 1002GLN     BB 5033  11.369  15.342  31.128  0.1543  0.0617 -0.0137
 1002GLN    SC1 5034  11.056  15.460  31.326 -0.0936  0.0678 -0.1057
 1003SER     BB 5035  11.640  15.370  30.979  0.1313  0.0972 -0.0487
 1003SER    SC1 5036  11.715  15.572  30.850  0.0355  0.0131  0.4008
 1004LEU     BB 5037  11.687  15.080  30.879 -0.1793  0.0613 -0.1030
 1004LEU    SC1 5038  11.766  14.862  31.094 -0.2017  0.1236 -0.2456
 1005GLN     BB 5039  11.448  15.038  30.687 -0.1850 -0.0119 -0.0800
 1005GLN    SC1 5040  11.409  14.657  30.714  0.3226  0.0467  0.0888
 1006THR     BB 5041  11.517  15.244  30.466 -0.0794  0.1312  0.0841
 1006THR    SC1 5042  11.334  15.400  30.367 -0.1270  0.0218 -0.0020
 1007TYR     BB 5043  11.789  15.117  30.389 -0.1665 -0.1026  0.1546
 1007TYR    SC1 5044  12.012  15.341  30.462  0.0582 -0.0473 -0.2663
 1007TYR    SC2 5045  12.172  15.548  30.393  0.1685  0.0043  0.1216
 1007TYR    SC3 5046  12.275  15.335  30.524  0.0035 -0.1782 -0.0377
 1008VAL     BB 5047  11.704  14.828  30.315 -0.2598 -0.0742  0.1481
 1008VAL    SC1 5048  11.812  14.611  30.424  0.0936 -0.0933 -0.2169
 1009THR     BB 5049  11.517  14.885  30.075  0.0305 -0.2262 -0.1223
 1009THR    SC1 5050  11.282  14.951  30.166  0.0228 -0.0157 -0.2857
 1010GLN     BB 5051  11.731  15.004  29.885 -0.0684 -0.0119 -0.1024
 1010GLN    SC1 5052  11.640  15.384  29.981  0.2935 -0.0358  0.0685
 1011GLN     BB 5053  11.945  14.781  29.863 -0.0873 -0.0085 -0.3428
 1011GLN    SC1 5054  12.208  14.812  30.185 -0.1097  0.1631 -0.0381
 1012LEU     BB 5055  11.768  14.552  29.752 -0.0961 -0.1303 -0.0856
 1012LEU    SC1 5056  11.630  14.351  30.008 -0.1103 -0.0959 -0.0423
 1013ILE     BB 5057  11.668  14.681  29.488  0.0225 -0.0018 -0.0688
 1013ILE    SC1 5058  11.437  14.697  29.282 -0.1599 -0.0004  0.1326
 1014ARG     BB 5059  11.932  14.665  29.326 -0.0219  0.0630 -0.1484
 1014ARG    SC1 5060  11.861  14.903  29.127  0.1481 -0.2748 -0.0350
 1014ARG    SC2 5061  11.769  15.024  28.821 -0.1765  0.0900  0.0274
 1015ALA     BB 5062  11.958  14.356  29.321 -0.1030  0.0516  0.0470
 1016ALA     BB 5063  11.725  14.309  29.121  0.1296  0.0462 -0.2294
 1017GLU     BB 5064  11.815  14.497  28.891  0.1917  0.2693 -0.0279
 1017GLU    SC1 5065  11.622  14.611  28.588 -0.2411 -0.0352  0.1903
 1018ILE     BB 5066  12.080  14.355  28.814  0.0653  0.0054  0.0121
 1018ILE    SC1 5067  12.268  14.558  28.953 -0.0551  0.1995 -0.1037
 1019ARG     BB 5068  11.957  14.084  28.727 -0.2829  0.0832  0.2378
 1019ARG    SC1 5069  12.017  13.804  28.863  0.1747 -0.4445  0.2799
 1019ARG    SC2 5070  11.928  13.481  28.984  0.1009  0.0727  0.3000
 1020ALA     BB 5071  11.802  14.177  28.475 -0.2529 -0.4149  0.0223
 1021SER     BB 5072  12.011  14.317  28.294 -0.2586 -0.1294  0.2294
 1021SER    SC1 5073  11.971  14.535  28.196  0.2296  0.0941  0.2898
 1022ALA     BB 5074  12.193  14.069  28.256 -0.1575  0.0068 -0.2415
 1023ASN     BB 5075  11.979  13.859  28.180 -0.0951 -0.1137 -0.0892
 1023ASN    SC1 5076  11.930  13.682  28.411 -0.3092  0.2941 -0.0805
 1024LEU     BB 5077  11.894  14.012  27.924 -0.0699  0.2281  0.1020
 1024LEU    SC1 5078  11.583  13.977  27.826 -0.1751  0.3967 -0.2738
 1025ALA     BB 5079  12.160  14.019  27.765 -0.1384 -0.1249 -0.0367
 1026ALA     BB 5080  12.195  13.711  27.746 -0.0325 -0.1367  0.2795
 1027THR     BB 5081  11.945  13.625  27.584  0.0404  0.0260  0.0756
 1027THR    SC1 5082  11.717  13.583  27.702  0.0208  0.0299  0.0389
 1028LYS     BB 5083  11.969  13.803  27.331 -0.0888  0.0378  0.0712
 1028LYS    SC1 5084  11.696  13.930  27.323  0.0789  0.1584  0.3456
 1028LYS    SC2 5085  11.548  14.182  27.394  0.1707  0.0018 -0.1040
 1029MET     BB 5086  12.240  13.722  27.161 -0.0487  0.0581  0.1249
 1029MET    SC1 5087  12.554  13.664  27.372  0.2244 -0.2186 -0.0568
 1030SER     BB 5088  12.449  13.496  26.932 -0.1714  0.2410  0.0355
 1030SER    SC1 5089  12.669  13.487  26.873 -0.1370  0.0073 -0.2228
 1031GLU     BB 5090  12.257  13.659  26.637  0.0558 -0.1400 -0.1481
 1031GLU    SC1 5091  12.015  13.451  26.518  0.0061  0.1176 -0.0117
 1032CYS     BB 5092  12.283  13.917  26.704  0.0504 -0.5000  0.6225
 1032CYS    SC1 5093  12.057  14.069  26.847  0.2940  0.0265  0.0791
 1033VAL     BB 5094  12.607  14.002  26.775  0.0599 -0.3926 -0.0874
 1033VAL    SC1 5095  12.679  13.990  27.029  0.0239  0.2272 -0.0326
 1034LEU     BB 5096  12.797  13.947  26.564 -0.1871 -0.0561  0.1629
 1034LEU    SC1 5097  13.071  13.975  26.692 -0.0174  0.0248 -0.0860
 1035GLY     BB 5098  12.613  13.931  26.298  0.1729 -0.0056  0.3228
 1036GLN     BB 5099  12.430  14.049  26.113 -0.1026  0.0077 -0.0872
 1036GLN    SC1 5100  12.455  14.066  25.739  0.0077  0.0957 -0.1610
 1037SER     BB 5101  12.113  14.047  26.168  0.1937  0.1822  0.0027
 1037SER    SC1 5102  11.937  13.952  26.324  0.1524  0.0139 -0.0394
 1038LYS     BB 5103  12.014  14.318  25.991 -0.4659  0.3404 -0.0751
 1038LYS    SC1 5104  12.261  14.540  26.075 -0.0458  0.0930 -0.1062
 1038LYS    SC2 5105  12.447  14.559  25.920 -0.1243  0.1609  0.0982
 1039ARG     BB 5106  11.756  14.456  26.023  0.1627  0.0464 -0.2433
 1039ARG    SC1 5107  11.542  14.360  26.239  0.1708  0.1936  0.3326
 1039ARG    SC2 5108  11.570  14.250  26.517  0.0780 -0.1750  0.2449
 1040VAL     BB 5109  11.792  14.776  26.212 -0.0400  0.0759  0.4952
 1040VAL    SC1 5110  11.917  14.882  26.004 -0.2223  0.0867  0.3892
 1041ASP     BB 5111  11.832  14.661  26.509  0.2016 -0.2222  0.1149
 1041ASP    SC1 5112  12.031  14.419  26.521 -0.0256 -0.2013 -0.1470
 1042PHE     BB 5113  11.636  14.679  26.710  0.0016  0.1300  0.1314
 1042PHE    SC1 5114  11.451  14.885  26.844  0.0859 -0.2916  0.4446
 1042PHE    SC2 5115  11.410  15.121  26.968 -0.1003 -0.1080  0.0505
 1042PHE    SC3 5116  11.201  14.959  26.913 -0.0589 -0.0667 -0.2439
 1043CYS     BB 5117  11.814  14.499  27.020 -0.2074  0.1385  0.1948
 1043CYS    SC1 5118  11.876  14.203  26.930  0.0976 -0.1342 -0.0822
 1044GLY     BB 5119  11.728  14.729  27.242  0.0081 -0.1541 -0.0643
 1045LYS     BB 5120  11.824  14.964  27.201 -0.0958 -0.1979 -0.0107
 1045LYS    SC1 5121  11.753  15.265  27.308  0.0472 -0.3090 -0.0073
 1045LYS    SC2 5122  11.673  15.433  27.489  0.0120 -0.1898  0.2165
 1046GLY     BB 5123  12.061  14.971  26.984  0.1924 -0.0665 -0.1993
 1047TYR     BB 5124  12.182  14.742  26.841  0.1727  0.0348  0.1028
 1047TYR    SC1 5125  12.328  14.856  26.554  0.1527 -0.3436 -0.0079
 1047TYR    SC2 5126  12.306  15.041  26.358 -0.0932 -0.0834  0.2547
 1047TYR    SC3 5127  12.521  14.878  26.366  0.0637  0.0971 -0.0605
 1048HIS     BB 5128  12.375  14.520  26.933  0.0037 -0.2356  0.2159
 1048HIS    SC1 5129  12.328  14.365  27.151 -0.2750 -0.2782 -0.0190
 1048HIS    SC2 5130  12.169  14.249  27.336 -0.2089  0.0240  0.2367
 1048HIS    SC3 5131  12.437  14.249  27.369 -0.2122  0.3103  0.2810
 1049LEU     BB 5132  12.787  14.497  27.057  0.2771  0.0236  0.2263
 1049LEU    SC1 5133  12.860  14.436  26.777 -0.0001  0.2349  0.3056
 1050MET     BB 5134  12.928  14.486  27.322 -0.1810 -0.2717 -0.1400
 1050MET    SC1 5135  13.192  14.239  27.131 -0.1659  0.1296 -0.2810
 1051SER     BB 5136  12.974  14.224  27.565 -0.0487 -0.0123 -0.1533
 1051SER    SC1 5137  12.907  14.034  27.481  0.1578 -0.0953  0.1325
 1052PHE     BB 5138  13.141  14.295  27.894  0.1375  0.0394  0.2268
 1052PHE    SC1 5139  13.405  14.425  27.740  0.0166 -0.1211  0.0212
 1052PHE    SC2 5140  13.432  14.518  27.488  0.2197 -0.1563  0.0283
 1052PHE    SC3 5141  13.646  14.420  27.619  0.1159 -0.1361  0.2164
 1053PRO     BB 5142  13.298  14.104  28.108  0.4306 -0.0729  0.3340
 1053PRO    SC1 5143  13.396  13.878  27.989  0.0547 -0.1172 -0.1198
 1054GLN     BB 5144  13.469  14.203  28.398 -0.2550  0.2907 -0.1280
 1054GLN    SC1 5145  13.553  14.521  28.226 -0.0974  0.0699 -0.0372
 1055SER     BB 5146  13.385  14.063  28.782 -0.1599 -0.3771 -0.0909
 1055SER    SC1 5147  13.136  14.172  28.809 -0.1491 -0.1203 -0.2257
 1056ALA     BB 5148  13.573  14.293  29.041 -0.2354 -0.0511  0.0541
 1057PRO     BB 5149  13.558  14.575  28.906  0.0341  0.0770 -0.1262
 1057PRO    SC1 5150  13.707  14.535  28.659 -0.0510  0.0305  0.0812
 1058HIS     BB 5151  13.288  14.671  28.995  0.3800 -0.1408 -0.0390
 1058HIS    SC1 5152  13.135  14.506  29.236 -0.0741  0.0130 -0.1194
 1058HIS    SC2 5153  13.195  14.449  29.493 -0.0276 -0.2033 -0.1757
 1058HIS    SC3 5154  13.090  14.259  29.333 -0.0852 -0.0619 -0.3098
 1059GLY     BB 5155  13.139  14.681  28.723  0.2703  0.0736 -0.0152
 1060VAL     BB 5156  13.072  14.551  28.376 -0.1833 -0.1476 -0.0563
 1060VAL    SC1 5157  12.949  14.320  28.338 -0.0514 -0.2112 -0.1027
 1061VAL     BB 5158  13.132  14.764  28.087 -0.1141 -0.1363  0.0545
 1061VAL    SC1 5159  13.352  14.881  27.997 -0.0603  0.0475  0.4069
 1062PHE     BB 5160  12.881  14.757  27.793 -0.0748 -0.0901  0.0098
 1062PHE    SC1 5161  12.711  14.550  27.911 -0.1115 -0.0763 -0.1098
 1062PHE    SC2 5162  12.484  14.462  28.029 -0.1939  0.0500 -0.1714
 1062PHE    SC3 5163  12.551  14.374  27.782 -0.2016  0.0513 -0.1740
 1063LEU     BB 5164  12.849  14.904  27.515  0.1545 -0.1538  0.2533
 1063LEU    SC1 5165  13.144  14.995  27.459  0.0524 -0.2945  0.3687
 1064HIS     BB 5166  12.616  14.914  27.244 -0.3472 -0.0344 -0.2401
 1064HIS    SC1 5167  12.438  14.738  27.423 -0.1076  0.2220 -0.0112
 1064HIS    SC2 5168  12.277  14.671  27.629  0.0978  0.0063  0.0844
 1064HIS    SC3 5169  12.173  14.707  27.383 -0.1618  0.3372  0.2336
 1065VAL     BB 5170  12.563  15.015  26.936 -0.4069 -0.3371 -0.1502
 1065VAL    SC1 5171  12.778  14.960  26.792 -0.0400 -0.0592  0.2658
 1066THR     BB 5172  12.434  15.350  26.790 -0.0764 -0.1670 -0.0474
 1066THR    SC1 5173  12.237  15.427  26.941 -0.3619 -0.2872 -0.3453
 1067TYR     BB 5174  12.495  15.537  26.511 -0.2542  0.0339 -0.0064
 1067TYR    SC1 5175  12.697  15.377  26.363  0.0430  0.0241  0.2156
 1067TYR    SC2 5176  12.748  15.312  26.106 -0.3538 -0.0449  0.1478
 1067TYR    SC3 5177  12.821  15.145  26.305  0.0259  0.0453  0.0912
 1068VAL     BB 5178  12.324  15.697  26.240 -0.0144  0.1665 -0.2236
 1068VAL    SC1 5179  12.262  15.540  26.036  0.2878 -0.2245 -0.0282
 1069PRO     BB 5180  12.279  15.999  26.096 -0.0240 -0.0937  0.0076
 1069PRO    SC1 5181  12.055  16.098  26.264  0.1155  0.2833  0.0457
 1070ALA     BB 5182  12.277  16.135  25.748  0.0214 -0.0231 -0.1472
 1071GLN     BB 5183  12.316  16.271  25.487 -0.1024  0.3184 -0.5675
 1071GLN    SC1 5184  12.503  16.553  25.646 -0.2088  0.2509 -0.1565
 1072GLU     BB 5185  12.372  16.235  25.158 -0.0188 -0.1652 -0.3159
 1072GLU    SC1 5186  12.766  16.256  25.178 -0.0200  0.0613 -0.1170
 1073LYS     BB 5187  12.438  16.190  24.836 -0.1405  0.1075 -0.0407
 1073LYS    SC1 5188  12.679  16.381  24.704 -0.0827 -0.0084 -0.1994
 1073LYS    SC2 5189  12.884  16.571  24.748 -0.1418  0.3862 -0.4862
 1074ASN     BB 5190  12.282  16.123  24.526 -0.2146 -0.2168 -0.1484
 1074ASN    SC1 5191  12.225  16.420  24.395  0.1881  0.1260  0.0875
 1075PHE     BB 5192  12.125  15.875  24.336  0.0444  0.0587 -0.1955
 1075PHE    SC1 5193  12.056  15.627  24.497  0.1881  0.1425  0.0125
 1075PHE    SC2 5194  11.907  15.478  24.666  0.1355 -0.1427 -0.2736
 1075PHE    SC3 5195  11.902  15.427  24.401  0.0621  0.4223 -0.3946
 1076THR     BB 5196  12.254  15.667  24.065  0.3222 -0.0270 -0.2235
 1076THR    SC1 5197  12.228  15.773  23.829 -0.2932  0.2035 -0.0700
 1077THR     BB 5198  12.323  15.281  24.125  0.0531  0.0816  0.3208
 1077THR    SC1 5199  12.410  15.291  24.370 -0.1773  0.1273  0.4035
 1078ALA     BB 5200  12.298  15.017  23.952 -0.2389  0.0306  0.0370
 1079PRO     BB 5201  12.063  14.799  23.821 -0.0964 -0.2581  0.1508
 1079PRO    SC1 5202  12.252  14.563  23.785  0.2425 -0.3955 -0.0586
 1080ALA     BB 5203  11.815  14.852  23.942  0.1082 -0.1924 -0.0665
 1081ILE     BB 5204  11.478  14.652  23.942  0.1919  0.1239 -0.0987
 1081ILE    SC1 5205  11.314  14.678  24.204 -0.0420 -0.1606 -0.2122
 1082CYS     BB 5206  11.258  14.605  23.713 -0.0561  0.1398 -0.3032
 1082CYS    SC1 5207  11.036  14.486  23.876 -0.0175 -0.3218 -0.0638
 1083HIS     BB 5208  11.209  14.680  23.457  0.0007  0.2744  0.1564
 1083HIS    SC1 5209  11.190  15.007  23.396  0.0094  0.0392 -0.3559
 1083HIS    SC2 5210  11.101  15.260  23.431  0.2434  0.0904 -0.0994
 1083HIS    SC3 5211  11.233  15.193  23.205  0.1026  0.1721 -0.2076
 1084ASP     BB 5212  10.953  14.543  23.195  0.1987 -0.2077  0.0402
 1084ASP    SC1 5213  10.889  14.832  23.095  0.2043  0.0092 -0.0199
 1085GLY     BB 5214  11.001  14.216  23.354 -0.2682  0.0987 -0.0752
 1086LYS     BB 5215  11.186  14.150  23.531 -0.0703 -0.0889 -0.0733
 1086LYS    SC1 5216  11.349  13.935  23.349  0.0591  0.0039  0.2237
 1086LYS    SC2 5217  11.422  13.793  23.168 -0.0842  0.6485  0.1906
 1087ALA     BB 5218  11.157  14.049  23.860 -0.0954  0.2998  0.1908
 1088HIS     BB 5219  11.275  14.173  24.161  0.0028  0.0514 -0.0028
 1088HIS    SC1 5220  11.584  14.234  24.118  0.0270  0.1049 -0.4594
 1088HIS    SC2 5221  11.749  14.391  24.264 -0.4470  0.2129 -0.0102
 1088HIS    SC3 5222  11.847  14.174  24.138  0.0517  0.3338  0.1456
 1089PHE     BB 5223  11.320  14.205  24.485 -0.0081 -0.0481 -0.0598
 1089PHE    SC1 5224  11.033  14.371  24.502  0.0894 -0.0653  0.1292
 1089PHE    SC2 5225  10.847  14.512  24.639  0.0818  0.1873 -0.1326
 1089PHE    SC3 5226  10.771  14.316  24.469  0.0485  0.3116 -0.2637
 1090PRO     BB 5227  11.566  14.310  24.683 -0.1719 -0.2419  0.3125
 1090PRO    SC1 5228  11.517  14.571  24.743  0.2766  0.2450  0.0119
 1091ARG     BB 5229  11.578  14.132  25.006 -0.0821  0.2597  0.0008
 1091ARG    SC1 5230  11.447  13.873  24.893 -0.0420  0.3633 -0.0849
 1091ARG    SC2 5231  11.254  13.592  24.921 -0.0539 -0.1121 -0.2301
 1092GLU     BB 5232  11.710  14.346  25.156 -0.0248  0.0391 -0.3214
 1092GLU    SC1 5233  11.674  14.172  25.521 -0.3398  0.0463 -0.0294
 1093GLY     BB 5234  11.785  14.585  25.187  0.0692 -0.2061  0.0431
 1094VAL     BB 5235  11.817  14.877  25.058 -0.0938  0.1870 -0.5610
 1094VAL    SC1 5236  11.636  15.038  24.952 -0.3107  0.1859 -0.2081
 1095PHE     BB 5237  12.114  14.961  24.897  0.0298 -0.0310 -0.0736
 1095PHE    SC1 5238  12.038  14.942  24.615  0.1187 -0.0566  0.0534
 1095PHE    SC2 5239  11.977  15.043  24.373 -0.0918  0.0376  0.1428
 1095PHE    SC3 5240  11.841  14.831  24.469  0.0759 -0.0791  0.1273
 1096VAL     BB 5241  12.304  15.223  24.891  0.0990 -0.3437  0.0890
 1096VAL    SC1 5242  12.235  15.375  25.098  0.4874  0.0166 -0.0313
 1097SER     BB 5243  12.680  15.271  24.928  0.1984  0.2464 -0.1510
 1097SER    SC1 5244  12.690  15.250  25.151  0.2152 -0.1727 -0.1021
 1098ASN     BB 5245  12.980  15.439  24.808 -0.2224 -0.0422 -0.1441
 1098ASN    SC1 5246  13.153  15.315  25.062  0.2324 -0.4465 -0.0310
 1099GLY     BB 5247  13.068  15.515  24.589 -0.0836  0.0721 -0.0718
 1100THR     BB 5248  12.913  15.322  24.353  0.0930  0.0659  0.0483
 1100THR    SC1 5249  12.819  15.412  24.128 -0.1145 -0.1079  0.0621
 1101HIS     BB 5250  12.794  15.029  24.507  0.2212  0.0403  0.2297
 1101HIS    SC1 5251  12.774  14.917  24.191  0.2462  0.1789 -0.3128
 1101HIS    SC2 5252  12.753  14.698  24.035  0.4609 -0.1952  0.1570
 1101HIS    SC3 5253  12.863  14.925  23.936 -0.1593 -0.1344 -0.4752
 1102TRP     BB 5254  12.554  14.869  24.652  0.0656  0.0284 -0.1009
 1102TRP    SC1 5255  12.380  14.785  24.411 -0.0350 -0.0319 -0.1601
 1102TRP    SC2 5256  12.209  14.643  24.257 -0.4881 -0.0007  0.2885
 1102TRP    SC3 5257  12.375  14.515  24.427  0.0472 -0.0381 -0.2287
 1102TRP    SC4 5258  12.200  14.374  24.278 -0.2183 -0.0314  0.0651
 1103PHE     BB 5259  12.526  14.647  24.893 -0.0284  0.1176 -0.1609
 1103PHE    SC1 5260  12.532  14.773  25.152 -0.3458 -0.3133  0.1594
 1103PHE    SC2 5261  12.568  14.809  25.417  0.1081 -0.1330  0.0829
 1103PHE    SC3 5262  12.344  14.900  25.298  0.1661  0.3309  0.3074
 1104VAL     BB 5263  12.244  14.404  25.020 -0.0627 -0.1128 -0.1018
 1104VAL    SC1 5264  12.068  14.459  24.829 -0.0246 -0.1261 -0.1407
 1105THR     BB 5265  12.239  14.104  25.121 -0.0804 -0.0680  0.2198
 1105THR    SC1 5266  12.137  14.033  25.350 -0.4046 -0.0680  0.0811
 1106GLN     BB 5267  12.489  13.858  25.023  0.0078 -0.2458  0.2094
 1106GLN    SC1 5268  12.594  14.172  24.754  0.0598 -0.0962  0.0263
 1107ARG     BB 5269  12.805  13.859  25.077 -0.0297 -0.0649  0.1515
 1107ARG    SC1 5270  12.769  13.869  25.402 -0.4176  0.0171  0.1358
 1107ARG    SC2 5271  12.944  13.998  25.612  0.1274 -0.5733 -0.2346
 1108ASN     BB 5272  13.033  13.938  24.973  0.3376 -0.3743  0.3209
 1108ASN    SC1 5273  13.057  14.000  24.672  0.2646 -0.5291  0.0385
 1109PHE     BB 5274  13.008  14.350  25.046 -0.0876  0.0269  0.1097
 1109PHE    SC1 5275  12.839  14.422  25.274 -0.1630  0.0442 -0.3147
 1109PHE    SC2 5276  12.763  14.432  25.532  0.3530  0.1516 -0.1546
 1109PHE    SC3 5277  12.598  14.325  25.347 -0.0132  0.0428  0.2178
 1110TYR     BB 5278  13.283  14.399  24.899  0.1682  0.3468  0.0698
 1110TYR    SC1 5279  13.403  14.653  25.007  0.0719 -0.4378  0.1252
 1110TYR    SC2 5280  13.449  14.858  25.177  0.0237  0.1112 -0.4848
 1110TYR    SC3 5281  13.637  14.787  24.997  0.2039 -0.6736 -0.0332
 1111GLU     BB 5282  13.343  14.421  24.574  0.0024 -0.2716 -0.1923
 1111GLU    SC1 5283  13.567  14.148  24.460  0.3098 -0.1301  0.0221
 1112PRO     BB 5284  13.086  14.411  24.415  0.1522  0.2179  0.0301
 1112PRO    SC1 5285  12.862  14.525  24.558  0.2144 -0.0521 -0.2006
 1113GLN     BB 5286  12.995  14.179  24.210 -0.0539 -0.2302 -0.0238
 1113GLN    SC1 5287  13.294  14.129  24.043 -0.1224 -0.1088  0.2668
 1114ILE     BB 5288  12.673  14.096  24.210  0.0105  0.0234  0.3062
 1114ILE    SC1 5289  12.573  14.231  23.949  0.1333 -0.1624  0.1603
 1115ILE     BB 5290  12.483  13.908  24.268 -0.1903  0.0783  0.1781
 1115ILE    SC1 5291  12.224  13.872  24.101 -0.0713 -0.0444  0.0171
 1116THR     BB 5292  12.620  13.687  24.608 -0.0245 -0.3602  0.0449
 1116THR    SC1 5293  12.846  13.584  24.532 -0.0162 -0.1733 -0.1966
 1117THR     BB 5294  12.289  13.585  24.577 -0.1703  0.3156 -0.2815
 1117THR    SC1 5295  12.215  13.408  24.401 -0.1403 -0.0626  0.0706
 1118ASP     BB 5296  12.130  13.489  24.908  0.1976 -0.1719 -0.1187
 1118ASP    SC1 5297  12.257  13.191  24.916 -0.2208 -0.0552 -0.2911
 1119ASN     BB 5298  11.966  13.717  24.968  0.0566 -0.0355  0.1457
 1119ASN    SC1 5299  11.809  13.693  25.266  0.1399 -0.1696  0.1283
 1120THR     BB 5300  11.889  13.874  24.647 -0.1388  0.0171 -0.0121
 1120THR    SC1 5301  12.076  14.044  24.582 -0.0203 -0.0626  0.1130
 1121PHE     BB 5302  11.673  13.731  24.481  0.1147 -0.0384  0.0470
 1121PHE    SC1 5303  11.690  13.468  24.631  0.3265 -0.0197 -0.2900
 1121PHE    SC2 5304  11.829  13.237  24.637 -0.0708 -0.2654 -0.1841
 1121PHE    SC3 5305  11.646  13.289  24.829  0.2294  0.2843 -0.0268
 1122VAL     BB 5306  11.336  13.735  24.416 -0.0600  0.2027  0.2303
 1122VAL    SC1 5307  11.334  13.668  24.160  0.0045  0.4577  0.1606
 1123SER     BB 5308  10.981  13.834  24.429  0.0905  0.1621  0.1194
 1123SER    SC1 5309  10.940  13.873  24.652 -0.5492  0.0802  0.2238
 1124GLY     BB 5310  10.769  13.875  24.183 -0.1030 -0.3002 -0.1306
 1125ASN     BB 5311  10.506  14.119  24.112 -0.0341  0.1662  0.2107
 1125ASN    SC1 5312  10.265  13.959  23.980  0.0528 -0.0424  0.0283
 1126CYS     BB 5313  10.584  14.384  24.077 -0.0977  0.4154  0.2273
 1126CYS    SC1 5314  10.871  14.388  24.020  0.0332 -0.3070  0.0050
 1127ASP     BB 5315  10.422  14.617  24.056 -0.0341 -0.0507 -0.3297
 1127ASP    SC1 5316  10.124  14.535  23.957  0.0014 -0.1012  0.3086
 1128VAL     BB 5317  10.584  14.854  24.130 -0.2031 -0.2310  0.0223
 1128VAL    SC1 5318  10.811  14.815  24.262 -0.2065  0.2724  0.1985
 1129VAL     BB 5319  10.586  15.160  24.052  0.2553  0.0330  0.1593
 1129VAL    SC1 5320  10.407  15.351  24.092  0.2719  0.0075  0.3697
 1130ILE     BB 5321  10.886  15.282  24.013 -0.1159 -0.0771 -0.0734
 1130ILE    SC1 5322  10.976  15.330  24.306 -0.1147  0.1830 -0.1142
 1131GLY     BB 5323  11.093  15.023  23.882 -0.1722 -0.0006  0.0851
 1132ILE     BB 5324  11.409  15.186  23.906  0.0066  0.1303  0.0027
 1132ILE    SC1 5325  11.458  15.156  24.210 -0.1936  0.2525  0.0487
 1133VAL     BB 5326  11.323  15.552  23.851 -0.1872 -0.1901  0.2010
 1133VAL    SC1 5327  11.082  15.663  23.848 -0.0741  0.0625  0.1081
 1134ASN     BB 5328  11.526  15.634  23.629 -0.0529 -0.1550 -0.1533
 1134ASN    SC1 5329  11.351  15.661  23.344  0.0814 -0.2146 -0.1045
 1135ASN     BB 5330  11.817  15.647  23.553 -0.2395 -0.0611  0.5512
 1135ASN    SC1 5331  11.926  15.922  23.403  0.2557  0.0172 -0.0273
 1136THR     BB 5332  11.979  15.343  23.713 -0.1613 -0.1484  0.0306
 1136THR    SC1 5333  11.861  15.368  23.943 -0.0483  0.0046  0.0737
 1137VAL     BB 5334  12.113  15.218  23.415 -0.1029 -0.0835  0.0168
 1137VAL    SC1 5335  12.165  15.381  23.212 -0.0319  0.3177  0.3436
 1138TYR     BB 5336  12.181  14.889  23.335 -0.0988  0.0521 -0.0211
 1138TYR    SC1 5337  12.469  14.866  23.465  0.1781 -0.2063  0.3682
 1138TYR    SC2 5338  12.656  14.738  23.613  0.3426  0.0478  0.3866
 1138TYR    SC3 5339  12.728  14.942  23.452  0.0670  0.2086  0.4604
 1139ASP     BB 5340  12.195  14.583  23.168 -0.3475  0.1413  0.2154
 1139ASP    SC1 5341  12.239  14.579  22.843 -0.1051  0.0447  0.1003
 1140PRO     BB 5342  12.221  14.292  23.300 -0.1017  0.0148 -0.1196
 1140PRO    SC1 5343  12.494  14.294  23.436  0.0614  0.2959 -0.3097
 1141LEU     BB 5344  11.997  14.065  23.391  0.0658 -0.0264  0.0016
 1141LEU    SC1 5345  12.080  14.076  23.732 -0.2233  0.3217 -0.2309
 1142GLN     BB 5346  11.796  14.147  23.143 -0.0036  0.1740  0.1216
 1142GLN    SC1 5347  11.459  14.371  23.122 -0.3228  0.3238 -0.1821
 1143PRO     BB 5348  11.958  14.042  22.901 -0.4236 -0.0678 -0.0660
 1143PRO    SC1 5349  12.122  14.126  22.677  0.1329  0.0688  0.2835
 1144GLU     BB 5350  12.092  13.771  22.971 -0.0842  0.1586  0.1929
 1144GLU    SC1 5351  12.356  13.562  22.802 -0.2452 -0.0474 -0.0593
 1145LEU     BB 5352  11.839  13.610  23.050  0.1896 -0.3770  0.0245
 1145LEU    SC1 5353  11.774  13.607  23.371 -0.1965  0.0436  0.0512
 1146ASP     BB 5354  11.700  13.599  22.774  0.2018  0.1874 -0.0162
 1146ASP    SC1 5355  11.407  13.531  22.742  0.0357 -0.4305  0.2070
 1147SER     BB 5356  11.902  13.461  22.583  0.0810 -0.0995  0.0576
 1147SER    SC1 5357  12.038  13.563  22.419  0.1840  0.0409 -0.2146
 1148PHE     BB 5358  11.905  13.190  22.733  0.2113 -0.1231  0.0137
 1148PHE    SC1 5359  12.083  13.195  22.944 -0.6007  0.0861  0.1465
 1148PHE    SC2 5360  12.003  13.150  23.198  0.0266  0.1134  0.3643
 1148PHE    SC3 5361  12.246  13.258  23.149 -0.0642  0.0766 -0.2553
 1149LYS     BB 5362  11.616  13.097  22.672  0.2181 -0.0976 -0.0578
 1149LYS    SC1 5363  11.378  13.005  22.823 -0.0791  0.1248 -0.1914
 1149LYS    SC2 5364  11.137  13.023  22.863 -0.1878 -0.1655  0.2435
 1150GLU     BB 5365  11.647  13.079  22.365  0.1619  0.0056 -0.0703
 1150GLU    SC1 5366  11.343  13.279  22.288  0.0141 -0.0133  0.0187
 1151GLU     BB 5367  11.861  12.855  22.348  0.0021 -0.1412 -0.1843
 1151GLU    SC1 5368  12.082  13.123  22.123 -0.1480  0.1917  0.0856
 1152LEU     BB 5369  11.718  12.634  22.513  0.0692  0.0567  0.1475
 1152LEU    SC1 5370  11.814  12.690  22.832  0.0818  0.1198 -0.3333
 1153ASP     BB 5371  11.463  12.595  22.341  0.0902 -0.0907  0.1486
 1153ASP    SC1 5372  11.248  12.810  22.393 -0.4642 -0.0613  0.0825
 1154LYS     BB 5373  11.592  12.520  22.070 -0.1009 -0.0500  0.0450
 1154LYS    SC1 5374  11.611  12.770  21.901 -0.0690  0.1907  0.2077
 1154LYS    SC2 5375  11.671  13.004  21.897 -0.1562 -0.0958  0.1290
 1155TYR     BB 5376  11.737  12.262  22.163  0.0733 -0.0650 -0.2556
 1155TYR    SC1 5377  11.964  12.078  22.128 -0.2154 -0.0865 -0.4167
 1155TYR    SC2 5378  12.064  11.828  22.125  0.0610 -0.0103  0.2928
 1155TYR    SC3 5379  12.217  12.035  22.046 -0.0286 -0.0201  0.0863
 1156PHE     BB 5380  11.488  12.107  22.263  0.0301  0.2277  0.1124
 1156PHE    SC1 5381  11.577  11.900  22.445 -0.3808  0.1801 -0.0307
 1156PHE    SC2 5382  11.548  11.660  22.565 -0.1603 -0.0827 -0.4773
 1156PHE    SC3 5383  11.795  11.752  22.504 -0.2175  0.4114 -0.0388
 1157LYS     BB 5384  11.314  12.105  22.006  0.0176  0.0323  0.1209
 1157LYS    SC1 5385  11.081  12.316  22.116  0.1719  0.0859 -0.1639
 1157LYS    SC2 5386  10.961  12.513  22.061 -0.2119 -0.1244 -0.1329
 1158ASN     BB 5387  11.506  11.946  21.821 -0.0885 -0.1120  0.1337
 1158ASN    SC1 5388  11.640  11.745  21.975  0.0984  0.1520 -0.4122
 1159HIS     BB 5389  11.689  12.160  21.649  0.0831 -0.3866 -0.0323
 1159HIS    SC1 5390  11.493  12.391  21.610 -0.0012  0.1045  0.2381
 1159HIS    SC2 5391  11.371  12.556  21.435  0.2044 -0.3811 -0.4014
 1159HIS    SC3 5392  11.224  12.408  21.607  0.0027  0.1661 -0.0792
 1160THR     BB 5393  11.951  12.148  21.558  0.0284  0.1213  0.1593
 1160THR    SC1 5394  12.160  12.295  21.608  0.2651 -0.0322 -0.3103
 1161SER     BB 5395  12.004  11.771  21.635  0.1516 -0.1734 -0.0270
 1161SER    SC1 5396  12.190  11.625  21.631  0.1184  0.1508 -0.0500
 1162PRO     BB 5397  11.773  11.650  21.314  0.1562  0.0079  0.0376
 1162PRO    SC1 5398  11.714  11.362  21.233  0.1806  0.0413  0.1435
 1163ASP     BB 5399  11.680  11.880  21.198  0.2945  0.1206 -0.0725
 1163ASP    SC1 5400  11.401  11.988  21.301  0.2370 -0.1952 -0.1103
 1164VAL     BB 5401  11.884  12.083  21.085  0.0361 -0.1779  0.3025
 1164VAL    SC1 5402  11.810  12.336  21.112  0.2144 -0.0820 -0.0509
 1165ASP     BB 5403  12.200  12.145  21.038  0.0690 -0.0341  0.0763
 1165ASP    SC1 5404  12.250  12.251  20.765  0.0334  0.0074  0.0598
 1166LEU     BB 5405  12.359  11.933  21.235  0.1325 -0.1029 -0.0474
 1166LEU    SC1 5406  12.237  11.644  21.161  0.1307 -0.0846  0.1385
 1167GLY     BB 5407  12.652  12.021  21.189 -0.0049  0.3190 -0.1638
 1168ASP     BB 5408  12.774  11.756  21.084  0.0481  0.1941  0.1977
 1168ASP    SC1 5409  13.053  11.767  21.130  0.1408 -0.0538 -0.0831
 1169ILE     BB 5410  12.603  11.728  20.827  0.3309 -0.0004  0.0253
 1169ILE    SC1 5411  12.561  11.433  20.742  0.1486  0.0574 -0.0928
 1170SER     BB 5412  12.716  11.965  20.662 -0.0436  0.1879  0.0298
 1170SER    SC1 5413  12.582  12.068  20.483  0.1581 -0.2148 -0.1403
 1171GLY     BB 5414  13.040  12.027  20.652  0.0111 -0.1166 -0.2930
 1172ILE     BB 5415  13.106  12.220  20.468  0.3097 -0.1719 -0.2321
 1172ILE    SC1 5416  13.376  12.370  20.491  0.1141  0.1568  0.0252
 1173ASN     BB 5417  12.951  12.173  20.181  0.2408  0.0426 -0.2318
 1173ASN    SC1 5418  12.701  12.362  20.106  0.1537  0.0449  0.0434
 1174ALA     BB 5419  13.151  12.173  19.944  0.0183  0.1440 -0.4235
 1175SER     BB 5420  13.059  11.906  19.814  0.0277 -0.0170 -0.1098
 1175SER    SC1 5421  13.152  11.702  19.712  0.0151 -0.1369  0.0738
 1176VAL     BB 5422  12.762  11.986  19.776 -0.0376 -0.3510 -0.3450
 1176VAL    SC1 5423  12.546  11.922  19.915 -0.0285  0.3835  0.0553
 1177VAL     BB 5424  12.787  12.226  19.581 -0.0023 -0.1094 -0.0491
 1177VAL    SC1 5425  12.577  12.388  19.601  0.0308 -0.0689 -0.0252
 1178ASN     BB 5426  12.930  12.076  19.351 -0.1189  0.0776 -0.2471
 1178ASN    SC1 5427  13.254  12.139  19.380 -0.1377 -0.0075  0.0983
 1179ILE     BB 5428  12.723  11.848  19.314 -0.2326  0.1151  0.1167
 1179ILE    SC1 5429  12.891  11.588  19.311 -0.1129  0.1906  0.1834
 1180GLN     BB 5430  12.462  12.002  19.251 -0.3174  0.0345  0.2681
 1180GLN    SC1 5431  12.064  11.921  19.196  0.0464 -0.0088 -0.0795
 1181LYS     BB 5432  12.545  12.153  18.994  0.0452 -0.3309  0.1599
 1181LYS    SC1 5433  12.751  12.383  19.012 -0.0765  0.0283  0.0994
 1181LYS    SC2 5434  12.963  12.511  19.032 -0.1365  0.0347  0.1202
 1182GLU     BB 5435  12.629  11.908  18.823  0.3239  0.0662 -0.2992
 1182GLU    SC1 5436  12.782  11.965  18.481 -0.2217 -0.0468  0.0521
 1183ILE     BB 5437  12.376  11.730  18.835  0.1326  0.3492  0.2517
 1183ILE    SC1 5438  12.389  11.513  19.056  0.3590 -0.1091 -0.1873
 1184ASP     BB 5439  12.158  11.901  18.696 -0.0408 -0.0725 -0.0178
 1184ASP    SC1 5440  12.009  12.200  18.780  0.0650 -0.2271 -0.0884
 1185ARG     BB 5441  12.289  11.952  18.420 -0.4138  0.1237 -0.1661
 1185ARG    SC1 5442  12.362  12.287  18.428 -0.1580 -0.2797  0.0496
 1185ARG    SC2 5443  12.276  12.567  18.276 -0.3058 -0.1159 -0.1569
 1186LEU     BB 5444  12.351  11.659  18.342 -0.0050  0.1590  0.0012
 1186LEU    SC1 5445  12.629  11.525  18.439  0.1511 -0.3589 -0.0725
 1187ASN     BB 5446  12.066  11.537  18.341 -0.0031  0.1543  0.0392
 1187ASN    SC1 5447  12.157  11.307  18.540  0.0932 -0.0531  0.0756
 1188GLU     BB 5448  11.926  11.739  18.152 -0.2274 -0.1583 -0.1364
 1188GLU    SC1 5449  11.568  11.670  18.118 -0.0015  0.2078  0.0957
 1189VAL     BB 5450  12.127  11.720  17.917  0.1007 -0.2209  0.1416
 1189VAL    SC1 5451  12.336  11.849  17.817 -0.1860  0.1260 -0.0346
 1190ALA     BB 5452  12.079  11.431  17.817 -0.0075 -0.1387 -0.0501
 1191LYS     BB 5453  11.784  11.465  17.728 -0.0388 -0.0348  0.0892
 1191LYS    SC1 5454  11.617  11.252  17.808  0.0863  0.0248 -0.2119
 1191LYS    SC2 5455  11.425  11.178  17.958 -0.1504 -0.1060  0.2223
 1192ASN     BB 5456  11.824  11.690  17.518  0.2185 -0.1491  0.0111
 1192ASN    SC1 5457  11.599  11.794  17.427 -0.1195  0.0675  0.3303
 1193LEU     BB 5458  12.060  11.585  17.348  0.1633  0.1340 -0.2494
 1193LEU    SC1 5459  12.362  11.659  17.374 -0.1231 -0.1212 -0.0612
 1194ASN     BB 5460  11.936  11.318  17.249 -0.0597  0.2163 -0.1974
 1194ASN    SC1 5461  11.871  11.090  17.415 -0.2817 -0.1535  0.0118
 1195GLU     BB 5462  11.689  11.435  17.102 -0.1671  0.0311 -0.1676
 1195GLU    SC1 5463  11.412  11.310  17.372  0.2124  0.1012  0.0824
 1196SER     BB 5464  11.830  11.641  16.918 -0.2045 -0.1900 -0.4500
 1196SER    SC1 5465  11.798  11.901  16.951 -0.0439  0.0061  0.3346
 1197LEU     BB 5466  12.042  11.460  16.783  0.0740  0.0468 -0.3393
 1197LEU    SC1 5467  12.291  11.325  16.928 -0.0730  0.0633  0.2609
 1198ILE     BB 5468  11.855  11.267  16.629  0.0415 -0.0699 -0.1569
 1198ILE    SC1 5469  11.948  11.041  16.438 -0.1105 -0.0653 -0.2381
 1199ASP     BB 5470  11.688  11.474  16.469  0.1249  0.0304 -0.1154
 1199ASP    SC1 5471  11.392  11.379  16.385  0.0137 -0.0140  0.1529
 1200LEU     BB 5472  11.910  11.643  16.334  0.0973 -0.0310 -0.2383
 1200LEU    SC1 5473  11.908  11.939  16.476  0.1228 -0.0989 -0.0909
 1201GLN     BB 5474  12.071  11.431  16.174  0.2968  0.0933 -0.2053
 1201GLN    SC1 5475  12.376  11.212  16.351 -0.2881 -0.0110  0.0840
 1202GLU     BB 5476  11.842  11.315  16.000 -0.2082  0.1735  0.3712
 1202GLU    SC1 5477  12.148  11.044  15.892  0.0911  0.4528 -0.0622
 1203LEU     BB 5478  11.763  11.569  15.842  0.0734 -0.0753 -0.1973
 1203LEU    SC1 5479  11.446  11.669  15.988  0.0669 -0.3287 -0.1818
 1204GLY     BB 5480  12.042  11.657  15.738  0.0811  0.0569 -0.0691
 1205LYS     BB 5481  12.133  11.413  15.569 -0.2922 -0.1847  0.0663
 1205LYS    SC1 5482  12.391  11.251  15.489 -0.0539  0.3362 -0.1583
 1205LYS    SC2 5483  12.567  11.166  15.352 -0.0540 -0.1201 -0.1610
 1206TYR     BB 5484  11.932  11.414  15.333  0.2405 -0.1028 -0.4067
 1206TYR    SC1 5485  11.877  11.116  15.390 -0.0004  0.1132 -0.1895
 1206TYR    SC2 5486  11.798  10.867  15.459  0.1080  0.0883 -0.1525
 1206TYR    SC3 5487  12.049  10.909  15.370  0.1402  0.2097 -0.0098
 1207GLU     BB 5488  12.001  11.710  15.202  0.0071  0.1061 -0.0723
 1207GLU    SC1 5489  11.928  12.004  15.413 -0.1782  0.0767 -0.0243
 1208GLN     BB 5490  11.874  11.750  14.984 -0.1729 -0.0285  0.0053
 1208GLN    SC1 5491  11.610  12.067  15.037 -0.0635 -0.0302  0.2690
 1209TYR     BB 5492  11.618  11.555  14.876 -0.0837  0.1061 -0.1198
 1209TYR    SC1 5493  11.493  11.540  15.161  0.3591  0.0324 -0.0739
 1209TYR    SC2 5494  11.277  11.532  15.323  0.3516 -0.0383 -0.0869
 1209TYR    SC3 5495  11.509  11.641  15.411  0.3041  0.0599 -0.0814
 1210ILE     BB 5496  11.482  11.446  14.663  0.0032 -0.1150  0.0710
 1210ILE    SC1 5497  11.327  11.185  14.725  0.2135 -0.2874 -0.1141
 1211LYS     BB 5498  11.569  11.471  14.363 -0.2175 -0.5054  0.1093
 1211LYS    SC1 5499  11.314  11.555  14.213 -0.2179  0.0309  0.4938
 1211LYS    SC2 5500  11.254  11.751  14.026  0.1292  0.1478  0.0545
 1212TRP     BB 5501  11.727  11.245  14.237 -0.0557  0.0852 -0.1257
 1212TRP    SC1 5502  11.478  11.105  14.073  0.1905 -0.3853 -0.2587
 1212TRP    SC2 5503  11.241  11.054  13.956 -0.0367  0.0335 -0.0043
 1212TRP    SC3 5504  11.271  11.015  14.222  0.0701  0.3018  0.0251
 1212TRP    SC4 5505  11.030  10.975  14.106  0.0866 -0.0826  0.1104
 1213PRO     BB 5506  11.789  10.994  14.460  0.2869 -0.1606 -0.2059
 1213PRO    SC1 5507  11.622  10.739  14.432  0.3538 -0.0408 -0.1079
 1214TRP     BB 5508  12.094  10.921  14.467  0.0924 -0.3915  0.2389
 1214TRP    SC1 5509  12.173  10.840  14.722  0.0207 -0.0111 -0.0879
 1214TRP    SC2 5510  12.265  10.835  14.975  0.1974  0.0185 -0.1501
 1214TRP    SC3 5511  12.356  10.655  14.795  0.2362  0.1341 -0.2470
 1214TRP    SC4 5512  12.431  10.637  15.053  0.0393 -0.1384 -0.2048
 1215TYR     BB 5513  12.122  10.969  14.086  0.2417 -0.1535  0.0469
 1215TYR    SC1 5514  11.887  10.791  13.961 -0.2228  0.1406 -0.2951
 1215TYR    SC2 5515  11.821  10.533  14.005 -0.0531  0.1403 -0.0209
 1215TYR    SC3 5516  11.629  10.713  13.944 -0.2068  0.0001  0.0424
 1216ILE     BB 5517  12.192  11.239  13.896  0.1107 -0.0632 -0.0262
 1216ILE    SC1 5518  11.920  11.280  13.754  0.1635 -0.0648 -0.1290
 1217TRP     BB 5519  12.331  11.538  13.907  0.0745 -0.0374 -0.2350
 1217TRP    SC1 5520  12.331  11.755  13.705  0.4541  0.0267  0.0875
 1217TRP    SC2 5521  12.190  11.960  13.600  0.1366 -0.0545  0.3398
 1217TRP    SC3 5522  12.407  12.010  13.753  0.3969  0.0720 -0.0547
 1217TRP    SC4 5523  12.280  12.213  13.630  0.2061 -0.0310 -0.0324
 1218LEU     BB 5524  12.607  11.530  14.048  0.0007  0.2325 -0.0684
 1218LEU    SC1 5525  12.762  11.795  14.060 -0.1427 -0.2036  0.0079
 1219GLY     BB 5526  12.758  11.322  13.875 -0.2990 -0.1253  0.0891
 1220PHE     BB 5527  12.709  11.457  13.601 -0.0761 -0.0553  0.0817
 1220PHE    SC1 5528  12.492  11.328  13.459  0.1682  0.0540 -0.1864
 1220PHE    SC2 5529  12.275  11.176  13.406  0.2323 -0.1312  0.0623
 1220PHE    SC3 5530  12.291  11.428  13.310 -0.0318 -0.1604 -0.0666
 1221ILE     BB 5531  12.864  11.725  13.603 -0.0927 -0.0449 -0.0094
 1221ILE    SC1 5532  12.778  11.925  13.381  0.3755 -0.1200 -0.2725
 1222ALA     BB 5533  13.138  11.597  13.667 -0.0397  0.1270  0.1143
 1223GLY     BB 5534  13.155  11.426  13.409 -0.0832  0.0527  0.1602
 1224LEU     BB 5535  13.151  11.664  13.210  0.2108 -0.2225 -0.1896
 1224LEU    SC1 5536  13.166  11.656  12.888 -0.0934  0.2770 -0.0650
 1225ILE     BB 5537  13.392  11.810  13.338 -0.0308  0.0693 -0.0526
 1225ILE    SC1 5538  13.333  12.105  13.414 -0.3330 -0.0679  0.2689
 1226ALA     BB 5539  13.620  11.601  13.354 -0.0419  0.0676  0.0898
 1227ILE     BB 5540  13.657  11.541  13.052 -0.3096  0.1288  0.0429
 1227ILE    SC1 5541  13.654  11.245  12.961  0.2056  0.1483 -0.0660
 1228VAL     BB 5542  13.719  11.822  12.937  0.1433 -0.0405 -0.1502
 1228VAL    SC1 5543  13.511  11.983  12.903 -0.0945 -0.3201 -0.0596
 1229MET     BB 5544  13.973  11.892  13.100  0.1894 -0.1178 -0.1887
 1229MET    SC1 5545  13.794  12.182  13.250 -0.3005  0.0682 -0.1299
 1230VAL     BB 5546  14.162  11.657  13.025  0.1181 -0.2253 -0.0380
 1230VAL    SC1 5547  14.129  11.445  13.180  0.0141  0.0226  0.2926
 1231THR     BB 5548  14.162  11.701  12.718 -0.0507  0.2413  0.0203
 1231THR    SC1 5549  13.966  11.589  12.589 -0.2906  0.2064  0.3978
 1232ILE     BB 5550  14.272  11.990  12.705  0.1673  0.1477 -0.3564
 1232ILE    SC1 5551  14.062  12.215  12.744 -0.0905 -0.1183 -0.1742
 1233MET     BB 5552  14.533  11.943  12.867 -0.0066  0.0940 -0.0856
 1233MET    SC1 5553  14.524  12.221  13.105  0.0494 -0.1011  0.0716
 1234LEU     BB 5554  14.676  11.659  12.957 -0.2616 -0.0120 -0.0046
 1234LEU    SC1 5555  14.660  11.538  13.263 -0.2052 -0.0926  0.1658
 1235CYS     BB 5556  14.626  11.401  12.729  0.1023  0.1095  0.3902
 1235CYS    SC1 5557  14.354  11.227  12.714 -0.2009 -0.0487 -0.1612
 1236CYS     BB 5558  14.933  11.406  12.591 -0.0304  0.2026  0.0713
 1236CYS    SC1 5559  14.944  11.169  12.394  0.3270 -0.0439  0.0890
 1237MET     BB 5560  15.120  11.609  12.662  0.0013  0.1059 -0.1213
 1237MET    SC1 5561  15.161  11.634  13.109 -0.1090  0.2724  0.0921
 1238THR     BB 5562  15.053  11.978  12.649 -0.1541 -0.1902 -0.2328
 1238THR    SC1 5563  14.990  12.111  12.862  0.4491 -0.2745  0.0190
 1239SER     BB 5564  14.775  12.051  12.407  0.0166  0.0734 -0.3473
 1239SER    SC1 5565  14.648  11.802  12.411 -0.1164  0.1189  0.0341
 1240CYS     BB 5566  14.690  12.370  12.403 -0.2657  0.0029 -0.1948
 1240CYS    SC1 5567  14.502  12.405  12.651  0.0736 -0.1196  0.1621
 1241CYS     BB 5568  14.702  12.645  12.260 -0.0016  0.1289  0.0590
 1241CYS    SC1 5569  14.654  12.865  12.428 -0.1134 -0.0621  0.1674
 1242SER     BB 5570  14.557  12.564  11.998  0.1038 -0.1268  0.0766
 1242SER    SC1 5571  14.604  12.611  11.765 -0.0106 -0.0812  0.2752
 1243CYS     BB 5572  14.288  12.480  12.127  0.0780 -0.2056 -0.0269
 1243CYS    SC1 5573  14.233  12.241  12.267 -0.1207  0.1636  0.3513
 1244LEU     BB 5574  14.202  12.748  12.257  0.0889 -0.2045 -0.0220
 1244LEU    SC1 5575  14.105  12.686  12.565  0.0884  0.3692  0.0827
 1245LYS     BB 5576  14.178  12.923  12.002  0.0088  0.1709  0.2348
 1245LYS    SC1 5577  14.485  13.080  11.928  0.0931  0.1519 -0.1095
 1245LYS    SC2 5578  14.704  13.187  12.023  0.1713  0.1121  0.0897
 1246GLY     BB 5579  14.070  12.780  11.725  0.0513  0.2846  0.1587
 1247CYS     BB 5580  13.972  12.767  11.454 -0.3253 -0.0741  0.2729
 1247CYS    SC1 5581  13.984  12.948  11.249  0.0194  0.0271 -0.1464
 1248CYS     BB 5582  13.868  12.474  11.354  0.0877  0.2260  0.0605
 1248CYS    SC1 5583  13.821  12.447  11.034  0.1815  0.0296 -0.1673
 1249SER     BB 5584  14.028  12.162  11.557  0.0491 -0.0141 -0.0937
 1249SER    SC1 5585  14.194  12.300  11.696  0.0972 -0.0281 -0.0994
 1250CYS     BB 5586  14.114  11.846  11.586 -0.0396 -0.1274  0.0860
 1250CYS    SC1 5587  13.857  11.669  11.644 -0.2745 -0.1943 -0.1419
 1251GLY     BB 5588  14.363  11.664  11.451  0.1321 -0.0927 -0.1427
 1252SER     BB 5589  14.623  11.860  11.361  0.0900 -0.0953  0.0012
 1252SER    SC1 5590  14.642  12.086  11.437 -0.0406  0.1506  0.0264
 1253CYS     BB 5591  14.804  11.597  11.222  0.1080  0.0441 -0.2571
 1253CYS    SC1 5592  14.680  11.545  10.961 -0.0452  0.1035  0.1191
 1254CYS     BB 5593  14.825  11.349  11.404 -0.2872  0.0160  0.1037
 1254CYS    SC1 5594  14.667  11.111  11.478  0.0861 -0.1097  0.0320
 1255LYS     BB 5595  15.085  11.431  11.595 -0.4807 -0.3725  0.0875
 1255LYS    SC1 5596  15.089  11.209  11.802  0.1868 -0.0832  0.2713
 1255LYS    SC2 5597  15.253  11.044  11.989  0.2124 -0.2391  0.1756
 1256PHE     BB 5598  15.087  11.766  11.677  0.3337  0.1436  0.1163
 1256PHE    SC1 5599  15.065  11.801  11.932 -0.1282  0.1462 -0.0519
 1256PHE    SC2 5600  14.993  11.651  12.144 -0.2925  0.1387 -0.1110
 1256PHE    SC3 5601  15.136  11.878  12.181 -0.2800  0.1134  0.0024
 1257ASP     BB 5602  15.344  11.855  11.446  0.1150 -0.0143  0.2522
 1257ASP    SC1 5603  15.181  12.069  11.295 -0.0429 -0.3230  0.1424
 1258GLU     BB 5604  15.520  11.725  11.429  0.1376  0.1811 -0.0218
 1258GLU    SC1 5605  15.563  11.336  11.565  0.3734  0.1358 -0.1442
 1259ASP     BB 5606  15.809  11.591  11.179 -0.1001 -0.0198  0.1236
 1259ASP    SC1 5607  15.782  11.386  10.964 -0.0107 -0.1146  0.5237
 1260ASP     BB 5608  16.069  11.763  11.252 -0.3640 -0.0874  0.2106
 1260ASP    SC1 5609  16.300  11.648  11.425 -0.2301 -0.1427  0.0936
 1261SER     BB 5610  15.954  12.064  11.144 -0.0057  0.3054 -0.2922
 1261SER    SC1 5611  15.707  12.155  11.172  0.1623 -0.1967  0.0979
 1262GLU     BB 5612  16.175  12.204  10.974 -0.0133  0.1084  0.0196
 1262GLU    SC1 5613  16.461  11.970  10.949  0.3570  0.0086 -0.0535
 1263PRO     BB 5614  16.165  12.457  10.868  0.0814  0.0913  0.0548
 1263PRO    SC1 5615  16.273  12.500  10.628 -0.0553 -0.2557 -0.0657
 1264VAL     BB 5616  15.973  12.700  10.995 -0.2464  0.1317  0.1702
 1264VAL    SC1 5617  16.028  12.932  10.879  0.3492  0.0921  0.3392
 1265LEU     BB 5618  15.609  12.650  11.072  0.1935 -0.0073 -0.0025
 1265LEU    SC1 5619  15.510  12.903  10.960  0.1172 -0.2478 -0.2343
 1266LYS     BB 5620  15.338  12.493  11.055 -0.0398 -0.1120  0.0158
 1266LYS    SC1 5621  15.118  12.581  11.312  0.0647 -0.0015  0.0112
 1266LYS    SC2 5622  14.946  12.459  11.421 -0.1494  0.1520  0.0087
 1267GLY     BB 5623  15.263  12.302  10.858 -0.0792 -0.1080  0.1325
 1268VAL     BB 5624  15.140  12.470  10.602  0.2300 -0.0955 -0.0517
 1268VAL    SC1 5625  15.175  12.731  10.631 -0.1395 -0.0702  0.2305
 1269LYS     BB 5626  14.904  12.324  10.490  0.0465 -0.0131 -0.3980
 1269LYS    SC1 5627  15.000  12.216  10.222  0.0296 -0.4773 -0.0248
 1269LYS    SC2 5628  15.078  12.097  10.028 -0.1095  0.0602 -0.1531
 1270LEU     BB 5629  14.587  12.437  10.525 -0.1671 -0.3024  0.0017
 1270LEU    SC1 5630  14.625  12.766  10.558  0.0780  0.1128  0.2448
 1271HIS     BB 5631  14.442  12.197  10.598  0.1456  0.0335  0.0677
 1271HIS    SC1 5632  14.597  11.969  10.464 -0.1121  0.2025  0.0158
 1271HIS    SC2 5633  14.668  11.842  10.236  0.0542 -0.1232  0.2413
 1271HIS    SC3 5634  14.726  11.732  10.476 -0.0580  0.2460  0.4460
 1272TYR     BB 5635  14.131  12.226  10.628  0.0289 -0.1062  0.0172
 1272TYR    SC1 5636  14.129  12.539  10.693  0.0507  0.0441 -0.3154
 1272TYR    SC2 5637  14.081  12.798  10.635 -0.3031  0.0637  0.0238
 1272TYR    SC3 5638  14.221  12.734  10.857  0.2515 -0.0321 -0.3342
 1273THR     BB 5639  13.777  12.073  10.549 -0.1445 -0.2960 -0.3488
 1273THR    SC1 5640  13.820  11.823  10.603 -0.0233 -0.2036  0.0129
    1MET     BB 5641   3.791  16.313  32.373  0.0847  0.0268  0.1653
    1MET    SC1 5642   4.016  16.625  32.251  0.1438  0.3113 -0.1709
    2PHE     BB 5643   4.065  16.120  32.444 -0.1512  0.2454  0.2171
    2PHE    SC1 5644   4.263  16.274  32.608  0.0055  0.1127  0.0861
    2PHE    SC2 5645   4.212  16.465  32.791  0.1830  0.1990  0.0476
    2PHE    SC3 5646   4.429  16.485  32.632  0.0954  0.0646 -0.0916
    3VAL     BB 5647   3.929  15.908  32.726 -0.0993  0.1328 -0.0454
    3VAL    SC1 5648   3.836  15.698  32.594  0.0348  0.0889 -0.0718
    4PHE     BB 5649   3.835  16.147  32.925 -0.2590  0.1309 -0.0883
    4PHE    SC1 5650   3.708  16.386  32.830  0.4087 -0.0258 -0.1712
    4PHE    SC2 5651   3.525  16.549  32.943  0.1427 -0.3636 -0.0989
    4PHE    SC3 5652   3.759  16.650  32.854  0.0517  0.0270  0.0839
    5LEU     BB 5653   3.897  16.096  33.220 -0.0324 -0.1222 -0.0510
    5LEU    SC1 5654   4.063  16.386  33.282  0.0849 -0.0057 -0.0157
    6VAL     BB 5655   3.978  15.793  33.321  0.0209  0.1595  0.2306
    6VAL    SC1 5656   3.763  15.666  33.232  0.0789  0.0443  0.2533
    7LEU     BB 5657   4.263  15.778  33.429 -0.0863  0.0080 -0.0133
    7LEU    SC1 5658   4.216  16.043  33.625 -0.3601  0.2877 -0.0527
    8LEU     BB 5659   4.636  15.897  33.383  0.1556  0.0671 -0.3028
    8LEU    SC1 5660   4.636  16.240  33.352 -0.3183  0.3725 -0.0114
    9PRO     BB 5661   4.841  15.821  33.629 -0.0594 -0.0449 -0.2727
    9PRO    SC1 5662   5.021  15.583  33.544 -0.0125 -0.0699 -0.0595
   10LEU     BB 5663   4.891  15.986  33.838  0.1900  0.2477  0.2812
   10LEU    SC1 5664   4.732  16.292  33.845  0.3429 -0.1423  0.0487
   11VAL     BB 5665   4.894  15.906  34.183  0.1013  0.0562  0.3347
   11VAL    SC1 5666   4.688  16.027  34.299 -0.0190  0.2326 -0.0447
   12SER     BB 5667   5.138  15.666  34.317  0.2156  0.2554 -0.4375
   12SER    SC1 5668   5.052  15.574  34.486  0.1052  0.2248  0.3088
   13SER     BB 5669   5.393  15.608  34.094  0.3309  0.2439 -0.0667
   13SER    SC1 5670   5.366  15.698  33.852  0.2211 -0.0952 -0.1193
   14GLN     BB 5671   5.622  15.540  34.247 -0.1965  0.0373 -0.0250
   14GLN    SC1 5672   5.880  15.483  33.949  0.1770  0.1244  0.0202
   15CYS     BB 5673   5.744  15.468  34.428 -0.0353 -0.1775 -0.0469
   15CYS    SC1 5674   5.882  15.717  34.584  0.0045 -0.0643 -0.1159
   16VAL     BB 5675   5.837  15.228  34.570  0.1852 -0.0903  0.0581
   16VAL    SC1 5676   5.844  15.201  34.834 -0.1641 -0.1241  0.0684
   17ASN     BB 5677   5.804  14.894  34.387 -0.0955  0.0432 -0.3898
   17ASN    SC1 5678   5.847  15.041  34.125 -0.0816 -0.1896  0.1621
   18LEU     BB 5679   5.581  14.772  34.655 -0.0505 -0.0018  0.0739
   18LEU    SC1 5680   5.815  14.608  34.777 -0.3703 -0.0939  0.0736
   19THR     BB 5681   5.277  14.689  34.444 -0.0184 -0.1776  0.1389
   19THR    SC1 5682   5.085  14.705  34.619  0.1546  0.1133  0.3091
   20THR     BB 5683   5.344  14.595  34.189 -0.1931 -0.1342 -0.1397
   20THR    SC1 5684   5.555  14.583  34.037  0.0499 -0.1110  0.1861
   21ARG     BB 5685   5.168  14.304  34.042 -0.1101 -0.2022  0.2028
   21ARG    SC1 5686   5.121  14.177  34.303 -0.1911 -0.1056 -0.0636
   21ARG    SC2 5687   4.955  14.246  34.512  0.0242  0.1529 -0.0385
   22THR     BB 5688   5.250  14.211  33.750  0.4552 -0.0400 -0.1058
   22THR    SC1 5689   5.135  14.003  33.645  0.1826 -0.0582  0.2125
   23GLN     BB 5690   5.565  14.268  33.618 -0.2549 -0.0866 -0.1286
   23GLN    SC1 5691   5.636  13.856  33.687  0.0202  0.0391  0.1443
   24LEU     BB 5692   5.827  14.415  33.439  0.2197  0.5829 -0.0930
   24LEU    SC1 5693   5.851  14.153  33.259 -0.2589 -0.1664 -0.1492
   25PRO     BB 5694   5.802  14.590  33.114  0.1654  0.4040  0.1746
   25PRO    SC1 5695   5.883  14.872  33.106  0.0406  0.0427 -0.1088
   26PRO     BB 5696   5.945  14.501  32.831 -0.0004  0.0521 -0.0741
   26PRO    SC1 5697   6.218  14.412  32.911  0.2480 -0.0915 -0.1360
   27ALA     BB 5698   5.922  14.441  32.547  0.0000  0.0956  0.0000
   28TYR     BB 5699   5.954  14.413  32.189 -0.0725  0.1554  0.3477
   28TYR    SC1 5700   6.239  14.385  32.171 -0.1479  0.1313  0.0643
   28TYR    SC2 5701   6.505  14.410  32.135 -0.1821  0.1616 -0.1910
   28TYR    SC3 5702   6.410  14.284  32.354  0.0434  0.0605 -0.1479
   29THR     BB 5703   5.795  14.582  31.943  0.1808 -0.4295 -0.0206
   29THR    SC1 5704   5.607  14.429  31.849 -0.0189 -0.2222  0.0340
   30ASN     BB 5705   5.817  14.850  31.739 -0.5200  0.0212  0.2899
   30ASN    SC1 5706   5.831  14.691  31.475  0.1224 -0.1635  0.0816
   31SER     BB 5707   5.980  15.106  31.668  0.0490 -0.0248  0.0142
   31SER    SC1 5708   6.091  15.241  31.828 -0.0546 -0.2510  0.0476
   32PHE     BB 5709   6.046  15.228  31.344 -0.2618  0.3625  0.0117
   32PHE    SC1 5710   6.022  15.047  31.148  0.4910  0.0834 -0.1145
   32PHE    SC2 5711   6.025  14.803  31.031 -0.2331 -0.0448  0.0846
   32PHE    SC3 5712   5.856  14.994  30.941  0.1078  0.2894  0.1290
   33THR     BB 5713   6.082  15.527  31.250  0.0933  0.1629  0.0344
   33THR    SC1 5714   5.874  15.667  31.179 -0.0909 -0.0373  0.1657
   34ARG     BB 5715   6.388  15.686  31.080 -0.0573 -0.0952 -0.2640
   34ARG    SC1 5716   6.346  15.501  30.865  0.0073  0.1782  0.1201
   34ARG    SC2 5717   6.342  15.196  30.793 -0.0314 -0.0895  0.3672
   35GLY     BB 5718   6.594  15.888  31.294  0.0485  0.2333  0.1407
   36VAL     BB 5719   6.852  16.065  31.231 -0.2154  0.0918 -0.1457
   36VAL    SC1 5720   6.756  16.290  31.335  0.1741  0.2310 -0.0699
   37TYR     BB 5721   7.121  15.935  31.078  0.2961  0.0182 -0.1206
   37TYR    SC1 5722   6.962  15.688  30.893  0.2079 -0.0150 -0.0352
   37TYR    SC2 5723   7.044  15.488  30.732 -0.1796 -0.1609 -0.0616
   37TYR    SC3 5724   6.784  15.562  30.733 -0.0650  0.2625  0.0392
   38TYR     BB 5725   7.440  15.922  31.083  0.0426  0.1189 -0.1529
   38TYR    SC1 5726   7.580  16.144  30.935 -0.0920 -0.0286 -0.2916
   38TYR    SC2 5727   7.532  16.399  30.861 -0.4638 -0.0224 -0.0608
   38TYR    SC3 5728   7.784  16.319  30.916 -0.3153  0.2351 -0.3333
   39PRO     BB 5729   7.628  15.793  31.327  0.0902 -0.0558  0.0025
   39PRO    SC1 5730   7.497  15.610  31.488 -0.2248  0.3462 -0.0358
   40ASP     BB 5731   7.893  15.892  31.355 -0.1267 -0.3681  0.0169
   40ASP    SC1 5732   7.986  15.742  31.627 -0.0885  0.3346  0.2671
   41LYS     BB 5733   8.114  16.008  31.163 -0.1340 -0.0683 -0.1728
   41LYS    SC1 5734   8.333  15.802  31.191 -0.1406 -0.3097 -0.2188
   41LYS    SC2 5735   8.438  15.645  31.374 -0.2596  0.1366  0.3131
   42VAL     BB 5736   8.290  16.294  31.032 -0.1013  0.2235 -0.1879
   42VAL    SC1 5737   8.472  16.343  31.218 -0.0708  0.0317 -0.1652
   43PHE     BB 5738   8.258  16.368  30.775 -0.1016 -0.2046 -0.0613
   43PHE    SC1 5739   8.456  16.606  30.748  0.4297  0.0070 -0.0457
   43PHE    SC2 5740   8.595  16.815  30.649  0.3638  0.0510 -0.0457
   43PHE    SC3 5741   8.599  16.764  30.914  0.2275  0.1676 -0.0195
   44ARG     BB 5742   8.327  16.141  30.579  0.1947 -0.0088  0.1424
   44ARG    SC1 5743   8.622  16.039  30.561  0.1730 -0.2829  0.2112
   44ARG    SC2 5744   8.852  15.873  30.467  0.1573  0.0771  0.2084
   45SER     BB 5745   8.328  16.312  30.284 -0.3450 -0.1950  0.1083
   45SER    SC1 5746   8.422  16.532  30.257  0.0762 -0.0520  0.0042
   46SER     BB 5747   8.429  16.162  29.950  0.3550 -0.0281 -0.1017
   46SER    SC1 5748   8.311  16.268  29.793  0.1082  0.0091  0.2914
   47VAL     BB 5749   8.537  15.903  30.075  0.1045  0.0783  0.0378
   47VAL    SC1 5750   8.789  15.885  29.996  0.0379  0.0812 -0.1828
   48LEU     BB 5751   8.394  15.683  30.324  0.1654  0.0348 -0.2313
   48LEU    SC1 5752   8.675  15.492  30.284 -0.0561  0.2800  0.0248
   49HIS     BB 5753   8.278  15.677  30.686 -0.0077 -0.1304  0.1990
   49HIS    SC1 5754   8.589  15.606  30.790  0.0694  0.0555  0.1957
   49HIS    SC2 5755   8.844  15.518  30.792 -0.1057 -0.5141 -0.1231
   49HIS    SC3 5756   8.686  15.477  31.007  0.0459 -0.2030  0.0560
   50SER     BB 5757   8.008  15.644  30.880 -0.1934 -0.1402 -0.2485
   50SER    SC1 5758   7.816  15.747  30.859 -0.0610 -0.0401  0.2662
   51THR     BB 5759   8.007  15.409  31.183 -0.0952  0.1535 -0.1363
   51THR    SC1 5760   8.221  15.277  31.115 -0.1118 -0.0532  0.1884
   52GLN     BB 5761   7.844  15.271  31.437 -0.0576 -0.0079  0.0809
   52GLN    SC1 5762   8.205  15.230  31.623 -0.1590  0.0507 -0.1641
   53ASP     BB 5763   7.595  15.052  31.530 -0.0637  0.0140 -0.0635
   53ASP    SC1 5764   7.654  15.028  31.848  0.2307  0.1547 -0.0506
   54LEU     BB 5765   7.313  14.947  31.503  0.1248 -0.1794  0.4033
   54LEU    SC1 5766   7.264  14.643  31.569 -0.1377 -0.0337 -0.0112
   55PHE     BB 5767   6.962  14.989  31.385 -0.5207 -0.1433  0.1344
   55PHE    SC1 5768   6.924  15.275  31.409  0.2344 -0.0086  0.2869
   55PHE    SC2 5769   7.012  15.527  31.368 -0.2613  0.1900  0.3733
   55PHE    SC3 5770   6.835  15.416  31.197  0.0624 -0.1629  0.2538
   56LEU     BB 5771   6.927  14.774  31.199  0.5306  0.0081  0.0463
   56LEU    SC1 5772   6.817  14.549  31.413  0.1396 -0.1944 -0.0386
   57PRO     BB 5773   6.937  14.835  30.934  0.1176  0.1912  0.0412
   57PRO    SC1 5774   6.825  15.064  30.850  0.1630  0.1581 -0.2562
   58PHE     BB 5775   6.925  14.599  30.718  0.0699 -0.0324  0.0877
   58PHE    SC1 5776   7.036  14.600  30.439 -0.0584 -0.1196  0.1420
   58PHE    SC2 5777   7.073  14.772  30.234 -0.1669  0.0738  0.2821
   58PHE    SC3 5778   7.132  14.511  30.203 -0.2869  0.0800 -0.0311
   59PHE     BB 5779   6.828  14.334  30.850  0.2889  0.1750  0.0681
   59PHE    SC1 5780   6.545  14.207  30.767 -0.3182  0.5043  0.3971
   59PHE    SC2 5781   6.438  14.181  30.521  0.3540 -0.2262  0.1380
   59PHE    SC3 5782   6.295  14.109  30.738 -0.1081  0.0549 -0.0566
   60SER     BB 5783   6.964  14.220  31.131  0.0702  0.2842 -0.1143
   60SER    SC1 5784   7.212  14.301  31.124  0.2097  0.1774 -0.0992
   61ASN     BB 5785   6.776  14.055  31.273 -0.0159  0.1668 -0.0998
   61ASN    SC1 5786   6.597  13.847  31.121  0.0754 -0.0787  0.0914
   62VAL     BB 5787   6.532  14.132  31.556  0.0753 -0.0272  0.1278
   62VAL    SC1 5788   6.469  13.992  31.772 -0.0672 -0.0225  0.0898
   63THR     BB 5789   6.283  14.398  31.654  0.2205  0.0484  0.1730
   63THR    SC1 5790   6.065  14.259  31.680  0.1771  0.0985  0.0838
   64TRP     BB 5791   6.257  14.717  31.832 -0.0912  0.2281  0.1081
   64TRP    SC1 5792   6.440  14.859  31.659  0.2903 -0.1929 -0.0350
   64TRP    SC2 5793   6.485  15.066  31.493 -0.1240  0.0641  0.1582
   64TRP    SC3 5794   6.412  14.826  31.393  0.1390  0.0684 -0.0540
   64TRP    SC4 5795   6.492  15.023  31.227  0.4851  0.1114  0.1548
   65PHE     BB 5796   6.151  14.862  32.122 -0.0566 -0.0100 -0.1288
[truncated: 12,348,617 more chars]
