# Supplementary material for: Erythro-VLPs: Anchoring SARS-CoV-2 spike proteins in erythrocyte liposomes
Source: PLoS One. 2022 Mar 11;17(3):e0263671. doi: 10.1371/journal.pone.0263671 (PMC8916654; doi:10.1371/journal.pone.0263671)
Supplement: S3 File — (GRO) [file pone.0263671.s007.gro]

Martini system
340614
    1MET     BB    1  18.728  16.167  21.961  0.2920  0.0932  0.0444
    1MET    SC1    2  18.606  15.955  22.303  0.0196 -0.0543  0.0172
    2PHE     BB    3  18.886  16.337  22.082  0.1411 -0.0247 -0.0927
    2PHE    SC1    4  19.069  16.497  21.906 -0.2226  0.3173  0.0511
    2PHE    SC2    5  19.171  16.508  21.656 -0.0643  0.2517  0.1112
    2PHE    SC3    6  19.149  16.734  21.802 -0.3360  0.3217 -0.0289
    3VAL     BB    7  18.830  16.424  22.402 -0.2266  0.1636 -0.0675
    3VAL    SC1    8  18.569  16.427  22.451 -0.2508 -0.0477 -0.1722
    4PHE     BB    9  18.885  16.776  22.339  0.0106  0.0187  0.0245
    4PHE    SC1   10  18.849  16.939  22.094 -0.3159 -0.0683  0.2148
    4PHE    SC2   11  18.762  16.979  21.841  0.3131 -0.0980 -0.0246
    4PHE    SC3   12  18.803  17.190  22.005  0.0563 -0.0676  0.0054
    5LEU     BB   13  18.639  16.894  22.568  0.2295  0.0630  0.1285
    5LEU    SC1   14  18.355  16.934  22.427 -0.0701 -0.2816  0.0725
    6VAL     BB   15  18.679  17.114  22.889  0.0229  0.1981 -0.3855
    6VAL    SC1   16  18.934  17.097  22.959 -0.0399 -0.1425 -0.2199
    7LEU     BB   17  18.466  17.304  22.979  0.2396  0.2505 -0.0289
    7LEU    SC1   18  18.485  17.494  23.259 -0.0351 -0.0252  0.1485
    8LEU     BB   19  18.160  17.284  22.750 -0.2627 -0.0883 -0.3260
    8LEU    SC1   20  17.904  17.317  22.961 -0.0843  0.2891  0.0100
    9PRO     BB   21  18.049  17.397  22.498  0.2093  0.1955  0.1007
    9PRO    SC1   22  17.843  17.193  22.375  0.0621  0.1251  0.0046
   10LEU     BB   23  18.269  17.466  22.280  0.1294 -0.2954  0.0944
   10LEU    SC1   24  18.291  17.278  22.015 -0.2190 -0.0844 -0.2358
   11VAL     BB   25  18.404  17.729  22.139 -0.0732  0.0428 -0.3394
   11VAL    SC1   26  18.620  17.673  21.996  0.2537  0.0090  0.1450
   12SER     BB   27  18.421  18.029  22.276 -0.0458 -0.0012  0.1040
   12SER    SC1   28  18.548  18.098  22.486 -0.2637  0.3063 -0.2307
   13SER     BB   29  18.230  18.321  22.212 -0.0501 -0.0890  0.0822
   13SER    SC1   30  18.223  18.501  22.334 -0.1079 -0.0683  0.0020
   14GLN     BB   31  18.064  18.196  21.937 -0.0608  0.1798 -0.1560
   14GLN    SC1   32  17.741  18.276  22.114  0.0205 -0.0591  0.1653
   15CYS     BB   33  18.144  18.037  21.778 -0.0185 -0.3655  0.3845
   15CYS    SC1   34  18.151  17.711  21.742  0.0397 -0.0381  0.2422
   16VAL     BB   35  18.508  18.066  21.748  0.2490  0.1087  0.1283
   16VAL    SC1   36  18.592  17.903  21.556  0.2646  0.1559  0.0950
   17ASN     BB   37  18.568  18.407  21.820 -0.0067  0.0579 -0.0128
   17ASN    SC1   38  18.360  18.611  21.789  0.2849  0.0410 -0.0053
   18LEU     BB   39  18.795  18.376  22.035  0.3438  0.0156  0.0467
   18LEU    SC1   40  18.897  18.088  21.997 -0.2255 -0.0971 -0.3997
   19THR     BB   41  18.773  18.512  22.312 -0.4233 -0.1940 -0.3215
   19THR    SC1   42  18.654  18.739  22.352 -0.0604 -0.0668  0.1176
   20THR     BB   43  19.043  18.431  22.504  0.0418  0.0805  0.2666
   20THR    SC1   44  19.111  18.195  22.418 -0.2824  0.0783 -0.0053
   21ARG     BB   45  19.204  18.660  22.624  0.0956 -0.4496 -0.2965
   21ARG    SC1   46  19.104  18.907  22.511 -0.0908  0.0571 -0.1379
   21ARG    SC2   47  19.134  18.956  22.214 -0.1597 -0.1611  0.0001
   22THR     BB   48  19.224  18.691  22.992  0.1415  0.0873  0.1162
   22THR    SC1   49  18.993  18.592  23.061  0.1377  0.1689  0.2243
   23GLN     BB   50  19.474  18.731  23.078 -0.2439 -0.4187 -0.2166
   23GLN    SC1   51  19.636  19.056  23.119 -0.0105 -0.2274 -0.2833
   24LEU     BB   52  19.673  18.599  23.283  0.0322 -0.2975 -0.0365
   24LEU    SC1   53  19.607  18.371  23.484 -0.2047 -0.0476  0.0407
   25PRO     BB   54  19.979  18.626  23.308  0.1918 -0.0666 -0.2671
   25PRO    SC1   55  20.064  18.773  23.540 -0.1779 -0.3165 -0.1984
   26PRO     BB   56  20.260  18.520  23.156  0.2986  0.1295 -0.0495
   26PRO    SC1   57  20.206  18.370  22.923 -0.0312 -0.0886 -0.1186
   27ALA     BB   58  20.558  18.330  23.274  0.0159 -0.1669 -0.0377
   28TYR     BB   59  20.743  18.312  23.017  0.2243  0.1559  0.0203
   28TYR    SC1   60  20.644  18.514  22.786 -0.0688  0.0464 -0.2061
   28TYR    SC2   61  20.615  18.675  22.571 -0.0378  0.2767 -0.0418
   28TYR    SC3   62  20.493  18.738  22.804 -0.2858 -0.1079 -0.0588
   29THR     BB   63  21.088  18.233  22.950  0.2926  0.0290 -0.2870
   29THR    SC1   64  21.224  18.378  23.117 -0.1927  0.0163  0.1469
   30ASN     BB   65  21.296  18.049  22.749  0.0601 -0.0440  0.1196
   30ASN    SC1   66  21.385  17.845  22.983  0.0202  0.1377  0.3646
   31SER     BB   67  21.617  18.241  22.720  0.0469  0.2195  0.0335
   31SER    SC1   68  21.615  18.431  22.837 -0.3567  0.0577  0.3472
   32PHE     BB   69  21.659  18.155  22.411 -0.2318 -0.0681  0.2313
   32PHE    SC1   70  21.576  17.831  22.404  0.0917  0.0737  0.1429
   32PHE    SC2   71  21.636  17.599  22.279 -0.0642  0.0804  0.0535
   32PHE    SC3   72  21.489  17.596  22.505  0.0854  0.0799  0.1521
   33THR     BB   73  21.783  18.336  22.172 -0.1449 -0.0807  0.2375
   33THR    SC1   74  21.844  18.580  22.239  0.0458 -0.0349 -0.0805
   34ARG     BB   75  21.755  18.197  21.878 -0.2868 -0.3674 -0.1012
   34ARG    SC1   76  21.699  17.899  21.884 -0.0024 -0.0135 -0.3156
   34ARG    SC2   77  21.628  17.647  21.740  0.1724 -0.0617 -0.1554
   35GLY     BB   78  21.701  18.325  21.611 -0.0585 -0.1303 -0.2427
   36VAL     BB   79  21.667  18.455  21.277  0.2135  0.1394  0.0355
   36VAL    SC1   80  21.686  18.307  21.058 -0.2964 -0.1303  0.1585
   37TYR     BB   81  21.597  18.790  21.238  0.1959 -0.1101 -0.1770
   37TYR    SC1   82  21.653  19.041  21.446 -0.2674 -0.6374  0.4951
   37TYR    SC2   83  21.780  19.226  21.597 -0.0651 -0.3750  0.0244
   37TYR    SC3   84  21.513  19.243  21.558 -0.0507 -0.1887  0.0001
   38TYR     BB   85  21.573  18.835  20.930  0.0336  0.2795 -0.0552
   38TYR    SC1   86  21.373  18.618  20.821  0.1193 -0.0627 -0.0586
   38TYR    SC2   87  21.269  18.632  20.572 -0.1558  0.0310  0.0576
   38TYR    SC3   88  21.141  18.491  20.764  0.0229  0.0087  0.1629
   39PRO     BB   89  21.517  19.136  20.763 -0.1136 -0.0358  0.0701
   39PRO    SC1   90  21.486  19.081  20.507  0.0409 -0.1535 -0.4321
   40ASP     BB   91  21.521  19.359  20.987 -0.1574 -0.0369 -0.0815
   40ASP    SC1   92  21.264  19.445  21.153 -0.0308  0.0372 -0.0867
   41LYS     BB   93  21.776  19.498  21.112  0.1868  0.1013 -0.0083
   41LYS    SC1   94  21.734  19.683  21.384  0.1259  0.1385 -0.2294
   41LYS    SC2   95  21.504  19.770  21.441 -0.1458 -0.1896  0.0267
   42VAL     BB   96  22.012  19.326  21.044 -0.0114 -0.2080  0.2104
   42VAL    SC1   97  21.988  19.067  21.093 -0.1942 -0.2543 -0.0952
   43PHE     BB   98  22.260  19.529  21.003  0.0290 -0.2984  0.2905
   43PHE    SC1   99  22.331  19.489  20.726  0.0709 -0.1386  0.1229
   43PHE    SC2  100  22.269  19.634  20.506  0.3646 -0.0531  0.0925
   43PHE    SC3  101  22.359  19.380  20.481  0.1822 -0.1226  0.1282
   44ARG     BB  102  22.590  19.461  21.197  0.1235 -0.1524 -0.0930
   44ARG    SC1  103  22.780  19.304  21.054  0.1381 -0.0344  0.2184
   44ARG    SC2  104  23.052  19.369  20.896 -0.1113  0.2257 -0.0376
   45SER     BB  105  22.723  19.428  21.541 -0.0500  0.1307 -0.1172
   45SER    SC1  106  22.652  19.547  21.715  0.4337 -0.1772 -0.0845
   46SER     BB  107  23.059  19.236  21.594  0.1850  0.1701  0.1753
   46SER    SC1  108  23.020  19.044  21.471 -0.0189 -0.2044 -0.1826
   47VAL     BB  109  23.043  19.114  21.937 -0.0329  0.0501 -0.1357
   47VAL    SC1  110  23.087  18.864  22.011 -0.1403  0.1075  0.1346
   48LEU     BB  111  22.820  19.278  22.095 -0.0988 -0.2622  0.0753
   48LEU    SC1  112  22.615  19.040  22.111 -0.1081  0.1470  0.2534
   49HIS     BB  113  22.827  19.637  22.179 -0.0463 -0.0114  0.1454
   49HIS    SC1  114  23.011  19.755  21.949  0.0336  0.1095  0.1284
   49HIS    SC2  115  23.152  19.688  21.728  0.0805  0.0110  0.1875
   49HIS    SC3  116  23.196  19.925  21.850 -0.1212  0.1764 -0.0519
   50SER     BB  117  22.585  19.865  22.314  0.0599 -0.2075 -0.1938
   50SER    SC1  118  22.558  19.903  22.556  0.0520 -0.0762  0.1916
   51THR     BB  119  22.327  20.019  22.083 -0.3518  0.1505 -0.0047
   51THR    SC1  120  22.364  19.972  21.830 -0.0248 -0.0371  0.0713
   52GLN     BB  121  21.955  20.080  22.128  0.0028 -0.4869  0.0493
   52GLN    SC1  122  21.980  20.317  21.837 -0.2917 -0.1822  0.0489
   53ASP     BB  123  21.695  19.865  21.982 -0.3113 -0.1287 -0.0293
   53ASP    SC1  124  21.933  19.718  21.820  0.2077  0.3672  0.2441
   54LEU     BB  125  21.439  19.627  21.935 -0.0723  0.0199 -0.0853
   54LEU    SC1  126  21.192  19.777  21.862  0.1829 -0.0356 -0.0758
   55PHE     BB  127  21.307  19.397  22.178  0.0704 -0.1606  0.1884
   55PHE    SC1  128  21.280  19.123  22.031 -0.1451 -0.0248  0.2304
   55PHE    SC2  129  21.072  18.975  21.943 -0.0794  0.0138  0.0034
   55PHE    SC3  130  21.242  18.872  22.125 -0.2393 -0.0537  0.1177
   56LEU     BB  131  21.273  19.285  22.495 -0.0893  0.0510 -0.0126
   56LEU    SC1  132  20.965  19.128  22.464 -0.0930  0.1805  0.0586
   57PRO     BB  133  21.371  19.305  22.863  0.0923 -0.1609  0.2385
   57PRO    SC1  134  21.132  19.294  22.999 -0.0030  0.1877 -0.0653
   58PHE     BB  135  21.680  19.421  22.809  0.0008 -0.0884 -0.0266
   58PHE    SC1  136  21.813  19.680  22.867 -0.0194 -0.1688  0.2483
   58PHE    SC2  137  22.052  19.805  22.847 -0.1941  0.1168 -0.1936
   58PHE    SC3  138  21.824  19.940  22.796 -0.4754 -0.1036  0.3890
   59PHE     BB  139  21.770  19.173  23.101 -0.0215 -0.2568  0.0798
   59PHE    SC1  140  21.617  19.351  23.295  0.1197  0.1895  0.0859
   59PHE    SC2  141  21.422  19.426  23.466 -0.1450 -0.0738 -0.0899
   59PHE    SC3  142  21.515  19.601  23.284  0.2264  0.2507  0.3861
   60SER     BB  143  21.795  18.930  23.061  0.4074 -0.0301  0.1541
   60SER    SC1  144  21.973  18.793  22.896 -0.1995  0.2140  0.2138
   61ASN     BB  145  21.468  18.829  23.033 -0.2396  0.0809 -0.0810
   61ASN    SC1  146  21.373  18.874  23.325  0.0688  0.0763 -0.0415
   62VAL     BB  147  21.195  18.820  22.803 -0.0084 -0.0379  0.1729
   62VAL    SC1  148  20.990  18.834  22.971 -0.0571 -0.0358  0.1132
   63THR     BB  149  21.116  18.556  22.554 -0.1058  0.0576 -0.0964
   63THR    SC1  150  21.355  18.563  22.450  0.0005  0.2485  0.1508
   64TRP     BB  151  20.945  18.277  22.453 -0.0155 -0.2462  0.0473
   64TRP    SC1  152  21.124  18.134  22.259 -0.1706 -0.1996 -0.0127
   64TRP    SC2  153  21.262  17.996  22.072 -0.1790 -0.1198 -0.0785
   64TRP    SC3  154  21.149  17.866  22.280  0.2101 -0.1594  0.1152
   64TRP    SC4  155  21.267  17.726  22.082  0.0135 -0.1154 -0.0357
   65PHE     BB  156  20.644  18.100  22.588 -0.1901 -0.0005 -0.4525
   65PHE    SC1  157  20.788  17.866  22.710  0.1702  0.1276 -0.1953
   65PHE    SC2  158  20.913  17.727  22.905  0.0085  0.0744 -0.1279
   65PHE    SC3  159  20.968  17.676  22.646 -0.0938 -0.1615 -0.1057
   66HIS     BB  160  20.341  18.058  22.615 -0.1514  0.0543 -0.2029
   66HIS    SC1  161  20.306  17.930  22.913 -0.0799  0.0153 -0.0340
   66HIS    SC2  162  20.503  17.864  23.085 -0.0071  0.1709 -0.0565
   66HIS    SC3  163  20.248  17.795  23.139  0.0847 -0.2772 -0.1610
   67ALA     BB  164  20.024  18.032  22.543  0.0286  0.1155  0.1296
   68ILE     BB  165  19.710  17.967  22.468  0.2527 -0.0021  0.0222
   68ILE    SC1  166  19.619  18.181  22.264 -0.1149 -0.3412 -0.1835
   69HIS     BB  167  19.414  17.874  22.574 -0.0869  0.0430  0.2376
   69HIS    SC1  168  19.371  17.723  22.833  0.1892  0.3061  0.0722
   69HIS    SC2  169  19.459  17.723  23.089  0.3362  0.2023  0.0229
   69HIS    SC3  170  19.409  17.489  22.963  0.3196  0.2512 -0.0621
   70VAL     BB  171  19.179  17.644  22.398  0.2277  0.1379 -0.0520
   70VAL    SC1  172  18.947  17.754  22.330  0.3269  0.3036 -0.1304
   71SER     BB  173  19.051  17.332  22.542  0.0580  0.0367 -0.1611
   71SER    SC1  174  19.219  17.173  22.572  0.0837  0.2371  0.2251
   72GLY     BB  175  18.717  17.376  22.518 -0.0206  0.1209  0.1094
   73THR     BB  176  18.581  17.648  22.646  0.0339 -0.0886 -0.1568
   73THR    SC1  177  18.344  17.742  22.695  0.1261  0.0514  0.0324
   74ASN     BB  178  18.897  17.792  22.795  0.0833 -0.2048  0.2486
   74ASN    SC1  179  18.910  17.555  22.992  0.0417  0.2159  0.1919
   75GLY     BB  180  18.911  18.098  22.864  0.0922  0.0730  0.2350
   76THR     BB  181  19.244  18.198  22.909 -0.3872 -0.0324 -0.0390
   76THR    SC1  182  19.257  18.160  23.166 -0.1356 -0.2613 -0.0820
   77LYS     BB  183  19.502  18.334  22.780  0.0302  0.2820  0.1188
   77LYS    SC1  184  19.738  18.218  22.972 -0.0681 -0.1106  0.1432
   77LYS    SC2  185  19.861  18.074  23.145 -0.0231 -0.1891  0.0979
   78ARG     BB  186  19.711  18.535  22.574  0.2190 -0.3206 -0.0551
   78ARG    SC1  187  19.884  18.723  22.803 -0.3897  0.0100  0.1334
   78ARG    SC2  188  20.071  18.948  22.934  0.1478  0.2072 -0.3783
   79PHE     BB  189  19.743  18.754  22.310 -0.0297  0.1110  0.0926
   79PHE    SC1  190  19.808  18.649  22.037 -0.2048 -0.3155  0.5332
   79PHE    SC2  191  19.979  18.634  21.829 -0.3516  0.1173  0.3709
   79PHE    SC3  192  19.795  18.440  21.867  0.0538 -0.2673  0.4507
   80ASP     BB  193  19.651  19.091  22.353  0.3697  0.0070 -0.1416
   80ASP    SC1  194  19.541  19.073  22.642 -0.2495  0.3086  0.0777
   81ASN     BB  195  19.498  19.333  22.216 -0.0037  0.1398 -0.1189
   81ASN    SC1  196  19.216  19.451  22.292  0.0900 -0.1415  0.6767
   82PRO     BB  197  19.687  19.589  22.053 -0.0127  0.0148  0.0460
   82PRO    SC1  198  19.544  19.851  22.034  0.0427 -0.4072 -0.3780
   83VAL     BB  199  19.889  19.433  21.871  0.1029 -0.0435 -0.1937
   83VAL    SC1  200  20.038  19.318  22.058 -0.0001  0.1709  0.0270
   84LEU     BB  201  19.909  19.495  21.586 -0.0184 -0.2469  0.1023
   84LEU    SC1  202  19.946  19.209  21.404  0.0625 -0.0677  0.1532
   85PRO     BB  203  20.109  19.675  21.373 -0.0433 -0.1398  0.0200
   85PRO    SC1  204  20.007  19.812  21.153  0.1938  0.2019 -0.2583
   86PHE     BB  205  20.379  19.951  21.449  0.0318 -0.0151 -0.1352
   86PHE    SC1  206  20.221  20.254  21.351  0.0418  0.0670  0.0613
   86PHE    SC2  207  20.106  20.470  21.465  0.0095  0.0114  0.1351
   86PHE    SC3  208  19.999  20.362  21.242 -0.0514 -0.0089  0.1741
   87ASN     BB  209  20.672  19.641  21.476 -0.1168 -0.1528 -0.0470
   87ASN    SC1  210  20.946  19.780  21.369  0.1104 -0.0668 -0.1851
   88ASP     BB  211  20.429  19.470  21.684  0.0991  0.2438  0.0713
   88ASP    SC1  212  20.334  19.692  21.908 -0.1550  0.0884 -0.1581
   89GLY     BB  213  20.333  19.202  21.723 -0.0297 -0.0826  0.0447
   90VAL     BB  214  20.467  18.942  21.455 -0.2129  0.1501 -0.1192
   90VAL    SC1  215  20.256  18.781  21.463 -0.0560 -0.0519  0.0756
   91TYR     BB  216  20.787  18.726  21.593  0.1938  0.2068  0.0779
   91TYR    SC1  217  20.965  18.861  21.445 -0.1368 -0.0269  0.2959
   91TYR    SC2  218  21.214  18.960  21.477 -0.1220 -0.0384  0.2156
   91TYR    SC3  219  21.118  18.912  21.229 -0.2011 -0.0420  0.2465
   92PHE     BB  220  20.760  18.364  21.574 -0.0289 -0.1613 -0.1181
   92PHE    SC1  221  20.463  18.327  21.614 -0.0367  0.0899  0.1889
   92PHE    SC2  222  20.264  18.307  21.795 -0.0626 -0.4271  0.1189
   92PHE    SC3  223  20.211  18.274  21.532  0.0027  0.1576  0.0192
   93ALA     BB  224  20.914  18.120  21.748  0.4243 -0.0203 -0.0950
   94SER     BB  225  21.123  17.866  21.633  0.1412  0.0801  0.1236
   94SER    SC1  226  21.309  17.992  21.578 -0.0719 -0.0239  0.1229
   95THR     BB  227  21.089  17.456  21.660 -0.1171 -0.0775 -0.1171
   95THR    SC1  228  20.923  17.498  21.855 -0.0312  0.1793 -0.0956
   96GLU     BB  229  21.367  17.253  21.850 -0.2213  0.1967 -0.2520
   96GLU    SC1  230  21.658  17.134  21.631  0.0432 -0.2453 -0.0416
   97LYS     BB  231  21.237  17.107  22.072  0.0034  0.4480  0.1237
   97LYS    SC1  232  21.198  17.274  22.327 -0.0115 -0.3232  0.0944
   97LYS    SC2  233  21.088  17.236  22.590  0.0030 -0.2216  0.1347
   98SER     BB  234  20.943  17.002  22.000 -0.2209 -0.0762  0.0950
   98SER    SC1  235  20.845  16.849  22.175 -0.0093 -0.3020  0.2231
   99ASN     BB  236  20.936  16.977  21.640 -0.0661  0.1243  0.1993
   99ASN    SC1  237  21.176  16.895  21.560 -0.0334  0.1666  0.0587
  100ILE     BB  238  20.719  17.057  21.455  0.0644 -0.0255 -0.0482
  100ILE    SC1  239  20.630  16.811  21.289 -0.0781  0.0626 -0.1052
  101ILE     BB  240  20.656  17.295  21.369  0.0515  0.1196  0.1027
  101ILE    SC1  241  20.680  17.448  21.101  0.1222 -0.0593  0.0056
  102ARG     BB  242  20.228  17.339  21.396  0.1349 -0.0096  0.0371
  102ARG    SC1  243  20.186  17.059  21.477  0.1247  0.0734 -0.3056
  102ARG    SC2  244  20.194  16.762  21.431 -0.0391  0.2028  0.0016
  103GLY     BB  245  20.021  17.549  21.451  0.0303  0.1380  0.1884
  104TRP     BB  246  19.882  17.899  21.413 -0.1579 -0.0673  0.1667
  104TRP    SC1  247  19.907  17.925  21.685 -0.3467 -0.4062  0.0459
  104TRP    SC2  248  19.955  18.043  21.923 -0.1497 -0.2258 -0.0790
  104TRP    SC3  249  20.132  17.864  21.823  0.0326  0.0805 -0.3197
  104TRP    SC4  250  20.173  17.973  22.067  0.0230 -0.0597 -0.2550
  105ILE     BB  251  19.819  18.164  21.232 -0.1046  0.1106  0.0230
  105ILE    SC1  252  19.794  18.431  21.389  0.0900  0.3200 -0.2911
  106PHE     BB  253  19.684  18.333  20.947  0.0095  0.3370  0.1149
  106PHE    SC1  254  19.932  18.223  20.746 -0.0318 -0.0879  0.0698
  106PHE    SC2  255  19.985  18.065  20.534 -0.1012 -0.2680  0.1840
  106PHE    SC3  256  20.165  18.251  20.612 -0.0811 -0.1908 -0.0392
  107GLY     BB  257  19.527  18.539  20.812 -0.2441  0.0919 -0.4121
  108THR     BB  258  19.271  18.688  20.574  0.3223 -0.1708  0.0888
  108THR    SC1  259  19.261  18.502  20.392 -0.0569 -0.1973  0.1270
  109THR     BB  260  19.009  18.692  20.784  0.0354  0.0898  0.3533
  109THR    SC1  261  18.756  18.689  20.725  0.1279 -0.0617 -0.0740
  110LEU     BB  262  19.050  18.605  21.118  0.0502  0.0208  0.2131
  110LEU    SC1  263  19.278  18.497  21.313 -0.0708  0.0089 -0.1227
  111ASP     BB  264  18.761  18.557  21.194  0.1208 -0.3742 -0.3426
  111ASP    SC1  265  18.671  18.739  21.421 -0.0995  0.1592 -0.0151
  112SER     BB  266  18.831  18.249  21.355  0.1969  0.2301 -0.3336
  112SER    SC1  267  18.953  18.200  21.528  0.1203 -0.0164 -0.0416
  113LYS     BB  268  18.676  18.098  21.077  0.0619 -0.0030 -0.4439
  113LYS    SC1  269  18.382  18.206  21.170  0.0441  0.1162  0.1123
  113LYS    SC2  270  18.319  18.326  21.365  0.1931 -0.3172 -0.0733
  114THR     BB  271  18.648  18.203  20.716  0.1884 -0.0445 -0.2299
  114THR    SC1  272  18.393  18.252  20.710  0.1772 -0.0515  0.0471
  115GLN     BB  273  18.857  18.239  20.593  0.0803  0.0405 -0.1881
  115GLN    SC1  274  18.782  18.470  20.282  0.1648 -0.0528 -0.1358
  116SER     BB  275  19.167  18.236  20.791  0.0356  0.1612 -0.0720
  116SER    SC1  276  19.158  18.129  21.015  0.0803 -0.0054 -0.1421
  117LEU     BB  277  19.434  18.027  20.617 -0.2734  0.0980  0.4543
  117LEU    SC1  278  19.540  18.168  20.347 -0.1674  0.0944 -0.1687
  118LEU     BB  279  19.638  17.832  20.875 -0.1801  0.2581 -0.2108
  118LEU    SC1  280  19.465  17.733  21.163 -0.0390 -0.1726 -0.0457
  119ILE     BB  281  19.856  17.625  20.972 -0.2660  0.0063  0.0390
  119ILE    SC1  282  20.165  17.645  20.985 -0.2663  0.0769 -0.0618
  120VAL     BB  283  19.847  17.228  21.006 -0.4814 -0.1271 -0.3882
  120VAL    SC1  284  19.715  17.257  21.234  0.1021 -0.2759 -0.0093
  121ASN     BB  285  20.041  16.988  20.909 -0.0522  0.0381 -0.1460
  121ASN    SC1  286  20.364  17.057  20.936  0.1579 -0.2634  0.3794
  122ASN     BB  287  20.067  16.662  20.824 -0.0625  0.1991  0.0483
  122ASN    SC1  288  20.277  16.555  20.931  0.1502  0.0749 -0.3470
  123ALA     BB  289  19.894  16.555  20.576 -0.1807  0.0167  0.2382
  124THR     BB  290  19.832  16.855  20.385 -0.0890  0.0244 -0.0701
  124THR    SC1  291  19.676  16.977  20.554  0.1475 -0.1090  0.2558
  125ASN     BB  292  20.235  16.970  20.419  0.2090 -0.0038  0.1131
  125ASN    SC1  293  20.408  16.781  20.515 -0.0661 -0.1404 -0.2185
  126VAL     BB  294  20.115  17.321  20.526 -0.0921  0.0178 -0.2116
  126VAL    SC1  295  20.344  17.437  20.591 -0.0114 -0.2827  0.0670
  127VAL     BB  296  19.868  17.476  20.521 -0.1111 -0.0119  0.0134
  127VAL    SC1  297  19.857  17.639  20.312  0.0270 -0.1560 -0.1081
  128ILE     BB  298  19.489  17.519  20.536  0.0583 -0.1670 -0.0429
  128ILE    SC1  299  19.450  17.387  20.814  0.1239  0.2920  0.1944
  129LYS     BB  300  19.324  17.673  20.236  0.3676 -0.3806 -0.0965
  129LYS    SC1  301  19.518  17.776  19.981 -0.3318  0.0643 -0.1503
  129LYS    SC2  302  19.497  17.851  19.707  0.0705 -0.0348 -0.5486
  130VAL     BB  303  19.086  17.935  20.271  0.0865  0.1773 -0.0909
  130VAL    SC1  304  19.153  18.096  20.072  0.2055  0.0731 -0.1367
  131CYS     BB  305  18.748  17.869  20.246 -0.0524 -0.3866 -0.1575
  131CYS    SC1  306  18.726  17.563  20.142  0.0688  0.2184 -0.2375
  132GLU     BB  307  18.460  17.906  20.387 -0.0171  0.1091 -0.0649
  132GLU    SC1  308  18.378  18.279  20.254  0.1819 -0.0045  0.0446
  133PHE     BB  309  18.494  17.712  20.664  0.2310  0.2816 -0.0657
  133PHE    SC1  310  18.819  17.657  20.676 -0.0044  0.3294  0.1927
  133PHE    SC2  311  19.012  17.487  20.592 -0.2736  0.0655  0.0867
  133PHE    SC3  312  19.079  17.722  20.708  0.1065 -0.0069  0.0267
  134GLN     BB  313  18.368  17.770  20.883 -0.0991  0.2038  0.2435
  134GLN    SC1  314  18.016  17.919  20.728 -0.0770  0.2637  0.1661
  135PHE     BB  315  18.463  17.635  21.208 -0.0856  0.3337  0.0733
  135PHE    SC1  316  18.757  17.578  21.152 -0.0430  0.2227  0.0463
  135PHE    SC2  317  19.006  17.483  21.112 -0.0788  0.0351  0.2510
  135PHE    SC3  318  18.969  17.704  21.263 -0.0166  0.2319 -0.0146
  136CYS     BB  319  18.243  17.458  21.290 -0.0525  0.1750 -0.0493
  136CYS    SC1  320  18.110  17.549  21.570 -0.0524 -0.0184  0.2457
  137ASN     BB  321  18.096  17.291  21.089  0.0615 -0.1336 -0.0529
  137ASN    SC1  322  17.868  17.463  20.951 -0.1820 -0.1590 -0.0225
  138ASP     BB  323  18.205  16.986  21.035  0.0025  0.0012 -0.3724
  138ASP    SC1  324  18.015  16.864  20.845 -0.1228 -0.2945 -0.2696
  139PRO     BB  325  18.362  16.891  21.314  0.2128  0.0622  0.1575
  139PRO    SC1  326  18.316  16.965  21.589  0.1152  0.1001  0.2778
  140PHE     BB  327  18.710  16.941  21.284  0.0002  0.0639  0.1713
  140PHE    SC1  328  18.733  17.197  21.408 -0.2110 -0.0445 -0.0224
  140PHE    SC2  329  18.649  17.369  21.598 -0.0392  0.2867 -0.2384
  140PHE    SC3  330  18.913  17.334  21.555 -0.0642 -0.1808 -0.0725
  141LEU     BB  331  19.010  16.810  21.291  0.2114  0.1461  0.3513
  141LEU    SC1  332  19.199  17.046  21.280  0.0802 -0.2185 -0.3188
  142GLY     BB  333  19.103  16.565  21.157  0.0563 -0.2292  0.0730
  143VAL     BB  334  19.442  16.557  20.973  0.0180  0.0396 -0.2002
  143VAL    SC1  335  19.582  16.777  21.021 -0.1217  0.1511 -0.2938
  144TYR     BB  336  19.465  16.453  20.730  0.1215  0.1229 -0.2468
  144TYR    SC1  337  19.362  16.619  20.491  0.1397  0.0061 -0.0264
  144TYR    SC2  338  19.421  16.615  20.228  0.1770 -0.1464 -0.0162
  144TYR    SC3  339  19.189  16.724  20.313  0.2520  0.0777 -0.0940
  145TYR     BB  340  19.512  16.182  20.666  0.1295  0.0030  0.1773
  145TYR    SC1  341  19.669  16.167  20.392 -0.0049 -0.0575 -0.1525
  145TYR    SC2  342  19.781  16.047  20.177 -0.1258  0.1482 -0.3340
  145TYR    SC3  343  19.585  16.230  20.143 -0.1611  0.1683 -0.0458
  146HIS     BB  344  19.687  16.049  20.886 -0.0167  0.1963  0.1150
  146HIS    SC1  345  19.840  16.241  21.040  0.3040  0.0884 -0.1195
  146HIS    SC2  346  19.874  16.427  21.232 -0.0204 -0.1485  0.1818
  146HIS    SC3  347  20.022  16.202  21.235  0.0715 -0.0906  0.0685
  147LYS     BB  348  19.573  15.774  20.933 -0.2144  0.1830  0.0230
  147LYS    SC1  349  19.577  15.713  21.238 -0.0560  0.0043 -0.4952
  147LYS    SC2  350  19.418  15.698  21.435 -0.0792  0.1952  0.1042
  148ASN     BB  351  19.508  15.662  20.664 -0.1793  0.1299  0.0974
  148ASN    SC1  352  19.516  15.336  20.609  0.2145 -0.0197  0.2175
  149ASN     BB  353  19.357  15.778  20.433  0.0005  0.3161  0.0364
  149ASN    SC1  354  19.354  15.675  20.140 -0.0484  0.1173  0.0129
  150LYS     BB  355  19.090  15.973  20.469 -0.0630  0.0658  0.0291
  150LYS    SC1  356  19.109  16.231  20.312 -0.0158  0.0262  0.1093
  150LYS    SC2  357  19.090  16.283  20.025  0.1948  0.2694  0.1943
  151SER     BB  358  19.034  16.170  20.802 -0.0727 -0.0815  0.0638
  151SER    SC1  359  18.965  16.405  20.744 -0.0455  0.3679  0.2295
  152TRP     BB  360  19.123  16.026  21.030  0.1289  0.4582  0.1159
  152TRP    SC1  361  19.055  15.736  20.915 -0.0337  0.0715  0.3112
  152TRP    SC2  362  19.053  15.487  20.811  0.3322  0.1944 -0.0144
  152TRP    SC3  363  19.146  15.528  21.061  0.3538  0.0161  0.0082
  152TRP    SC4  364  19.117  15.276  20.968 -0.0780  0.0656 -0.0097
  153MET     BB  365  19.120  16.074  21.290 -0.2023 -0.0158 -0.1360
  153MET    SC1  366  19.463  16.202  21.407  0.3551  0.2513 -0.0600
  154GLU     BB  367  18.873  16.086  21.427 -0.1155  0.0894  0.3805
  154GLU    SC1  368  18.933  15.771  21.686 -0.0005 -0.1577 -0.1256
  155SER     BB  369  18.715  16.390  21.407  0.1072 -0.2946 -0.1306
  155SER    SC1  370  18.694  16.526  21.600  0.0136  0.2204  0.1136
  156GLU     BB  371  18.639  16.432  21.086 -0.1128 -0.0107 -0.0109
  156GLU    SC1  372  18.571  16.037  20.954 -0.0682 -0.3193 -0.1543
  157PHE     BB  373  18.579  16.729  20.881 -0.1545 -0.0694 -0.1064
  157PHE    SC1  374  18.867  16.858  20.820  0.2051 -0.2644 -0.1411
  157PHE    SC2  375  18.997  17.095  20.819 -0.3337  0.0473 -0.1530
  157PHE    SC3  376  19.129  16.868  20.756  0.1786  0.3475 -0.2155
  158ARG     BB  377  18.453  16.651  20.629 -0.1242  0.0015 -0.0173
  158ARG    SC1  378  18.224  16.415  20.693 -0.1385  0.0685 -0.0282
  158ARG    SC2  379  18.156  16.349  20.980 -0.0082 -0.0601  0.2022
  159VAL     BB  380  18.669  16.741  20.341  0.0488  0.1155 -0.0602
  159VAL    SC1  381  18.673  16.541  20.166 -0.0291  0.0969 -0.0408
  160TYR     BB  382  18.664  17.061  20.435 -0.1483  0.0928 -0.0795
  160TYR    SC1  383  18.969  17.154  20.348 -0.0775  0.0700 -0.1398
  160TYR    SC2  384  19.214  17.143  20.462 -0.1510  0.0273  0.0167
  160TYR    SC3  385  19.189  17.205  20.200  0.0432 -0.1954 -0.0580
  161SER     BB  386  18.422  17.188  20.624  0.0203 -0.0578 -0.0089
  161SER    SC1  387  18.533  17.271  20.839  0.0840  0.2891 -0.1440
  162SER     BB  388  18.143  17.238  20.501 -0.2423  0.1952  0.1882
  162SER    SC1  389  18.084  17.468  20.481  0.1402 -0.1709  0.1350
  163ALA     BB  390  18.115  16.922  20.297 -0.0028  0.3162  0.1338
  164ASN     BB  391  17.926  17.014  20.086 -0.2876  0.3205 -0.1485
  164ASN    SC1  392  17.946  16.765  19.846  0.1233 -0.1353  0.2617
  165ASN     BB  393  18.049  17.325  20.038 -0.0435 -0.0158  0.0285
  165ASN    SC1  394  17.951  17.578  19.957 -0.1767 -0.2476  0.1663
  166CYS     BB  395  18.374  17.197  20.045 -0.1612 -0.2175  0.0054
  166CYS    SC1  396  18.514  17.450  20.157  0.1573  0.0913  0.1957
  167THR     BB  397  18.550  16.958  19.876  0.1873 -0.0998  0.0387
  167THR    SC1  398  18.422  16.738  19.827 -0.0251  0.0776 -0.2324
  168PHE     BB  399  18.818  17.039  19.839 -0.4632 -0.1101  0.0702
  168PHE    SC1  400  19.015  17.318  19.783 -0.0062 -0.0537 -0.2024
  168PHE    SC2  401  19.268  17.412  19.793 -0.0581  0.0633  0.1013
  168PHE    SC3  402  19.060  17.580  19.825 -0.1718 -0.0560  0.0018
  169GLU     BB  403  19.004  16.803  19.890  0.2435 -0.0564 -0.2194
  169GLU    SC1  404  18.858  16.570  19.618 -0.0300  0.4774 -0.1111
  170TYR     BB  405  19.312  16.880  19.788 -0.0552 -0.0956  0.0148
  170TYR    SC1  406  19.536  17.084  19.968  0.0638  0.0046  0.0962
  170TYR    SC2  407  19.641  17.239  20.162 -0.0530  0.0157  0.1512
  170TYR    SC3  408  19.692  17.294  19.902  0.1109 -0.0044  0.1786
  171VAL     BB  409  19.312  16.964  19.510 -0.0360  0.2213 -0.0166
  171VAL    SC1  410  19.082  16.909  19.390  0.0900  0.0976 -0.2083
  172SER     BB  411  19.570  17.162  19.452 -0.3060  0.4030 -0.1212
  172SER    SC1  412  19.476  17.421  19.342  0.0718 -0.0438 -0.3778
  173GLN     BB  413  19.901  17.032  19.536  0.1268  0.3601  0.4662
  173GLN    SC1  414  20.073  17.184  19.208  0.0653 -0.1891  0.0739
  174PRO     BB  415  20.041  16.821  19.780 -0.0094 -0.3523  0.0627
  174PRO    SC1  416  19.842  16.685  19.915  0.0127  0.0996 -0.0699
  175PHE     BB  417  20.285  16.962  19.881  0.1305  0.0560  0.1529
  175PHE    SC1  418  20.168  17.216  19.978  0.3175 -0.0799 -0.1593
  175PHE    SC2  419  20.151  17.433  19.820  0.0657  0.1618  0.1849
  175PHE    SC3  420  20.251  17.456  20.069  0.0714 -0.1273  0.2120
  176LEU     BB  421  20.561  16.854  20.000  0.0277 -0.0993  0.0031
  176LEU    SC1  422  20.627  17.099  20.204 -0.1065 -0.1095  0.1146
  177MET     BB  423  20.846  16.858  19.862 -0.0872  0.0924 -0.0441
  177MET    SC1  424  20.790  16.605  19.594 -0.0314  0.0034 -0.0625
  178ASP     BB  425  21.188  16.827  20.005  0.1278  0.1027 -0.0593
  178ASP    SC1  426  21.338  16.816  19.721 -0.1185  0.2073 -0.0877
  179LEU     BB  427  21.177  16.747  20.249  0.0334 -0.4719 -0.2931
  179LEU    SC1  428  20.920  16.766  20.415 -0.1723  0.1905  0.1729
  180GLU     BB  429  21.393  16.710  20.477 -0.0085  0.0172  0.1043
  180GLU    SC1  430  21.260  16.640  20.808 -0.0359 -0.0162 -0.1084
  181GLY     BB  431  21.624  16.619  20.491 -0.1965  0.3170  0.1394
  182LYS     BB  432  21.808  16.761  20.777  0.1339 -0.2195 -0.4459
  182LYS    SC1  433  21.729  16.544  20.994 -0.1187  0.1673  0.0177
  182LYS    SC2  434  21.654  16.294  21.087  0.0417  0.3927 -0.0222
  183GLN     BB  435  22.084  16.823  20.736 -0.2533 -0.1434 -0.1215
  183GLN    SC1  436  22.159  16.779  20.385  0.0628 -0.1926  0.0446
  184GLY     BB  437  22.299  16.907  20.893 -0.0059 -0.0997 -0.3118
  185ASN     BB  438  22.445  17.082  21.048  0.2826  0.0590  0.2208
  185ASN    SC1  439  22.671  17.278  20.912 -0.0046 -0.0234  0.0318
  186PHE     BB  440  22.410  17.229  21.368  0.1087 -0.2713 -0.0475
  186PHE    SC1  441  22.612  17.459  21.407  0.3142 -0.1478  0.0137
  186PHE    SC2  442  22.865  17.524  21.337  0.1352  0.3144 -0.2458
  186PHE    SC3  443  22.682  17.718  21.377 -0.1951 -0.0139 -0.1039
  187LYS     BB  444  22.044  17.386  21.427 -0.1442 -0.0851  0.1866
  187LYS    SC1  445  22.172  17.659  21.556  0.0509  0.2513  0.1337
  187LYS    SC2  446  22.159  17.877  21.696  0.0720 -0.0429  0.0517
  188ASN     BB  447  21.838  17.394  21.185 -0.0712 -0.3105 -0.1298
  188ASN    SC1  448  21.824  17.216  20.972 -0.1109 -0.3843  0.0238
  189LEU     BB  449  21.606  17.632  21.260 -0.0444  0.0758 -0.1554
  189LEU    SC1  450  21.798  17.864  21.315  0.1139  0.2855  0.0788
  190ARG     BB  451  21.304  17.501  21.237  0.0636  0.0403 -0.2598
  190ARG    SC1  452  21.406  17.235  21.267 -0.0071  0.1503  0.0313
  190ARG    SC2  453  21.470  16.958  21.144  0.2901  0.0253  0.0965
  191GLU     BB  454  21.091  17.690  21.139  0.2377 -0.1505 -0.4276
  191GLU    SC1  455  21.335  17.993  21.027  0.2895  0.1406  0.1688
  192PHE     BB  456  20.872  17.960  21.183  0.0738  0.4079 -0.1071
  192PHE    SC1  457  20.631  17.863  21.359 -0.0311 -0.3163 -0.1165
  192PHE    SC2  458  20.371  17.883  21.431  0.0620  0.0144  0.1562
  192PHE    SC3  459  20.557  17.809  21.613  0.1781 -0.0972 -0.0047
  193VAL     BB  460  20.946  18.277  21.139 -0.0775 -0.3070 -0.1064
  193VAL    SC1  461  21.140  18.365  21.296 -0.1368 -0.0918 -0.1496
  194PHE     BB  462  20.753  18.569  21.132  0.1588 -0.0043 -0.1555
  194PHE    SC1  463  20.486  18.464  21.117 -0.0555 -0.0550 -0.0699
  194PHE    SC2  464  20.399  18.210  21.092  0.0529 -0.0676 -0.3476
  194PHE    SC3  465  20.223  18.414  21.085 -0.0321 -0.1322 -0.1440
  195LYS     BB  466  20.719  18.860  20.917  0.1584 -0.1107 -0.1359
  195LYS    SC1  467  20.963  18.991  20.736 -0.5255  0.0182 -0.1481
  195LYS    SC2  468  21.014  19.258  20.751 -0.0301 -0.0176  0.0729
  196ASN     BB  469  20.582  19.174  21.024 -0.0528 -0.0680 -0.2404
  196ASN    SC1  470  20.792  19.260  21.192  0.0442 -0.1379 -0.0167
  197ILE     BB  471  20.536  19.447  20.803 -0.0252 -0.0509  0.1647
  197ILE    SC1  472  20.451  19.616  21.049 -0.0269  0.1398  0.0344
  198ASP     BB  473  20.599  19.395  20.500  0.2915  0.1881  0.1304
  198ASP    SC1  474  20.843  19.558  20.377 -0.2353 -0.0629  0.1659
  199GLY     BB  475  20.546  19.085  20.417 -0.0120  0.1082 -0.0989
  200TYR     BB  476  20.274  19.015  20.444  0.2105  0.0566  0.1973
  200TYR    SC1  477  20.104  19.221  20.595  0.5293  0.2269 -0.1040
  200TYR    SC2  478  20.023  19.382  20.796  0.1222  0.0323 -0.1016
  200TYR    SC3  479  20.014  19.469  20.540  0.1249  0.0931 -0.0810
  201PHE     BB  480  20.342  18.697  20.587  0.1991 -0.1441  0.2009
  201PHE    SC1  481  20.208  18.805  20.837  0.0254  0.0967  0.0460
  201PHE    SC2  482  19.966  18.742  20.940 -0.0319  0.0509 -0.1125
  201PHE    SC3  483  20.079  18.980  20.998 -0.0431  0.0099  0.0867
  202LYS     BB  484  20.581  18.476  20.601  0.0697 -0.0201 -0.2707
  202LYS    SC1  485  20.775  18.552  20.405  0.2281 -0.1424  0.0306
  202LYS    SC2  486  20.942  18.666  20.256  0.3098 -0.2332  0.1062
  203ILE     BB  487  20.679  18.162  20.675 -0.1294  0.2163 -0.0941
  203ILE    SC1  488  20.486  17.925  20.729  0.0376  0.1783  0.3883
  204TYR     BB  489  21.011  18.015  20.687  0.1381  0.2496 -0.3416
  204TYR    SC1  490  21.213  18.154  20.497  0.2214 -0.4486  0.2614
  204TYR    SC2  491  21.459  18.264  20.490  0.0706 -0.1049  0.0926
  204TYR    SC3  492  21.311  18.252  20.265 -0.0129 -0.4446  0.1610
  205SER     BB  493  21.168  17.709  20.650  0.2780 -0.1327 -0.1688
  205SER    SC1  494  20.963  17.553  20.670 -0.1557 -0.0765  0.2298
  206LYS     BB  495  21.425  17.516  20.773  0.1915 -0.1132  0.1518
  206LYS    SC1  496  21.677  17.703  20.780 -0.2212 -0.2695  0.1855
  206LYS    SC2  497  21.756  17.942  20.752  0.0478 -0.0090 -0.2466
  207HIS     BB  498  21.393  17.175  20.679 -0.2435 -0.1649 -0.0549
  207HIS    SC1  499  21.135  17.132  20.825  0.0420  0.1754  0.3615
  207HIS    SC2  500  20.873  17.101  20.768  0.1121 -0.2893  0.2494
  207HIS    SC3  501  20.957  17.098  21.025  0.0185 -0.2339  0.2812
  208THR     BB  502  21.305  17.244  20.361  0.0204  0.2771  0.0767
  208THR    SC1  503  21.056  17.229  20.289 -0.0163 -0.0999  0.2580
  209PRO     BB  504  21.440  17.220  20.029 -0.0350 -0.0373 -0.1486
  209PRO    SC1  505  21.176  17.307  19.852  0.0289  0.2089 -0.2308
  210ILE     BB  506  21.746  17.299  19.902  0.0473  0.1810  0.0652
  210ILE    SC1  507  21.686  17.600  19.858 -0.1844  0.1597  0.2212
  211ASN     BB  508  22.050  17.242  19.981  0.3657 -0.0787  0.2152
  211ASN    SC1  509  22.233  16.995  19.921 -0.3315 -0.3251  0.0684
  212LEU     BB  510  22.219  17.508  20.102 -0.1187 -0.0500 -0.2188
  212LEU    SC1  511  22.156  17.717  19.869 -0.1172 -0.1308  0.1834
  213VAL     BB  512  22.295  17.741  20.355  0.0066  0.1096  0.2321
  213VAL    SC1  513  22.094  17.890  20.441 -0.1690  0.0307 -0.0279
  214ARG     BB  514  22.536  17.662  20.425  0.1418  0.1374 -0.4038
  214ARG    SC1  515  22.677  17.758  20.643  0.0353  0.1990  0.0306
  214ARG    SC2  516  22.726  17.937  20.927  0.2431  0.0774 -0.2910
  215ASP     BB  517  22.779  17.767  20.137 -0.2913 -0.0715 -0.0840
  215ASP    SC1  518  22.583  17.931  19.960 -0.2536 -0.0079  0.0942
  216LEU     BB  519  22.854  17.489  20.045 -0.2615  0.0790 -0.2397
  216LEU    SC1  520  22.988  17.430  19.774 -0.0049 -0.3086  0.0733
  217PRO     BB  521  22.690  17.179  20.092 -0.1754  0.1650  0.1330
  217PRO    SC1  522  22.740  17.030  19.825 -0.2229 -0.1869 -0.2222
  218GLN     BB  523  22.495  17.152  20.332  0.1330 -0.0886 -0.2961
  218GLN    SC1  524  22.751  16.917  20.485 -0.2358 -0.2610  0.0110
  219GLY     BB  525  22.356  17.221  20.504  0.4457  0.3987  0.2130
  220PHE     BB  526  22.145  17.345  20.647 -0.1386 -0.2133  0.1503
  220PHE    SC1  527  22.236  17.552  20.858  0.1577 -0.0916  0.1123
  220PHE    SC2  528  22.376  17.607  21.082 -0.2202 -0.0401  0.3450
  220PHE    SC3  529  22.193  17.783  20.991  0.2346  0.1507 -0.2676
  221SER     BB  530  21.876  17.331  20.466  0.3554 -0.0081 -0.1746
  221SER    SC1  531  21.789  17.089  20.406  0.0676  0.0856 -0.5789
  222ALA     BB  532  21.776  17.566  20.346  0.0536  0.1759  0.2652
  223LEU     BB  533  21.518  17.764  20.292  0.0357 -0.0630  0.0412
  223LEU    SC1  534  21.694  18.021  20.113 -0.1786 -0.3907 -0.0511
  224GLU     BB  535  21.283  17.712  20.152  0.4462  0.1113 -0.1426
  224GLU    SC1  536  21.266  17.940  19.821 -0.2689  0.0506  0.0966
  225PRO     BB  537  20.952  17.804  20.171  0.1546 -0.0004 -0.1170
  225PRO    SC1  538  20.734  17.607  20.192  0.0180  0.4348 -0.1606
  226LEU     BB  539  20.812  18.132  20.177  0.2200  0.0794  0.1012
  226LEU    SC1  540  20.976  18.266  19.964  0.1394 -0.1799  0.0153
  227VAL     BB  541  20.469  18.165  20.181 -0.0113  0.1155 -0.0907
  227VAL    SC1  542  20.369  17.934  20.263  0.2730  0.0662  0.1325
  228ASP     BB  543  20.265  18.444  20.136 -0.0686  0.0871  0.3656
  228ASP    SC1  544  20.461  18.672  20.043  0.1723  0.1227 -0.0674
  229LEU     BB  545  19.961  18.423  20.096  0.5845 -0.1270 -0.0625
  229LEU    SC1  546  19.863  18.158  19.950 -0.0716  0.0923 -0.0444
  230PRO     BB  547  19.772  18.575  20.233  0.0823  0.0979 -0.3923
  230PRO    SC1  548  19.824  18.771  20.446  0.1543 -0.1146 -0.2068
  231ILE     BB  549  19.507  18.742  20.017  0.0316  0.2343  0.2418
  231ILE    SC1  550  19.442  18.471  19.882  0.2634  0.3762 -0.1733
  232GLY     BB  551  19.376  19.000  20.086 -0.0628 -0.2220 -0.1790
  233ILE     BB  552  19.338  19.175  20.419  0.0397  0.0423  0.0504
  233ILE    SC1  553  19.571  19.175  20.625  0.0425  0.0420  0.0473
  234ASN     BB  554  19.002  19.180  20.501  0.0527  0.1402 -0.1392
  234ASN    SC1  555  18.935  18.945  20.319 -0.0347 -0.0172  0.4351
  235ILE     BB  556  19.005  19.157  20.812  0.1094  0.0491 -0.2196
  235ILE    SC1  557  19.186  19.377  20.934  0.1743 -0.1432  0.0411
  236THR     BB  558  18.809  19.082  21.076  0.0409  0.1062 -0.0176
  236THR    SC1  559  18.558  19.053  21.012  0.0212 -0.0534  0.1276
  237ARG     BB  560  18.917  19.195  21.352 -0.2636 -0.1282  0.0370
  237ARG    SC1  561  18.657  19.240  21.506  0.4814  0.0029 -0.0028
  237ARG    SC2  562  18.370  19.152  21.466  0.2241  0.1557 -0.0332
  238PHE     BB  563  19.087  18.982  21.447 -0.4991 -0.1383 -0.2133
  238PHE    SC1  564  19.357  18.993  21.257  0.2937  0.2728 -0.0861
  238PHE    SC2  565  19.597  18.887  21.196  0.0565 -0.4066  0.0803
  238PHE    SC3  566  19.428  18.959  20.999  0.3741  0.0617 -0.0378
  239GLN     BB  567  19.049  18.695  21.710  0.1428 -0.3019  0.3965
  239GLN    SC1  568  18.730  18.875  21.931  0.1040  0.0985  0.2337
  240THR     BB  569  19.250  18.441  21.872 -0.0346  0.1073 -0.2626
  240THR    SC1  570  19.334  18.536  22.099 -0.2030 -0.0364 -0.1379
  241LEU     BB  571  19.373  18.094  21.816  0.0835  0.1744 -0.0642
  241LEU    SC1  572  19.431  18.046  21.510 -0.1211  0.2444 -0.1218
  242LEU     BB  573  19.370  17.808  21.986 -0.3765  0.2122 -0.1087
  242LEU    SC1  574  19.126  17.653  21.858  0.0279 -0.1947 -0.1637
  243ALA     BB  575  19.654  17.674  22.083  0.0237 -0.1116  0.3025
  244LEU     BB  576  19.799  17.440  21.865  0.1551  0.1746 -0.1653
  244LEU    SC1  577  19.586  17.525  21.611  0.0240 -0.2013  0.0359
  245HIS     BB  578  19.932  17.223  21.847  0.1875  0.0000 -0.0329
  245HIS    SC1  579  20.247  17.285  21.898  0.1006  0.2207 -0.3444
  245HIS    SC2  580  20.418  17.490  21.857  0.1546  0.2663  0.0737
  245HIS    SC3  581  20.512  17.238  21.873  0.1402  0.2545 -0.0259
  246ARG     BB  582  20.025  16.871  21.862 -0.3032  0.2871 -0.2480
  246ARG    SC1  583  19.778  16.689  21.876  0.1868 -0.1855  0.1216
  246ARG    SC2  584  19.635  16.384  21.818  0.0030  0.0373 -0.2674
  247SER     BB  585  20.371  16.756  21.962 -0.0066 -0.1043 -0.0025
  247SER    SC1  586  20.569  16.679  21.804  0.0873 -0.1725  0.3556
  248TYR     BB  587  20.318  16.555  22.228 -0.0266 -0.0805 -0.1285
  248TYR    SC1  588  20.112  16.328  22.249 -0.1575 -0.0774  0.1216
  248TYR    SC2  589  19.844  16.314  22.218 -0.1727  0.0720  0.1742
  248TYR    SC3  590  20.002  16.120  22.117 -0.2868  0.0789 -0.0227
  249LEU     BB  591  20.514  16.498  22.440 -0.1459 -0.1354 -0.0302
  249LEU    SC1  592  20.782  16.409  22.357 -0.2804 -0.2927  0.0706
  250THR     BB  593  20.539  16.758  22.731 -0.0587  0.2574 -0.0928
  250THR    SC1  594  20.769  16.878  22.745 -0.0069  0.1508 -0.0131
  251PRO     BB  595  20.165  16.831  22.778  0.0298  0.0906  0.0811
  251PRO    SC1  596  20.050  16.598  22.732  0.0005  0.5355  0.2253
  252GLY     BB  597  20.046  17.099  22.778  0.2013 -0.2443 -0.2023
  253ASP     BB  598  20.198  17.293  23.033 -0.1723 -0.5034  0.2288
  253ASP    SC1  599  20.417  17.108  23.195  0.0740  0.0587 -0.2487
  254SER     BB  600  20.420  17.480  22.779 -0.3169 -0.0012 -0.2250
  254SER    SC1  601  20.597  17.336  22.788  0.3015 -0.0006  0.2059
  255SER     BB  602  20.169  17.519  22.528 -0.1657 -0.1010  0.0925
  255SER    SC1  603  20.118  17.536  22.275  0.0142  0.0285  0.0030
  256SER     BB  604  19.831  17.510  22.723  0.1042 -0.1160  0.0419
  256SER    SC1  605  19.888  17.696  22.853 -0.1372 -0.0589 -0.1738
  257GLY     BB  606  19.627  17.434  22.511 -0.0747  0.1459  0.0945
  258TRP     BB  607  19.669  17.262  22.330 -0.0016 -0.1105  0.1361
  258TRP    SC1  608  19.488  17.130  22.160  0.0586 -0.0249  0.0656
  258TRP    SC2  609  19.482  17.083  21.895  0.2307  0.2015  0.0180
  258TRP    SC3  610  19.261  17.175  22.021  0.0239 -0.2855  0.0336
  258TRP    SC4  611  19.262  17.148  21.752  0.0931 -0.2155  0.0264
  259THR     BB  612  19.973  17.028  22.326 -0.0399  0.0052  0.0237
  259THR    SC1  613  19.818  16.821  22.351 -0.3697  0.2637  0.1869
  260ALA     BB  614  20.272  17.036  22.314 -0.0853  0.1540 -0.0429
  261GLY     BB  615  20.455  17.179  22.362  0.2837  0.1234  0.0405
  262ALA     BB  616  20.698  17.423  22.285  0.1078  0.1536 -0.0424
  263ALA     BB  617  20.632  17.710  22.301  0.0466  0.1928  0.0679
  264ALA     BB  618  20.609  17.936  22.113  0.2684  0.2776  0.1108
  265TYR     BB  619  20.637  18.263  22.091  0.2467  0.1166 -0.2334
  265TYR    SC1  620  20.343  18.378  22.231  0.1037  0.2261 -0.5331
  265TYR    SC2  621  20.075  18.397  22.209  0.0791  0.1964 -0.2937
  265TYR    SC3  622  20.199  18.493  22.428  0.2363 -0.0236 -0.2822
  266TYR     BB  623  20.812  18.574  22.070  0.0227 -0.2546  0.0049
  266TYR    SC1  624  21.078  18.512  21.933 -0.2264 -0.0127 -0.2099
  266TYR    SC2  625  21.323  18.406  21.972 -0.0971  0.3207 -0.0801
  266TYR    SC3  626  21.269  18.542  21.745 -0.2567  0.0068 -0.2375
  267VAL     BB  627  20.632  18.883  22.129  0.0771 -0.0760 -0.0486
  267VAL    SC1  628  20.416  18.813  21.992  0.0162 -0.1261  0.0719
  268GLY     BB  629  20.580  19.188  22.209  0.0106  0.2149 -0.0653
  269TYR     BB  630  20.770  19.501  22.109 -0.1394  0.2825  0.1208
  269TYR    SC1  631  20.925  19.385  21.865 -0.0672 -0.0149  0.1853
  269TYR    SC2  632  20.847  19.216  21.669  0.0131  0.0622  0.0858
  269TYR    SC3  633  21.084  19.345  21.650 -0.0813  0.2453  0.1222
  270LEU     BB  634  20.857  19.656  22.326 -0.3020 -0.0985 -0.4014
  270LEU    SC1  635  21.008  19.943  22.277 -0.1559 -0.0889 -0.2315
  271GLN     BB  636  20.931  19.644  22.646 -0.3017 -0.1912  0.0801
  271GLN    SC1  637  20.615  19.783  22.786 -0.1918  0.0705 -0.0274
  272PRO     BB  638  21.251  19.742  22.677 -0.0823  0.1823 -0.0192
  272PRO    SC1  639  21.282  19.853  22.928  0.2624  0.2544 -0.0133
  273ARG     BB  640  21.518  19.745  22.446 -0.0494 -0.5385  0.0227
  273ARG    SC1  641  21.513  20.064  22.424  0.2076  0.1358  0.2722
  273ARG    SC2  642  21.433  20.280  22.658 -0.2393 -0.1174  0.3602
  274THR     BB  643  21.803  19.554  22.321 -0.1343  0.0375 -0.0486
  274THR    SC1  644  22.032  19.663  22.380  0.0225 -0.1185 -0.3475
  275PHE     BB  645  21.835  19.302  22.062  0.0979 -0.1365 -0.1522
  275PHE    SC1  646  21.700  19.051  21.992  0.0672  0.0636 -0.2444
  275PHE    SC2  647  21.553  18.881  21.843 -0.1267 -0.1842  0.2091
  275PHE    SC3  648  21.821  18.852  21.855 -0.1254 -0.2578  0.0370
  276LEU     BB  649  22.178  19.282  21.871 -0.4578  0.1009  0.0937
  276LEU    SC1  650  22.315  19.465  22.087 -0.0824  0.1961  0.1031
  277LEU     BB  651  22.244  19.237  21.550 -0.1487  0.0845  0.3975
  277LEU    SC1  652  22.189  19.546  21.502 -0.3491 -0.3089  0.4503
  278LYS     BB  653  22.399  19.012  21.328 -0.0967 -0.2062  0.1670
  278LYS    SC1  654  22.522  18.843  21.562 -0.0839 -0.1506  0.0372
  278LYS    SC2  655  22.632  18.725  21.751  0.3370  0.0608 -0.4184
  279TYR     BB  656  22.488  18.839  21.077  0.1225 -0.2007  0.0250
  279TYR    SC1  657  22.497  18.969  20.837 -0.1821 -0.3157  0.1226
  279TYR    SC2  658  22.436  18.868  20.595  0.1952 -0.2779  0.0054
  279TYR    SC3  659  22.657  19.019  20.626 -0.0836  0.0924  0.2833
  280ASN     BB  660  22.574  18.517  21.131 -0.1236 -0.1719 -0.0932
  280ASN    SC1  661  22.802  18.480  21.337  0.0033 -0.3120 -0.0888
  281GLU     BB  662  22.690  18.503  20.812 -0.0883  0.0326 -0.0249
  281GLU    SC1  663  22.974  18.337  20.867  0.2013 -0.0247  0.1448
  282ASN     BB  664  22.490  18.356  20.584 -0.4487 -0.0028 -0.1190
  282ASN    SC1  665  22.661  18.192  20.392 -0.2957 -0.1100 -0.0719
  283GLY     BB  666  22.274  18.221  20.715  0.0061  0.0267 -0.2627
  284THR     BB  667  22.155  18.397  20.927 -0.1143  0.0818  0.1993
  284THR    SC1  668  22.072  18.642  20.903 -0.0260  0.0992  0.0581
  285ILE     BB  669  22.111  18.239  21.274 -0.2221 -0.1301 -0.4755
  285ILE    SC1  670  22.392  18.108  21.291 -0.1965 -0.0357 -0.0605
  286THR     BB  671  22.171  18.459  21.507  0.4683 -0.0771 -0.1715
  286THR    SC1  672  22.080  18.687  21.419 -0.1544 -0.1906  0.1230
  287ASP     BB  673  22.151  18.480  21.856 -0.2102  0.1891 -0.0550
  287ASP    SC1  674  22.270  18.248  22.008  0.0510 -0.1027  0.1473
  288ALA     BB  675  22.237  18.796  22.016  0.0626 -0.1147  0.2166
  289VAL     BB  676  22.195  18.961  22.318 -0.1907  0.0207  0.0009
  289VAL    SC1  677  22.347  18.825  22.488 -0.0696  0.0053 -0.1188
  290ASP     BB  678  21.990  19.139  22.514  0.0047 -0.3441 -0.1346
  290ASP    SC1  679  21.712  18.971  22.493 -0.0950 -0.1347  0.1080
  291CYS     BB  680  22.145  19.328  22.701  0.0252  0.3229  0.1407
  291CYS    SC1  681  22.401  19.375  22.532 -0.1452  0.1839 -0.1366
  292ALA     BB  682  22.213  19.273  22.985  0.0028  0.1296 -0.0455
  293LEU     BB  683  22.207  19.336  23.327  0.0653  0.1437  0.0671
  293LEU    SC1  684  22.029  19.589  23.332 -0.0908 -0.1112 -0.1912
  294ASP     BB  685  22.310  19.172  23.521 -0.3471 -0.1887 -0.0718
  294ASP    SC1  686  22.233  18.870  23.423 -0.1578 -0.1471  0.1330
  295PRO     BB  687  22.623  19.158  23.624 -0.3852 -0.2834  0.0331
  295PRO    SC1  688  22.745  19.406  23.663  0.2174 -0.0292 -0.1785
  296LEU     BB  689  22.770  18.976  23.421  0.0598  0.0118  0.0759
  296LEU    SC1  690  22.667  18.652  23.452 -0.1591  0.2716 -0.3577
  297SER     BB  691  22.616  19.074  23.171 -0.2267 -0.0628  0.2197
  297SER    SC1  692  22.626  18.958  22.930  0.2365 -0.1184  0.3826
  298GLU     BB  693  22.680  19.376  23.197  0.0875 -0.1338  0.3132
  298GLU    SC1  694  22.479  19.637  22.957 -0.0579  0.2649  0.1321
  299THR     BB  695  22.989  19.377  23.185  0.0780  0.0716 -0.0119
  299THR    SC1  696  23.094  19.557  23.340 -0.1341  0.1568  0.0358
  300LYS     BB  697  23.042  19.222  22.922 -0.0351  0.0714 -0.0349
  300LYS    SC1  698  23.206  18.948  22.976 -0.0007 -0.0703 -0.1419
  300LYS    SC2  699  23.105  18.739  23.020 -0.0721  0.1372 -0.1525
  301CYS     BB  700  22.872  19.401  22.735 -0.1167  0.0722  0.0396
  301CYS    SC1  701  22.637  19.349  22.566 -0.2097 -0.0256  0.2103
  302THR     BB  702  23.014  19.671  22.789  0.1002 -0.0258 -0.0279
  302THR    SC1  703  22.938  19.876  22.930  0.2481  0.1195 -0.1550
  303LEU     BB  704  23.338  19.631  22.834  0.0718 -0.1421  0.0792
  303LEU    SC1  705  23.626  19.692  22.974  0.3275 -0.0361 -0.2222
  304LYS     BB  706  23.377  19.789  22.492  0.0935  0.3281  0.3506
  304LYS    SC1  707  23.159  20.011  22.367 -0.0478  0.1694  0.1011
  304LYS    SC2  708  23.035  20.138  22.510 -0.0198 -0.0636 -0.2247
  305SER     BB  709  23.335  19.490  22.233 -0.1037 -0.0689  0.0185
  305SER    SC1  710  23.544  19.555  22.103  0.0083 -0.0040 -0.1019
  306PHE     BB  711  23.249  19.255  22.409 -0.1012  0.1429  0.0309
  306PHE    SC1  712  23.098  19.004  22.468 -0.0039  0.1945 -0.0154
  306PHE    SC2  713  22.852  18.914  22.534  0.0649  0.0996  0.1179
  306PHE    SC3  714  23.052  18.739  22.484  0.0186  0.1661 -0.3522
  307THR     BB  715  23.490  19.193  22.644 -0.2529 -0.0326 -0.1304
  307THR    SC1  716  23.695  19.352  22.626 -0.5161  0.3656  0.2059
  308VAL     BB  717  23.624  18.878  22.733 -0.0860  0.2576  0.0892
  308VAL    SC1  718  23.689  18.724  22.527 -0.3577 -0.2599  0.3685
  309GLU     BB  719  23.701  18.759  23.033  0.1823 -0.2062  0.2763
  309GLU    SC1  720  23.481  18.482  23.168  0.0085  0.1322  0.2899
  310LYS     BB  721  23.679  18.993  23.241  0.0078  0.1034  0.1786
  310LYS    SC1  722  23.648  18.768  23.506 -0.0974 -0.1212  0.2959
  310LYS    SC2  723  23.609  18.568  23.694 -0.0030  0.2506  0.1906
  311GLY     BB  724  23.655  19.206  23.167  0.0086 -0.0282 -0.0236
  312ILE     BB  725  23.568  19.478  23.394  0.0277 -0.1577  0.0984
  312ILE    SC1  726  23.850  19.537  23.510  0.1658 -0.2851 -0.1638
  313TYR     BB  727  23.494  19.890  23.361  0.3674 -0.0943 -0.2252
  313TYR    SC1  728  23.768  20.040  23.467  0.0951 -0.1610 -0.1328
  313TYR    SC2  729  24.003  20.015  23.598  0.0708  0.3876  0.0408
  313TYR    SC3  730  23.985  20.174  23.380 -0.1388  0.3460  0.0249
  314GLN     BB  731  23.240  20.067  23.387  0.2383  0.1236 -0.4693
  314GLN    SC1  732  23.414  20.401  23.444  0.1009  0.0355  0.0328
  315THR     BB  733  23.007  20.287  23.180 -0.0453  0.3091 -0.0520
  315THR    SC1  734  23.160  20.410  23.009  0.0273  0.0545 -0.1757
  316SER     BB  735  22.729  20.467  23.307 -0.2526  0.0274  0.2802
  316SER    SC1  736  22.622  20.383  23.528 -0.2287 -0.4947  0.2073
  317ASN     BB  737  22.417  20.636  23.208 -0.0798  0.0122  0.2137
  317ASN    SC1  738  22.300  20.643  22.892 -0.0826  0.0478  0.0236
  318PHE     BB  739  22.230  20.904  23.380 -0.0600 -0.0576 -0.0345
  318PHE    SC1  740  22.386  20.915  23.642  0.2737  0.3039 -0.3007
  318PHE    SC2  741  22.448  20.975  23.898  0.0003 -0.0388 -0.1450
  318PHE    SC3  742  22.607  20.809  23.756 -0.0031 -0.0804 -0.0998
  319ARG     BB  743  21.913  20.966  23.514  0.0367  0.0535  0.1633
  319ARG    SC1  744  21.656  20.888  23.340  0.0550  0.0727  0.1101
  319ARG    SC2  745  21.471  21.198  23.265 -0.2506  0.0125  0.1709
  320VAL     BB  746  21.793  20.851  23.882  0.0151 -0.0359 -0.1599
  320VAL    SC1  747  22.029  20.751  23.948  0.1217  0.1546 -0.2430
  321GLN     BB  748  21.576  20.724  23.783 -0.1510  0.0565  0.1615
  321GLN    SC1  749  21.613  20.442  23.565  0.2472  0.0784 -0.1389
  322PRO     BB  750  21.298  20.780  23.789 -0.0138  0.1690  0.0532
  322PRO    SC1  751  21.170  20.698  23.521  0.1283 -0.4407  0.1141
  323THR     BB  752  21.172  20.960  23.947  0.1221 -0.2270  0.1471
  323THR    SC1  753  21.133  20.975  24.204  0.0983  0.0838  0.1297
  324GLU     BB  754  21.031  21.211  23.814 -0.0294  0.2099 -0.0592
  324GLU    SC1  755  21.012  21.174  23.455 -0.3057 -0.0108 -0.0244
  325SER     BB  756  20.875  21.445  23.859 -0.1419 -0.4130 -0.2448
  325SER    SC1  757  20.744  21.591  23.666  0.1868 -0.0393  0.1544
  326ILE     BB  758  20.833  21.570  24.164 -0.2829  0.0085 -0.0993
  326ILE    SC1  759  20.997  21.427  24.384 -0.0418 -0.2565 -0.4395
  327VAL     BB  760  20.903  21.921  24.171 -0.0367  0.1421  0.0032
  327VAL    SC1  761  20.880  21.961  24.431  0.0991 -0.0307  0.0438
  328ARG     BB  762  20.716  22.098  23.952  0.2507 -0.1504  0.1610
  328ARG    SC1  763  20.409  22.000  23.964 -0.2206  0.1386  0.2525
  328ARG    SC2  764  20.358  21.694  24.097  0.1439  0.2440 -0.0754
  329PHE     BB  765  20.607  22.413  24.084 -0.2760  0.1199 -0.0725
  329PHE    SC1  766  20.753  22.431  24.389 -0.2505  0.1831  0.0999
  329PHE    SC2  767  20.723  22.545  24.631 -0.2676 -0.1776  0.2742
  329PHE    SC3  768  20.956  22.426  24.566 -0.1533  0.1835 -0.0104
  330PRO     BB  769  20.259  22.498  24.104  0.0657  0.1300  0.2266
  330PRO    SC1  770  20.235  22.503  24.398 -0.0164 -0.2533 -0.0222
  331ASN     BB  771  19.995  22.510  23.869  0.1495  0.1146  0.0484
  331ASN    SC1  772  20.002  22.238  23.703 -0.1467 -0.0171  0.0445
  332ILE     BB  773  20.071  22.747  23.619  0.2869  0.0365 -0.0645
  332ILE    SC1  774  19.919  22.588  23.400 -0.0001 -0.1190  0.2383
  333THR     BB  775  20.285  22.946  23.734  0.0309 -0.1897  0.2334
  333THR    SC1  776  20.534  22.872  23.728  0.2250  0.4187 -0.0652
  334ASN     BB  777  20.204  23.220  23.865  0.0233  0.2896 -0.0380
  334ASN    SC1  778  20.258  23.329  24.141 -0.0076 -0.1175 -0.0370
  335LEU     BB  779  19.955  23.271  23.662  0.0181 -0.0643  0.0372
  335LEU    SC1  780  19.926  23.570  23.605  0.2816  0.0597 -0.3092
  336CYS     BB  781  19.887  23.169  23.399  0.2262  0.2008 -0.0413
  336CYS    SC1  782  20.029  23.072  23.163 -0.4289 -0.1911 -0.1978
  337PRO     BB  783  19.647  23.346  23.196  0.1784  0.2805 -0.0263
  337PRO    SC1  784  19.573  23.592  23.273  0.2521  0.0059 -0.0503
  338PHE     BB  785  19.622  23.323  22.868  0.0818  0.0592 -0.0051
  338PHE    SC1  786  19.859  23.298  22.722  0.3650 -0.1776  0.3624
  338PHE    SC2  787  20.033  23.318  22.517 -0.1548  0.2181 -0.0704
  338PHE    SC3  788  19.992  23.079  22.637  0.2590  0.0044 -0.3290
  339GLY     BB  789  19.334  23.346  22.755 -0.0450  0.0272  0.3030
  340GLU     BB  790  19.268  23.634  22.850 -0.0904  0.1181  0.0067
  340GLU    SC1  791  19.095  23.705  23.149  0.4036 -0.1493 -0.2494
  341VAL     BB  792  19.498  23.806  22.734  0.1060 -0.1050  0.0576
  341VAL    SC1  793  19.637  23.699  22.536 -0.0739 -0.2733  0.0196
  342PHE     BB  794  19.685  23.949  22.965 -0.0431 -0.1714  0.2224
  342PHE    SC1  795  19.954  23.714  22.966 -0.0064 -0.1790 -0.2923
  342PHE    SC2  796  20.212  23.699  22.885  0.0711 -0.1462 -0.0589
  342PHE    SC3  797  20.128  23.557  23.099 -0.1325 -0.2398 -0.1974
  343ASN     BB  798  19.455  24.037  23.166 -0.1781  0.0279  0.2847
  343ASN    SC1  799  19.412  24.015  23.459 -0.0447  0.0743  0.4816
  344ALA     BB  800  19.263  24.204  23.023 -0.3862 -0.2569 -0.3481
  345THR     BB  801  19.303  24.560  23.179 -0.3656 -0.0778 -0.0170
  345THR    SC1  802  19.214  24.506  23.418 -0.0867  0.0160  0.1118
  346ARG     BB  803  19.113  24.696  22.973  0.0401 -0.0527 -0.0109
  346ARG    SC1  804  18.850  24.469  22.901  0.0147 -0.2087  0.0616
  346ARG    SC2  805  18.619  24.338  23.004 -0.0296  0.1949  0.3261
  347PHE     BB  806  19.232  24.718  22.690  0.0857  0.0946  0.0008
  347PHE    SC1  807  19.320  24.468  22.572  0.1120  0.0461  0.1376
  347PHE    SC2  808  19.285  24.201  22.568  0.2515  0.0276 -0.2262
  347PHE    SC3  809  19.265  24.343  22.340 -0.0742  0.3669  0.0018
  348ALA     BB  810  19.344  25.058  22.612  0.1895 -0.0443 -0.1927
  349SER     BB  811  19.592  25.103  22.457 -0.0031 -0.4012 -0.0838
  349SER    SC1  812  19.719  25.340  22.423 -0.0180 -0.1781  0.1464
  350VAL     BB  813  19.853  24.878  22.535 -0.0389  0.0453 -0.0329
  350VAL    SC1  814  20.095  24.987  22.544  0.0755 -0.1716 -0.3336
  351TYR     BB  815  19.788  24.595  22.597  0.0964 -0.0477  0.0947
  351TYR    SC1  816  19.759  24.422  22.381 -0.0270 -0.1321 -0.1591
  351TYR    SC2  817  19.682  24.306  22.150  0.0467 -0.2273 -0.1368
  351TYR    SC3  818  19.713  24.156  22.373 -0.1812 -0.1113 -0.0236
  352ALA     BB  819  19.680  24.487  22.866 -0.0364 -0.4024  0.1003
  353TRP     BB  820  19.802  24.554  23.096  0.2846  0.3691  0.0053
  353TRP    SC1  821  20.049  24.687  23.047 -0.0154 -0.2421  0.0273
  353TRP    SC2  822  20.299  24.786  23.025 -0.1526  0.0939 -0.0914
  353TRP    SC3  823  20.201  24.621  22.834 -0.0474  0.0186 -0.0810
  353TRP    SC4  824  20.450  24.724  22.810  0.0614 -0.1840  0.1313
  354ASN     BB  825  19.747  24.366  23.336  0.0806 -0.0307 -0.2684
  354ASN    SC1  826  19.664  24.450  23.610 -0.2459  0.0599 -0.1496
  355ARG     BB  827  19.979  24.062  23.362 -0.4348  0.4261 -0.2038
  355ARG    SC1  828  19.992  24.023  23.671 -0.2096  0.2470 -0.0988
  355ARG    SC2  829  19.961  24.248  23.963  0.1285  0.0147 -0.1411
  356LYS     BB  830  20.277  23.974  23.276 -0.1452 -0.2744 -0.2430
  356LYS    SC1  831  20.271  24.209  23.050  0.0686  0.1094 -0.0115
  356LYS    SC2  832  20.117  24.159  22.812 -0.2775  0.2133  0.0717
  357ARG     BB  833  20.583  23.834  23.292  0.0491  0.3910  0.3564
  357ARG    SC1  834  20.752  24.072  23.236  0.0737 -0.1977  0.0733
  357ARG    SC2  835  21.042  24.149  23.285 -0.2626  0.0903 -0.0377
  358ILE     BB  836  20.845  23.618  23.365  0.1901 -0.2466  0.2475
  358ILE    SC1  837  20.947  23.779  23.609  0.1170  0.1459  0.0273
  359SER     BB  838  20.635  23.320  23.425 -0.0102 -0.0044  0.2553
  359SER    SC1  839  20.412  23.317  23.439 -0.1026  0.1474 -0.1749
  360ASN     BB  840  20.684  22.946  23.291 -0.0293 -0.1230 -0.3321
  360ASN    SC1  841  20.940  22.951  23.448 -0.0648 -0.0033 -0.4140
  361CYS     BB  842  20.434  22.726  23.259 -0.2667  0.0675  0.1322
  361CYS    SC1  843  20.201  22.906  23.177  0.1113  0.3489  0.0350
  362VAL     BB  844  20.375  22.432  23.340  0.0556 -0.0108  0.0804
  362VAL    SC1  845  20.417  22.354  23.590  0.0708 -0.0575  0.0634
  363ALA     BB  846  20.208  22.296  23.129 -0.2020 -0.2635 -0.3221
  364ASP     BB  847  19.993  22.042  23.112 -0.1028 -0.0274  0.0231
  364ASP    SC1  848  19.811  21.961  23.348 -0.1982 -0.0408 -0.1228
  365TYR     BB  849  19.848  22.060  22.844  0.1104 -0.0137  0.1820
  365TYR    SC1  850  19.873  21.805  22.722 -0.0340  0.0695 -0.3930
  365TYR    SC2  851  19.834  21.562  22.613 -0.0462 -0.1300  0.0345
  365TYR    SC3  852  20.062  21.697  22.563  0.0024 -0.2690 -0.1323
  366SER     BB  853  19.732  22.292  22.640  0.1246 -0.1887 -0.0288
  366SER    SC1  854  19.496  22.295  22.550  0.2942 -0.0318  0.3269
  367VAL     BB  855  19.917  22.540  22.647  0.0439 -0.1298  0.0385
  367VAL    SC1  856  19.904  22.649  22.888 -0.0853 -0.0997  0.0182
  368LEU     BB  857  19.960  22.626  22.353  0.0905 -0.0203  0.0767
  368LEU    SC1  858  20.254  22.736  22.274 -0.0784  0.0991  0.1059
  369TYR     BB  859  19.668  22.690  22.270  0.1547  0.0019 -0.1398
  369TYR    SC1  860  19.583  22.525  22.067  0.0489  0.1333  0.0572
  369TYR    SC2  861  19.597  22.321  21.891 -0.0192 -0.0255  0.2325
  369TYR    SC3  862  19.416  22.518  21.855 -0.0292 -0.0540  0.1228
  370ASN     BB  863  19.434  22.811  22.468  0.4022 -0.1800  0.2790
  370ASN    SC1  864  19.424  22.854  22.778  0.0317  0.0825 -0.0164
  371SER     BB  865  19.196  23.014  22.275  0.4425  0.2876  0.1226
  371SER    SC1  866  19.055  23.165  22.436  0.0085 -0.1988 -0.0454
  372ALA     BB  867  19.294  22.992  22.038  0.0416 -0.1024  0.1386
  373SER     BB  868  19.220  23.058  21.741 -0.1467 -0.2615 -0.1183
  373SER    SC1  869  18.989  23.152  21.646 -0.0852 -0.0552  0.3573
  374PHE     BB  870  19.474  22.972  21.596 -0.0061  0.3763 -0.0467
  374PHE    SC1  871  19.726  22.863  21.693 -0.1282 -0.1025 -0.3144
  374PHE    SC2  872  19.903  22.860  21.897 -0.2919  0.3404 -0.1528
  374PHE    SC3  873  19.881  22.646  21.734 -0.3049 -0.1163  0.4165
  375SER     BB  874  19.414  23.054  21.266 -0.3829 -0.0530  0.1671
  375SER    SC1  875  19.170  23.047  21.216  0.2497  0.0028  0.3013
  376THR     BB  876  19.730  23.087  21.143  0.1293  0.1625  0.3414
  376THR    SC1  877  19.810  23.328  21.086  0.0344  0.1320  0.0593
  377PHE     BB  878  19.885  22.824  21.216 -0.2215  0.1366 -0.0984
  377PHE    SC1  879  19.692  22.611  21.325 -0.1173  0.1221  0.3175
  377PHE    SC2  880  19.634  22.365  21.419  0.1257 -0.2184 -0.3544
  377PHE    SC3  881  19.435  22.534  21.350 -0.0429 -0.2080  0.1182
  378LYS     BB  882  20.185  22.881  21.448 -0.3495  0.0859  0.0872
  378LYS    SC1  883  20.264  23.124  21.251 -0.2542 -0.1571  0.2991
  378LYS    SC2  884  20.271  23.135  20.981  0.0142  0.1026 -0.0149
  379CYS     BB  885  20.474  22.761  21.590 -0.2221  0.0300  0.2184
  379CYS    SC1  886  20.477  22.828  21.874  0.0980  0.0290 -0.0181
  380TYR     BB  887  20.752  22.660  21.548 -0.3008  0.0430 -0.0279
  380TYR    SC1  888  20.910  22.937  21.516  0.1107 -0.1987 -0.2133
  380TYR    SC2  889  21.064  23.154  21.474 -0.1891  0.1379  0.3159
  380TYR    SC3  890  20.854  23.105  21.313 -0.0511  0.1682  0.1231
  381GLY     BB  891  20.884  22.443  21.619 -0.0489  0.0679  0.1413
  382VAL     BB  892  21.000  22.512  21.988  0.1545 -0.0250 -0.2276
  382VAL    SC1  893  21.066  22.768  21.984 -0.0931  0.0428 -0.1589
  383SER     BB  894  20.707  22.405  22.151 -0.0400  0.1688  0.2818
  383SER    SC1  895  20.767  22.447  22.412  0.1482  0.2771  0.2272
  384PRO     BB  896  20.404  22.303  22.083 -0.1510 -0.0004 -0.0331
  384PRO    SC1  897  20.234  22.357  21.882  0.3547  0.0133 -0.2305
  385THR     BB  898  20.400  22.067  22.350  0.1049 -0.2591  0.2820
  385THR    SC1  899  20.284  22.186  22.549  0.1238  0.0413  0.1195
  386LYS     BB  900  20.624  21.859  22.332 -0.0096  0.3080  0.1661
  386LYS    SC1  901  20.650  21.608  22.119  0.0052 -0.2454  0.4590
  386LYS    SC2  902  20.824  21.514  21.975 -0.1793  0.2371  0.1461
  387LEU     BB  903  20.844  21.916  22.432 -0.2357  0.0805  0.1612
  387LEU    SC1  904  20.958  21.758  22.713  0.1289  0.0869  0.0412
  388ASN     BB  905  21.148  22.092  22.261  0.1085 -0.0303 -0.0626
  388ASN    SC1  906  21.248  21.848  22.112  0.2138 -0.3670 -0.3626
  389ASP     BB  907  21.233  22.291  22.464 -0.1686 -0.0899  0.1323
  389ASP    SC1  908  21.370  22.531  22.279 -0.2246 -0.1102  0.0163
  390LEU     BB  909  21.114  22.247  22.753 -0.3101 -0.1126 -0.2250
  390LEU    SC1  910  21.359  22.275  22.965 -0.1128 -0.0186 -0.1377
  391CYS     BB  911  20.864  22.348  22.921 -0.2610  0.4135  0.1995
  391CYS    SC1  912  20.637  22.153  22.861 -0.2559  0.2942  0.2364
  392PHE     BB  913  20.861  22.657  22.935 -0.2025  0.2519  0.0813
  392PHE    SC1  914  20.607  22.741  22.783 -0.0117 -0.1183  0.0339
  392PHE    SC2  915  20.398  22.572  22.801 -0.3518  0.3064  0.2492
  392PHE    SC3  916  20.359  22.828  22.725  0.2062  0.2081 -0.4811
  393THR     BB  917  21.098  22.846  22.898  0.1256  0.3688 -0.1400
  393THR    SC1  918  21.271  22.802  22.709  0.3202  0.1024  0.0904
  394ASN     BB  919  21.043  23.157  23.010  0.2456  0.0429 -0.0449
  394ASN    SC1  920  21.229  23.252  23.177  0.0287 -0.1213  0.0991
  395VAL     BB  921  20.743  23.329  22.947  0.0638 -0.2345  0.0053
  395VAL    SC1  922  20.488  23.266  22.910  0.0153 -0.0154 -0.0500
  396TYR     BB  923  20.772  23.671  22.848  0.1303  0.2047 -0.5592
  396TYR    SC1  924  21.078  23.753  22.904 -0.0822 -0.1393  0.0178
  396TYR    SC2  925  21.310  23.781  22.768 -0.1713 -0.4995 -0.2190
  396TYR    SC3  926  21.313  23.762  23.037  0.0438 -0.1977 -0.1959
  397ALA     BB  927  20.633  23.949  22.751  0.1881  0.2368 -0.0719
  398ASP     BB  928  20.531  24.143  22.524 -0.0437 -0.3181  0.1764
  398ASP    SC1  929  20.717  24.398  22.521  0.3082  0.1758 -0.1946
  399SER     BB  930  20.246  24.297  22.348 -0.1488  0.1595 -0.0625
  399SER    SC1  931  20.265  24.543  22.342 -0.0532  0.0971 -0.0067
  400PHE     BB  932  20.168  24.205  21.996  0.1490  0.2626  0.3398
  400PHE    SC1  933  20.490  24.187  21.929 -0.1040  0.0546 -0.3658
  400PHE    SC2  934  20.726  24.094  22.023 -0.1898  0.0315 -0.1678
  400PHE    SC3  935  20.707  24.184  21.769  0.0352  0.0476 -0.1802
  401VAL     BB  936  20.050  24.289  21.726  0.0224  0.2161 -0.2110
  401VAL    SC1  937  19.793  24.349  21.695 -0.0059  0.0894 -0.2285
  402ILE     BB  938  20.178  24.331  21.374 -0.1883 -0.0668 -0.0602
  402ILE    SC1  939  20.466  24.418  21.449 -0.1592 -0.1519 -0.0719
  403ARG     BB  940  20.119  24.375  21.076 -0.0222 -0.1633 -0.0558
  403ARG    SC1  941  19.916  24.614  20.983 -0.1780 -0.0640  0.2053
  403ARG    SC2  942  19.670  24.627  20.767 -0.0205  0.1451 -0.2986
  404GLY     BB  943  20.359  24.341  20.916 -0.0834  0.0382  0.1577
  405ASP     BB  944  20.268  24.009  20.703  0.2102 -0.2105  0.0313
  405ASP    SC1  945  20.383  23.920  20.475  0.1167 -0.1854  0.1431
  406GLU     BB  946  19.979  23.923  20.834  0.1796  0.0293 -0.1871
  406GLU    SC1  947  19.638  24.166  20.856  0.1135  0.4968  0.0902
  407VAL     BB  948  20.186  23.673  21.030 -0.3384 -0.1987  0.0549
  407VAL    SC1  949  20.222  23.748  21.282  0.0144 -0.0791 -0.0268
  408ARG     BB  950  20.171  23.466  20.667  0.1281  0.0346  0.0908
  408ARG    SC1  951  19.878  23.494  20.616 -0.0672 -0.1128 -0.0709
  408ARG    SC2  952  19.688  23.408  20.366  0.2247 -0.0364  0.0683
  409GLN     BB  953  20.507  23.425  20.536 -0.1485  0.0996  0.0077
  409GLN    SC1  954  20.574  23.048  20.624 -0.2552  0.0479 -0.0380
  410ILE     BB  955  20.762  23.540  20.702 -0.1180  0.3325  0.0922
  410ILE    SC1  956  20.672  23.428  20.977  0.0861 -0.0770  0.0001
  411ALA     BB  957  21.067  23.550  20.692  0.0227  0.2923 -0.0284
  412PRO     BB  958  21.150  23.491  21.048  0.0103 -0.2275  0.0999
  412PRO    SC1  959  21.020  23.646  21.260 -0.2597 -0.1543  0.1522
  413GLY     BB  960  21.474  23.238  21.009  0.0267 -0.0902 -0.0066
  414GLN     BB  961  21.507  23.252  20.659  0.0374 -0.2154  0.1150
  414GLN    SC1  962  21.284  23.047  20.487 -0.1387  0.2893  0.1706
  415THR     BB  963  21.486  23.744  20.658 -0.1542  0.2726 -0.0328
  415THR    SC1  964  21.629  23.705  20.872 -0.0095 -0.1259 -0.1931
  416GLY     BB  965  21.405  23.903  20.479  0.0561  0.0299  0.2085
  417LYS     BB  966  21.107  24.046  20.495  0.0646  0.0801 -0.0407
  417LYS    SC1  967  20.929  23.888  20.312  0.0457  0.2683 -0.0990
  417LYS    SC2  968  20.783  23.696  20.225 -0.1242 -0.3087 -0.0050
  418ILE     BB  969  20.954  24.056  20.764  0.0039 -0.1773 -0.0631
  418ILE    SC1  970  20.733  24.253  20.672 -0.0181 -0.1051  0.1384
  419ALA     BB  971  21.197  24.014  20.951 -0.1080 -0.2098  0.0775
  420ASP     BB  972  21.369  24.256  20.862 -0.1485 -0.0868  0.3228
  420ASP    SC1  973  21.657  24.197  20.833  0.2601  0.2849 -0.0003
  421TYR     BB  974  21.160  24.482  20.896  0.1614  0.2986 -0.1862
  421TYR    SC1  975  21.112  24.612  20.620  0.0529  0.0285  0.1643
  421TYR    SC2  976  20.894  24.740  20.526 -0.0179 -0.2368 -0.0432
  421TYR    SC3  977  21.140  24.834  20.469 -0.0676 -0.2263 -0.2487
  422ASN     BB  978  21.012  24.494  21.190  0.3686 -0.0414 -0.0616
  422ASN    SC1  979  20.750  24.570  21.083  0.0589 -0.3874 -0.0501
  423TYR     BB  980  21.051  24.260  21.357  0.0454 -0.4966 -0.0957
  423TYR    SC1  981  20.830  24.075  21.264  0.1635  0.1945  0.0485
  423TYR    SC2  982  20.626  23.954  21.393  0.1956  0.1198  0.0295
  423TYR    SC3  983  20.614  23.991  21.125  0.1184  0.2959  0.0558
  424LYS     BB  984  21.269  24.034  21.478 -0.0344  0.2366  0.2178
  424LYS    SC1  985  21.514  24.008  21.312 -0.0331 -0.2411  0.3355
  424LYS    SC2  986  21.757  23.979  21.270  0.0533  0.2105  0.1400
  425LEU     BB  987  21.184  23.817  21.661 -0.0793 -0.1058 -0.1986
  425LEU    SC1  988  20.915  23.717  21.727  0.2567 -0.1312 -0.1502
  426PRO     BB  989  21.572  23.649  21.682  0.1965 -0.3029  0.1348
  426PRO    SC1  990  21.520  23.523  21.409  0.0077  0.1904 -0.0979
  427ASP     BB  991  21.825  23.725  21.759  0.2045 -0.1490 -0.0224
  427ASP    SC1  992  22.075  23.900  21.662  0.3329  0.0174 -0.0707
  428ASP     BB  993  21.916  23.609  22.046 -0.1109  0.3837  0.1795
  428ASP    SC1  994  22.227  23.545  22.148 -0.0755  0.2007  0.1658
  429PHE     BB  995  21.769  23.358  22.087  0.2925  0.0407 -0.3163
  429PHE    SC1  996  21.733  23.212  21.835  0.1136  0.0652  0.0710
  429PHE    SC2  997  21.735  23.097  21.591  0.1540  0.3343 -0.0585
  429PHE    SC3  998  21.501  23.141  21.718  0.1474 -0.0619  0.0792
  430THR     BB  999  21.383  23.409  22.101 -0.0730  0.0114 -0.0112
  430THR    SC1 1000  21.381  23.666  22.141  0.0283  0.0755 -0.3800
  431GLY     BB 1001  21.126  23.324  21.929 -0.0556 -0.1097 -0.0617
  432CYS     BB 1002  20.774  23.225  21.886  0.2651  0.1094 -0.1909
  432CYS    SC1 1003  20.611  22.982  22.002  0.0019  0.0807  0.0214
  433VAL     BB 1004  20.508  23.276  21.635  0.1422 -0.0162  0.1814
  433VAL    SC1 1005  20.604  23.456  21.466  0.0402  0.0266  0.1688
  434ILE     BB 1006  20.190  23.306  21.778  0.0899  0.0544  0.0724
  434ILE    SC1 1007  20.215  23.241  22.080 -0.0860  0.3167  0.1470
  435ALA     BB 1008  19.899  23.309  21.557 -0.0833 -0.0882  0.0533
  436TRP     BB 1009  19.553  23.435  21.628 -0.0580 -0.1789  0.1658
  436TRP    SC1 1010  19.544  23.434  21.926 -0.0290  0.0196 -0.3671
  436TRP    SC2 1011  19.547  23.392  22.193 -0.1371  0.2301 -0.3302
  436TRP    SC3 1012  19.700  23.240  22.030 -0.1108  0.0647 -0.1549
  436TRP    SC4 1013  19.707  23.201  22.297 -0.3391  0.1647 -0.1318
  437ASN     BB 1014  19.293  23.530  21.534  0.0056 -0.0140  0.0938
  437ASN    SC1 1015  19.299  23.525  21.214  0.3262 -0.1997 -0.0262
  438SER     BB 1016  19.066  23.625  21.804  0.1224 -0.0862 -0.2558
  438SER    SC1 1017  19.051  23.479  22.003 -0.0864 -0.0322 -0.1090
  439ASN     BB 1018  18.935  23.888  21.716  0.0058  0.0162  0.0762
  439ASN    SC1 1019  18.929  23.947  21.409 -0.1692  0.0094 -0.2126
  440ASN     BB 1020  18.891  24.128  21.948 -0.2919  0.1064  0.2094
  440ASN    SC1 1021  18.737  23.976  22.196  0.0908 -0.0651  0.1700
  441LEU     BB 1022  18.961  24.421  21.947 -0.0806 -0.0311 -0.3968
  441LEU    SC1 1023  19.297  24.433  21.888  0.1431  0.2574 -0.0522
  442ASP     BB 1024  18.874  24.663  21.925 -0.1442  0.0020  0.1142
  442ASP    SC1 1025  18.648  24.757  21.767  0.0110  0.2736 -0.0303
  443SER     BB 1026  19.111  24.953  21.960 -0.0055  0.0781 -0.1173
  443SER    SC1 1027  19.246  24.910  22.127  0.4779 -0.2471 -0.2346
  444LYS     BB 1028  18.920  25.195  21.815 -0.0184  0.0847 -0.0272
  444LYS    SC1 1029  18.686  25.216  22.027  0.0923 -0.0174  0.4123
  444LYS    SC2 1030  18.579  25.012  22.179 -0.3448 -0.1408 -0.1190
  445VAL     BB 1031  19.228  25.346  21.696 -0.2397  0.0180 -0.1685
  445VAL    SC1 1032  19.142  25.596  21.684 -0.2165  0.0480  0.1928
  446GLY     BB 1033  19.527  25.262  21.927  0.0288  0.0903  0.0492
  447GLY     BB 1034  19.724  25.379  21.864 -0.0229 -0.1612  0.2536
  448ASN     BB 1035  19.982  25.503  21.982 -0.1743 -0.0262  0.0614
  448ASN    SC1 1036  20.032  25.757  22.164 -0.1836 -0.0393  0.0584
  449TYR     BB 1037  20.106  25.206  22.099  0.0471  0.0316  0.3655
  449TYR    SC1 1038  19.916  24.956  22.048  0.2252  0.0943  0.1530
  449TYR    SC2 1039  19.717  24.777  22.082  0.2888 -0.0369 -0.1362
  449TYR    SC3 1040  19.945  24.703  21.958  0.2767  0.2687 -0.3500
  450ASN     BB 1041  20.368  24.960  22.067  0.0894  0.0904 -0.1604
  450ASN    SC1 1042  20.544  24.971  22.367  0.0374 -0.0307 -0.3276
  451TYR     BB 1043  20.468  24.793  21.814 -0.0559 -0.1488  0.1064
  451TYR    SC1 1044  20.201  24.826  21.590 -0.1038  0.2208 -0.2353
  451TYR    SC2 1045  19.983  24.766  21.443 -0.3793  0.2484  0.1471
  451TYR    SC3 1046  19.986  24.989  21.594 -0.0732  0.2603  0.1286
  452LEU     BB 1047  20.694  24.769  21.649 -0.0837 -0.0545  0.0256
  452LEU    SC1 1048  20.977  24.611  21.652  0.1584  0.0548  0.0424
  453TYR     BB 1049  20.793  25.012  21.418  0.2994  0.0377 -0.0741
  453TYR    SC1 1050  20.494  24.994  21.244 -0.0287 -0.3273  0.0219
  453TYR    SC2 1051  20.330  24.816  21.125 -0.1464 -0.0810 -0.1965
  453TYR    SC3 1052  20.237  25.060  21.192  0.0933  0.0092 -0.1856
  454ARG     BB 1053  21.118  25.110  21.399 -0.1326 -0.2087  0.0281
  454ARG    SC1 1054  21.096  25.376  21.611 -0.1689  0.5534  0.0001
  454ARG    SC2 1055  21.265  25.652  21.642  0.0577 -0.0521  0.0354
  455LEU     BB 1056  21.236  24.981  21.192 -0.1984 -0.2285 -0.1058
  455LEU    SC1 1057  21.029  24.925  20.966  0.3899  0.1897 -0.0590
  456PHE     BB 1058  21.493  24.971  21.108  0.2674 -0.0753  0.2456
  456PHE    SC1 1059  21.550  24.771  20.870 -0.2150  0.3712  0.1707
  456PHE    SC2 1060  21.733  24.634  20.726 -0.2021  0.0856  0.4486
  456PHE    SC3 1061  21.563  24.803  20.602  0.2021  0.3095  0.1760
  457ARG     BB 1062  21.820  24.957  21.244  0.1875  0.0552 -0.0295
  457ARG    SC1 1063  21.986  25.023  21.009 -0.1135  0.0523 -0.0401
  457ARG    SC2 1064  22.212  24.812  20.863 -0.2963  0.1588  0.2614
  458LYS     BB 1065  21.767  24.830  21.552 -0.0024 -0.3367  0.2076
  458LYS    SC1 1066  22.017  24.936  21.726  0.2385  0.1940  0.0439
  458LYS    SC2 1067  22.150  24.924  21.906  0.0486  0.1649 -0.2912
  459SER     BB 1068  21.543  24.556  21.513 -0.2436 -0.0552 -0.3938
  459SER    SC1 1069  21.488  24.485  21.280 -0.0115 -0.2458  0.1067
  460ASN     BB 1070  21.727  24.274  21.674  0.0802  0.2958  0.0773
  460ASN    SC1 1071  21.996  24.430  21.709  0.1454  0.1574  0.0408
  461LEU     BB 1072  21.536  24.138  21.902 -0.2456  0.1866 -0.0998
  461LEU    SC1 1073  21.236  24.256  21.877  0.0302 -0.1775  0.0677
  462LYS     BB 1074  21.725  24.086  22.173  0.1363 -0.0898  0.0585
  462LYS    SC1 1075  22.017  24.134  22.070  0.0411 -0.1512  0.0028
  462LYS    SC2 1076  22.297  24.056  22.063  0.0096  0.0919 -0.4023
  463PRO     BB 1077  21.830  24.210  22.527 -0.2222  0.2095 -0.0502
  463PRO    SC1 1078  21.586  24.179  22.660 -0.1436  0.1213  0.0625
  464PHE     BB 1079  21.907  24.523  22.461  0.1656  0.0321 -0.2059
  464PHE    SC1 1080  21.720  24.663  22.690  0.2153  0.3755  0.1103
  464PHE    SC2 1081  21.502  24.806  22.761 -0.1083  0.0698 -0.2258
  464PHE    SC3 1082  21.618  24.638  22.938 -0.0461  0.3454  0.0023
  465GLU     BB 1083  21.913  24.613  22.199  0.0049  0.0161  0.3333
  465GLU    SC1 1084  22.293  24.512  22.161 -0.1235  0.1856 -0.0723
  466ARG     BB 1085  21.608  24.610  22.064 -0.3127  0.1299 -0.0091
  466ARG    SC1 1086  21.433  24.579  22.287 -0.1103  0.0574 -0.0542
  466ARG    SC2 1087  21.249  24.374  22.387  0.3679 -0.1311 -0.1007
  467ASP     BB 1088  21.566  24.980  21.969 -0.0528 -0.2251 -0.1519
  467ASP    SC1 1089  21.316  24.912  21.813 -0.2035  0.1403  0.1338
  468ILE     BB 1090  21.729  25.117  22.086 -0.3990 -0.0289 -0.1263
  468ILE    SC1 1091  21.730  25.042  22.387 -0.0545  0.1769 -0.0713
  469SER     BB 1092  21.890  25.365  21.980 -0.1537 -0.0847  0.3638
  469SER    SC1 1093  22.057  25.494  22.126  0.0777  0.1558 -0.1392
  470THR     BB 1094  21.709  25.475  21.720 -0.0366 -0.2157 -0.1581
  470THR    SC1 1095  21.626  25.276  21.575 -0.2528 -0.0563 -0.2567
  471GLU     BB 1096  21.843  25.741  21.595 -0.0407  0.2415  0.3673
  471GLU    SC1 1097  21.636  25.887  21.348  0.0799 -0.2913 -0.2503
  472ILE     BB 1098  22.065  25.837  21.741 -0.2437 -0.1664  0.0080
  472ILE    SC1 1099  22.072  26.100  21.905  0.1844  0.0977 -0.4055
  473TYR     BB 1100  22.340  25.621  21.775  0.1208  0.0883  0.0418
  473TYR    SC1 1101  22.573  25.696  21.870  0.0447 -0.0083 -0.3085
  473TYR    SC2 1102  22.652  25.937  21.964 -0.1822  0.0915 -0.3652
  473TYR    SC3 1103  22.821  25.726  21.971 -0.1941  0.0831  0.2933
  474GLN     BB 1104  22.285  25.361  21.622 -0.0876  0.1808  0.0646
  474GLN    SC1 1105  22.686  25.261  21.572 -0.0948 -0.0990 -0.2048
  475ALA     BB 1106  22.079  25.321  21.437  0.0510 -0.1046  0.0023
  476GLY     BB 1107  21.917  25.466  21.194  0.0810 -0.0705 -0.0724
  477SER     BB 1108  21.630  25.468  21.107  0.1206  0.0875  0.0805
  477SER    SC1 1109  21.394  25.482  21.201 -0.1099  0.0199 -0.0724
  478THR     BB 1110  21.658  25.661  20.795 -0.3316 -0.0686 -0.1781
  478THR    SC1 1111  21.745  25.528  20.590  0.1018 -0.0796  0.0017
  479PRO     BB 1112  21.341  25.792  20.805  0.1074  0.1596  0.3368
  479PRO    SC1 1113  21.359  25.956  20.542  0.0299 -0.1158 -0.2649
  480CYS     BB 1114  21.048  25.628  20.854 -0.2653 -0.2240 -0.2051
  480CYS    SC1 1115  20.921  25.492  21.083 -0.4435  0.0495  0.0450
  481ASN     BB 1116  20.795  25.799  20.716 -0.1382 -0.2380  0.1072
  481ASN    SC1 1117  20.885  26.050  20.609  0.0953  0.1390  0.1595
  482GLY     BB 1118  20.585  25.655  20.648 -0.3460 -0.2018 -0.0083
  483VAL     BB 1119  20.312  25.867  20.538 -0.1036  0.0874  0.2558
  483VAL    SC1 1120  20.359  26.113  20.624 -0.2307  0.1236  0.2244
  484GLU     BB 1121  20.166  25.641  20.405  0.0971 -0.1120  0.0156
  484GLU    SC1 1122  20.119  25.781  20.041  0.0172  0.2910  0.0133
  485GLY     BB 1123  20.230  25.375  20.409  0.0127 -0.2084  0.2824
  486PHE     BB 1124  20.299  25.222  20.681 -0.0330 -0.0101 -0.2753
  486PHE    SC1 1125  20.328  24.952  20.646  0.0360 -0.0804  0.1295
  486PHE    SC2 1126  20.488  24.735  20.668 -0.0110 -0.1372 -0.0648
  486PHE    SC3 1127  20.235  24.708  20.576 -0.0222 -0.0015 -0.0774
  487ASN     BB 1128  20.196  25.456  20.898 -0.1521  0.0689  0.2942
  487ASN    SC1 1129  19.930  25.504  20.842  0.3259  0.1649 -0.2474
  488CYS     BB 1130  20.444  25.511  21.105 -0.1250  0.0438  0.0219
  488CYS    SC1 1131  20.712  25.376  21.107 -0.2568 -0.2943  0.0694
  489TYR     BB 1132  20.435  25.845  21.111  0.3104 -0.1657 -0.4194
  489TYR    SC1 1133  20.146  25.920  21.102 -0.1982 -0.0012  0.2042
  489TYR    SC2 1134  19.903  25.974  21.209 -0.3487  0.1807 -0.2101
  489TYR    SC3 1135  19.947  26.014  20.945  0.0285 -0.1965 -0.2154
  490PHE     BB 1136  20.613  26.042  21.068 -0.0731 -0.0239 -0.2246
  490PHE    SC1 1137  20.914  26.039  21.128  0.0827  0.3540 -0.1247
  490PHE    SC2 1138  21.134  26.178  21.055  0.3086 -0.0402 -0.2293
  490PHE    SC3 1139  21.151  25.990  21.248 -0.0425  0.2246  0.0772
  491PRO     BB 1140  20.528  26.342  21.062  0.0352  0.2519 -0.3298
  491PRO    SC1 1141  20.765  26.449  20.932 -0.0026  0.2427  0.3682
  492LEU     BB 1142  20.237  26.493  21.114  0.3333 -0.0994 -0.1846
  492LEU    SC1 1143  20.116  26.499  20.796 -0.0854 -0.2828  0.1943
  493GLN     BB 1144  20.162  26.665  21.324  0.2295  0.2324 -0.0516
  493GLN    SC1 1145  19.833  26.770  21.541  0.1002  0.1350 -0.3541
  494SER     BB 1146  20.333  26.619  21.679 -0.1509  0.0248 -0.0068
  494SER    SC1 1147  20.289  26.809  21.796  0.1251 -0.1038  0.0956
  495TYR     BB 1148  20.502  26.291  21.561  0.1196  0.2625  0.2149
  495TYR    SC1 1149  20.811  26.315  21.531 -0.1315  0.3944 -0.0805
  495TYR    SC2 1150  21.037  26.434  21.444  0.2083 -0.2889 -0.2018
  495TYR    SC3 1151  21.052  26.218  21.605 -0.3867  0.0093  0.2961
  496GLY     BB 1152  20.391  26.100  21.520  0.3207 -0.0433  0.2762
  497PHE     BB 1153  20.227  25.880  21.643 -0.3322 -0.1310  0.1141
  497PHE    SC1 1154  20.339  25.558  21.586 -0.0571  0.1137 -0.5030
  497PHE    SC2 1155  20.558  25.401  21.587 -0.0601  0.1079 -0.2338
  497PHE    SC3 1156  20.312  25.290  21.589 -0.0622  0.1120 -0.0362
  498GLN     BB 1157  19.926  25.969  21.721 -0.3316 -0.0743  0.2700
  498GLN    SC1 1158  19.926  26.295  21.590 -0.1086 -0.0451  0.1838
  499PRO     BB 1159  19.651  25.842  21.658  0.1611 -0.2059 -0.4632
  499PRO    SC1 1160  19.423  25.982  21.786  0.2892 -0.0954  0.2410
  500THR     BB 1161  19.667  25.555  21.405 -0.2296 -0.0690  0.1205
  500THR    SC1 1162  19.918  25.492  21.383 -0.2170 -0.0640  0.2442
  501ASN     BB 1163  19.377  25.596  21.251 -0.1895  0.1752  0.2345
  501ASN    SC1 1164  19.508  25.726  20.953 -0.3006 -0.2134  0.1656
  502GLY     BB 1165  19.231  25.426  21.224 -0.0099 -0.1428 -0.0887
  503VAL     BB 1166  18.900  25.324  21.276  0.1572 -0.1140  0.1911
  503VAL    SC1 1167  18.716  25.514  21.267  0.1684 -0.1027  0.2018
  504GLY     BB 1168  18.919  25.027  21.350  0.4902 -0.3479  0.3185
  505TYR     BB 1169  19.027  24.775  21.439 -0.0962 -0.0079  0.0969
  505TYR    SC1 1170  19.342  24.870  21.495 -0.0862  0.1959  0.0991
  505TYR    SC2 1171  19.530  24.819  21.682 -0.0493  0.1896  0.0605
  505TYR    SC3 1172  19.558  25.031  21.517 -0.0745  0.1864  0.0524
  506GLN     BB 1173  19.012  24.448  21.460  0.1104  0.0804  0.1365
  506GLN    SC1 1174  18.604  24.323  21.602 -0.4022 -0.1564  0.0105
  507PRO     BB 1175  19.293  24.339  21.424  0.0939 -0.1886  0.0468
  507PRO    SC1 1176  19.499  24.454  21.289 -0.2481 -0.1980 -0.0168
  508TYR     BB 1177  19.367  24.028  21.614  0.0944  0.0508 -0.0346
  508TYR    SC1 1178  19.561  23.918  21.425  0.1006  0.1841 -0.0445
  508TYR    SC2 1179  19.777  24.014  21.295  0.1430 -0.0880 -0.1808
  508TYR    SC3 1180  19.705  23.756  21.265  0.1231 -0.1465  0.2972
  509ARG     BB 1181  19.492  23.920  21.907  0.0784 -0.1250 -0.1956
  509ARG    SC1 1182  19.288  23.877  22.160 -0.1674  0.0888  0.1533
  509ARG    SC2 1183  19.185  23.698  22.376 -0.1082 -0.0161 -0.0320
  510VAL     BB 1184  19.821  23.837  22.018  0.2280 -0.0239 -0.2238
  510VAL    SC1 1185  19.893  23.781  21.769  0.3092 -0.0722 -0.1901
  511VAL     BB 1186  20.085  23.731  22.177  0.0863  0.0342 -0.0130
  511VAL    SC1 1187  20.058  23.831  22.421 -0.0434  0.0074 -0.0155
  512VAL     BB 1188  20.455  23.708  22.032  0.2136 -0.2262 -0.1909
  512VAL    SC1 1189  20.352  23.736  21.789  0.0299 -0.0002 -0.0901
  513LEU     BB 1190  20.729  23.562  22.221  0.0405 -0.0508 -0.0266
  513LEU    SC1 1191  20.485  23.508  22.459 -0.1007  0.1392 -0.0757
  514SER     BB 1192  20.978  23.683  22.399 -0.2286 -0.0913  0.0017
  514SER    SC1 1193  21.004  23.905  22.433  0.1063  0.1253 -0.3319
  515PHE     BB 1194  21.186  23.382  22.562 -0.2412  0.2173 -0.2752
  515PHE    SC1 1195  20.980  23.137  22.476 -0.1792 -0.2917  0.1054
  515PHE    SC2 1196  20.907  22.885  22.415 -0.1980 -0.3446  0.3356
  515PHE    SC3 1197  20.722  23.062  22.499 -0.1377 -0.3433  0.4690
  516GLU     BB 1198  21.396  23.290  22.615 -0.1311 -0.0063 -0.2908
  516GLU    SC1 1199  21.618  23.386  22.935 -0.3136  0.0825  0.0363
  517LEU     BB 1200  21.643  23.079  22.484  0.0204 -0.0455 -0.1555
  517LEU    SC1 1201  21.463  22.986  22.238 -0.0741  0.0660  0.2289
  518LEU     BB 1202  21.876  22.984  22.647  0.1293 -0.2580  0.0935
  518LEU    SC1 1203  22.084  23.246  22.582  0.0475 -0.0756  0.2023
  519HIS     BB 1204  21.835  22.964  22.970 -0.0438 -0.0982  0.0769
  519HIS    SC1 1205  22.154  22.943  23.059  0.0641  0.0535  0.1845
  519HIS    SC2 1206  22.377  22.798  23.104  0.0219 -0.0767 -0.0137
  519HIS    SC3 1207  22.388  23.017  22.947  0.0292 -0.0251  0.0581
  520ALA     BB 1208  21.587  22.927  23.047 -0.1008 -0.2569 -0.2566
  521PRO     BB 1209  21.414  22.753  23.246  0.0728  0.1519  0.1109
  521PRO    SC1 1210  21.459  22.873  23.534  0.0644  0.0206  0.0529
  522ALA     BB 1211  21.203  22.578  23.288  0.1266 -0.2224 -0.2416
  523THR     BB 1212  20.955  22.411  23.456 -0.0013 -0.0577  0.1081
  523THR    SC1 1213  20.883  22.513  23.684 -0.1265  0.0134  0.0376
  524VAL     BB 1214  20.788  22.117  23.374 -0.2481 -0.1148 -0.2567
  524VAL    SC1 1215  20.989  22.013  23.236 -0.0013  0.0141 -0.0063
  525CYS     BB 1216  20.487  21.934  23.292 -0.1280 -0.1374 -0.1523
  525CYS    SC1 1217  20.521  21.966  22.954 -0.0977  0.1225  0.0973
  526GLY     BB 1218  20.305  21.875  23.496  0.0250  0.1950 -0.2806
  527PRO     BB 1219  20.242  21.596  23.630 -0.0560 -0.1559 -0.2058
  527PRO    SC1 1220  19.934  21.582  23.601 -0.0883 -0.1315 -0.1665
  528LYS     BB 1221  20.338  21.305  23.620 -0.0944  0.3409  0.0407
  528LYS    SC1 1222  20.537  21.192  23.403  0.1138 -0.0925  0.1396
  528LYS    SC2 1223  20.477  21.166  23.162 -0.1152  0.0098  0.0235
  529LYS     BB 1224  20.324  21.225  23.962  0.0970  0.0282  0.0069
  529LYS    SC1 1225  20.218  20.938  24.046 -0.1174 -0.0465  0.0242
  529LYS    SC2 1226  20.249  20.743  24.232  0.1284 -0.0062 -0.0352
  530SER     BB 1227  20.643  21.128  24.140  0.1217 -0.0807  0.2955
  530SER    SC1 1228  20.652  21.054  24.413 -0.1258 -0.1774 -0.0496
  531THR     BB 1229  20.686  20.765  23.951  0.0600 -0.2566 -0.3017
  531THR    SC1 1230  20.624  20.871  23.722 -0.0049  0.1831 -0.0912
  532ASN     BB 1231  20.853  20.570  24.129 -0.1482  0.1965  0.1922
  532ASN    SC1 1232  20.834  20.602  24.402 -0.0315 -0.2379 -0.1085
  533LEU     BB 1233  20.929  20.264  23.994 -0.1513 -0.0810 -0.3519
  533LEU    SC1 1234  20.706  20.052  23.862 -0.1847  0.4178 -0.3000
  534VAL     BB 1235  21.204  20.234  23.866  0.3281 -0.1110  0.1568
  534VAL    SC1 1236  21.283  20.109  23.647  0.0153 -0.0802  0.0212
  535LYS     BB 1237  21.404  20.422  24.126  0.0848 -0.0251 -0.3163
  535LYS    SC1 1238  21.241  20.295  24.391  0.2960 -0.1512  0.0542
  535LYS    SC2 1239  21.136  20.053  24.501 -0.1678 -0.0735  0.1166
  536ASN     BB 1240  21.525  20.726  24.340 -0.1675 -0.1060  0.0279
  536ASN    SC1 1241  21.386  20.718  24.617 -0.1618 -0.2575  0.0798
  537LYS     BB 1242  21.826  20.849  24.416 -0.0125 -0.2649 -0.3570
  537LYS    SC1 1243  21.886  20.845  24.699  0.0638 -0.2876 -0.2614
  537LYS    SC2 1244  22.068  20.832  24.892 -0.1487  0.2757  0.0707
  538CYS     BB 1245  21.864  21.136  24.337 -0.2786 -0.0664 -0.1206
  538CYS    SC1 1246  22.123  21.223  24.360 -0.2237 -0.1608 -0.4113
  539VAL     BB 1247  21.564  21.214  24.276 -0.0794 -0.2005 -0.2852
  539VAL    SC1 1248  21.429  21.248  24.501 -0.1011 -0.0689 -0.3175
  540ASN     BB 1249  21.489  21.367  23.999 -0.1508 -0.0617  0.1418
  540ASN    SC1 1250  21.555  21.233  23.753  0.3868 -0.0727 -0.1365
  541PHE     BB 1251  21.339  21.669  24.039 -0.2435 -0.1494 -0.0313
  541PHE    SC1 1252  21.368  21.748  24.323  0.0612 -0.0787  0.0318
  541PHE    SC2 1253  21.383  21.949  24.503 -0.1630 -0.2888  0.2950
  541PHE    SC3 1254  21.504  21.713  24.554  0.1149 -0.2222 -0.0205
  542ASN     BB 1255  21.249  21.775  23.809 -0.0320  0.1180  0.1459
  542ASN    SC1 1256  21.253  21.602  23.553 -0.3453  0.0024  0.0878
  543PHE     BB 1257  21.198  22.080  23.715  0.0067  0.3426  0.1688
  543PHE    SC1 1258  21.215  22.262  23.996 -0.0887 -0.0384  0.3523
  543PHE    SC2 1259  21.116  22.471  24.137 -0.3278  0.1388 -0.0581
  543PHE    SC3 1260  21.252  22.274  24.263 -0.1346  0.5150  0.3458
  544ASN     BB 1261  21.452  22.142  23.510 -0.1604 -0.0208 -0.1354
  544ASN    SC1 1262  21.509  22.430  23.610 -0.0151  0.1308  0.1992
  545GLY     BB 1263  21.514  21.968  23.318 -0.0085  0.1871  0.0562
  546LEU     BB 1264  21.548  21.700  23.156  0.2902 -0.0033  0.1467
  546LEU    SC1 1265  21.259  21.612  23.073 -0.0830 -0.2021  0.2367
  547THR     BB 1266  21.805  21.584  23.425 -0.0678 -0.1087 -0.0455
  547THR    SC1 1267  21.998  21.462  23.299  0.0723 -0.0015  0.0630
  548GLY     BB 1268  21.740  21.696  23.697 -0.1745  0.1362 -0.0407
  549THR     BB 1269  21.950  21.529  23.944 -0.2015 -0.1806 -0.3120
  549THR    SC1 1270  21.997  21.284  23.873 -0.1236 -0.1856 -0.2436
  550GLY     BB 1271  21.867  21.672  24.213  0.2081 -0.1003  0.0592
  551VAL     BB 1272  22.003  21.791  24.514 -0.0500  0.3363  0.2429
  551VAL    SC1 1273  22.260  21.734  24.544 -0.0460  0.1760 -0.0620
  552LEU     BB 1274  21.931  21.908  24.826  0.0495 -0.1412  0.3019
  552LEU    SC1 1275  21.714  22.118  24.940 -0.1339  0.2102 -0.1804
  553THR     BB 1276  22.202  21.996  25.054  0.2906  0.5086  0.1931
  553THR    SC1 1277  22.442  21.931  24.979  0.0563 -0.1032 -0.0949
  554GLU     BB 1278  22.167  22.274  25.274 -0.0537  0.1886  0.1474
  554GLU    SC1 1279  21.797  22.160  25.435 -0.0697 -0.2230 -0.0460
  555SER     BB 1280  22.015  22.538  25.202 -0.0989  0.2486  0.4402
  555SER    SC1 1281  21.757  22.556  25.120  0.1162 -0.3155 -0.0159
  556ASN     BB 1282  22.177  22.799  25.003  0.2659  0.1417 -0.1558
  556ASN    SC1 1283  22.453  22.858  25.142 -0.1246 -0.1076 -0.1322
  557LYS     BB 1284  22.159  22.914  24.726 -0.0309  0.0936 -0.1432
  557LYS    SC1 1285  22.391  22.815  24.520 -0.1787  0.0069  0.2849
  557LYS    SC2 1286  22.576  22.642  24.374 -0.2128 -0.0050  0.2356
  558LYS     BB 1287  22.210  23.223  24.690 -0.1069 -0.2779  0.1796
  558LYS    SC1 1288  22.283  23.350  24.963  0.0748  0.2626 -0.2863
  558LYS    SC2 1289  22.072  23.374  25.171  0.0010  0.1740 -0.0148
  559PHE     BB 1290  22.069  23.380  24.464 -0.0044 -0.0858 -0.3602
  559PHE    SC1 1291  21.983  23.207  24.242 -0.3040  0.1059 -0.3500
  559PHE    SC2 1292  21.896  23.060  24.033  0.0604 -0.2282 -0.2776
  559PHE    SC3 1293  21.962  22.938  24.265  0.0971  0.0870 -0.1172
  560LEU     BB 1294  22.175  23.645  24.252  0.0229 -0.2704 -0.3476
  560LEU    SC1 1295  22.036  23.890  24.380 -0.1339 -0.1170 -0.0911
  561PRO     BB 1296  22.031  23.608  23.964 -0.0061 -0.1012 -0.0524
  561PRO    SC1 1297  21.737  23.532  23.917 -0.3447 -0.2507 -0.0233
  562PHE     BB 1298  22.231  23.532  23.682  0.0739 -0.1051  0.3383
  562PHE    SC1 1299  22.152  23.804  23.558 -0.3304 -0.3501  0.1379
  562PHE    SC2 1300  22.045  24.004  23.411 -0.1565 -0.1025  0.3405
  562PHE    SC3 1301  21.911  23.772  23.441 -0.1364 -0.2177 -0.3205
  563GLN     BB 1302  22.215  23.260  23.552  0.0762  0.2517  0.0012
  563GLN    SC1 1303  22.573  23.139  23.498 -0.0139  0.0240 -0.1165
  564GLN     BB 1304  21.970  23.072  23.465  0.1433  0.3233  0.1568
  564GLN    SC1 1305  21.674  23.321  23.436  0.0643 -0.0915 -0.1032
  565PHE     BB 1306  21.990  22.809  23.577  0.2021 -0.0712  0.1197
  565PHE    SC1 1307  21.876  22.625  23.348 -0.0177  0.0815 -0.0786
  565PHE    SC2 1308  22.056  22.500  23.190 -0.0685  0.1153 -0.1636
  565PHE    SC3 1309  21.801  22.409  23.203 -0.0077 -0.0301  0.0796
  566GLY     BB 1310  22.258  22.735  23.718  0.0780  0.0347  0.2640
  567ARG     BB 1311  22.489  22.639  23.571 -0.1558  0.1891  0.0837
  567ARG    SC1 1312  22.487  22.402  23.350  0.3674  0.1764  0.2714
  567ARG    SC2 1313  22.386  22.094  23.246 -0.1518  0.0919  0.1235
  568ASP     BB 1314  22.795  22.706  23.599 -0.2031  0.3226 -0.2417
  568ASP    SC1 1315  22.777  22.854  23.882 -0.1681  0.2440  0.0814
  569ILE     BB 1316  23.115  22.533  23.613  0.1559 -0.0433 -0.0245
  569ILE    SC1 1317  23.371  22.699  23.555 -0.0020  0.2777  0.1697
  570ALA     BB 1318  23.027  22.250  23.709  0.0330  0.0076  0.0349
  571ASP     BB 1319  22.769  22.109  23.614  0.1616  0.1213  0.2578
  571ASP    SC1 1320  22.808  21.793  23.640  0.1305  0.0054 -0.3738
  572THR     BB 1321  22.483  22.175  23.782  0.1315  0.0065  0.0637
  572THR    SC1 1322  22.540  22.354  23.962 -0.0853  0.1236  0.0189
  573THR     BB 1323  22.048  22.296  23.703 -0.3585 -0.2623 -0.0063
  573THR    SC1 1324  21.967  22.092  23.564  0.0231 -0.2447 -0.2700
  574ASP     BB 1325  21.914  22.492  23.948 -0.2809 -0.1146 -0.2343
  574ASP    SC1 1326  22.131  22.488  24.153 -0.0461  0.3578  0.2123
  575ALA     BB 1327  21.615  22.585  24.128 -0.2153 -0.0507 -0.1615
  576VAL     BB 1328  21.435  22.851  24.209 -0.1630  0.0646 -0.1616
  576VAL    SC1 1329  21.418  23.068  24.057  0.0939  0.1106 -0.1294
  577ARG     BB 1330  21.175  22.887  24.449 -0.0119 -0.1547  0.2642
  577ARG    SC1 1331  21.113  22.849  24.765  0.1329 -0.0186 -0.0644
  577ARG    SC2 1332  21.268  22.824  25.078  0.0027 -0.0179  0.0664
  578ASP     BB 1333  21.023  23.203  24.350  0.2603 -0.0049  0.2469
  578ASP    SC1 1334  20.775  23.211  24.584 -0.1948  0.0935  0.2138
  579PRO     BB 1335  21.088  23.568  24.354  0.1313  0.0311  0.1409
  579PRO    SC1 1336  21.114  23.629  24.064 -0.2871  0.2390  0.2105
  580GLN     BB 1337  21.232  23.676  24.652  0.1769 -0.3464 -0.2841
  580GLN    SC1 1338  20.864  23.676  24.800  0.3119  0.0726  0.3761
  581THR     BB 1339  21.301  23.347  24.768  0.0885 -0.1667  0.0684
  581THR    SC1 1340  21.206  23.337  25.010 -0.1589  0.0060 -0.0168
  582LEU     BB 1341  21.538  23.222  24.518  0.0330  0.0825 -0.2200
  582LEU    SC1 1342  21.588  23.524  24.347  0.0047  0.2146 -0.2859
  583GLU     BB 1343  21.679  23.007  24.682  0.1511 -0.0146  0.1498
  583GLU    SC1 1344  21.757  23.074  25.001 -0.2061  0.1899 -0.0976
  584ILE     BB 1345  21.687  22.657  24.650 -0.0242 -0.0045 -0.0389
  584ILE    SC1 1346  21.429  22.484  24.651  0.1456 -0.2639 -0.0556
  585LEU     BB 1347  21.962  22.457  24.665  0.1548 -0.0032 -0.1486
  585LEU    SC1 1348  21.798  22.246  24.443 -0.1997  0.2819 -0.0579
  586ASP     BB 1349  22.284  22.293  24.631  0.1854 -0.0128 -0.1842
  586ASP    SC1 1350  22.457  22.418  24.874  0.3109  0.1994  0.0871
  587ILE     BB 1351  22.539  22.152  24.481  0.0327  0.3206 -0.0596
  587ILE    SC1 1352  22.794  22.309  24.563  0.1090  0.1161  0.1044
  588THR     BB 1353  22.621  21.951  24.258  0.0519  0.2797  0.1321
  588THR    SC1 1354  22.852  21.992  24.147  0.0233 -0.0919 -0.0818
  589PRO     BB 1355  22.365  21.770  24.103  0.1885  0.3055  0.1248
  589PRO    SC1 1356  22.157  22.031  24.098 -0.3229 -0.0260 -0.0715
  590CYS     BB 1357  22.404  21.489  24.046 -0.1036  0.0769 -0.1224
  590CYS    SC1 1358  22.322  21.348  24.310 -0.1692 -0.0336  0.0737
  591SER     BB 1359  22.804  21.394  24.101 -0.0880  0.1584  0.0865
  591SER    SC1 1360  22.795  21.251  24.277  0.1332  0.0843 -0.1889
  592PHE     BB 1361  22.912  21.295  23.799 -0.2014  0.1164 -0.0420
  592PHE    SC1 1362  22.653  21.341  23.605 -0.0864 -0.5766  0.0525
  592PHE    SC2 1363  22.398  21.338  23.515 -0.0959  0.1928 -0.0197
  592PHE    SC3 1364  22.594  21.441  23.361  0.2135 -0.1088  0.1579
  593GLY     BB 1365  23.066  20.991  23.783 -0.4961  0.1410  0.0224
  594GLY     BB 1366  23.077  20.658  23.696  0.0178  0.0162 -0.2060
  595VAL     BB 1367  23.110  20.342  23.792 -0.1130  0.2002 -0.4067
  595VAL    SC1 1368  22.926  20.227  23.945  0.2964  0.0245 -0.0247
  596SER     BB 1369  23.419  20.102  23.843 -0.1175 -0.0481  0.4258
  596SER    SC1 1370  23.619  20.275  23.874  0.0535  0.3856 -0.0306
  597VAL     BB 1371  23.341  19.745  23.830 -0.0176  0.2333 -0.0613
  597VAL    SC1 1372  23.090  19.789  23.759 -0.1650 -0.0924  0.2287
  598ILE     BB 1373  23.595  19.498  23.936 -0.0283  0.0578  0.2372
  598ILE    SC1 1374  23.863  19.649  23.974  0.0707 -0.0421 -0.0420
  599THR     BB 1375  23.528  19.152  23.887  0.0182 -0.1990 -0.0541
  599THR    SC1 1376  23.741  19.006  23.910 -0.0224 -0.2083  0.3365
  600PRO     BB 1377  23.167  19.097  23.736  0.0206 -0.2076 -0.1348
  600PRO    SC1 1378  23.267  19.077  23.464  0.0274 -0.1872 -0.3149
  601GLY     BB 1379  22.985  19.045  23.917  0.0628 -0.0273  0.2689
  602THR     BB 1380  22.979  19.306  24.127  0.0071  0.1143 -0.1697
  602THR    SC1 1381  23.189  19.453  24.171 -0.0806  0.1712  0.0748
  603ASN     BB 1382  22.655  19.217  24.263 -0.1477  0.1535  0.1138
  603ASN    SC1 1383  22.470  19.187  24.088  0.1692 -0.1777 -0.2223
  604THR     BB 1384  22.653  19.228  24.557 -0.4957  0.1799 -0.4343
  604THR    SC1 1385  22.472  19.152  24.728  0.1807  0.0822  0.2937
  605SER     BB 1386  23.013  19.252  24.655 -0.0473 -0.4292 -0.0407
  605SER    SC1 1387  23.047  19.512  24.632 -0.2742 -0.0626 -0.3452
  606ASN     BB 1388  23.119  19.012  24.549  0.1807 -0.1051  0.1292
  606ASN    SC1 1389  22.894  18.811  24.468  0.0401  0.0162  0.0039
  607GLN     BB 1390  23.364  19.052  24.369  0.1960  0.2117 -0.0198
  607GLN    SC1 1391  23.348  18.764  24.118  0.0335 -0.0119  0.1571
  608VAL     BB 1392  23.551  19.260  24.412  0.0850 -0.0469  0.1546
  608VAL    SC1 1393  23.800  19.242  24.321  0.0522 -0.4205  0.1210
  609ALA     BB 1394  23.521  19.564  24.521  0.1119 -0.1815 -0.0769
  610VAL     BB 1395  23.528  19.875  24.324  0.0538  0.0641 -0.3036
  610VAL    SC1 1396  23.292  19.986  24.366  0.2537  0.2930  0.3255
  611LEU     BB 1397  23.768  20.155  24.326  0.2821 -0.2568 -0.1578
  611LEU    SC1 1398  24.061  20.067  24.191 -0.1676  0.2518  0.2576
  612TYR     BB 1399  23.754  20.490  24.409  0.2138 -0.0669 -0.1111
  612TYR    SC1 1400  23.501  20.574  24.290 -0.1430  0.1305  0.0597
  612TYR    SC2 1401  23.260  20.453  24.306 -0.0500 -0.1310 -0.3630
  612TYR    SC3 1402  23.292  20.669  24.148 -0.0235 -0.0472 -0.2446
  613GLN     BB 1403  23.839  20.746  24.634 -0.2345  0.0262 -0.2478
  613GLN    SC1 1404  24.160  20.794  24.462 -0.2274  0.2299 -0.3571
  614ASP     BB 1405  23.665  20.871  24.866  0.2083  0.0869 -0.1623
  614ASP    SC1 1406  23.661  21.175  24.888  0.0333  0.1169 -0.0234
  615VAL     BB 1407  23.372  20.764  24.896  0.1311  0.0681 -0.3784
  615VAL    SC1 1408  23.198  20.718  24.702 -0.0324 -0.1141 -0.1939
  616ASN     BB 1409  23.249  20.571  25.138  0.1239  0.1444 -0.2060
  616ASN    SC1 1410  23.091  20.630  25.355  0.0427 -0.1532 -0.0522
  617CYS     BB 1411  23.034  20.241  25.021  0.0324 -0.0328 -0.1052
  617CYS    SC1 1412  23.166  20.246  24.776  0.0856  0.0777  0.0280
  618THR     BB 1413  22.767  20.285  25.120  0.1325 -0.1164 -0.0349
  618THR    SC1 1414  22.701  20.346  25.364  0.2416  0.2732 -0.0955
  619GLU     BB 1415  22.530  20.338  24.884 -0.1216 -0.1484 -0.4703
  619GLU    SC1 1416  22.135  20.327  24.938 -0.3219  0.0360  0.0567
  620VAL     BB 1417  22.776  20.466  24.634 -0.2751  0.1267  0.2491
  620VAL    SC1 1418  22.829  20.294  24.439 -0.1552  0.0929  0.3105
  621PRO     BB 1419  22.780  20.792  24.496  0.0846  0.1760  0.2301
  621PRO    SC1 1420  22.798  20.739  24.199 -0.0000  0.1010 -0.2561
  622VAL     BB 1421  22.489  20.935  24.608 -0.1816  0.1294 -0.1685
  622VAL    SC1 1422  22.472  21.168  24.733 -0.2195 -0.0492  0.1708
  623ALA     BB 1423  22.273  20.774  24.412 -0.0156 -0.2401  0.3722
  624ILE     BB 1424  22.179  20.431  24.379  0.3503  0.1667 -0.0892
  624ILE    SC1 1425  22.364  20.195  24.456  0.0052 -0.0274  0.1765
  625HIS     BB 1426  21.884  20.370  24.216  0.0588  0.2565 -0.0209
  625HIS    SC1 1427  21.716  20.253  24.455 -0.2320  0.0540 -0.0765
  625HIS    SC2 1428  21.631  20.271  24.711  0.2260  0.1372  0.0788
  625HIS    SC3 1429  21.653  20.030  24.593 -0.1517  0.1098  0.0528
  626ALA     BB 1430  21.840  20.318  23.988 -0.1671 -0.1394  0.1240
  627ASP     BB 1431  21.659  19.969  23.946 -0.2902 -0.0554 -0.1904
  627ASP    SC1 1432  21.453  19.896  24.166 -0.0430  0.1591  0.3722
  628GLN     BB 1433  21.786  19.758  23.705 -0.2112 -0.0996  0.0588
  628GLN    SC1 1434  21.571  19.485  23.906  0.0023  0.1356  0.2865
  629LEU     BB 1435  21.900  20.016  23.520 -0.1537 -0.2292  0.2934
  629LEU    SC1 1436  21.729  20.051  23.256 -0.0713 -0.1199  0.3816
  630THR     BB 1437  22.168  20.197  23.642 -0.0419 -0.0379 -0.2221
  630THR    SC1 1438  22.123  20.445  23.578  0.1238 -0.0375 -0.3409
  631PRO     BB 1439  22.313  20.149  23.950  0.2294  0.2070  0.0126
  631PRO    SC1 1440  22.464  20.399  23.976 -0.1459  0.3064 -0.2781
  632THR     BB 1441  22.166  19.914  24.091  0.3192 -0.0082  0.3181
  632THR    SC1 1442  22.006  19.897  24.295 -0.0389  0.3161  0.0787
  633TRP     BB 1443  22.248  19.585  23.884  0.0292 -0.2231  0.1583
  633TRP    SC1 1444  22.360  19.708  23.657  0.0482  0.0703  0.0482
  633TRP    SC2 1445  22.485  19.757  23.423  0.3243 -0.0435  0.1670
  633TRP    SC3 1446  22.568  19.881  23.648  0.0235  0.1095  0.1990
  633TRP    SC4 1447  22.703  19.916  23.417  0.1703  0.1774  0.2938
  634ARG     BB 1448  22.021  19.437  24.071 -0.1080 -0.2126  0.0981
  634ARG    SC1 1449  21.959  19.214  23.902 -0.0654  0.2907  0.0510
  634ARG    SC2 1450  21.826  19.068  23.635  0.1878  0.3124 -0.1249
  635VAL     BB 1451  22.179  19.447  24.448  0.0595  0.0852 -0.1150
  635VAL    SC1 1452  22.026  19.371  24.650 -0.0332  0.1316 -0.1673
  636TYR     BB 1453  22.384  19.612  24.503 -0.1126 -0.0718 -0.1278
  636TYR    SC1 1454  22.625  19.697  24.321  0.0488 -0.0911  0.1069
  636TYR    SC2 1455  22.696  19.752  24.066  0.1420  0.2578  0.2031
  636TYR    SC3 1456  22.872  19.790  24.267  0.1586 -0.2613  0.3013
  637SER     BB 1457  22.284  19.758  24.780  0.2790 -0.0054 -0.0550
  637SER    SC1 1458  22.073  19.843  24.805  0.0593 -0.1762 -0.2501
  638THR     BB 1459  22.661  19.682  24.921 -0.0905  0.0165 -0.1987
  638THR    SC1 1460  22.776  19.877  24.793 -0.0034  0.0227 -0.1126
  639GLY     BB 1461  22.753  19.433  25.029  0.4045  0.0743 -0.0565
  640SER     BB 1462  22.985  19.387  25.281 -0.0759 -0.0590  0.0731
  640SER    SC1 1463  23.013  19.173  25.393 -0.1193 -0.0453  0.0261
  641ASN     BB 1464  23.085  19.737  25.271 -0.0364  0.2372 -0.0866
  641ASN    SC1 1465  22.823  19.856  25.389  0.1248  0.0827  0.0633
  642VAL     BB 1466  23.317  19.817  25.145  0.0711  0.0606 -0.2319
  642VAL    SC1 1467  23.335  19.769  24.885 -0.0385 -0.3765 -0.1682
  643PHE     BB 1468  23.449  20.118  25.262  0.0110  0.3044 -0.1241
  643PHE    SC1 1469  23.716  20.005  25.307  0.1284 -0.1618 -0.2483
  643PHE    SC2 1470  23.907  19.818  25.343  0.0482 -0.1911  0.0533
  643PHE    SC3 1471  23.965  20.079  25.378 -0.0054 -0.2126  0.3182
  644GLN     BB 1472  23.236  20.187  25.461  0.1985  0.2585 -0.1385
  644GLN    SC1 1473  23.264  19.916  25.704 -0.1165 -0.0395  0.3880
  645THR     BB 1474  23.374  20.429  25.721  0.0681  0.0654 -0.0836
  645THR    SC1 1475  23.253  20.461  25.948 -0.0049 -0.0796 -0.1015
  646ARG     BB 1476  23.658  20.552  25.555 -0.2133  0.1596 -0.1117
  646ARG    SC1 1477  23.958  20.441  25.746  0.3515 -0.0418 -0.1664
  646ARG    SC2 1478  24.236  20.495  25.882 -0.1541  0.1097  0.0038
  647ALA     BB 1479  23.735  20.554  25.237  0.1918 -0.1801  0.1330
  648GLY     BB 1480  23.831  20.424  25.030 -0.2101  0.0210  0.1797
  649CYS     BB 1481  23.712  20.144  24.833  0.2031  0.3838  0.2073
  649CYS    SC1 1482  23.403  20.272  24.748  0.0976 -0.1678 -0.1251
  650LEU     BB 1483  23.808  19.840  24.841  0.0577  0.2108  0.0678
  650LEU    SC1 1484  24.007  19.824  24.611 -0.3844 -0.1619  0.3159
  651ILE     BB 1485  23.762  19.493  25.006 -0.0744 -0.1384 -0.0315
  651ILE    SC1 1486  23.966  19.354  25.194  0.0171  0.0727  0.0288
  652GLY     BB 1487  23.409  19.314  24.986 -0.1915 -0.3817  0.3197
  653ALA     BB 1488  23.394  19.008  24.988  0.3946  0.0361 -0.0983
  654GLU     BB 1489  23.555  18.833  25.082  0.1197  0.0152 -0.1694
  654GLU    SC1 1490  23.330  18.725  25.471 -0.0597 -0.2028 -0.2045
  655HIS     BB 1491  23.872  18.665  25.087 -0.3028 -0.0406  0.0359
  655HIS    SC1 1492  24.130  18.820  25.174  0.2101 -0.2682  0.0144
  655HIS    SC2 1493  24.356  18.798  25.321  0.2942  0.0409 -0.0631
  655HIS    SC3 1494  24.319  19.012  25.160 -0.0295 -0.0351 -0.0959
  656VAL     BB 1495  24.024  18.546  24.800 -0.0061  0.1254  0.3041
  656VAL    SC1 1496  23.902  18.383  24.630  0.1282 -0.0336  0.3575
  657ASN     BB 1497  24.376  18.640  24.758  0.2434  0.0178 -0.0672
  657ASN    SC1 1498  24.484  18.532  24.968 -0.0167 -0.2602 -0.1886
  658ASN     BB 1499  24.598  18.490  24.478  0.0221 -0.2180  0.0457
  658ASN    SC1 1500  24.565  18.683  24.237  0.3793 -0.1795  0.1153
  659SER     BB 1501  24.915  18.439  24.649  0.0098 -0.0534 -0.0371
  659SER    SC1 1502  25.036  18.234  24.732 -0.1828 -0.0674 -0.1522
  660TYR     BB 1503  25.009  18.792  24.717 -0.0182  0.0712  0.1054
  660TYR    SC1 1504  24.770  18.900  24.804  0.1271  0.1183  0.4077
  660TYR    SC2 1505  24.674  19.120  24.927  0.2694  0.4389 -0.0261
  660TYR    SC3 1506  24.624  19.080  24.665  0.1719 -0.1015  0.0633
  661GLU     BB 1507  25.167  19.090  24.589 -0.3184  0.2329 -0.1498
  661GLU    SC1 1508  25.475  18.949  24.754 -0.0557  0.1238  0.2542
  662CYS     BB 1509  25.014  19.357  24.514 -0.0632 -0.1826 -0.0294
  662CYS    SC1 1510  24.903  19.540  24.736  0.0234  0.0762  0.1570
  663ASP     BB 1511  25.138  19.514  24.293 -0.0598 -0.0432 -0.1775
  663ASP    SC1 1512  25.249  19.386  24.020  0.1662  0.0844  0.1239
  664ILE     BB 1513  25.091  19.842  24.286  0.0565  0.1732 -0.2022
  664ILE    SC1 1514  24.998  19.895  23.995  0.0119  0.2076 -0.1818
  665PRO     BB 1515  24.917  20.162  24.429  0.3638  0.2000  0.0809
  665PRO    SC1 1516  25.023  20.388  24.624 -0.0145  0.2149 -0.1335
  666ILE     BB 1517  24.605  20.316  24.277 -0.2160 -0.1972 -0.3014
  666ILE    SC1 1518  24.573  20.220  23.984 -0.0135 -0.1913 -0.3272
  667GLY     BB 1519  24.326  20.344  24.433 -0.0829 -0.1795 -0.0425
  668ALA     BB 1520  24.176  20.305  24.644  0.2581  0.0480  0.3585
  669GLY     BB 1521  24.245  20.247  24.885 -0.0677 -0.1354 -0.0327
  670ILE     BB 1522  24.604  20.173  24.838  0.0111 -0.0300 -0.0329
  670ILE    SC1 1523  24.683  20.073  25.121 -0.3170 -0.0775  0.0460
  671CYS     BB 1524  24.490  19.876  24.623 -0.2798 -0.0522 -0.1543
  671CYS    SC1 1525  24.777  19.744  24.741  0.0934  0.1257 -0.0312
  672ALA     BB 1526  24.571  19.778  24.288 -0.0796 -0.3409  0.3969
  673SER     BB 1527  24.689  19.421  24.173  0.1152 -0.1994 -0.0142
  673SER    SC1 1528  24.610  19.250  24.243  0.0621 -0.0145  0.1010
  674TYR     BB 1529  24.825  19.444  23.818 -0.2628 -0.2467 -0.2286
  674TYR    SC1 1530  24.576  19.577  23.697 -0.1467 -0.1172  0.3784
  674TYR    SC2 1531  24.417  19.794  23.726 -0.1279 -0.0968  0.3300
  674TYR    SC3 1532  24.319  19.568  23.615  0.0533  0.1369 -0.3591
  675GLN     BB 1533  24.953  19.299  23.597 -0.2051  0.0043 -0.2875
  675GLN    SC1 1534  24.867  19.577  23.275 -0.1467 -0.4290 -0.0341
  676THR     BB 1535  25.258  19.146  23.541 -0.1727  0.0516  0.1077
  676THR    SC1 1536  25.358  19.285  23.345  0.1004 -0.0161  0.1950
  677GLN     BB 1537  25.265  18.916  23.720  0.0620 -0.1187  0.1547
  677GLN    SC1 1538  25.632  18.815  23.931  0.3296 -0.1680  0.2987
  678THR     BB 1539  25.015  18.831  23.913  0.0785  0.2251 -0.0948
  678THR    SC1 1540  24.973  18.976  24.124 -0.1643  0.0350 -0.0070
  679ASN     BB 1541  24.876  18.547  23.818  0.1648  0.0997  0.1471
  679ASN    SC1 1542  25.079  18.352  23.718 -0.1848  0.1691 -0.0368
  680SER     BB 1543  24.608  18.521  23.665  0.2258  0.0160  0.0530
  680SER    SC1 1544  24.461  18.349  23.609  0.0157  0.1551 -0.1127
  681PRO     BB 1545  24.631  18.801  23.535 -0.1546  0.0489  0.0444
  681PRO    SC1 1546  24.558  18.995  23.732  0.0008 -0.2024  0.1205
  682ARG     BB 1547  24.898  18.787  23.377 -0.1538 -0.0007  0.0501
  682ARG    SC1 1548  24.908  19.017  23.194  0.0714 -0.1438  0.0227
  682ARG    SC2 1549  24.997  19.247  22.948  0.0129  0.0536  0.2040
  683ARG     BB 1550  24.872  18.553  23.176  0.0683  0.0635 -0.0569
  683ARG    SC1 1551  24.870  18.274  23.295 -0.3187 -0.1929 -0.0435
  683ARG    SC2 1552  24.805  17.941  23.128 -0.0001  0.3980  0.0990
  684ALA     BB 1553  24.608  18.666  23.059 -0.0436 -0.0013  0.1283
  685ARG     BB 1554  24.329  18.813  23.155 -0.0189  0.0285  0.1551
  685ARG    SC1 1555  24.173  19.003  22.979  0.0615  0.0237  0.3496
  685ARG    SC2 1556  24.062  19.046  22.732  0.2885 -0.1835  0.1979
  686SER     BB 1557  24.140  18.663  23.387  0.2162  0.1626  0.1710
  686SER    SC1 1558  24.020  18.459  23.289 -0.1675 -0.1227 -0.4660
  687VAL     BB 1559  24.091  18.847  23.599 -0.1570 -0.0171  0.0507
  687VAL    SC1 1560  24.052  19.095  23.515 -0.2618 -0.1481 -0.3081
  688ALA     BB 1561  24.144  18.693  23.907 -0.0621  0.1027 -0.0653
  689SER     BB 1562  24.202  18.977  24.072  0.2472 -0.3688  0.2443
  689SER    SC1 1563  24.156  19.204  23.998 -0.1002  0.0908  0.0648
  690GLN     BB 1564  24.189  18.938  24.426 -0.0573  0.0322 -0.0221
  690GLN    SC1 1565  23.801  18.790  24.388 -0.1172  0.0904 -0.1248
  691SER     BB 1566  24.087  19.050  24.708 -0.2829  0.0756 -0.0630
  691SER    SC1 1567  23.864  19.064  24.785  0.0654 -0.1163  0.0036
  692ILE     BB 1568  24.247  19.349  24.809 -0.1767 -0.0727  0.0089
  692ILE    SC1 1569  24.270  19.446  24.515 -0.0720  0.1859  0.0994
  693ILE     BB 1570  24.429  19.512  25.070 -0.0914 -0.2733  0.1030
  693ILE    SC1 1571  24.273  19.779  25.059  0.0091 -0.2162  0.0513
  694ALA     BB 1572  24.728  19.563  25.199  0.0169  0.0366  0.1462
  695TYR     BB 1573  25.059  19.649  25.261 -0.5411  0.0126 -0.0357
  695TYR    SC1 1574  25.170  19.876  25.057  0.2315 -0.1727 -0.1533
  695TYR    SC2 1575  25.173  19.972  24.804 -0.0518  0.0007 -0.0956
  695TYR    SC3 1576  25.265  20.124  25.008 -0.0192 -0.0562 -0.0674
  696THR     BB 1577  25.245  19.443  25.548 -0.2993  0.1683  0.0389
  696THR    SC1 1578  25.255  19.593  25.761 -0.0254 -0.0109  0.1581
  697MET     BB 1579  25.297  19.165  25.531  0.0403  0.3659  0.0991
  697MET    SC1 1580  25.127  19.050  25.790 -0.0071 -0.1770 -0.0213
  698SER     BB 1581  25.445  18.957  25.294 -0.1672 -0.2649  0.2019
  698SER    SC1 1582  25.663  18.906  25.243  0.0242 -0.0316 -0.2085
  699LEU     BB 1583  25.201  18.690  25.196  0.2710  0.0693 -0.2131
  699LEU    SC1 1584  24.888  18.564  25.196 -0.2944  0.0234 -0.0016
  700GLY     BB 1585  25.352  18.536  25.013  0.1889 -0.1342 -0.0420
  701ALA     BB 1586  25.516  18.280  24.959  0.1766 -0.1865  0.0123
  702GLU     BB 1587  25.715  18.059  24.981 -0.0167  0.0765  0.2359
  702GLU    SC1 1588  25.641  17.911  25.331  0.0752 -0.3606 -0.1276
  703ASN     BB 1589  26.011  18.210  25.143  0.0857 -0.3056  0.2427
  703ASN    SC1 1590  26.158  17.912  25.255  0.0066 -0.0135  0.0341
  704SER     BB 1591  25.844  18.447  25.310 -0.2887  0.2540 -0.0793
  704SER    SC1 1592  25.626  18.404  25.430  0.0155 -0.1199  0.0509
  705VAL     BB 1593  26.050  18.699  25.496 -0.1218 -0.3306 -0.1770
  705VAL    SC1 1594  26.095  18.587  25.732 -0.0027 -0.0091 -0.0423
  706ALA     BB 1595  26.127  18.973  25.390  0.0529  0.1101  0.1112
  707TYR     BB 1596  26.350  19.141  25.316  0.1246 -0.1411 -0.0078
  707TYR    SC1 1597  26.411  19.152  25.002 -0.1324 -0.2651 -0.0581
  707TYR    SC2 1598  26.365  19.287  24.773 -0.1228 -0.0806  0.0471
  707TYR    SC3 1599  26.523  19.068  24.770 -0.0960 -0.0608 -0.1165
  708SER     BB 1600  26.642  19.282  25.425 -0.0513 -0.1179 -0.0513
  708SER    SC1 1601  26.707  19.496  25.337 -0.4089 -0.0889  0.2386
  709ASN     BB 1602  26.747  19.026  25.651 -0.0323  0.0020 -0.0559
  709ASN    SC1 1603  26.595  18.769  25.575  0.0960 -0.1242  0.3572
  710ASN     BB 1604  27.023  18.971  25.604 -0.2750  0.2300  0.2032
  710ASN    SC1 1605  27.129  18.727  25.761  0.0176  0.2230 -0.1875
  711SER     BB 1606  27.199  19.158  25.367  0.1893  0.1108  0.0945
  711SER    SC1 1607  27.193  19.339  25.251 -0.1240 -0.0566  0.0399
  712ILE     BB 1608  27.501  18.945  25.360  0.0837  0.2879 -0.0461
  712ILE    SC1 1609  27.562  18.980  25.662 -0.1828 -0.0151  0.0481
  713ALA     BB 1610  27.667  18.898  25.083  0.0462  0.1410 -0.1591
  714ILE     BB 1611  27.823  18.657  24.827  0.0038 -0.1881  0.0837
  714ILE    SC1 1612  28.082  18.826  24.798 -0.1167  0.0273  0.2319
  715PRO     BB 1613  27.732  18.519  24.539  0.0551  0.0544 -0.3259
  715PRO    SC1 1614  27.531  18.705  24.458 -0.1027 -0.2409 -0.1673
  716THR     BB 1615  27.746  18.224  24.349  0.2717 -0.0668  0.1412
  716THR    SC1 1616  27.975  18.203  24.228  0.1360  0.0009 -0.1355
  717ASN     BB 1617  27.498  18.034  24.138 -0.0382 -0.1052 -0.2729
  717ASN    SC1 1618  27.522  17.766  24.295 -0.1295  0.1944 -0.0041
  718PHE     BB 1619  27.374  18.072  23.847 -0.2895  0.2178 -0.0096
  718PHE    SC1 1620  27.312  17.765  23.821  0.3836 -0.2017  0.2048
  718PHE    SC2 1621  27.084  17.620  23.822  0.0663  0.2625 -0.1553
  718PHE    SC3 1622  27.291  17.545  23.666 -0.0017  0.0739 -0.1574
  719THR     BB 1623  26.958  18.100  23.733 -0.2860 -0.0320 -0.1685
  719THR    SC1 1624  26.821  18.041  23.946 -0.0091  0.2014  0.0831
  720ILE     BB 1625  26.850  18.308  23.523 -0.1231 -0.1754  0.0498
  720ILE    SC1 1626  26.682  18.109  23.355  0.0607 -0.2465 -0.0527
  721SER     BB 1627  26.725  18.592  23.452 -0.1521  0.2837 -0.0270
  721SER    SC1 1628  26.579  18.652  23.649 -0.1778 -0.1248 -0.4019
  722VAL     BB 1629  26.667  18.726  23.104  0.1687 -0.0307 -0.1495
  722VAL    SC1 1630  26.672  18.482  23.001  0.1434 -0.0557 -0.0924
  723THR     BB 1631  26.579  19.018  22.918  0.1640  0.0644  0.3060
  723THR    SC1 1632  26.741  19.217  22.882  0.0069  0.1084 -0.2446
  724THR     BB 1633  26.298  18.999  22.681  0.1037 -0.0979  0.1949
  724THR    SC1 1634  26.158  18.852  22.844  0.2879 -0.0102  0.4390
  725GLU     BB 1635  26.223  19.235  22.438 -0.2570 -0.1276 -0.5340
  725GLU    SC1 1636  26.542  19.403  22.453 -0.1219 -0.1736  0.1782
  726ILE     BB 1637  26.057  19.380  22.223 -0.2409 -0.2701  0.1712
  726ILE    SC1 1638  25.888  19.147  22.109 -0.3281 -0.1522  0.0549
  727LEU     BB 1639  26.101  19.549  21.897  0.1377 -0.0882  0.2502
  727LEU    SC1 1640  26.421  19.507  21.987  0.1830 -0.2299  0.2289
  728PRO     BB 1641  25.899  19.497  21.579  0.0806 -0.3284 -0.1403
  728PRO    SC1 1642  25.633  19.397  21.641 -0.0481  0.1057 -0.1089
  729VAL     BB 1643  25.925  19.791  21.401  0.0272 -0.0844  0.4109
  729VAL    SC1 1644  26.136  19.921  21.493 -0.0178  0.0112  0.3804
  730SER     BB 1645  25.768  19.893  21.017  0.0661  0.2949  0.3621
  730SER    SC1 1646  25.893  19.715  20.906 -0.1251 -0.1735 -0.1849
  731MET     BB 1647  25.471  19.974  20.955  0.0188 -0.2874 -0.1098
  731MET    SC1 1648  25.183  20.165  21.244  0.4498  0.1600 -0.2638
  732THR     BB 1649  25.190  19.873  20.792  0.2087 -0.4052  0.0119
  732THR    SC1 1650  24.950  19.869  20.892  0.1032 -0.1032 -0.2166
  733LYS     BB 1651  25.161  19.976  20.444  0.1249 -0.4565 -0.1761
  733LYS    SC1 1652  25.426  20.181  20.408  0.3590  0.1790  0.2314
  733LYS    SC2 1653  25.648  20.193  20.424 -0.0413  0.1428  0.0436
  734THR     BB 1654  24.830  20.167  20.389 -0.2232  0.4074 -0.1973
  734THR    SC1 1655  24.667  20.205  20.588 -0.0836  0.2053 -0.0407
  735SER     BB 1656  24.814  20.467  20.184  0.0663 -0.2449 -0.1383
  735SER    SC1 1657  24.983  20.606  20.272  0.1932 -0.1506 -0.0432
  736VAL     BB 1658  24.475  20.619  20.199 -0.1442  0.2939 -0.1582
  736VAL    SC1 1659  24.366  20.596  20.439  0.1017 -0.2538 -0.0840
  737ASP     BB 1660  24.208  20.610  19.910 -0.1836  0.1349 -0.3063
  737ASP    SC1 1661  24.294  20.717  19.619 -0.2299  0.2459 -0.0440
  738CYS     BB 1662  23.972  20.730  20.107 -0.0258 -0.1648  0.0798
  738CYS    SC1 1663  24.033  20.923  20.283 -0.1958  0.2245 -0.1149
  739THR     BB 1664  23.756  20.804  19.897  0.1133 -0.1482 -0.0597
  739THR    SC1 1665  23.871  20.917  19.693  0.1921 -0.0907  0.0159
  740MET     BB 1666  23.540  20.587  19.943 -0.0798 -0.0054 -0.2670
  740MET    SC1 1667  23.746  20.289  20.044 -0.0221 -0.1754 -0.0488
  741TYR     BB 1668  23.451  20.659  20.231 -0.1195  0.0084 -0.2827
  741TYR    SC1 1669  23.610  20.611  20.476  0.0221  0.1758 -0.1045
  741TYR    SC2 1670  23.865  20.529  20.511 -0.0557  0.0188  0.1134
  741TYR    SC3 1671  23.720  20.617  20.722 -0.2222 -0.0136  0.0145
  742ILE     BB 1672  23.351  20.949  20.187  0.1280  0.1300 -0.0705
  742ILE    SC1 1673  23.528  21.125  20.371  0.2755 -0.0292 -0.0584
  743CYS     BB 1674  23.067  20.917  20.023  0.1101 -0.3456  0.0384
  743CYS    SC1 1675  22.961  21.221  19.952 -0.0275  0.0306  0.1352
  744GLY     BB 1676  23.088  20.789  19.754  0.0026  0.0698 -0.1130
  745ASP     BB 1677  23.154  20.785  19.495  0.1466 -0.2826 -0.0161
  745ASP    SC1 1678  23.465  20.763  19.417  0.2917  0.0572  0.1025
  746SER     BB 1679  22.973  20.893  19.255 -0.2054  0.1529  0.3275
  746SER    SC1 1680  22.729  20.864  19.222  0.3612 -0.0805  0.1249
  747THR     BB 1681  23.191  21.090  19.104 -0.2180  0.0404  0.1590
  747THR    SC1 1682  23.402  20.987  18.992 -0.1394  0.0771  0.2715
  748GLU     BB 1683  23.059  21.367  19.149  0.1698  0.2731 -0.0807
  748GLU    SC1 1684  22.757  21.302  18.948  0.1083  0.0463 -0.0920
  749CYS     BB 1685  23.063  21.347  19.458 -0.1770  0.2284 -0.0755
  749CYS    SC1 1686  22.915  21.342  19.750  0.2595 -0.0422  0.0209
  750SER     BB 1687  23.367  21.303  19.496 -0.2108  0.0995  0.0543
  750SER    SC1 1688  23.418  21.168  19.736  0.2750 -0.2954 -0.0553
  751ASN     BB 1689  23.467  21.562  19.357  0.0862 -0.0150  0.0458
  751ASN    SC1 1690  23.546  21.491  19.033 -0.0891  0.2477  0.0869
  752LEU     BB 1691  23.318  21.776  19.524  0.1681 -0.0468  0.1609
  752LEU    SC1 1692  23.010  21.828  19.533 -0.1743  0.0347 -0.0213
  753LEU     BB 1693  23.477  21.726  19.785  0.0344 -0.2397  0.2075
  753LEU    SC1 1694  23.453  21.562  20.020  0.2489 -0.3653 -0.0379
  754LEU     BB 1695  23.796  21.710  19.700  0.0573 -0.1899  0.2829
  754LEU    SC1 1696  23.844  21.396  19.614 -0.1163  0.1216  0.0717
  755GLN     BB 1697  23.903  21.802  19.998  0.1490 -0.2801 -0.1522
  755GLN    SC1 1698  24.201  21.647  19.939 -0.2634  0.3116 -0.1483
  756TYR     BB 1699  23.738  22.014  20.199  0.1466 -0.0345 -0.0598
  756TYR    SC1 1700  23.445  22.027  20.293  0.0891  0.1485  0.4064
  756TYR    SC2 1701  23.213  21.914  20.373  0.1128 -0.0072  0.2617
  756TYR    SC3 1702  23.231  22.182  20.347 -0.2060 -0.0191 -0.1913
  757GLY     BB 1703  23.916  22.063  20.421 -0.1076  0.0440  0.0245
  758SER     BB 1704  24.187  21.883  20.393 -0.1495  0.1356  0.0039
  758SER    SC1 1705  24.398  21.986  20.542 -0.1687  0.2268  0.1799
  759PHE     BB 1706  24.104  21.573  20.470  0.0458  0.1114  0.1218
  759PHE    SC1 1707  23.820  21.559  20.561  0.0118 -0.2618  0.1888
  759PHE    SC2 1708  23.562  21.597  20.494  0.1119 -0.2751 -0.2317
  759PHE    SC3 1709  23.631  21.568  20.753 -0.2708 -0.0044 -0.0897
  760CYS     BB 1710  24.286  21.349  20.357 -0.1480 -0.1081  0.2360
  760CYS    SC1 1711  24.176  21.076  20.400 -0.0175 -0.0191 -0.0063
  761THR     BB 1712  24.546  21.519  20.353 -0.1884 -0.0479  0.1798
  761THR    SC1 1713  24.652  21.545  20.117 -0.1910 -0.1301  0.1694
  762GLN     BB 1714  24.582  21.539  20.660 -0.1537 -0.1812  0.1847
  762GLN    SC1 1715  24.778  21.766  20.881 -0.0944  0.2322 -0.4003
  763LEU     BB 1716  24.580  21.233  20.708  0.1586 -0.2136  0.0198
  763LEU    SC1 1717  24.318  21.192  20.889  0.1073 -0.1219  0.0662
  764ASN     BB 1718  24.792  21.139  20.502  0.1076  0.0794 -0.1722
  764ASN    SC1 1719  24.679  21.011  20.283 -0.1840 -0.0731  0.1192
  765ARG     BB 1720  25.047  21.272  20.618 -0.0986  0.1654  0.1996
  765ARG    SC1 1721  25.145  21.518  20.473 -0.2249 -0.2537  0.1215
  765ARG    SC2 1722  25.255  21.563  20.205  0.3609 -0.2821  0.1573
  766ALA     BB 1723  25.042  21.135  20.896  0.0760 -0.0083  0.1192
  767LEU     BB 1724  25.049  20.841  20.796 -0.1601 -0.0266  0.1496
  767LEU    SC1 1725  24.753  20.695  20.699 -0.2650  0.1178 -0.0754
  768THR     BB 1726  25.315  20.840  20.637 -0.2024 -0.0264  0.0787
  768THR    SC1 1727  25.417  20.684  20.456  0.0595  0.0114  0.1903
  769GLY     BB 1728  25.518  20.956  20.840  0.0530 -0.0408 -0.1616
  770ILE     BB 1729  25.520  20.716  21.036 -0.1739  0.0291 -0.0702
  770ILE    SC1 1730  25.282  20.642  21.221 -0.0807 -0.0165  0.0326
  771ALA     BB 1731  25.631  20.486  20.861  0.3120  0.0558  0.1841
  772VAL     BB 1732  25.905  20.601  20.774  0.2483 -0.0569 -0.1837
  772VAL    SC1 1733  25.997  20.760  20.584  0.2172 -0.0578 -0.1996
  773GLU     BB 1734  26.034  20.592  21.056 -0.1219 -0.1080 -0.0101
  773GLU    SC1 1735  25.935  20.974  21.087 -0.3899 -0.1089 -0.1957
  774GLN     BB 1736  26.053  20.287  21.108 -0.0452 -0.1210 -0.1119
  774GLN    SC1 1737  25.742  20.242  21.309 -0.2260  0.0073  0.0253
  775ASP     BB 1738  26.226  20.214  20.861 -0.1606 -0.0478 -0.2158
  775ASP    SC1 1739  26.093  20.104  20.635  0.0468  0.2353  0.2732
  776LYS     BB 1740  26.474  20.368  20.965 -0.2701  0.0216 -0.0535
  776LYS    SC1 1741  26.491  20.696  20.920  0.2020 -0.0735  0.2692
  776LYS    SC2 1742  26.381  20.929  20.854 -0.0329 -0.1439  0.0642
  777ASN     BB 1743  26.515  20.225  21.237 -0.1927 -0.0579 -0.1067
  777ASN    SC1 1744  26.541  20.291  21.564  0.0501  0.1288  0.1322
  778THR     BB 1745  26.601  19.945  21.136 -0.1512 -0.0655 -0.0503
  778THR    SC1 1746  26.407  19.805  21.034 -0.1227 -0.1409 -0.0019
  779GLN     BB 1747  26.855  20.018  20.975 -0.0766 -0.2026  0.0033
  779GLN    SC1 1748  26.686  20.050  20.628 -0.1310 -0.1229  0.1624
  780GLU     BB 1749  27.031  20.137  21.201  0.2575  0.0283 -0.3654
  780GLU    SC1 1750  27.296  20.391  21.050  0.4387  0.1689 -0.2095
  781VAL     BB 1751  27.050  19.891  21.388 -0.1566 -0.0289 -0.3889
  781VAL    SC1 1752  26.891  19.912  21.599  0.1505 -0.4049 -0.1028
  782PHE     BB 1753  27.195  19.673  21.221  0.0190  0.0069 -0.2866
  782PHE    SC1 1754  26.933  19.506  21.131  0.1423 -0.1877 -0.3860
  782PHE    SC2 1755  26.723  19.478  20.965  0.0010 -0.0528 -0.2344
  782PHE    SC3 1756  26.786  19.280  21.137 -0.1470 -0.0006 -0.1185
  783ALA     BB 1757  27.509  19.763  21.174  0.0937 -0.0746  0.0340
  784GLN     BB 1758  27.536  19.933  20.965 -0.0843  0.1308  0.0902
  784GLN    SC1 1759  27.788  20.258  20.913  0.2243  0.1209 -0.0816
  785VAL     BB 1760  27.682  19.804  20.733 -0.1280 -0.2132 -0.0787
  785VAL    SC1 1761  27.941  19.857  20.712 -0.2212  0.2294 -0.2288
  786LYS     BB 1762  27.525  19.664  20.409 -0.2503  0.2444  0.4541
  786LYS    SC1 1763  27.344  19.959  20.458  0.0139  0.2154  0.0690
  786LYS    SC2 1764  27.197  20.113  20.607 -0.1935  0.5426  0.1922
  787GLN     BB 1765  27.505  19.387  20.405  0.0938 -0.1159  0.1373
  787GLN    SC1 1766  27.649  19.351  20.054 -0.2067 -0.0394  0.2821
  788ILE     BB 1767  27.649  19.203  20.678  0.0078  0.1619 -0.1775
  788ILE    SC1 1768  27.511  19.372  20.898 -0.0789 -0.3347  0.1670
  789TYR     BB 1769  27.926  19.130  20.788 -0.1874 -0.1978  0.0183
  789TYR    SC1 1770  27.957  19.273  21.049  0.4822 -0.1242 -0.2486
  789TYR    SC2 1771  27.905  19.368  21.297  0.2039 -0.2054 -0.2721
  789TYR    SC3 1772  27.930  19.538  21.089  0.4024 -0.1396 -0.1966
  790LYS     BB 1773  28.217  19.036  20.669  0.3146 -0.1720 -0.0541
  790LYS    SC1 1774  28.351  19.312  20.704  0.0092 -0.5080  0.0002
  790LYS    SC2 1775  28.386  19.574  20.794  0.0872  0.0370 -0.3364
  791THR     BB 1776  28.241  18.730  20.579 -0.1009 -0.0136 -0.1359
  791THR    SC1 1777  28.333  18.608  20.369  0.1559 -0.0825  0.0110
  792PRO     BB 1778  28.162  18.564  20.868  0.0436 -0.3421  0.1475
  792PRO    SC1 1779  27.909  18.575  20.956  0.1408  0.0070 -0.0694
  793PRO     BB 1780  28.282  18.369  21.132  0.0434 -0.2357 -0.1164
  793PRO    SC1 1781  28.542  18.420  21.269 -0.0192 -0.1433 -0.4110
  794ILE     BB 1782  28.181  18.032  21.168  0.3231  0.3491 -0.1690
  794ILE    SC1 1783  27.916  18.064  21.010  0.0654 -0.1737  0.1311
  795LYS     BB 1784  28.352  17.891  21.349 -0.1561  0.1566  0.1658
  795LYS    SC1 1785  28.681  17.900  21.402 -0.0243 -0.2117 -0.0010
  795LYS    SC2 1786  28.915  17.859  21.492  0.2427 -0.0228 -0.1078
  796ASP     BB 1787  28.180  17.705  21.547 -0.0241  0.1417  0.0034
  796ASP    SC1 1788  28.394  17.635  21.768  0.0203 -0.0227 -0.2555
  797PHE     BB 1789  27.886  17.798  21.653 -0.0347 -0.0915  0.1169
  797PHE    SC1 1790  27.687  17.995  21.493 -0.1884 -0.2906 -0.3181
  797PHE    SC2 1791  27.634  18.257  21.454  0.2421 -0.1664 -0.1297
  797PHE    SC3 1792  27.461  18.103  21.592  0.0705  0.0621 -0.0859
  798GLY     BB 1793  27.782  17.553  21.820 -0.1524  0.0175 -0.1022
  799GLY     BB 1794  27.977  17.492  22.056 -0.0282 -0.0693  0.3056
  800PHE     BB 1795  27.907  17.231  22.265 -0.1083  0.2332 -0.0105
  800PHE    SC1 1796  28.127  17.256  22.465 -0.1085 -0.3340  0.3361
  800PHE    SC2 1797  28.320  17.164  22.630  0.1811  0.1095  0.2616
  800PHE    SC3 1798  28.304  17.428  22.575 -0.2972  0.0490  0.0647
  801ASN     BB 1799  27.792  17.017  21.968 -0.1223  0.0657 -0.0620
  801ASN    SC1 1800  27.725  16.721  22.013 -0.3390  0.0057  0.1601
  802PHE     BB 1801  27.446  17.185  21.990  0.0201  0.0755 -0.0198
  802PHE    SC1 1802  27.480  17.406  22.175 -0.2041  0.0524 -0.1501
  802PHE    SC2 1803  27.531  17.491  22.426 -0.0987 -0.0704 -0.1284
  802PHE    SC3 1804  27.309  17.575  22.297 -0.0541  0.1462 -0.0676
  803SER     BB 1805  27.253  16.963  21.897  0.1270  0.2487  0.0904
  803SER    SC1 1806  27.295  16.917  21.620 -0.0785 -0.0694 -0.0923
  804GLN     BB 1807  27.020  16.808  22.067 -0.2143 -0.3707 -0.0212
  804GLN    SC1 1808  26.921  16.504  21.827  0.1941  0.0067  0.1291
  805ILE     BB 1809  26.779  17.038  22.211 -0.2142  0.3597  0.1675
  805ILE    SC1 1810  26.973  17.218  22.372  0.0404  0.1625  0.0875
  806LEU     BB 1811  26.544  17.269  21.970  0.2241 -0.3458 -0.1228
  806LEU    SC1 1812  26.268  17.118  22.086  0.1646  0.2070  0.2438
  807PRO     BB 1813  26.798  17.406  21.854 -0.0543  0.2197 -0.2116
  807PRO    SC1 1814  26.862  17.594  22.076 -0.0644 -0.0469 -0.0066
  808ASP     BB 1815  27.005  17.380  21.599  0.2094  0.0994  0.0519
  808ASP    SC1 1816  26.822  17.392  21.341 -0.3286  0.0485 -0.0993
  809PRO     BB 1817  27.284  17.462  21.611  0.2151  0.1304  0.0735
  809PRO    SC1 1818  27.300  17.697  21.785  0.0216  0.1942 -0.2144
  810SER     BB 1819  27.493  17.290  21.406 -0.0517 -0.1789  0.1475
  810SER    SC1 1820  27.690  17.227  21.468 -0.3107  0.1535  0.3176
  811LYS     BB 1821  27.322  17.343  21.119  0.2986  0.0350  0.0064
  811LYS    SC1 1822  27.160  17.095  21.147  0.4369 -0.1469  0.0278
  811LYS    SC2 1823  26.954  16.923  21.216  0.0527 -0.0162  0.0636
  812PRO     BB 1824  27.243  17.642  21.102 -0.0975 -0.3393 -0.0532
  812PRO    SC1 1825  27.429  17.936  21.050 -0.1163  0.1459 -0.0336
  813SER     BB 1826  26.960  17.644  20.845 -0.1503  0.0103  0.0848
  813SER    SC1 1827  27.073  17.462  20.688  0.0503 -0.0865 -0.0078
  814LYS     BB 1828  26.736  17.788  20.989  0.0958  0.1132  0.0380
  814LYS    SC1 1829  26.610  17.973  20.766  0.0680  0.1106 -0.0218
  814LYS    SC2 1830  26.446  17.914  20.607  0.2906  0.0876  0.1166
  815ARG     BB 1831  26.552  17.795  21.249  0.0399 -0.0584  0.0037
  815ARG    SC1 1832  26.273  17.763  21.071  0.0137 -0.1559 -0.1093
  815ARG    SC2 1833  26.052  17.527  21.070 -0.0124  0.0657 -0.0742
  816SER     BB 1834  26.768  17.824  21.482 -0.1845 -0.4227 -0.0271
  816SER    SC1 1835  26.994  17.877  21.425 -0.0836  0.0289  0.0672
  817PHE     BB 1836  26.654  17.933  21.772 -0.0217 -0.0322 -0.1040
  817PHE    SC1 1837  26.413  17.762  21.872  0.0041 -0.0179 -0.1114
  817PHE    SC2 1838  26.173  17.642  21.896  0.2033 -0.3816  0.1553
  817PHE    SC3 1839  26.317  17.701  22.117  0.3691 -0.1842 -0.0026
  818ILE     BB 1840  26.604  18.238  21.799  0.1480 -0.0027 -0.1094
  818ILE    SC1 1841  26.633  18.413  22.053  0.1898  0.0954 -0.1812
  819GLU     BB 1842  26.485  18.297  21.519 -0.1167  0.0907  0.0195
  819GLU    SC1 1843  26.673  18.250  21.269  0.0189  0.4047 -0.0168
  820ASP     BB 1844  26.255  18.088  21.516  0.1197 -0.1796  0.2032
  820ASP    SC1 1845  26.020  17.826  21.457  0.0504 -0.0704  0.1744
  821LEU     BB 1846  26.113  18.184  21.774 -0.4082 -0.3049 -0.0281
  821LEU    SC1 1847  26.224  18.166  22.116  0.0982  0.0202  0.2558
  822LEU     BB 1848  26.018  18.455  21.658 -0.1589 -0.2197 -0.0387
  822LEU    SC1 1849  26.279  18.624  21.783  0.0658  0.2683  0.0933
  823PHE     BB 1850  25.864  18.350  21.411  0.0077 -0.0898 -0.2005
  823PHE    SC1 1851  25.988  18.252  21.176  0.0826 -0.3208  0.2730
  823PHE    SC2 1852  26.236  18.321  21.096 -0.0538  0.2481  0.2994
  823PHE    SC3 1853  26.058  18.230  20.916  0.1475 -0.1064  0.2702
  824ASN     BB 1854  25.600  18.220  21.560  0.1323  0.1058  0.2043
  824ASN    SC1 1855  25.545  17.954  21.402 -0.0491 -0.1044  0.1564
  825LYS     BB 1856  25.649  18.186  21.950  0.1904 -0.2361  0.1241
  825LYS    SC1 1857  25.708  17.846  21.855 -0.0696 -0.0924  0.1601
  825LYS    SC2 1858  25.699  17.629  21.898 -0.2352  0.0306 -0.1106
  826VAL     BB 1859  25.620  18.512  22.026  0.1223 -0.0873  0.0078
  826VAL    SC1 1860  25.826  18.672  22.072  0.0481 -0.0264  0.1310
  827THR     BB 1861  25.336  18.559  21.787  0.0651 -0.0182  0.1366
  827THR    SC1 1862  25.141  18.637  21.939  0.0726  0.0592  0.1071
  828LEU     BB 1863  25.426  18.697  21.470  0.1493 -0.1212  0.0339
  828LEU    SC1 1864  25.638  18.907  21.536  0.1061 -0.0377 -0.5075
  829ALA     BB 1865  25.267  18.671  21.255 -0.0310 -0.0838  0.1363
  830ASP     BB 1866  25.206  18.749  20.919 -0.1494  0.1070 -0.1462
  830ASP    SC1 1867  25.010  18.507  20.847  0.0482  0.2132 -0.1152
  831ALA     BB 1868  25.377  18.846  20.722 -0.2938 -0.1106 -0.1502
  832GLY     BB 1869  25.363  18.918  20.470 -0.3667 -0.0538  0.0157
  833PHE     BB 1870  25.264  19.019  20.224  0.1343 -0.0804 -0.2969
  833PHE    SC1 1871  25.561  19.202  20.155 -0.1768  0.0027 -0.0805
  833PHE    SC2 1872  25.685  19.403  20.023 -0.1660  0.3141  0.3806
  833PHE    SC3 1873  25.823  19.251  20.199 -0.1780 -0.1003  0.0487
  834ILE     BB 1874  25.030  18.916  20.044  0.2414  0.0860  0.2157
  834ILE    SC1 1875  25.111  18.681  19.858 -0.0822  0.1774 -0.0507
  835LYS     BB 1876  24.689  18.834  20.006 -0.1535  0.0097  0.0570
  835LYS    SC1 1877  24.598  18.558  19.955  0.0115 -0.1285 -0.1389
  835LYS    SC2 1878  24.627  18.281  19.986  0.2334 -0.2128  0.0886
  836GLN     BB 1879  24.453  18.986  19.851  0.4095 -0.3958 -0.0168
  836GLN    SC1 1880  24.134  18.891  20.043  0.0573 -0.0439  0.2955
  837TYR     BB 1881  24.269  18.887  19.595  0.1959  0.0532 -0.0461
  837TYR    SC1 1882  24.027  19.021  19.518 -0.0685  0.0285 -0.1263
  837TYR    SC2 1883  23.984  19.123  19.272  0.0286  0.3830 -0.0026
  837TYR    SC3 1884  23.888  19.251  19.490  0.1730  0.2185  0.1609
  838GLY     BB 1885  24.271  18.577  19.577 -0.2039  0.0550 -0.2275
  839ASP     BB 1886  24.048  18.505  19.780 -0.0352 -0.0828 -0.0886
  839ASP    SC1 1887  24.128  18.379  20.052 -0.1879 -0.0820 -0.2349
  840CYS     BB 1888  23.798  18.643  19.659  0.1291  0.2028 -0.1113
  840CYS    SC1 1889  23.645  18.915  19.751 -0.0069 -0.1342  0.0332
  841LEU     BB 1890  23.791  18.503  19.382 -0.1000 -0.0694  0.0268
  841LEU    SC1 1891  23.666  18.750  19.206  0.1533 -0.1244  0.0386
  842GLY     BB 1892  23.767  18.207  19.470 -0.2313 -0.0600  0.0238
  843ASP     BB 1893  23.487  18.236  19.600 -0.1722  0.2569  0.0870
  843ASP    SC1 1894  23.479  18.217  19.911  0.1339 -0.1616 -0.0760
  844ILE     BB 1895  23.290  18.472  19.479 -0.0204  0.2967 -0.0880
  844ILE    SC1 1896  23.258  18.418  19.176  0.0593 -0.0261 -0.0433
  845ALA     BB 1897  23.260  18.668  19.640 -0.2793 -0.2680 -0.1150
  846ALA     BB 1898  23.265  18.685  19.946 -0.0607  0.0685  0.1723
  847ARG     BB 1899  23.399  18.749  20.166  0.0298 -0.0688 -0.0229
  847ARG    SC1 1900  23.698  18.623  20.173  0.1783 -0.0674 -0.0137
  847ARG    SC2 1901  23.890  18.587  20.407  0.3654 -0.0607 -0.0890
  848ASP     BB 1902  23.399  18.898  20.476 -0.0843  0.0001 -0.1735
  848ASP    SC1 1903  23.542  18.817  20.719  0.0684  0.0165  0.0587
  849LEU     BB 1904  23.330  19.190  20.511 -0.0939  0.1849  0.3765
  849LEU    SC1 1905  23.480  19.321  20.758  0.0022  0.1022 -0.2713
  850ILE     BB 1906  23.479  19.335  20.280  0.0931  0.3002 -0.0903
  850ILE    SC1 1907  23.337  19.610  20.299  0.1229  0.3006  0.1643
  851CYS     BB 1908  23.749  19.179  20.196 -0.0708  0.1097  0.2086
  851CYS    SC1 1909  23.696  19.086  19.911  0.0415  0.0633 -0.1872
  852ALA     BB 1910  23.913  19.039  20.446  0.0650 -0.2984 -0.0969
  853GLN     BB 1911  24.163  19.010  20.627 -0.0457  0.2415  0.1627
  853GLN    SC1 1912  24.040  18.708  20.818  0.0136  0.2715 -0.0330
  854LYS     BB 1913  24.376  19.088  20.416 -0.1475  0.0998  0.0044
  854LYS    SC1 1914  24.674  19.034  20.556  0.2257 -0.0555 -0.1678
  854LYS    SC2 1915  24.908  19.004  20.566  0.1714 -0.1092  0.1211
  855PHE     BB 1916  24.299  19.381  20.350 -0.2991  0.0609  0.0065
  855PHE    SC1 1917  24.178  19.387  20.098  0.0325  0.4381  0.0551
  855PHE    SC2 1918  24.233  19.579  19.917  0.0883  0.3403 -0.0326
  855PHE    SC3 1919  24.083  19.365  19.846 -0.2379  0.5018  0.1479
  856ASN     BB 1920  24.126  19.514  20.598 -0.4190  0.2185 -0.1586
  856ASN    SC1 1921  23.867  19.515  20.578  0.0907  0.1331  0.0564
  857GLY     BB 1922  24.256  19.787  20.661  0.0869  0.4729  0.1538
  858LEU     BB 1923  24.230  19.924  20.352  0.0739 -0.0263  0.1114
  858LEU    SC1 1924  24.199  20.177  20.140 -0.1380  0.1122  0.2362
  859THR     BB 1925  24.545  19.796  20.227 -0.1262 -0.0258 -0.1035
  859THR    SC1 1926  24.658  19.859  20.002 -0.0183 -0.1242 -0.0779
  860VAL     BB 1927  24.824  19.640  20.448 -0.0474  0.0806 -0.0458
  860VAL    SC1 1928  24.653  19.540  20.625 -0.1273  0.0917 -0.1164
  861LEU     BB 1929  25.098  19.492  20.433 -0.1414 -0.0243  0.4246
  861LEU    SC1 1930  25.183  19.563  20.144  0.0761 -0.3060  0.1699
  862PRO     BB 1931  25.203  19.359  20.740 -0.0985  0.1264 -0.1017
  862PRO    SC1 1932  25.041  19.414  20.966  0.0126 -0.0688  0.0653
  863PRO     BB 1933  25.532  19.369  20.691  0.0092  0.0466  0.3368
  863PRO    SC1 1934  25.577  19.609  20.487  0.1239 -0.3129 -0.0496
  864LEU     BB 1935  25.800  19.133  20.693  0.2954  0.2545 -0.1959
  864LEU    SC1 1936  26.052  19.315  20.655  0.0753 -0.0589  0.1640
  865LEU     BB 1937  25.896  18.812  20.506 -0.0094 -0.0871 -0.1101
  865LEU    SC1 1938  25.750  18.519  20.556  0.0652  0.0580 -0.2473
  866THR     BB 1939  26.226  18.885  20.356 -0.2638 -0.0654 -0.1866
  866THR    SC1 1940  26.322  19.116  20.285 -0.0064 -0.0561  0.1656
  867ASP     BB 1941  26.412  18.617  20.307  0.0439  0.0807  0.1384
  867ASP    SC1 1942  26.316  18.404  20.472 -0.2721  0.0858  0.0855
  868GLU     BB 1943  26.714  18.621  20.236  0.0026  0.0528 -0.0437
  868GLU    SC1 1944  26.809  18.261  20.446  0.2032 -0.1357 -0.2539
  869MET     BB 1945  26.762  18.914  20.328  0.2271 -0.0102  0.0465
  869MET    SC1 1946  27.109  19.061  20.225  0.1849 -0.1634  0.2053
  870ILE     BB 1947  26.686  18.878  20.626 -0.0086 -0.0044 -0.0105
  870ILE    SC1 1948  26.524  19.110  20.753 -0.0731  0.1037 -0.2842
  871ALA     BB 1949  26.900  18.665  20.697 -0.0224 -0.1190 -0.2985
  872GLN     BB 1950  27.168  18.817  20.661 -0.0634  0.0750  0.1387
  872GLN    SC1 1951  27.551  18.703  20.580  0.1472 -0.0785  0.2821
  873TYR     BB 1952  27.138  19.029  20.884 -0.2318  0.0461  0.1450
  873TYR    SC1 1953  27.035  19.269  20.700  0.0163 -0.1453 -0.4460
  873TYR    SC2 1954  26.845  19.369  20.535 -0.2743  0.0404 -0.0170
  873TYR    SC3 1955  27.032  19.532  20.641 -0.1319 -0.0645 -0.1030
  874THR     BB 1956  27.143  18.838  21.128 -0.0100  0.0094  0.1133
  874THR    SC1 1957  27.082  18.940  21.359  0.1300 -0.0704  0.1868
  875SER     BB 1958  27.405  18.683  21.069 -0.1026 -0.1278  0.0568
  875SER    SC1 1959  27.450  18.441  20.980  0.2138  0.0255  0.0760
  876ALA     BB 1960  27.597  18.925  21.094 -0.2095 -0.0394  0.0252
  877LEU     BB 1961  27.555  19.025  21.384 -0.0008  0.0360  0.0307
  877LEU    SC1 1962  27.412  19.274  21.474  0.1733  0.1288  0.2793
  878LEU     BB 1963  27.635  18.764  21.531  0.1149  0.0247 -0.0511
  878LEU    SC1 1964  27.463  18.594  21.753  0.1050  0.0305 -0.0204
  879ALA     BB 1965  27.930  18.752  21.437  0.1250  0.1902 -0.0443
  880GLY     BB 1966  28.044  19.012  21.561 -0.2013  0.3232 -0.0157
  881THR     BB 1967  27.973  18.948  21.856 -0.2231 -0.0784 -0.1030
  881THR    SC1 1968  27.733  18.978  21.953 -0.1770 -0.2214  0.0608
  882ILE     BB 1969  28.104  18.668  21.881  0.0125  0.0439  0.0695
  882ILE    SC1 1970  27.877  18.477  21.970 -0.1383  0.1018 -0.1826
  883THR     BB 1971  28.399  18.744  21.826  0.0504 -0.0373  0.1557
  883THR    SC1 1972  28.471  18.766  21.577  0.2116 -0.2997  0.1758
  884SER     BB 1973  28.446  18.975  22.027 -0.1696 -0.0461  0.2197
  884SER    SC1 1974  28.554  18.886  22.258  0.3167  0.0225  0.0334
  885GLY     BB 1975  28.347  19.276  21.935  0.0372 -0.0587 -0.0568
  886TRP     BB 1976  28.567  19.510  21.964  0.3610  0.2058  0.0277
  886TRP    SC1 1977  28.801  19.364  22.110 -0.1665 -0.1627  0.2303
  886TRP    SC2 1978  29.009  19.209  22.182 -0.1077 -0.1106  0.1738
  886TRP    SC3 1979  29.031  19.375  21.970 -0.1431  0.0320  0.2804
  886TRP    SC4 1980  29.230  19.200  22.026 -0.1386 -0.0145  0.1238
  887THR     BB 1981  28.627  19.686  21.691  0.0849 -0.1400 -0.2652
  887THR    SC1 1982  28.881  19.685  21.637  0.1335 -0.0949 -0.0483
  888PHE     BB 1983  28.362  19.804  21.580 -0.0255 -0.0918  0.0378
  888PHE    SC1 1984  28.084  19.691  21.689 -0.0870  0.0143  0.2110
  888PHE    SC2 1985  27.945  19.471  21.759 -0.3286  0.2361  0.4488
  888PHE    SC3 1986  27.823  19.670  21.623 -0.1048  0.2152  0.2106
  889GLY     BB 1987  28.383  19.725  21.281  0.3004 -0.0747  0.0518
  890ALA     BB 1988  28.377  19.416  21.307 -0.1890 -0.0787 -0.0051
  891GLY     BB 1989  28.644  19.275  21.441 -0.2285 -0.0456  0.1099
  892ALA     BB 1990  28.754  19.170  21.652  0.0683  0.4492 -0.2809
  893ALA     BB 1991  28.854  18.893  21.781  0.0266  0.0108 -0.0185
  894LEU     BB 1992  28.926  18.746  21.967 -0.3914  0.0370  0.1476
  894LEU    SC1 1993  29.243  18.702  22.016 -0.0666 -0.1531  0.2492
  895GLN     BB 1994  28.806  18.460  21.970  0.0262 -0.1073  0.1423
  895GLN    SC1 1995  28.796  18.445  22.344 -0.0216  0.2367  0.1601
  896ILE     BB 1996  28.572  18.237  21.836  0.0323 -0.0199  0.1572
  896ILE    SC1 1997  28.736  17.983  21.901  0.0915 -0.0161  0.0240
  897PRO     BB 1998  28.269  18.167  21.790  0.1775  0.0663  0.0437
  897PRO    SC1 1999  28.117  18.274  21.578  0.1580  0.5251  0.2205
  898PHE     BB 2000  28.137  18.035  22.063 -0.1302  0.0308 -0.1176
  898PHE    SC1 2001  27.832  18.000  22.094 -0.3198 -0.0140  0.0416
  898PHE    SC2 2002  27.607  17.863  22.150 -0.2996 -0.1345 -0.1621
  898PHE    SC3 2003  27.592  18.104  22.028 -0.3141 -0.2102 -0.3122
  899ALA     BB 2004  28.286  17.841  22.254 -0.0195 -0.0217 -0.2551
  900MET     BB 2005  28.495  18.038  22.372 -0.0515  0.0133 -0.2563
  900MET    SC1 2006  28.829  17.948  22.511 -0.1337 -0.0230 -0.4447
  901GLN     BB 2007  28.302  18.232  22.518  0.1924  0.1594 -0.1220
  901GLN    SC1 2008  28.289  18.499  22.258 -0.1479  0.1183  0.0472
  902MET     BB 2009  28.135  18.028  22.681  0.3572  0.0166 -0.1293
  902MET    SC1 2010  27.902  17.728  22.530 -0.1925 -0.0892 -0.0882
  903ALA     BB 2011  28.344  17.892  22.866 -0.0758 -0.1461  0.2586
  904TYR     BB 2012  28.460  18.121  23.038  0.1237  0.3014 -0.4314
  904TYR    SC1 2013  28.642  18.305  22.885 -0.1644  0.0378 -0.4546
  904TYR    SC2 2014  28.612  18.545  22.766 -0.1789  0.3962  0.2265
  904TYR    SC3 2015  28.850  18.476  22.873 -0.2354  0.2007  0.2304
  905ARG     BB 2016  28.196  18.188  23.186  0.2528 -0.1242  0.0185
  905ARG    SC1 2017  28.144  18.422  22.993  0.3269  0.2385 -0.1692
  905ARG    SC2 2018  28.113  18.602  22.736 -0.0597  0.0516 -0.2660
  906PHE     BB 2019  28.121  17.900  23.271 -0.2423 -0.0246 -0.0522
  906PHE    SC1 2020  27.855  17.813  23.373  0.1615 -0.0254 -0.0238
  906PHE    SC2 2021  27.642  17.647  23.379 -0.1019  0.2864 -0.3366
  906PHE    SC3 2022  27.608  17.912  23.415  0.2536  0.3295 -0.2785
  907ASN     BB 2023  28.368  17.816  23.437 -0.3350  0.1128  0.1597
  907ASN    SC1 2024  28.606  17.750  23.291  0.1304  0.2310 -0.0347
  908GLY     BB 2025  28.366  18.031  23.660 -0.0741  0.0874  0.1908
  909ILE     BB 2026  28.110  18.239  23.678 -0.1355  0.0568 -0.2318
  909ILE    SC1 2027  28.148  18.543  23.634  0.1543  0.1100  0.3007
  910GLY     BB 2028  27.856  18.125  23.782 -0.0121  0.0263 -0.1970
  911VAL     BB 2029  27.981  17.752  23.866  0.0865 -0.0741 -0.0766
  911VAL    SC1 2030  27.761  17.604  23.866  0.1836 -0.2257  0.2126
  912THR     BB 2031  28.262  17.695  24.107 -0.2434  0.2140  0.0896
  912THR    SC1 2032  28.387  17.919  24.142  0.0666  0.0540  0.0409
  913GLN     BB 2033  28.305  17.389  23.997  0.0323 -0.0860  0.1729
  913GLN    SC1 2034  28.463  17.128  24.258  0.0174 -0.0267  0.0949
  914ASN     BB 2035  28.280  17.402  23.669 -0.1792  0.0485  0.1924
  914ASN    SC1 2036  28.623  17.366  23.616  0.3853  0.2305  0.1787
  915VAL     BB 2037  28.068  17.314  23.460  0.0940 -0.2422  0.0296
  915VAL    SC1 2038  27.877  17.177  23.583  0.1815 -0.3023  0.0998
  916LEU     BB 2039  28.166  17.452  23.200  0.0215  0.0901  0.1739
  916LEU    SC1 2040  28.010  17.514  22.920 -0.0200 -0.3031 -0.1796
  917TYR     BB 2041  28.432  17.301  23.149  0.0916  0.2650  0.0080
  917TYR    SC1 2042  28.631  17.404  22.974  0.3371 -0.3917  0.0539
  917TYR    SC2 2043  28.774  17.616  22.889  0.2120 -0.2302  0.2374
  917TYR    SC3 2044  28.760  17.393  22.738 -0.1552  0.1107 -0.2636
  918GLU     BB 2045  28.411  16.987  23.049  0.1498  0.2873 -0.0753
  918GLU    SC1 2046  28.753  16.882  23.044  0.3398 -0.0321  0.0520
  919ASN     BB 2047  28.125  16.901  23.079  0.0791 -0.0218  0.0583
  919ASN    SC1 2048  28.058  16.722  23.355 -0.1757  0.0275  0.1850
  920GLN     BB 2049  27.851  17.050  22.973  0.0891  0.0815  0.1755
  920GLN    SC1 2050  27.849  16.893  22.626 -0.2689 -0.1752 -0.0880
  921LYS     BB 2051  27.570  16.945  23.051  0.0923 -0.1365 -0.0943
  921LYS    SC1 2052  27.598  16.734  23.286 -0.3606  0.1626 -0.0776
  921LYS    SC2 2053  27.451  16.652  23.519 -0.1446  0.0458  0.2911
  922LEU     BB 2054  27.466  17.207  23.179  0.1821 -0.0819 -0.1330
  922LEU    SC1 2055  27.389  17.150  23.471 -0.2984 -0.1348  0.1610
  923ILE     BB 2056  27.465  17.422  22.956 -0.1735 -0.0112 -0.0677
  923ILE    SC1 2057  27.487  17.730  22.921 -0.1250 -0.0010  0.0465
  924ALA     BB 2058  27.248  17.291  22.777  0.0844 -0.3491 -0.1408
  925ASN     BB 2059  26.991  17.315  22.948  0.2109  0.0597  0.0038
  925ASN    SC1 2060  26.707  17.182  22.846  0.3003  0.0598  0.1913
  926GLN     BB 2061  27.000  17.623  22.983 -0.1825  0.0861 -0.0788
  926GLN    SC1 2062  27.014  17.743  23.336  0.0010  0.0089 -0.0833
  927PHE     BB 2063  26.989  17.710  22.685 -0.1092  0.0573 -0.0902
  927PHE    SC1 2064  27.187  17.925  22.574  0.1511 -0.1488 -0.1199
  927PHE    SC2 2065  27.298  18.062  22.369 -0.1550  0.4091  0.0660
  927PHE    SC3 2066  27.379  18.108  22.622 -0.1024  0.0628  0.1178
  928ASN     BB 2067  26.711  17.594  22.610 -0.0692  0.0595 -0.2454
  928ASN    SC1 2068  26.496  17.436  22.423  0.0268  0.1937 -0.0474
  929SER     BB 2069  26.566  17.735  22.845  0.3434  0.0671  0.0148
  929SER    SC1 2070  26.520  17.590  23.072 -0.0063  0.1196  0.0724
  930ALA     BB 2071  26.593  18.033  22.765 -0.1932  0.1509  0.1082
  931ILE     BB 2072  26.448  18.020  22.492 -0.0955  0.2824  0.0488
  931ILE    SC1 2073  26.680  17.994  22.288 -0.2164 -0.1451 -0.0458
  932GLY     BB 2074  26.187  17.892  22.601  0.1801 -0.1549  0.2241
  933LYS     BB 2075  26.097  18.108  22.804 -0.2803  0.0662 -0.1936
  933LYS    SC1 2076  26.260  18.195  23.057  0.0500 -0.1063 -0.1182
  933LYS    SC2 2077  26.262  18.341  23.266  0.2456 -0.0297  0.2660
  934ILE     BB 2078  26.087  18.345  22.604 -0.2778  0.1940 -0.0442
  934ILE    SC1 2079  26.349  18.505  22.563 -0.0970 -0.0793  0.0182
  935GLN     BB 2080  25.873  18.236  22.408  0.0923 -0.0014 -0.3537
  935GLN    SC1 2081  25.820  17.856  22.340 -0.1351  0.0343 -0.1619
  936ASP     BB 2082  25.653  18.202  22.624  0.2451 -0.0051 -0.1968
  936ASP    SC1 2083  25.548  17.964  22.781 -0.4802 -0.0142  0.0448
  937SER     BB 2084  25.647  18.485  22.749  0.1765 -0.0908 -0.0025
  937SER    SC1 2085  25.741  18.555  22.943  0.0102 -0.1034 -0.2544
  938LEU     BB 2086  25.562  18.666  22.512  0.0101 -0.0435  0.0912
  938LEU    SC1 2087  25.833  18.870  22.540  0.0681  0.0095 -0.3963
  939SER     BB 2088  25.288  18.537  22.450 -0.1253  0.2443  0.0746
  939SER    SC1 2089  25.235  18.324  22.295 -0.2975 -0.1511  0.1482
  940SER     BB 2090  25.168  18.615  22.725  0.2327  0.2581  0.2316
  940SER    SC1 2091  24.993  18.799  22.743  0.1487 -0.1452 -0.0880
  941THR     BB 2092  25.187  18.330  22.891 -0.0120  0.0465 -0.0923
  941THR    SC1 2093  25.064  18.143  22.757  0.0895  0.0250 -0.1568
  942ALA     BB 2094  25.320  18.271  23.135  0.1327  0.0601 -0.2533
  943SER     BB 2095  25.375  18.557  23.320  0.1091 -0.0911  0.3778
  943SER    SC1 2096  25.493  18.522  23.555  0.0385 -0.0549  0.1811
  944ALA     BB 2097  25.361  18.785  23.150  0.1476 -0.0317  0.1936
  945LEU     BB 2098  25.433  18.949  22.989  0.2305 -0.1498  0.0318
  945LEU    SC1 2099  25.721  19.101  23.029 -0.1422 -0.1908  0.0852
  946GLY     BB 2100  25.388  19.086  22.692 -0.1132  0.1980  0.2348
  947LYS     BB 2101  25.481  19.197  22.418 -0.0420  0.0093  0.1808
  947LYS    SC1 2102  25.450  19.526  22.315 -0.0196  0.1260 -0.0809
  947LYS    SC2 2103  25.608  19.753  22.352  0.0113  0.0317 -0.0591
  948LEU     BB 2104  25.378  18.990  22.212 -0.2774  0.1734  0.1301
  948LEU    SC1 2105  25.465  19.021  21.937  0.1310  0.1958 -0.1645
  949GLN     BB 2106  25.073  18.980  22.268 -0.3291 -0.0217 -0.1620
  949GLN    SC1 2107  24.837  18.702  22.305  0.0744 -0.0935 -0.1109
  950ASP     BB 2108  25.011  19.283  22.246 -0.0030  0.0679  0.0687
  950ASP    SC1 2109  24.853  19.373  22.482 -0.1561  0.3612  0.0534
  951VAL     BB 2110  25.128  19.352  21.968  0.1560 -0.2765  0.0451
  951VAL    SC1 2111  25.221  19.577  21.864 -0.4203  0.0276  0.1432
  952VAL     BB 2112  24.955  19.182  21.773  0.0248  0.0775 -0.1574
  952VAL    SC1 2113  25.084  19.121  21.550 -0.0515  0.2064 -0.2384
  953ASN     BB 2114  24.673  19.275  21.860  0.0267 -0.2250  0.2009
  953ASN    SC1 2115  24.560  19.142  22.155  0.0981 -0.3281 -0.0004
  954GLN     BB 2116  24.696  19.580  21.809  0.2029 -0.2654  0.0257
  954GLN    SC1 2117  24.525  19.684  22.154  0.1088 -0.0183 -0.3616
  955ASN     BB 2118  24.701  19.580  21.499 -0.1254  0.0679  0.0127
  955ASN    SC1 2119  24.989  19.652  21.381 -0.0226 -0.2928  0.2625
  956ALA     BB 2120  24.408  19.485  21.461 -0.0413 -0.1677 -0.0650
  957GLN     BB 2121  24.266  19.724  21.599  0.0375 -0.1293 -0.0501
  957GLN    SC1 2122  24.056  19.502  21.906 -0.1090 -0.0808  0.0396
  958ALA     BB 2123  24.341  19.961  21.414 -0.1450 -0.0142  0.0211
  959LEU     BB 2124  24.219  19.851  21.151  0.0085 -0.0341 -0.0429
  959LEU    SC1 2125  24.480  19.698  21.034 -0.0099  0.0958  0.0275
  960ASN     BB 2126  23.916  19.847  21.218  0.0227 -0.1640  0.0151
  960ASN    SC1 2127  23.729  19.702  21.045 -0.0170 -0.0660 -0.1329
  961THR     BB 2128  23.896  20.154  21.257 -0.0458 -0.1409 -0.1912
  961THR    SC1 2129  23.980  20.272  21.473  0.0136 -0.2349 -0.1624
  962LEU     BB 2130  23.980  20.249  20.974  0.2493 -0.2465 -0.1428
  962LEU    SC1 2131  24.219  20.272  20.807  0.0821 -0.1398 -0.2176
  963VAL     BB 2132  23.767  20.101  20.805 -0.1225  0.1089 -0.0012
  963VAL    SC1 2133  23.837  19.986  20.577  0.0031 -0.0167  0.0991
  964LYS     BB 2134  23.498  20.213  20.912 -0.2547 -0.2067  0.0100
  964LYS    SC1 2135  23.405  20.077  21.166  0.1548 -0.2226 -0.0045
  964LYS    SC2 2136  23.379  19.994  21.349 -0.0977  0.1991 -0.1177
  965GLN     BB 2137  23.287  20.464  20.875 -0.0809 -0.0382  0.1420
  965GLN    SC1 2138  23.158  20.666  21.185 -0.3653 -0.0326  0.1549
  966LEU     BB 2139  22.975  20.345  20.871  0.1549  0.0513  0.1733
  966LEU    SC1 2140  22.995  20.175  20.632  0.1952  0.1178 -0.0542
  967SER     BB 2141  22.746  20.287  21.134 -0.0500 -0.2820 -0.0035
  967SER    SC1 2142  22.544  20.436  21.083  0.1271  0.0535 -0.1813
  968SER     BB 2143  22.878  20.321  21.442  0.0655 -0.4503 -0.2383
  968SER    SC1 2144  22.865  20.104  21.577 -0.0212  0.0063  0.0531
  969ASN     BB 2145  22.788  20.587  21.562  0.0367 -0.0294 -0.2028
  969ASN    SC1 2146  22.512  20.497  21.766  0.0407 -0.3686 -0.0320
  970PHE     BB 2147  22.707  20.800  21.427 -0.0187 -0.0103 -0.0433
  970PHE    SC1 2148  22.788  21.073  21.402 -0.1629  0.1007  0.0671
  970PHE    SC2 2149  22.893  21.268  21.555 -0.2128  0.2261 -0.0564
  970PHE    SC3 2150  22.795  21.327  21.311 -0.2014  0.0407 -0.1069
  971GLY     BB 2151  22.314  20.828  21.464 -0.0393 -0.0098 -0.0916
  972ALA     BB 2152  22.327  20.955  21.166  0.0502 -0.0815  0.0526
  973ILE     BB 2153  22.193  21.060  21.004 -0.2600  0.1261  0.0508
  973ILE    SC1 2154  22.352  21.138  20.749 -0.2842 -0.2990 -0.1010
  974SER     BB 2155  21.880  20.997  20.804  0.2792 -0.0386 -0.0829
  974SER    SC1 2156  21.727  20.986  20.963 -0.3728 -0.1213 -0.2052
  975SER     BB 2157  21.813  20.817  20.447  0.0209 -0.0567 -0.0330
  975SER    SC1 2158  21.575  20.835  20.400  0.0258 -0.1289  0.1560
  976VAL     BB 2159  22.115  20.783  20.307  0.1269  0.0405  0.0130
  976VAL    SC1 2160  22.327  20.739  20.459  0.1403  0.3031  0.0744
  977LEU     BB 2161  22.177  20.878  19.997  0.0881 -0.0906 -0.0359
  977LEU    SC1 2162  22.456  21.073  20.074  0.3912  0.1345  0.1789
  978ASN     BB 2163  21.965  20.932  19.777  0.0725  0.2588  0.0578
  978ASN    SC1 2164  22.088  21.053  19.561  0.3061  0.2500 -0.0839
  979ASP     BB 2165  21.727  21.004  19.962 -0.0146 -0.2241  0.1495
  979ASP    SC1 2166  21.409  20.991  19.905 -0.0788  0.1816  0.0251
  980ILE     BB 2167  21.846  21.262  20.087 -0.3180 -0.0149  0.0184
  980ILE    SC1 2168  22.011  21.260  20.349 -0.2284  0.1066 -0.0359
  981LEU     BB 2169  21.889  21.448  19.842  0.1297  0.0227  0.1181
  981LEU    SC1 2170  22.219  21.456  19.833 -0.1903  0.2817  0.0290
  982SER     BB 2171  21.591  21.482  19.765  0.1223 -0.0806  0.0989
  982SER    SC1 2172  21.508  21.564  19.540 -0.1826  0.1131  0.0821
  983ARG     BB 2173  21.474  21.604  20.025 -0.0931  0.0806 -0.0697
  983ARG    SC1 2174  21.405  21.406  20.222 -0.1220  0.0192 -0.1004
  983ARG    SC2 2175  21.578  21.360  20.521  0.1424 -0.1919  0.2174
  984LEU     BB 2176  21.344  21.867  20.175 -0.0262 -0.0789  0.2766
  984LEU    SC1 2177  21.187  21.784  20.462  0.1933  0.0623 -0.0030
  985ASP     BB 2178  21.405  22.204  19.978  0.0311 -0.0907 -0.0457
  985ASP    SC1 2179  21.216  22.349  19.824 -0.3431 -0.2064  0.1089
  986LYS     BB 2180  21.725  22.193  20.060  0.0012 -0.0077  0.0858
  986LYS    SC1 2181  21.730  21.988  19.810 -0.2339  0.1416 -0.0083
  986LYS    SC2 2182  21.915  21.905  19.612 -0.2904 -0.2070  0.1142
  987VAL     BB 2183  21.774  22.152  20.363  0.0823 -0.0095  0.0727
  987VAL    SC1 2184  21.814  22.392  20.467  0.0665  0.0881 -0.1422
  988GLU     BB 2185  21.803  21.843  20.377 -0.1110 -0.0254  0.1618
  988GLU    SC1 2186  21.619  21.827  20.707  0.1268 -0.0190  0.0724
  989ALA     BB 2187  22.027  21.787  20.170 -0.1681 -0.1379  0.1295
  990GLU     BB 2188  22.240  21.974  20.297 -0.2208  0.0745 -0.0857
  990GLU    SC1 2189  22.204  22.177  19.965  0.1825  0.0571  0.1044
  991VAL     BB 2190  22.249  21.878  20.592  0.1710 -0.0770 -0.1415
  991VAL    SC1 2191  22.117  22.033  20.762  0.2588  0.1670 -0.2903
  992GLN     BB 2192  22.322  21.583  20.531  0.0093 -0.1113 -0.1708
  992GLN    SC1 2193  22.029  21.504  20.766 -0.1211 -0.0222 -0.1622
  993ILE     BB 2194  22.599  21.617  20.396  0.1782 -0.1249  0.1641
  993ILE    SC1 2195  22.622  21.511  20.106 -0.0934 -0.2038  0.1688
  994ASP     BB 2196  22.740  21.776  20.622 -0.0608  0.2947  0.0285
  994ASP    SC1 2197  22.743  22.090  20.530 -0.1977 -0.1002 -0.1559
  995ARG     BB 2198  22.695  21.566  20.846  0.0391  0.2570  0.0136
  995ARG    SC1 2199  22.423  21.556  21.015 -0.1304  0.2412 -0.0620
  995ARG    SC2 2200  22.350  21.545  21.306 -0.0793 -0.0478 -0.0820
  996LEU     BB 2201  22.805  21.311  20.707 -0.3296  0.0566  0.0779
  996LEU    SC1 2202  22.738  21.158  20.420 -0.1582  0.0764 -0.1591
  997ILE     BB 2203  23.092  21.418  20.662 -0.2707 -0.1202  0.0229
  997ILE    SC1 2204  23.099  21.431  20.353  0.0481  0.0198  0.0322
  998THR     BB 2205  23.161  21.440  20.964 -0.1116 -0.0308 -0.0187
  998THR    SC1 2206  23.161  21.676  21.073 -0.1397  0.0158 -0.1174
  999GLY     BB 2207  23.143  21.141  21.044  0.0408 -0.0807 -0.1665
 1000ARG     BB 2208  23.377  21.005  20.893  0.0504 -0.4419  0.1589
 1000ARG    SC1 2209  23.151  20.901  20.622 -0.1193 -0.0296  0.4199
 1000ARG    SC2 2210  23.054  20.660  20.513  0.0682 -0.2775  0.1047
 1001LEU     BB 2211  23.598  21.185  21.015 -0.4042  0.3056 -0.0560
 1001LEU    SC1 2212  23.830  21.115  20.757  0.3850 -0.0522  0.1342
 1002GLN     BB 2213  23.613  21.084  21.308  0.0734  0.2260 -0.0998
 1002GLN    SC1 2214  23.341  21.352  21.417  0.0964  0.0291 -0.3261
 1003SER     BB 2215  23.711  20.802  21.228 -0.0060  0.1006  0.2285
 1003SER    SC1 2216  23.628  20.579  21.324  0.2244  0.0511 -0.2538
 1004LEU     BB 2217  23.992  20.886  21.127  0.0605 -0.2581  0.0986
 1004LEU    SC1 2218  24.199  20.727  20.942 -0.1923  0.1239 -0.1608
 1005GLN     BB 2219  24.092  21.020  21.388 -0.4150 -0.1322  0.2257
 1005GLN    SC1 2220  24.055  21.374  21.323 -0.0587 -0.0657  0.0022
 1006THR     BB 2221  24.094  20.771  21.574  0.1347 -0.0916  0.2883
 1006THR    SC1 2222  23.877  20.713  21.704 -0.1173  0.0786 -0.0399
 1007TYR     BB 2223  24.301  20.614  21.404 -0.0554 -0.1069  0.0653
 1007TYR    SC1 2224  24.485  20.374  21.219  0.0043 -0.1708  0.2604
 1007TYR    SC2 2225  24.625  20.175  21.103 -0.0607 -0.1949  0.2226
 1007TYR    SC3 2226  24.699  20.432  21.065  0.0251 -0.2117  0.2741
 1008VAL     BB 2227  24.533  20.819  21.404 -0.0759 -0.0823 -0.1331
 1008VAL    SC1 2228  24.669  20.891  21.187  0.3026  0.3934  0.2374
 1009THR     BB 2229  24.581  20.821  21.710 -0.0056 -0.0920 -0.1439
 1009THR    SC1 2230  24.493  20.965  21.907  0.1624 -0.0815 -0.0750
 1010GLN     BB 2231  24.635  20.517  21.742 -0.1424 -0.1199 -0.1717
 1010GLN    SC1 2232  24.298  20.421  21.892 -0.3161 -0.0019  0.0801
 1011GLN     BB 2233  24.883  20.491  21.557  0.1987 -0.3367  0.2971
 1011GLN    SC1 2234  24.813  20.097  21.581 -0.1677  0.2141  0.4132
 1012LEU     BB 2235  25.076  20.684  21.705 -0.2325  0.3783 -0.0214
 1012LEU    SC1 2236  25.095  20.973  21.569 -0.2794  0.1175  0.0228
 1013ILE     BB 2237  25.094  20.510  21.961 -0.0237  0.2113 -0.1460
 1013ILE    SC1 2238  24.979  20.676  22.197 -0.3500 -0.0288 -0.1281
 1014ARG     BB 2239  25.201  20.246  21.839 -0.0839  0.0766  0.0874
 1014ARG    SC1 2240  25.168  20.030  22.085  0.3517  0.2150 -0.1668
 1014ARG    SC2 2241  25.045  19.787  22.262  0.1778  0.0173 -0.0781
 1015ALA     BB 2242  25.441  20.365  21.683 -0.0564 -0.1569 -0.0538
 1016ALA     BB 2243  25.591  20.481  21.928 -0.0372 -0.0836 -0.1000
 1017GLU     BB 2244  25.624  20.214  22.084 -0.0988 -0.0721 -0.0668
 1017GLU    SC1 2245  25.788  20.210  22.454  0.0987 -0.1429 -0.2883
 1018ILE     BB 2246  25.791  20.076  21.862 -0.3391 -0.0737 -0.2512
 1018ILE    SC1 2247  25.702  19.788  21.931  0.2161 -0.2557 -0.2465
 1019ARG     BB 2248  26.027  20.276  21.833 -0.2225 -0.1871 -0.1020
 1019ARG    SC1 2249  26.005  20.500  21.640 -0.1129  0.0747 -0.1467
 1019ARG    SC2 2250  25.787  20.708  21.500 -0.1767  0.1872  0.1496
 1020ALA     BB 2251  26.141  20.277  22.121  0.1427 -0.0483 -0.2412
 1021SER     BB 2252  26.236  19.983  22.145  0.2343 -0.0073 -0.0838
 1021SER    SC1 2253  26.099  19.835  22.300 -0.1878 -0.1085 -0.1105
 1022ALA     BB 2254  26.451  19.978  21.922  0.0676 -0.0903 -0.2452
 1023ASN     BB 2255  26.638  20.193  22.042 -0.1160  0.0189 -0.1490
 1023ASN    SC1 2256  26.814  20.436  22.052 -0.1613  0.0568 -0.3351
 1024LEU     BB 2257  26.686  20.043  22.309 -0.0453  0.1525 -0.0856
 1024LEU    SC1 2258  26.721  20.158  22.624 -0.1017  0.0342  0.1563
 1025ALA     BB 2259  26.817  19.792  22.183  0.1112  0.1012  0.1713
 1026ALA     BB 2260  27.054  19.957  22.067 -0.1184  0.2373 -0.1172
 1027THR     BB 2261  27.186  20.061  22.327 -0.1084 -0.0871  0.0119
 1027THR    SC1 2262  27.170  20.312  22.394 -0.1390 -0.0243 -0.2226
 1028LYS     BB 2263  27.237  19.776  22.438  0.1401 -0.0440  0.0131
 1028LYS    SC1 2264  26.991  19.774  22.639  0.1671 -0.0652  0.1641
 1028LYS    SC2 2265  26.854  19.707  22.809 -0.2216  0.1487 -0.2779
 1029MET     BB 2266  27.444  19.634  22.223 -0.0853 -0.0663 -0.1938
 1029MET    SC1 2267  27.430  19.394  22.023  0.1544 -0.0787 -0.0391
 1030SER     BB 2268  27.823  19.808  22.173 -0.2439 -0.3737 -0.0864
 1030SER    SC1 2269  27.816  19.988  22.008  0.2134  0.2134 -0.1315
 1031GLU     BB 2270  28.032  19.616  22.259  0.2265 -0.2033 -0.0363
 1031GLU    SC1 2271  28.287  19.727  22.521 -0.0641 -0.0086  0.0509
 1032CYS     BB 2272  27.846  19.319  22.320 -0.0842  0.0124  0.2619
 1032CYS    SC1 2273  27.652  19.356  22.513  0.2522  0.3687 -0.0511
 1033VAL     BB 2274  28.108  19.137  22.401 -0.0353  0.3809 -0.1546
 1033VAL    SC1 2275  28.040  18.889  22.336 -0.2980  0.3995  0.0330
 1034LEU     BB 2276  28.304  19.143  22.598  0.0699 -0.1123 -0.2658
 1034LEU    SC1 2277  28.513  19.334  22.499 -0.0014 -0.0495 -0.0122
 1035GLY     BB 2278  28.286  19.043  22.904 -0.0183 -0.0580  0.0130
 1036GLN     BB 2279  28.307  19.213  23.127 -0.2718 -0.0673  0.1791
 1036GLN    SC1 2280  28.651  19.224  23.288 -0.0363  0.0477 -0.0145
 1037SER     BB 2281  28.067  19.144  23.374  0.0531 -0.1041  0.2885
 1037SER    SC1 2282  28.131  18.969  23.522 -0.1370 -0.0915  0.1925
 1038LYS     BB 2283  27.831  19.360  23.397 -0.0889  0.2084 -0.1492
 1038LYS    SC1 2284  27.767  19.305  23.713  0.0983  0.2146  0.1389
 1038LYS    SC2 2285  27.958  19.251  23.911 -0.1528  0.0428  0.2249
 1039ARG     BB 2286  27.705  19.620  23.276 -0.1392 -0.0416  0.3606
 1039ARG    SC1 2287  27.818  19.665  22.997  0.0347  0.2644  0.0473
 1039ARG    SC2 2288  28.019  19.479  22.823 -0.0215  0.2324  0.0467
 1040VAL     BB 2289  27.451  19.704  23.432 -0.0162  0.0349 -0.0913
 1040VAL    SC1 2290  27.374  19.558  23.639  0.0144  0.1391 -0.0053
 1041ASP     BB 2291  27.295  19.887  23.290  0.1283 -0.1125 -0.0596
 1041ASP    SC1 2292  26.975  19.892  23.361  0.0997  0.0067  0.2171
 1042PHE     BB 2293  27.325  19.868  22.964  0.0933  0.0429 -0.0290
 1042PHE    SC1 2294  27.256  20.187  22.911  0.1499 -0.0708  0.3760
 1042PHE    SC2 2295  27.261  20.456  22.884  0.0278 -0.1195 -0.3381
 1042PHE    SC3 2296  27.030  20.330  22.948  0.0873 -0.0645  0.0060
 1043CYS     BB 2297  27.336  19.516  22.912 -0.0337  0.1037 -0.1027
 1043CYS    SC1 2298  27.485  19.421  22.673  0.2447 -0.0791  0.1371
 1044GLY     BB 2299  27.138  19.438  23.135  0.0356  0.0875  0.1739
 1045LYS     BB 2300  27.220  19.186  23.333  0.0877 -0.0757 -0.1415
 1045LYS    SC1 2301  26.892  19.076  23.372  0.0996 -0.0352  0.2363
 1045LYS    SC2 2302  26.629  19.132  23.454 -0.0966 -0.1300  0.0893
 1046GLY     BB 2303  27.407  19.057  23.460 -0.1289 -0.1463  0.1990
 1047TYR     BB 2304  27.660  18.858  23.499  0.1042  0.0855 -0.2469
 1047TYR    SC1 2305  27.730  18.725  23.786  0.0099  0.4410  0.3010
 1047TYR    SC2 2306  27.827  18.660  24.029  0.2040  0.1136  0.1438
 1047TYR    SC3 2307  27.630  18.512  23.919 -0.0362  0.3913  0.1883
 1048HIS     BB 2308  27.758  18.706  23.274 -0.1408  0.5209  0.1229
 1048HIS    SC1 2309  27.818  18.909  23.042 -0.3047  0.1029  0.1666
 1048HIS    SC2 2310  27.647  19.110  22.986 -0.0121  0.2837 -0.1115
 1048HIS    SC3 2311  27.800  19.004  22.790 -0.0185 -0.0803  0.0723
 1049LEU     BB 2312  27.648  18.481  22.977  0.1039  0.1083  0.1760
 1049LEU    SC1 2313  27.728  18.133  22.942  0.1060 -0.0743  0.1189
 1050MET     BB 2314  27.495  18.572  22.706 -0.2198 -0.0850 -0.2128
 1050MET    SC1 2315  27.774  18.392  22.492 -0.0134 -0.1402 -0.0016
 1051SER     BB 2316  27.424  18.690  22.359  0.1442 -0.1751 -0.1054
 1051SER    SC1 2317  27.449  18.944  22.354  0.1942  0.1783 -0.0132
 1052PHE     BB 2318  27.147  18.624  22.151  0.1652  0.1869  0.1271
 1052PHE    SC1 2319  27.112  18.328  22.063 -0.3235 -0.0638  0.0888
 1052PHE    SC2 2320  27.055  18.067  22.024 -0.3586 -0.0154 -0.2025
 1052PHE    SC3 2321  27.102  18.228  21.812  0.2413  0.0890 -0.0089
 1053PRO     BB 2322  27.061  18.791  21.834  0.1833 -0.4040 -0.4663
 1053PRO    SC1 2323  27.220  18.991  21.847 -0.1444 -0.0551  0.1706
 1054GLN     BB 2324  26.825  18.632  21.606 -0.0502 -0.1018  0.1445
 1054GLN    SC1 2325  27.108  18.445  21.404  0.0804  0.1991 -0.0111
 1055SER     BB 2326  26.580  18.807  21.379 -0.0653  0.1871 -0.3456
 1055SER    SC1 2327  26.655  18.809  21.123 -0.2472  0.5064  0.1167
 1056ALA     BB 2328  26.246  18.731  21.315 -0.3032  0.2165 -0.2670
 1057PRO     BB 2329  26.195  18.900  21.079 -0.1825  0.0698 -0.0374
 1057PRO    SC1 2330  26.234  18.730  20.846 -0.2671 -0.2665  0.1238
 1058HIS     BB 2331  25.994  19.134  21.210  0.0519 -0.4404  0.0423
 1058HIS    SC1 2332  25.733  19.275  21.179 -0.0945 -0.2177 -0.2695
 1058HIS    SC2 2333  25.544  19.466  21.160 -0.0594 -0.1405  0.0919
 1058HIS    SC3 2334  25.473  19.206  21.157 -0.1704 -0.1125  0.1923
 1059GLY     BB 2335  26.160  19.379  21.128 -0.2700 -0.1285  0.0014
 1060VAL     BB 2336  26.349  19.432  21.384 -0.0385 -0.1394  0.3431
 1060VAL    SC1 2337  26.541  19.594  21.469 -0.0875  0.1195 -0.0159
 1061VAL     BB 2338  26.309  19.176  21.640 -0.0370 -0.0466  0.0635
 1061VAL    SC1 2339  26.080  19.063  21.712 -0.0181 -0.0051  0.1910
 1062PHE     BB 2340  26.624  19.036  21.839 -0.3875 -0.0001  0.0106
 1062PHE    SC1 2341  26.800  19.266  21.744  0.1950 -0.1435 -0.1915
 1062PHE    SC2 2342  26.960  19.460  21.842 -0.3326  0.3230 -0.1995
 1062PHE    SC3 2343  26.966  19.401  21.579  0.0246  0.1215 -0.1531
 1063LEU     BB 2344  26.590  18.880  22.123 -0.0957 -0.2904  0.2014
 1063LEU    SC1 2345  26.297  18.812  22.189 -0.0355 -0.3386  0.0214
 1064HIS     BB 2346  26.706  18.871  22.438 -0.1493  0.0077  0.1386
 1064HIS    SC1 2347  26.950  19.062  22.397 -0.2255  0.0468 -0.1031
 1064HIS    SC2 2348  26.958  19.259  22.213 -0.1400  0.1679  0.0282
 1064HIS    SC3 2349  27.073  19.296  22.455  0.1820 -0.1679 -0.0646
 1065VAL     BB 2350  26.963  18.623  22.603  0.1310  0.0828 -0.0404
 1065VAL    SC1 2351  26.942  18.369  22.532 -0.3063  0.0728  0.0966
 1066THR     BB 2352  27.094  18.767  22.914 -0.0762 -0.0280  0.0527
 1066THR    SC1 2353  27.184  18.989  22.814 -0.0347 -0.0357  0.0733
 1067TYR     BB 2354  27.225  18.649  23.197  0.3307  0.0380  0.2136
 1067TYR    SC1 2355  27.139  18.347  23.072 -0.5070 -0.0217  0.1294
 1067TYR    SC2 2356  27.248  18.114  23.154 -0.2195  0.0780  0.0433
 1067TYR    SC3 2357  27.067  18.115  22.954 -0.0818 -0.0543 -0.0846
 1068VAL     BB 2358  27.330  18.507  23.499 -0.0550 -0.0287 -0.0327
 1068VAL    SC1 2359  27.533  18.343  23.452 -0.0098  0.0717 -0.1943
 1069PRO     BB 2360  27.147  18.619  23.852 -0.0977 -0.0328  0.0034
 1069PRO    SC1 2361  27.030  18.884  23.752  0.1063  0.4492 -0.1390
 1070ALA     BB 2362  27.138  18.460  24.112 -0.0455 -0.1834  0.3014
 1071GLN     BB 2363  27.152  18.335  24.420 -0.1149 -0.2533 -0.2945
 1071GLN    SC1 2364  26.839  18.115  24.459 -0.0633 -0.0836  0.3195
 1072GLU     BB 2365  27.283  18.236  24.689 -0.0016  0.1303  0.1231
 1072GLU    SC1 2366  27.220  17.842  24.691  0.0169 -0.0366 -0.3402
 1073LYS     BB 2367  27.557  18.228  24.928 -0.0935  0.3009  0.0964
 1073LYS    SC1 2368  27.704  18.033  24.796  0.3557  0.2067 -0.0104
 1073LYS    SC2 2369  27.752  17.761  24.807  0.3037 -0.0467  0.1696
 1074ASN     BB 2370  27.603  18.386  25.236 -0.0543 -0.2751 -0.0568
 1074ASN    SC1 2371  27.318  18.449  25.337  0.0925  0.2519  0.0570
 1075PHE     BB 2372  27.803  18.498  25.460  0.3186 -0.0548 -0.0679
 1075PHE    SC1 2373  27.997  18.729  25.404  0.2371 -0.0766 -0.2410
 1075PHE    SC2 2374  28.023  18.998  25.411  0.0828 -0.0651  0.0851
 1075PHE    SC3 2375  28.227  18.845  25.322  0.3780  0.1334  0.3952
 1076THR     BB 2376  27.778  18.557  25.788 -0.0136  0.0216  0.3203
 1076THR    SC1 2377  27.601  18.570  25.978 -0.0206  0.1959  0.3036
 1077THR     BB 2378  28.113  18.653  26.024 -0.0057  0.0298 -0.3172
 1077THR    SC1 2379  28.197  18.843  25.867  0.1892  0.0225 -0.2240
 1078ALA     BB 2380  28.249  18.626  26.274  0.3117  0.1022 -0.0717
 1079PRO     BB 2381  28.594  18.688  26.192  0.2782  0.0916 -0.0621
 1079PRO    SC1 2382  28.658  18.592  26.493 -0.1162 -0.2452  0.1382
 1080ALA     BB 2383  28.657  18.721  25.796 -0.2110 -0.0041 -0.0691
 1081ILE     BB 2384  28.630  18.899  25.591 -0.3105 -0.0479  0.0150
 1081ILE    SC1 2385  28.484  19.168  25.642 -0.0542  0.0508  0.2524
 1082CYS     BB 2386  28.959  19.015  25.493 -0.0500 -0.2165 -0.2013
 1082CYS    SC1 2387  28.946  19.212  25.236  0.1962 -0.1052 -0.3202
 1083HIS     BB 2388  29.249  18.820  25.470  0.1868 -0.1130 -0.0657
 1083HIS    SC1 2389  29.133  18.546  25.478  0.2842 -0.0541  0.0921
 1083HIS    SC2 2390  29.157  18.316  25.617 -0.0308  0.0011  0.2458
 1083HIS    SC3 2391  28.919  18.386  25.510  0.0721  0.2347  0.1624
 1084ASP     BB 2392  29.519  18.943  25.602  0.1028  0.0581  0.1911
 1084ASP    SC1 2393  29.625  18.640  25.692  0.1936  0.2010 -0.0451
 1085GLY     BB 2394  29.620  19.151  25.400 -0.1956 -0.1116  0.0010
 1086LYS     BB 2395  29.522  19.338  25.230  0.3253  0.0450  0.1276
 1086LYS    SC1 2396  29.637  19.625  25.178 -0.1667 -0.1228 -0.0295
 1086LYS    SC2 2397  29.730  19.903  25.245 -0.0832 -0.2859  0.2631
 1087ALA     BB 2398  29.416  19.222  24.944 -0.0273 -0.0311 -0.1405
 1088HIS     BB 2399  29.151  19.085  24.790  0.2321 -0.0929 -0.0835
 1088HIS    SC1 2400  29.108  18.842  25.008 -0.1352 -0.0208 -0.2520
 1088HIS    SC2 2401  29.145  18.578  25.054  0.2014  0.0405 -0.1356
 1088HIS    SC3 2402  28.904  18.692  25.101  0.1891 -0.1479  0.3018
 1089PHE     BB 2403  28.890  19.075  24.608 -0.2453 -0.1729 -0.0332
 1089PHE    SC1 2404  28.771  19.346  24.708  0.2100  0.1223 -0.0875
 1089PHE    SC2 2405  28.622  19.483  24.886 -0.0580  0.0262 -0.2336
 1089PHE    SC3 2406  28.797  19.614  24.728  0.2318  0.1053  0.1396
 1090PRO     BB 2407  28.535  18.867  24.678 -0.2385 -0.0568 -0.3632
 1090PRO    SC1 2408  28.530  18.996  24.936  0.3377  0.0256 -0.1956
 1091ARG     BB 2409  28.527  18.777  24.438  0.1132 -0.0871  0.1516
 1091ARG    SC1 2410  28.727  18.796  24.233  0.0672  0.0297 -0.1109
 1091ARG    SC2 2411  28.819  19.082  24.106 -0.0821  0.1686 -0.0668
 1092GLU     BB 2412  28.452  18.446  24.392 -0.1128 -0.0594  0.4793
 1092GLU    SC1 2413  28.501  18.391  23.997  0.1741  0.1345  0.0823
 1093GLY     BB 2414  28.267  18.413  24.580  0.5051  0.0915  0.0717
 1094VAL     BB 2415  28.163  18.153  24.750  0.1755  0.0186 -0.1121
 1094VAL    SC1 2416  28.153  17.931  24.606  0.0165 -0.0612  0.0186
 1095PHE     BB 2417  28.069  18.209  25.086  0.0675  0.0530  0.1126
 1095PHE    SC1 2418  28.315  18.402  25.154 -0.0385 -0.2112 -0.3080
 1095PHE    SC2 2419  28.562  18.395  25.045  0.0844  0.0386 -0.0593
 1095PHE    SC3 2420  28.524  18.509  25.287 -0.1962 -0.4159  0.1234
 1096VAL     BB 2421  27.914  17.993  25.336 -0.1450 -0.0930  0.0190
 1096VAL    SC1 2422  27.687  17.882  25.257 -0.1717  0.0706 -0.1425
 1097SER     BB 2423  28.005  17.893  25.638  0.2346 -0.2042 -0.2165
 1097SER    SC1 2424  28.173  17.744  25.714 -0.2205 -0.1795  0.0934
 1098ASN     BB 2425  27.772  18.070  25.789  0.1398 -0.2406 -0.2625
 1098ASN    SC1 2426  27.492  18.111  25.637  0.1917  0.2102 -0.2455
 1099GLY     BB 2427  28.002  18.178  26.096 -0.1140 -0.1919 -0.1854
 1100THR     BB 2428  28.279  18.044  26.151 -0.0665 -0.1139  0.1135
 1100THR    SC1 2429  28.457  18.177  26.286 -0.0189  0.0799 -0.1328
 1101HIS     BB 2430  28.584  17.900  25.931  0.0825  0.0335  0.2686
 1101HIS    SC1 2431  28.706  17.768  26.170 -0.0123 -0.0948  0.1006
 1101HIS    SC2 2432  28.930  17.748  26.319 -0.0913 -0.0143  0.2312
 1101HIS    SC3 2433  28.813  17.526  26.221 -0.0035 -0.0631  0.2358
 1102TRP     BB 2434  28.745  17.873  25.653  0.1302  0.1024 -0.2087
 1102TRP    SC1 2435  29.000  17.901  25.712  0.0799 -0.1607 -0.1314
 1102TRP    SC2 2436  29.269  17.902  25.683  0.1062  0.1183  0.0758
 1102TRP    SC3 2437  29.158  17.806  25.910  0.0227 -0.0849 -0.0482
 1102TRP    SC4 2438  29.426  17.802  25.878  0.0486  0.1193  0.1229
 1103PHE     BB 2439  28.603  18.003  25.393 -0.0986 -0.1414  0.2546
 1103PHE    SC1 2440  28.429  18.202  25.533 -0.1081 -0.4252  0.2013
 1103PHE    SC2 2441  28.410  18.334  25.768 -0.0060  0.0449 -0.0423
 1103PHE    SC3 2442  28.201  18.333  25.596  0.0190 -0.0544 -0.0731
 1104VAL     BB 2443  28.496  17.919  25.071  0.0916 -0.0536  0.3713
 1104VAL    SC1 2444  28.284  17.761  25.085  0.0379 -0.0659 -0.2766
 1105THR     BB 2445  28.631  17.855  24.722 -0.1115 -0.1459 -0.0328
 1105THR    SC1 2446  28.681  18.103  24.663  0.2260 -0.2042 -0.0086
 1106GLN     BB 2447  28.549  17.638  24.500 -0.2405  0.3276  0.2387
 1106GLN    SC1 2448  28.297  17.371  24.639 -0.0337 -0.0535  0.1904
 1107ARG     BB 2449  28.753  17.569  24.309 -0.2049  0.1837  0.0358
 1107ARG    SC1 2450  28.815  17.596  24.031  0.0706 -0.0571 -0.0671
 1107ARG    SC2 2451  28.805  17.776  23.745  0.1137 -0.0403 -0.1860
 1108ASN     BB 2452  29.075  17.404  24.415 -0.3356  0.1065  0.0018
 1108ASN    SC1 2453  29.093  17.193  24.163  0.1127 -0.2085  0.2067
 1109PHE     BB 2454  29.222  17.505  24.755  0.4687  0.0607 -0.0140
 1109PHE    SC1 2455  29.489  17.396  24.790  0.1022  0.0863 -0.1229
 1109PHE    SC2 2456  29.687  17.212  24.794  0.2009  0.1932 -0.0485
 1109PHE    SC3 2457  29.679  17.407  24.981 -0.1009  0.0594  0.0846
 1110TYR     BB 2458  29.011  17.572  24.911 -0.0793 -0.0350  0.0292
 1110TYR    SC1 2459  29.000  17.865  25.034 -0.0486 -0.1742  0.0177
 1110TYR    SC2 2460  29.039  17.997  25.266 -0.1145 -0.3516  0.1322
 1110TYR    SC3 2461  28.980  18.134  25.041  0.1158 -0.1644  0.1817
 1111GLU     BB 2462  28.734  17.398  24.970  0.3452  0.0528 -0.2290
 1111GLU    SC1 2463  28.740  17.142  24.728 -0.0829  0.0017  0.0627
 1112PRO     BB 2464  28.733  17.508  25.351  0.2743 -0.0202  0.2221
 1112PRO    SC1 2465  28.481  17.476  25.478 -0.1059  0.3159 -0.0105
 1113GLN     BB 2466  29.011  17.440  25.429 -0.1297 -0.3653  0.0518
 1113GLN    SC1 2467  28.982  17.339  25.795 -0.1605  0.0183  0.1309
 1114ILE     BB 2468  29.321  17.527  25.322 -0.0109 -0.1745 -0.1012
 1114ILE    SC1 2469  29.467  17.428  25.577  0.1315  0.0880 -0.0773
 1115ILE     BB 2470  29.498  17.789  25.242  0.0158 -0.3165  0.1614
 1115ILE    SC1 2471  29.710  17.848  25.461 -0.1161 -0.0705  0.2262
 1116THR     BB 2472  29.468  17.941  24.962 -0.1516  0.1058 -0.2133
 1116THR    SC1 2473  29.573  17.868  24.736  0.0468  0.0420 -0.1038
 1117THR     BB 2474  29.510  18.272  25.034 -0.0924  0.1387  0.1291
 1117THR    SC1 2475  29.528  18.315  25.290  0.1652  0.1714  0.1080
 1118ASP     BB 2476  29.458  18.402  24.723  0.0177 -0.1292 -0.2166
 1118ASP    SC1 2477  29.462  18.716  24.677  0.1292 -0.0984  0.1224
 1119ASN     BB 2478  29.334  18.201  24.447  0.0200 -0.1070 -0.4213
 1119ASN    SC1 2479  29.149  17.974  24.578  0.2220 -0.0993  0.1946
 1120THR     BB 2480  29.056  18.456  24.381  0.2054 -0.1486 -0.0399
 1120THR    SC1 2481  28.962  18.524  24.614  0.1260  0.1186 -0.1456
 1121PHE     BB 2482  29.191  18.772  24.258 -0.0526  0.0752  0.0357
 1121PHE    SC1 2483  29.444  18.630  24.149 -0.2307 -0.3264 -0.1308
 1121PHE    SC2 2484  29.635  18.624  23.959 -0.1745 -0.1996 -0.0789
 1121PHE    SC3 2485  29.646  18.452  24.166  0.2451  0.2149  0.2676
 1122VAL     BB 2486  29.286  19.109  24.289  0.4038  0.0565 -0.0304
 1122VAL    SC1 2487  29.369  19.158  24.042  0.2089 -0.1227 -0.1349
 1123SER     BB 2488  29.157  19.438  24.420  0.3059 -0.0089  0.1694
 1123SER    SC1 2489  28.972  19.516  24.256  0.0645 -0.4463  0.1661
 1124GLY     BB 2490  29.297  19.608  24.691  0.1701 -0.0974  0.1336
 1125ASN     BB 2491  29.280  19.813  24.935 -0.0935 -0.0416  0.0214
 1125ASN    SC1 2492  29.320  20.088  24.874 -0.2203 -0.0142 -0.0162
 1126CYS     BB 2493  29.079  19.719  25.132 -0.1937  0.0932  0.1337
 1126CYS    SC1 2494  29.071  19.400  25.155 -0.2855  0.1813 -0.4380
 1127ASP     BB 2495  29.258  19.799  25.431  0.1122 -0.1967 -0.1163
 1127ASP    SC1 2496  29.322  20.118  25.383 -0.2136 -0.0742  0.2386
 1128VAL     BB 2497  29.173  19.613  25.652  0.1911  0.1653  0.0216
 1128VAL    SC1 2498  28.924  19.525  25.665  0.1965  0.1342 -0.0780
 1129VAL     BB 2499  29.453  19.465  25.773  0.4094 -0.0307 -0.1567
 1129VAL    SC1 2500  29.342  19.252  25.884  0.1280  0.2128  0.0447
 1130ILE     BB 2501  29.775  19.656  25.663  0.1928  0.2806 -0.0031
 1130ILE    SC1 2502  29.828  19.812  25.926 -0.1149  0.1678  0.1298
 1131GLY     BB 2503  29.976  19.420  25.607  0.0848 -0.5286 -0.0566
 1132ILE     BB 2504  29.967  19.222  25.850 -0.1681  0.2230 -0.2328
 1132ILE    SC1 2505  30.046  19.399  26.093  0.1446 -0.0218 -0.1493
 1133VAL     BB 2506  30.015  18.926  25.738  0.0125  0.2246  0.1163
 1133VAL    SC1 2507  30.080  18.769  25.941  0.2942  0.3135  0.0983
 1134ASN     BB 2508  30.040  18.934  25.453 -0.0866  0.0159 -0.0402
 1134ASN    SC1 2509  30.254  19.102  25.339  0.2672 -0.1239 -0.0924
 1135ASN     BB 2510  29.892  18.727  25.258 -0.1259  0.0664  0.2495
 1135ASN    SC1 2511  29.619  18.773  25.129 -0.2599  0.1876  0.3940
 1136THR     BB 2512  30.032  18.448  25.341  0.0629 -0.2195 -0.0578
 1136THR    SC1 2513  30.157  18.451  25.569 -0.2169  0.0631  0.0988
 1137VAL     BB 2514  30.022  18.226  24.977  0.1267 -0.0238 -0.0819
 1137VAL    SC1 2515  29.944  17.978  25.029  0.0657 -0.0152 -0.1306
 1138TYR     BB 2516  29.946  18.396  24.791  0.0784  0.1559 -0.1629
 1138TYR    SC1 2517  29.883  18.304  24.511 -0.1138 -0.0419 -0.0037
 1138TYR    SC2 2518  30.035  18.264  24.292  0.2324  0.0172  0.2179
 1138TYR    SC3 2519  29.834  18.093  24.350  0.1583 -0.0180 -0.1228
 1139ASP     BB 2520  29.973  18.748  24.698 -0.2105 -0.3213 -0.3140
 1139ASP    SC1 2521  30.241  18.770  24.904  0.1576  0.2356 -0.2341
 1140PRO     BB 2522  29.944  18.754  24.439 -0.0567  0.0393  0.0756
 1140PRO    SC1 2523  30.178  18.735  24.236 -0.0465 -0.1098 -0.4572
 1141LEU     BB 2524  29.752  18.995  24.321  0.1654  0.1321 -0.1027
 1141LEU    SC1 2525  29.862  19.084  24.028 -0.1542  0.0565 -0.3066
 1142GLN     BB 2526  29.715  19.221  24.530 -0.1273 -0.0446  0.0431
 1142GLN    SC1 2527  29.616  19.507  24.296 -0.2290  0.5316  0.0007
 1143PRO     BB 2528  29.974  19.236  24.699 -0.1264  0.2222  0.0223
 1143PRO    SC1 2529  29.924  19.133  24.964 -0.3538 -0.3253 -0.0125
 1144GLU     BB 2530  30.193  19.276  24.484 -0.0983  0.0895  0.0256
 1144GLU    SC1 2531  30.485  18.968  24.457  0.0883 -0.0239  0.0327
 1145LEU     BB 2532  30.111  19.519  24.310  0.0722 -0.0397 -0.2435
 1145LEU    SC1 2533  30.243  19.516  24.030  0.0687  0.0791 -0.2073
 1146ASP     BB 2534  30.065  19.717  24.545  0.1634 -0.1443 -0.1364
 1146ASP    SC1 2535  29.774  19.709  24.737 -0.0248  0.0830  0.0361
 1147SER     BB 2536  30.181  20.001  24.424 -0.0184  0.0655  0.1700
 1147SER    SC1 2537  30.081  20.187  24.271  0.1265 -0.1554 -0.1371
 1148PHE     BB 2538  30.511  19.975  24.520 -0.0779  0.1941  0.1383
 1148PHE    SC1 2539  30.596  19.754  24.362 -0.0255  0.1885 -0.0749
 1148PHE    SC2 2540  30.659  19.496  24.312 -0.2250  0.1157  0.0368
 1148PHE    SC3 2541  30.731  19.689  24.137  0.1643  0.0212  0.0836
 1149LYS     BB 2542  30.495  19.849  24.820  0.1215  0.2319  0.1006
 1149LYS    SC1 2543  30.562  19.528  24.804  0.0681 -0.1617 -0.3615
 1149LYS    SC2 2544  30.487  19.277  24.927  0.1966  0.2463 -0.3981
 1150GLU     BB 2545  30.273  19.987  25.029 -0.0806 -0.0972  0.1449
 1150GLU    SC1 2546  30.140  19.636  25.180  0.1440  0.1635 -0.0743
 1151GLU     BB 2547  30.235  20.141  25.190 -0.1881 -0.3182  0.1437
 1151GLU    SC1 2548  29.878  20.382  25.175  0.0352 -0.0989 -0.0998
 1152LEU     BB 2549  30.370  20.105  25.515 -0.4450  0.1438  0.1057
 1152LEU    SC1 2550  30.248  19.837  25.614 -0.0695  0.1362 -0.0766
 1153ASP     BB 2551  30.648  20.244  25.513  0.2352  0.1885  0.0744
 1153ASP    SC1 2552  30.655  20.521  25.589  0.0944 -0.1624  0.1564
 1154LYS     BB 2553  30.816  20.045  25.311  0.0345  0.4701 -0.3853
 1154LYS    SC1 2554  30.681  19.800  25.230  0.4265 -0.0900 -0.4434
 1154LYS    SC2 2555  30.588  19.597  25.355  0.2003 -0.0028  0.0444
 1155TYR     BB 2556  31.109  20.044  25.410 -0.0601  0.1438 -0.0859
 1155TYR    SC1 2557  31.175  19.745  25.501 -0.1600  0.2191 -0.1958
 1155TYR    SC2 2558  31.051  19.506  25.495 -0.1264  0.1958 -0.0084
 1155TYR    SC3 2559  31.309  19.522  25.571 -0.1124  0.2851 -0.0739
 1156PHE     BB 2560  31.205  20.244  25.193 -0.1108  0.1348 -0.1168
 1156PHE    SC1 2561  31.114  20.147  24.933 -0.4153  0.6243  0.1662
 1156PHE    SC2 2562  31.054  20.180  24.672 -0.0962  0.2788  0.0415
 1156PHE    SC3 2563  30.939  19.980  24.812  0.2207  0.0475 -0.0168
 1157LYS     BB 2564  31.053  20.499  25.282 -0.0493  0.0920  0.1195
 1157LYS    SC1 2565  30.788  20.500  25.073  0.0698  0.0741  0.0441
 1157LYS    SC2 2566  30.625  20.354  24.920  0.1973 -0.0094  0.3278
 1158ASN     BB 2567  31.169  20.500  25.569 -0.1787  0.2535  0.1729
 1158ASN    SC1 2568  31.124  20.815  25.658  0.0428  0.2966  0.2162
 1159HIS     BB 2569  31.089  20.316  25.831 -0.1842  0.1960  0.1308
 1159HIS    SC1 2570  30.908  20.038  25.811  0.2237  0.0585 -0.0321
 1159HIS    SC2 2571  30.817  19.790  25.758  0.0184  0.1899 -0.3234
 1159HIS    SC3 2572  30.656  19.970  25.879  0.1358  0.2108 -0.1961
 1160THR     BB 2573  30.906  20.486  26.050 -0.0547 -0.1079  0.2014
 1160THR    SC1 2574  30.658  20.407  26.065 -0.0391 -0.2247 -0.0857
 1161SER     BB 2575  30.909  20.768  26.282 -0.0303 -0.0971  0.3560
 1161SER    SC1 2576  31.098  20.744  26.394  0.0239  0.0658 -0.3045
 1162PRO     BB 2577  30.600  20.813  26.400 -0.3423  0.0757 -0.1635
 1162PRO    SC1 2578  30.467  20.973  26.256  0.1926 -0.0022 -0.1504
 1163ASP     BB 2579  30.484  20.554  26.530 -0.0951  0.2582  0.1487
 1163ASP    SC1 2580  30.203  20.535  26.401 -0.0767 -0.2249  0.0746
 1164VAL     BB 2581  30.642  20.264  26.554  0.1288 -0.0169  0.1375
 1164VAL    SC1 2582  30.448  20.087  26.523  0.2178 -0.1143  0.1305
 1165ASP     BB 2583  30.905  20.330  26.648  0.1036  0.0633 -0.0281
 1165ASP    SC1 2584  30.882  20.593  26.824  0.1361  0.2739  0.3584
 1166LEU     BB 2585  31.220  20.291  26.557  0.1491 -0.0356  0.1659
 1166LEU    SC1 2586  31.328  20.180  26.857  0.3997 -0.1183  0.2695
 1167GLY     BB 2587  31.340  20.317  26.273 -0.1219 -0.1384  0.0390
 1168ASP     BB 2588  31.611  20.167  26.289 -0.1406 -0.1859 -0.0770
 1168ASP    SC1 2589  31.833  20.354  26.331 -0.0090  0.1714  0.1881
 1169ILE     BB 2590  31.509  19.878  26.338 -0.0918 -0.2118 -0.1269
 1169ILE    SC1 2591  31.486  19.776  26.629  0.2766 -0.0658 -0.0404
 1170SER     BB 2592  31.368  19.825  26.067 -0.0870 -0.1656 -0.1387
 1170SER    SC1 2593  31.417  19.992  25.882  0.0555 -0.4277  0.1160
 1171GLY     BB 2594  31.189  19.548  26.050 -0.2981 -0.0272 -0.2205
 1172ILE     BB 2595  31.048  19.500  26.327  0.1221  0.0805  0.0020
 1172ILE    SC1 2596  30.963  19.203  26.300  0.0223  0.0892  0.1990
 1173ASN     BB 2597  31.012  19.793  26.476 -0.2308  0.0300  0.0264
 1173ASN    SC1 2598  30.925  19.988  26.266 -0.2627 -0.1222  0.1841
 1174ALA     BB 2599  30.781  19.763  26.680 -0.1872 -0.2801  0.0360
 1175SER     BB 2600  30.788  19.457  26.728 -0.4126 -0.2625  0.1993
 1175SER    SC1 2601  30.642  19.313  26.612  0.0841  0.3481  0.1573
 1176VAL     BB 2602  31.078  19.436  26.835 -0.2741 -0.0304 -0.1111
 1176VAL    SC1 2603  31.217  19.273  26.679 -0.0158  0.1783 -0.1056
 1177VAL     BB 2604  31.060  19.629  27.077  0.0985 -0.1441  0.0134
 1177VAL    SC1 2605  31.169  19.819  27.225 -0.1423  0.1088 -0.1257
 1178ASN     BB 2606  30.829  19.485  27.227  0.1337 -0.0583  0.1518
 1178ASN    SC1 2607  30.564  19.580  27.181  0.0780  0.2468  0.2042
 1179ILE     BB 2608  30.985  19.219  27.265  0.0590 -0.1025  0.1514
 1179ILE    SC1 2609  30.889  19.043  27.029 -0.1981  0.1955  0.0257
 1180GLN     BB 2610  31.214  19.342  27.434  0.0096 -0.1608  0.2626
 1180GLN    SC1 2611  31.490  19.362  27.173  0.0656  0.0610 -0.2684
 1181LYS     BB 2612  31.048  19.463  27.666 -0.1757  0.0471  0.0285
 1181LYS    SC1 2613  30.883  19.708  27.629 -0.1388 -0.1682 -0.2546
 1181LYS    SC2 2614  30.735  19.924  27.678 -0.0620 -0.0464  0.2297
 1182GLU     BB 2615  30.906  19.199  27.747  0.0235 -0.1352 -0.2006
 1182GLU    SC1 2616  30.634  19.279  28.025  0.1144  0.2143  0.1209
 1183ILE     BB 2617  31.150  19.019  27.810 -0.1396 -0.2287  0.1959
 1183ILE    SC1 2618  31.239  18.843  27.571  0.1514  0.3429 -0.1399
 1184ASP     BB 2619  31.276  19.168  28.051  0.0029  0.1368 -0.0948
 1184ASP    SC1 2620  31.463  19.411  28.078  0.0817  0.1007 -0.1301
 1185ARG     BB 2621  31.040  19.114  28.244  0.0251 -0.1346 -0.1409
 1185ARG    SC1 2622  31.092  19.270  28.489 -0.1400  0.0358  0.0184
 1185ARG    SC2 2623  31.243  19.559  28.557 -0.1192 -0.0292  0.1323
 1186LEU     BB 2624  31.026  18.805  28.219  0.0396 -0.1914  0.4176
 1186LEU    SC1 2625  30.791  18.772  28.014 -0.1424 -0.0108  0.0506
 1187ASN     BB 2626  31.324  18.753  28.287  0.1939  0.0323 -0.0444
 1187ASN    SC1 2627  31.517  18.779  28.035  0.3356  0.2125  0.4495
 1188GLU     BB 2628  31.310  18.846  28.582  0.0917 -0.0176 -0.0329
 1188GLU    SC1 2629  31.555  19.125  28.516  0.2222  0.0251 -0.1453
 1189VAL     BB 2630  31.108  18.640  28.696 -0.0037 -0.1488 -0.4251
 1189VAL    SC1 2631  30.848  18.596  28.666 -0.0850 -0.1509  0.1668
 1190ALA     BB 2632  31.247  18.377  28.609  0.1005 -0.1994 -0.1182
 1191LYS     BB 2633  31.509  18.373  28.774  0.0237  0.2724  0.0287
 1191LYS    SC1 2634  31.730  18.485  28.568 -0.2959 -0.1480  0.0990
 1191LYS    SC2 2635  31.829  18.725  28.573  0.1240 -0.1714  0.3769
 1192ASN     BB 2636  31.397  18.356  29.063  0.1649  0.0778  0.0740
 1192ASN    SC1 2637  31.629  18.424  29.234 -0.2119  0.2627 -0.2804
 1193LEU     BB 2638  31.212  18.111  29.023  0.1822  0.0383  0.2276
 1193LEU    SC1 2639  30.933  18.124  29.041 -0.3797  0.0609 -0.0082
 1194ASN     BB 2640  31.429  17.903  28.947 -0.0081 -0.0905  0.0252
 1194ASN    SC1 2641  31.459  17.875  28.631 -0.0075 -0.1588  0.0442
 1195GLU     BB 2642  31.626  17.950  29.181 -0.2386  0.2150  0.1643
 1195GLU    SC1 2643  31.948  18.125  29.046  0.2586 -0.0641  0.0739
 1196SER     BB 2644  31.426  17.874  29.405 -0.1305  0.0654  0.2113
 1196SER    SC1 2645  31.409  18.080  29.598  0.0194  0.1512  0.5525
 1197LEU     BB 2646  31.329  17.603  29.290  0.2128  0.0412 -0.0381
 1197LEU    SC1 2647  31.014  17.676  29.300 -0.1315  0.1864  0.0650
 1198ILE     BB 2648  31.592  17.439  29.299  0.2293  0.0756  0.1418
 1198ILE    SC1 2649  31.618  17.284  29.032 -0.1897  0.1417  0.0553
 1199ASP     BB 2650  31.631  17.447  29.606  0.0035  0.2625  0.1694
 1199ASP    SC1 2651  31.807  17.665  29.733 -0.1809 -0.0307  0.1103
 1200LEU     BB 2652  31.364  17.307  29.679 -0.0537  0.1640 -0.2091
 1200LEU    SC1 2653  31.363  17.243  30.014 -0.2219  0.1091  0.0779
 1201GLN     BB 2654  31.401  17.046  29.515  0.0124 -0.1287  0.2547
 1201GLN    SC1 2655  31.062  16.937  29.361 -0.2044 -0.0748 -0.0993
 1202GLU     BB 2656  31.668  16.922  29.612  0.1215 -0.1238 -0.0283
 1202GLU    SC1 2657  31.906  17.052  29.359 -0.2002 -0.0661 -0.0096
 1203LEU     BB 2658  31.877  17.046  29.835 -0.0999  0.1602  0.0269
 1203LEU    SC1 2659  31.756  16.971  30.106  0.2521 -0.0850  0.2182
 1204GLY     BB 2660  32.128  17.257  29.877  0.2077 -0.2032  0.0664
 1205LYS     BB 2661  32.291  17.267  29.613 -0.0504 -0.2002 -0.0965
 1205LYS    SC1 2662  32.153  17.453  29.383  0.0508 -0.0884 -0.0539
 1205LYS    SC2 2663  32.048  17.683  29.263  0.1798 -0.0086  0.0219
 1206TYR     BB 2664  32.389  16.973  29.610  0.1112 -0.1508  0.0851
 1206TYR    SC1 2665  32.402  16.870  29.887  0.1245 -0.3163 -0.0903
 1206TYR    SC2 2666  32.222  16.848  30.087  0.0417  0.0400 -0.1186
 1206TYR    SC3 2667  32.470  16.941  30.138  0.1839 -0.3295 -0.1027
 1207GLU     BB 2668  32.447  16.907  29.291 -0.0944  0.0251  0.0091
 1207GLU    SC1 2669  32.653  17.240  29.153 -0.1183  0.1004  0.1240
 1208GLN     BB 2670  32.277  16.713  29.125 -0.1934 -0.2874 -0.2123
 1208GLN    SC1 2671  32.475  16.790  28.816  0.1240 -0.0132  0.2978
 1209TYR     BB 2672  32.065  16.569  29.280 -0.3166 -0.0651 -0.0190
 1209TYR    SC1 2673  32.125  16.587  29.624  0.4363 -0.3473 -0.1000
 1209TYR    SC2 2674  32.198  16.476  29.859 -0.0296  0.0671  0.2617
 1209TYR    SC3 2675  31.950  16.577  29.829  0.0783  0.1856 -0.3586
 1210ILE     BB 2676  31.715  16.525  29.339  0.2965 -0.0247  0.0157
 1210ILE    SC1 2677  31.663  16.256  29.483  0.3771  0.0390  0.1668
 1211LYS     BB 2678  31.530  16.657  29.133 -0.1650 -0.1073 -0.0916
 1211LYS    SC1 2679  31.736  16.793  28.946 -0.3316 -0.1324 -0.4039
 1211LYS    SC2 2680  31.920  16.762  28.731 -0.0706 -0.2339  0.1578
 1212TRP     BB 2681  31.285  16.549  28.955 -0.1825  0.1395 -0.0400
 1212TRP    SC1 2682  31.230  16.782  28.748 -0.0371  0.0442 -0.3743
 1212TRP    SC2 2683  31.154  17.020  28.645 -0.0625  0.1501 -0.1186
 1212TRP    SC3 2684  31.240  17.005  28.901  0.0351 -0.1007 -0.1634
 1212TRP    SC4 2685  31.171  17.244  28.795  0.1095  0.0215  0.0585
 1213PRO     BB 2686  31.071  16.442  29.190  0.3717 -0.1729 -0.1513
 1213PRO    SC1 2687  30.754  16.481  29.096 -0.0044  0.0395 -0.1241
 1214TRP     BB 2688  31.121  16.450  29.483 -0.3688 -0.0131  0.2078
 1214TRP    SC1 2689  31.232  16.608  29.705  0.0223 -0.4217 -0.1152
 1214TRP    SC2 2690  31.321  16.726  29.932 -0.0398 -0.1865 -0.2100
 1214TRP    SC3 2691  31.395  16.473  29.873 -0.0460 -0.2606  0.0853
 1214TRP    SC4 2692  31.507  16.601  30.083  0.1019  0.0567 -0.1776
 1215TYR     BB 2693  30.867  16.295  29.683  0.1261  0.1659  0.0377
 1215TYR    SC1 2694  30.568  16.376  29.554 -0.2670 -0.3249 -0.1297
 1215TYR    SC2 2695  30.390  16.348  29.353 -0.1684  0.4536 -0.3589
 1215TYR    SC3 2696  30.313  16.455  29.589 -0.2658 -0.3868  0.0292
 1216ILE     BB 2697  30.918  16.319  29.996  0.0228  0.0213 -0.1669
 1216ILE    SC1 2698  30.914  16.013  30.045  0.3625  0.0474  0.0539
 1217TRP     BB 2699  30.894  16.625  30.118  0.1629 -0.0562  0.0600
 1217TRP    SC1 2700  30.862  16.851  29.912 -0.0727 -0.0096 -0.2322
 1217TRP    SC2 2701  30.951  17.080  29.801 -0.3572  0.1801 -0.0815
 1217TRP    SC3 2702  30.822  17.086  30.038 -0.0777 -0.1772  0.0909
 1217TRP    SC4 2703  30.885  17.317  29.913 -0.0900  0.0230  0.4421
 1218LEU     BB 2704  31.035  16.733  30.371 -0.0106  0.1111  0.0879
 1218LEU    SC1 2705  31.318  16.899  30.402  0.0794  0.0979  0.0443
 1219GLY     BB 2706  30.902  16.570  30.598 -0.1429 -0.1474 -0.1695
 1220PHE     BB 2707  30.966  16.281  30.507  0.0923 -0.0977 -0.1694
 1220PHE    SC1 2708  30.786  16.030  30.558  0.3771 -0.1916  0.2269
 1220PHE    SC2 2709  30.543  15.912  30.546  0.2137  0.1429  0.1210
 1220PHE    SC3 2710  30.754  15.777  30.648  0.0605 -0.2726 -0.0877
 1221ILE     BB 2711  31.275  16.287  30.502  0.0996 -0.1558  0.0714
 1221ILE    SC1 2712  31.348  16.142  30.238 -0.3820  0.1283 -0.2326
 1222ALA     BB 2713  31.303  16.365  30.801  0.0361  0.0143  0.0344
 1223GLY     BB 2714  31.158  16.137  30.953 -0.0933  0.0905  0.0268
 1224LEU     BB 2715  31.357  15.912  30.877 -0.0361  0.0747  0.2174
 1224LEU    SC1 2716  31.229  15.809  30.571 -0.2387  0.1722  0.2478
 1225ILE     BB 2717  31.626  16.047  30.954  0.0810 -0.0334  0.0061
 1225ILE    SC1 2718  31.752  16.177  30.702  0.0678  0.1273  0.0813
 1226ALA     BB 2719  31.564  16.092  31.254 -0.0523  0.1427 -0.0455
 1227ILE     BB 2720  31.562  15.788  31.316  0.0013  0.1124 -0.1884
 1227ILE    SC1 2721  31.327  15.720  31.507  0.1109  0.0207 -0.0849
 1228VAL     BB 2722  31.849  15.710  31.229  0.0240 -0.0670  0.0379
 1228VAL    SC1 2723  31.939  15.466  31.181  0.1797 -0.0135  0.0531
 1229MET     BB 2724  32.014  15.890  31.420  0.4318 -0.3029 -0.0809
 1229MET    SC1 2725  32.339  15.905  31.249 -0.0975  0.0767 -0.3643
 1230VAL     BB 2726  31.927  15.799  31.703 -0.0199  0.0150 -0.1087
 1230VAL    SC1 2727  31.680  15.868  31.773 -0.0304 -0.0147 -0.1157
 1231THR     BB 2728  31.990  15.498  31.668 -0.1742 -0.0294 -0.0162
 1231THR    SC1 2729  31.895  15.259  31.624 -0.0409 -0.0817 -0.0245
 1232ILE     BB 2730  32.298  15.512  31.638 -0.1746  0.0983  0.0382
 1232ILE    SC1 2731  32.351  15.330  31.393 -0.1150  0.2673 -0.0766
 1233MET     BB 2732  32.348  15.643  31.914  0.3025 -0.0598  0.0360
 1233MET    SC1 2733  32.449  15.953  31.689  0.2722  0.1699 -0.2267
 1234LEU     BB 2734  32.273  15.416  32.141 -0.1602 -0.0204 -0.0683
 1234LEU    SC1 2735  31.951  15.368  32.145  0.1534 -0.1827  0.2297
 1235CYS     BB 2736  32.588  15.364  32.314 -0.0589  0.2983  0.0065
 1235CYS    SC1 2737  32.752  15.124  32.283  0.2679  0.1244  0.4805
 1236CYS     BB 2738  32.602  15.715  32.394 -0.1129  0.1569 -0.0160
 1236CYS    SC1 2739  32.336  15.850  32.454 -0.0858 -0.2417  0.0375
 1237MET     BB 2740  32.823  15.831  32.495 -0.1548  0.2715 -0.1620
 1237MET    SC1 2741  32.876  15.666  32.844 -0.0587  0.2298 -0.2927
 1238THR     BB 2742  33.116  15.764  32.397 -0.0176  0.0191  0.0275
 1238THR    SC1 2743  33.325  15.659  32.511 -0.0382 -0.0992 -0.0420
 1239SER     BB 2744  33.267  15.936  32.078  0.2706 -0.1533  0.1433
 1239SER    SC1 2745  33.165  16.177  32.046  0.1714  0.4641 -0.1305
 1240CYS     BB 2746  33.329  15.718  31.838  0.1556 -0.1123  0.0756
 1240CYS    SC1 2747  33.201  15.870  31.633  0.1275  0.1565  0.1226
 1241CYS     BB 2748  33.278  15.412  31.824 -0.0678 -0.0696 -0.1010
 1241CYS    SC1 2749  33.234  15.305  31.542 -0.2841  0.0094  0.1937
 1242SER     BB 2750  33.082  15.375  32.061  0.1468  0.0827  0.1053
 1242SER    SC1 2751  33.197  15.233  32.252  0.3610 -0.1071  0.0800
 1243CYS     BB 2752  32.853  15.563  31.967  0.1521  0.1075  0.1415
 1243CYS    SC1 2753  32.783  15.863  32.003 -0.0538 -0.1046  0.2529
 1244LEU     BB 2754  32.789  15.461  31.681  0.1143 -0.0514  0.2053
 1244LEU    SC1 2755  32.838  15.615  31.403 -0.2060 -0.0661 -0.0186
 1245LYS     BB 2756  32.719  15.167  31.748 -0.0625 -0.0877 -0.1199
 1245LYS    SC1 2757  32.428  15.080  31.827 -0.0563 -0.3288 -0.1518
 1245LYS    SC2 2758  32.349  14.924  32.014 -0.0895  0.1146 -0.0577
 1246GLY     BB 2759  32.972  14.959  31.787 -0.0733 -0.0507  0.1673
 1247CYS     BB 2760  33.167  14.743  31.839 -0.0311  0.2582 -0.0285
 1247CYS    SC1 2761  33.133  14.571  31.597 -0.0185  0.0629  0.0091
 1248CYS     BB 2762  33.494  14.851  31.794 -0.0593 -0.0636 -0.1262
 1248CYS    SC1 2763  33.572  15.081  32.029  0.0403 -0.0186  0.0318
 1249SER     BB 2764  33.494  14.865  31.446 -0.3493 -0.0227  0.2014
 1249SER    SC1 2765  33.313  14.913  31.290 -0.0281 -0.2286 -0.0805
 1250CYS     BB 2766  33.806  15.106  31.493  0.0212  0.2905 -0.0121
 1250CYS    SC1 2767  33.753  15.327  31.669  0.3563 -0.0558 -0.1342
 1251GLY     BB 2768  33.923  15.207  31.229 -0.0682  0.0011 -0.0030
 1252SER     BB 2769  33.713  14.997  31.000  0.0092 -0.0160 -0.0557
 1252SER    SC1 2770  33.704  14.742  31.046 -0.2970  0.1887 -0.1762
 1253CYS     BB 2771  33.802  15.085  30.698  0.2614  0.2061 -0.1484
 1253CYS    SC1 2772  33.793  14.823  30.552 -0.1003  0.0198  0.3813
 1254CYS     BB 2773  33.807  15.331  30.430  0.0332  0.0506  0.0704
 1254CYS    SC1 2774  33.939  15.174  30.212 -0.1041  0.1169 -0.0835
 1255LYS     BB 2775  33.792  15.671  30.336  0.0063 -0.2246 -0.1050
 1255LYS    SC1 2776  33.906  15.678  30.063 -0.0771  0.1205  0.3668
 1255LYS    SC2 2777  34.026  15.612  29.866  0.0716 -0.0788 -0.0171
 1256PHE     BB 2778  33.942  15.890  30.509 -0.1270  0.0298 -0.3777
 1256PHE    SC1 2779  33.803  16.154  30.517 -0.1941 -0.2509  0.4529
 1256PHE    SC2 2780  33.575  16.267  30.608 -0.3136 -0.0084 -0.1049
 1256PHE    SC3 2781  33.749  16.412  30.461  0.1738 -0.2135  0.2404
 1257ASP     BB 2782   0.043  15.813  30.525 -0.0693  0.0486  0.2718
 1257ASP    SC1 2783   0.095  15.636  30.281  0.1010  0.1002 -0.0465
 1258GLU     BB 2784   0.120  15.868  30.838  0.2639 -0.2707 -0.0069
 1258GLU    SC1 2785   0.377  16.121  30.795 -0.1811 -0.1741  0.1526
 1259ASP     BB 2786   0.290  15.668  31.109  0.1948 -0.1883 -0.0133
 1259ASP    SC1 2787   0.121  15.413  31.170 -0.2161 -0.0143 -0.1835
 1260ASP     BB 2788   0.532  15.780  31.154 -0.2372 -0.0175 -0.3496
 1260ASP    SC1 2789   0.837  15.719  31.140 -0.0614  0.1445  0.1768
 1261SER     BB 2790   0.409  16.061  31.325 -0.1320  0.1830  0.1531
 1261SER    SC1 2791   0.158  16.096  31.286 -0.1492  0.0066  0.1795
 1262GLU     BB 2792   0.590  16.084  31.581  0.2570  0.1855  0.0839
 1262GLU    SC1 2793   0.589  16.458  31.619  0.2344 -0.1257  0.1138
 1263PRO     BB 2794   0.931  16.067  31.603  0.1499  0.0109 -0.3784
 1263PRO    SC1 2795   1.029  16.329  31.752 -0.3043  0.1104 -0.1656
 1264VAL     BB 2796   1.096  16.085  31.317  0.0813 -0.2461  0.2728
 1264VAL    SC1 2797   1.352  16.109  31.384  0.1066 -0.3007  0.1967
 1265LEU     BB 2798   0.887  16.209  31.041  0.1690 -0.1735  0.0834
 1265LEU    SC1 2799   0.677  16.422  31.117 -0.0018  0.1995 -0.1789
 1266LYS     BB 2800   0.897  16.083  30.796 -0.1623  0.0759 -0.1336
 1266LYS    SC1 2801   0.989  15.814  30.674 -0.0088  0.1072  0.0847
 1266LYS    SC2 2802   1.239  15.725  30.681 -0.2567  0.1274 -0.4628
 1267GLY     BB 2803   0.792  16.220  30.527 -0.0400  0.1865 -0.0330
 1268VAL     BB 2804   0.680  16.250  30.304  0.2090 -0.3126  0.3308
 1268VAL    SC1 2805   0.593  16.472  30.187  0.1891 -0.3050  0.3601
 1269LYS     BB 2806   0.431  15.979  30.310 -0.2499  0.1147 -0.0986
 1269LYS    SC1 2807   0.529  15.733  30.484  0.1649 -0.0313  0.0631
 1269LYS    SC2 2808   0.507  15.611  30.702 -0.1326 -0.0416  0.2529
 1270LEU     BB 2809   0.206  15.997  29.996 -0.3908 -0.0343 -0.0894
 1270LEU    SC1 2810   0.364  16.244  29.845  0.1781 -0.5006 -0.0492
 1271HIS     BB 2811  34.180  16.072  30.068  0.1448  0.0659 -0.2396
 1271HIS    SC1 2812  34.194  16.320  30.271 -0.1746  0.1170  0.1320
 1271HIS    SC2 2813   0.168  16.453  30.389 -0.0403 -0.0026  0.0381
 1271HIS    SC3 2814   0.001  16.302  30.538  0.2522 -0.3196  0.0590
 1272TYR     BB 2815  33.825  16.151  29.960 -0.1668 -0.0202  0.0772
 1272TYR    SC1 2816  33.580  16.087  30.095 -0.0759 -0.0689 -0.2182
 1272TYR    SC2 2817  33.327  16.012  30.037 -0.1078 -0.3829  0.2657
 1272TYR    SC3 2818  33.371  16.223  30.199 -0.0523 -0.2533  0.0848
 1273THR     BB 2819  33.705  16.272  29.637 -0.1871 -0.1562 -0.1119
 1273THR    SC1 2820  33.465  16.267  29.535 -0.3285  0.1478  0.1866
    1MET     BB 2821  20.951  27.629  24.684  0.1674 -0.0945  0.0772
    1MET    SC1 2822  20.891  27.947  24.500  0.1901 -0.0515 -0.1081
    2PHE     BB 2823  21.220  27.564  24.554 -0.2824  0.1104 -0.0168
    2PHE    SC1 2824  21.363  27.844  24.579 -0.3408  0.4410 -0.2885
    2PHE    SC2 2825  21.599  27.974  24.556 -0.0807  0.0764  0.1444
    2PHE    SC3 2826  21.446  28.008  24.776 -0.2923  0.0823  0.0002
    3VAL     BB 2827  21.164  27.609  24.245  0.0751 -0.0267  0.2051
    3VAL    SC1 2828  20.909  27.575  24.182  0.1133  0.1298 -0.0479
    4PHE     BB 2829  21.378  27.551  24.034  0.4459 -0.0185 -0.1998
    4PHE    SC1 2830  21.246  27.390  23.844 -0.0906  0.1094  0.0647
    4PHE    SC2 2831  21.008  27.340  23.727 -0.2170  0.3503  0.2107
    4PHE    SC3 2832  21.234  27.233  23.624 -0.3876  0.1004  0.0836
    5LEU     BB 2833  21.690  27.636  24.169  0.2393  0.1506  0.3579
    5LEU    SC1 2834  21.637  27.445  24.401 -0.0578  0.1615  0.0057
    6VAL     BB 2835  21.771  27.929  24.083 -0.0539  0.2471 -0.0038
    6VAL    SC1 2836  21.991  28.045  24.176 -0.0033  0.2189 -0.0873
    7LEU     BB 2837  21.650  28.108  23.824  0.0424 -0.0964  0.1175
    7LEU    SC1 2838  21.867  28.058  23.620 -0.3081  0.1664  0.2338
    8LEU     BB 2839  21.309  28.017  23.825  0.2749 -0.0414  0.1734
    8LEU    SC1 2840  21.189  28.082  24.136 -0.1206  0.1405 -0.0390
    9PRO     BB 2841  21.087  27.843  23.692  0.0277 -0.0573 -0.0007
    9PRO    SC1 2842  21.122  27.706  23.405  0.0193  0.0694  0.2989
   10LEU     BB 2843  20.772  27.800  23.734 -0.1865 -0.2866 -0.0154
   10LEU    SC1 2844  20.697  27.952  24.026  0.1285  0.1062  0.1016
   11VAL     BB 2845  20.579  27.906  23.588  0.1813 -0.2488 -0.1914
   11VAL    SC1 2846  20.492  28.092  23.419  0.0208 -0.1011  0.0470
   12SER     BB 2847  20.359  27.557  23.399  0.2137 -0.1766 -0.0784
   12SER    SC1 2848  20.601  27.447  23.373  0.5190 -0.0523 -0.0606
   13SER     BB 2849  20.153  27.369  23.095 -0.1058  0.1317  0.0008
   13SER    SC1 2850  19.901  27.382  23.227 -0.2890 -0.3287  0.1511
   14GLN     BB 2851  20.317  27.465  22.820 -0.0233  0.0180  0.0168
   14GLN    SC1 2852  20.626  27.334  22.868 -0.0353 -0.0251  0.0757
   15CYS     BB 2853  20.338  27.372  22.471 -0.3158  0.0383 -0.0216
   15CYS    SC1 2854  20.110  27.166  22.390  0.2306 -0.0023  0.0438
   16VAL     BB 2855  20.560  27.589  22.291 -0.4048  0.1463 -0.1105
   16VAL    SC1 2856  20.574  27.609  22.027  0.0634  0.2336 -0.0877
   17ASN     BB 2857  20.880  27.532  22.432  0.3402  0.1790 -0.0443
   17ASN    SC1 2858  21.007  27.358  22.172  0.1527 -0.1491 -0.1520
   18LEU     BB 2859  21.105  27.611  22.583 -0.0432 -0.3550  0.1588
   18LEU    SC1 2860  21.056  27.483  22.893  0.2673 -0.3984  0.0958
   19THR     BB 2861  21.440  27.679  22.473  0.1585 -0.0196 -0.3679
   19THR    SC1 2862  21.446  27.531  22.259  0.0659 -0.3204 -0.1688
   20THR     BB 2863  21.619  27.628  22.782 -0.1004 -0.2475  0.0690
   20THR    SC1 2864  21.535  27.683  23.022  0.1144  0.1556  0.0604
   21ARG     BB 2865  21.951  27.659  22.749  0.1810  0.0395 -0.4411
   21ARG    SC1 2866  21.997  27.667  22.442  0.1094 -0.3142  0.1566
   21ARG    SC2 2867  22.137  27.842  22.169  0.2421  0.1731 -0.2781
   22THR     BB 2868  22.260  27.578  22.907 -0.2017  0.0850  0.0010
   22THR    SC1 2869  22.448  27.741  22.982 -0.1312  0.0512 -0.0998
   23GLN     BB 2870  22.372  27.260  22.786 -0.1794  0.0752  0.1194
   23GLN    SC1 2871  22.285  27.256  22.382  0.0992  0.1490 -0.0271
   24LEU     BB 2872  22.694  27.280  22.831 -0.4135 -0.0321 -0.0167
   24LEU    SC1 2873  22.852  27.146  22.614  0.1427  0.4534 -0.0947
   25PRO     BB 2874  22.884  27.335  23.136 -0.1093  0.2157  0.2887
   25PRO    SC1 2875  22.810  27.523  23.329  0.0107 -0.2776  0.2056
   26PRO     BB 2876  23.014  27.060  23.388 -0.1156 -0.3054 -0.2856
   26PRO    SC1 2877  22.816  27.092  23.613  0.3352 -0.1820  0.1166
   27ALA     BB 2878  23.263  26.923  23.402  0.0666 -0.1590 -0.2113
   28TYR     BB 2879  23.255  26.676  23.647  0.1232 -0.0775  0.1308
   28TYR    SC1 2880  23.051  26.727  23.895  0.2722 -0.2367  0.3018
   28TYR    SC2 2881  23.050  26.835  24.143  0.0978  0.7009 -0.0632
   28TYR    SC3 2882  22.819  26.749  24.032  0.2374 -0.1474  0.2297
   29THR     BB 2883  23.483  26.411  23.646  0.0568 -0.2650 -0.3325
   29THR    SC1 2884  23.689  26.444  23.492  0.1871  0.1592 -0.0856
   30ASN     BB 2885  23.589  26.165  23.879 -0.2833 -0.3005 -0.0981
   30ASN    SC1 2886  23.847  26.309  23.983  0.2419  0.4457  0.1092
   31SER     BB 2887  23.446  25.910  23.868  0.0171 -0.1336  0.3044
   31SER    SC1 2888  23.340  25.804  23.693 -0.3211  0.1871 -0.0453
   32PHE     BB 2889  23.490  25.785  24.160 -0.0975  0.0691  0.1446
   32PHE    SC1 2890  23.486  26.001  24.398  0.0589  0.0086 -0.0560
   32PHE    SC2 2891  23.672  26.185  24.464  0.1656  0.0082 -0.3399
   32PHE    SC3 2892  23.414  26.259  24.430  0.0322 -0.0471  0.3892
   33THR     BB 2893  23.418  25.436  24.076 -0.0748 -0.1038  0.0080
   33THR    SC1 2894  23.593  25.300  23.940 -0.1596 -0.0189 -0.1900
   34ARG     BB 2895  23.133  25.336  24.160  0.3815  0.1611  0.1438
   34ARG    SC1 2896  23.058  25.562  24.412  0.0484  0.0821 -0.1450
   34ARG    SC2 2897  22.955  25.838  24.414  0.0191  0.0082 -0.1707
   35GLY     BB 2898  22.994  25.025  24.244  0.0213  0.0254  0.3282
   36VAL     BB 2899  22.973  24.839  23.962 -0.0419 -0.1211 -0.2567
   36VAL    SC1 2900  23.113  25.016  23.823  0.0549  0.0216  0.0156
   37TYR     BB 2901  22.837  24.566  23.755 -0.5004 -0.2267  0.0334
   37TYR    SC1 2902  22.992  24.655  23.520  0.3974 -0.0956  0.1072
   37TYR    SC2 2903  23.019  24.869  23.359 -0.1600 -0.1961 -0.1407
   37TYR    SC3 2904  23.166  24.648  23.313 -0.0003 -0.0722 -0.2394
   38TYR     BB 2905  22.863  24.259  23.753 -0.2131  0.0216  0.2013
   38TYR    SC1 2906  22.701  24.051  23.931  0.2694  0.2463  0.0105
   38TYR    SC2 2907  22.608  23.899  24.133 -0.0378  0.4503  0.0296
   38TYR    SC3 2908  22.454  23.942  23.915  0.4121 -0.0417 -0.4147
   39PRO     BB 2909  22.854  24.166  23.429 -0.0945 -0.2013 -0.2650
   39PRO    SC1 2910  23.074  24.161  23.303 -0.2850  0.1223 -0.5115
   40ASP     BB 2911  22.592  24.007  23.329 -0.1069 -0.0278  0.3763
   40ASP    SC1 2912  22.423  24.125  23.086  0.3469  0.0744 -0.4829
   41LYS     BB 2913  22.585  23.667  23.335  0.4089  0.0841 -0.2184
   41LYS    SC1 2914  22.361  23.522  23.150  0.1941 -0.1042  0.1488
   41LYS    SC2 2915  22.081  23.414  23.075 -0.2520 -0.0685 -0.1040
   42VAL     BB 2916  22.737  23.595  23.617 -0.0386 -0.3273 -0.1692
   42VAL    SC1 2917  22.951  23.748  23.651 -0.1101 -0.2437 -0.0914
   43PHE     BB 2918  22.722  23.432  23.864 -0.1728  0.2673 -0.0706
   43PHE    SC1 2919  22.537  23.279  24.031  0.3027  0.0531 -0.0374
   43PHE    SC2 2920  22.535  23.196  24.287  0.2749 -0.0079 -0.0574
   43PHE    SC3 2921  22.405  23.054  24.098  0.1871  0.1060 -0.0839
   44ARG     BB 2922  22.942  23.489  24.132  0.3643 -0.2173  0.0304
   44ARG    SC1 2923  23.031  23.189  24.171 -0.2155 -0.1687 -0.0781
   44ARG    SC2 2924  23.031  22.936  24.382  0.1006  0.2977  0.1171
   45SER     BB 2925  23.233  23.692  24.072  0.1301 -0.3132 -0.3224
   45SER    SC1 2926  23.189  23.952  24.021  0.1368  0.1281 -0.2779
   46SER     BB 2927  23.554  23.477  24.157  0.2544  0.1436  0.1614
   46SER    SC1 2928  23.654  23.543  24.354 -0.3450 -0.3784  0.2590
   47VAL     BB 2929  23.662  23.213  23.966  0.0766 -0.0010  0.0766
   47VAL    SC1 2930  23.478  23.025  24.003 -0.1061  0.1733  0.0764
   48LEU     BB 2931  23.824  23.276  23.704  0.0494  0.1189  0.1462
   48LEU    SC1 2932  23.894  22.959  23.645 -0.1320 -0.0314  0.2400
   49HIS     BB 2933  23.639  23.268  23.344 -0.0477  0.0571 -0.0981
   49HIS    SC1 2934  23.343  23.249  23.484 -0.1657 -0.1143 -0.0412
   49HIS    SC2 2935  23.140  23.270  23.661 -0.0802 -0.1468  0.0612
   49HIS    SC3 2936  23.101  23.141  23.428 -0.2997  0.2079 -0.1069
   50SER     BB 2937  23.602  23.511  23.096  0.2519  0.0953 -0.1148
   50SER    SC1 2938  23.776  23.513  22.898 -0.1707 -0.2991  0.0586
   51THR     BB 2939  23.262  23.728  23.039  0.0609 -0.3164  0.1779
   51THR    SC1 2940  23.040  23.720  23.173 -0.1208 -0.0680 -0.0957
   52GLN     BB 2941  23.346  24.046  22.843 -0.3818 -0.1847  0.1854
   52GLN    SC1 2942  23.126  23.965  22.496 -0.2054 -0.2313  0.3979
   53ASP     BB 2943  23.229  24.359  22.848  0.1788  0.1860 -0.0835
   53ASP    SC1 2944  23.043  24.442  22.599  0.1036 -0.0134  0.0018
   54LEU     BB 2945  23.421  24.647  22.856  0.0046  0.0858 -0.1522
   54LEU    SC1 2946  23.524  24.613  22.549 -0.2393  0.1411 -0.0724
   55PHE     BB 2947  23.463  24.965  23.020 -0.3146 -0.0343 -0.0051
   55PHE    SC1 2948  23.535  24.935  23.309 -0.2829  0.0417 -0.1626
   55PHE    SC2 2949  23.486  24.815  23.546 -0.0077 -0.1195 -0.1828
   55PHE    SC3 2950  23.678  25.004  23.527 -0.0788 -0.0542 -0.2638
   56LEU     BB 2951  23.479  25.326  23.051  0.2199  0.4557  0.1606
   56LEU    SC1 2952  23.159  25.342  23.062 -0.0051  0.2108 -0.2783
   57PRO     BB 2953  23.536  25.452  23.384 -0.2957 -0.0794 -0.2824
   57PRO    SC1 2954  23.351  25.337  23.567 -0.3205  0.1798 -0.2260
   58PHE     BB 2955  23.895  25.461  23.327  0.0653  0.0770 -0.2814
   58PHE    SC1 2956  23.972  25.571  23.065 -0.3967  0.0293  0.1417
   58PHE    SC2 2957  23.872  25.712  22.858 -0.1765  0.1176  0.0924
   58PHE    SC3 2958  24.103  25.576  22.829 -0.1264  0.1573  0.2892
   59PHE     BB 2959  23.981  25.397  23.600  0.0329 -0.3294  0.0560
   59PHE    SC1 2960  24.107  25.259  23.852 -0.2783  0.0347  0.1016
   59PHE    SC2 2961  24.220  25.206  24.092  0.0251  0.3827  0.0461
   59PHE    SC3 2962  24.330  25.107  23.866 -0.4803 -0.2755  0.0545
   60SER     BB 2963  23.862  25.725  23.734  0.3471 -0.1063  0.3395
   60SER    SC1 2964  24.007  25.745  23.970 -0.0082 -0.1281 -0.0291
   61ASN     BB 2965  23.797  25.940  23.498  0.2169 -0.2274  0.0282
   61ASN    SC1 2966  24.055  26.080  23.448  0.3931 -0.0263 -0.1930
   62VAL     BB 2967  23.499  26.034  23.241  0.2682 -0.0104 -0.1642
   62VAL    SC1 2968  23.657  26.137  23.055 -0.0419  0.2678 -0.2843
   63THR     BB 2969  23.234  26.226  23.277  0.0959 -0.1318  0.1256
   63THR    SC1 2970  23.247  26.444  23.135  0.1034 -0.1800  0.0519
   64TRP     BB 2971  22.956  26.284  23.486 -0.3555  0.0874  0.1408
   64TRP    SC1 2972  23.033  26.240  23.767 -0.1144 -0.4753  0.0344
   64TRP    SC2 2973  23.101  26.272  24.026  0.0783  0.1962 -0.0791
   64TRP    SC3 2974  22.856  26.348  23.940  0.0154 -0.0240 -0.1004
   64TRP    SC4 2975  22.917  26.363  24.203  0.0176  0.1328 -0.1089
   65PHE     BB 2976  22.767  26.582  23.482  0.0836 -0.2460 -0.1147
   65PHE    SC1 2977  22.766  26.643  23.165  0.2757 -0.0070 -0.1813
   65PHE    SC2 2978  22.605  26.802  23.017  0.4273  0.3096 -0.0169
   65PHE    SC3 2979  22.774  26.630  22.896 -0.1973 -0.2204 -0.1962
   66HIS     BB 2980  22.488  26.700  23.652 -0.2535  0.0727 -0.2170
   66HIS    SC1 2981  22.284  26.717  23.449 -0.1863  0.1966 -0.0796
   66HIS    SC2 2982  22.183  26.601  23.227 -0.1839  0.1316 -0.0470
   66HIS    SC3 2983  22.017  26.700  23.415 -0.1945 -0.1992  0.1257
   67ALA     BB 2984  22.368  26.944  23.876 -0.0783 -0.1052 -0.1717
   68ILE     BB 2985  22.151  27.146  23.961  0.2014 -0.1830 -0.0245
   68ILE    SC1 2986  22.133  27.362  24.182 -0.1238 -0.1089 -0.1181
   69HIS     BB 2987  21.983  27.134  23.655 -0.0469  0.0567 -0.0176
   69HIS    SC1 2988  22.231  27.170  23.459 -0.1050  0.0957  0.0879
   69HIS    SC2 2989  22.368  27.348  23.308 -0.0585  0.0921  0.1258
   69HIS    SC3 2990  22.435  27.086  23.302 -0.2393  0.0476 -0.0639
   70VAL     BB 2991  21.710  27.165  23.757  0.0456  0.1320 -0.0444
   70VAL    SC1 2992  21.596  27.096  23.986 -0.1977  0.1014 -0.1720
   71SER     BB 2993  21.722  27.571  23.680 -0.0872  0.0435  0.1232
   71SER    SC1 2994  21.559  27.612  23.553  0.3943 -0.1072  0.0652
   72GLY     BB 2995  22.064  27.657  23.799 -0.0030  0.0362  0.2254
   73THR     BB 2996  22.285  27.780  23.473 -0.0261  0.1171  0.0806
   73THR    SC1 2997  22.436  27.934  23.618 -0.0854  0.1344  0.1248
   74ASN     BB 2998  22.014  27.806  23.258  0.0833  0.1018 -0.1047
   74ASN    SC1 2999  21.920  28.054  23.124 -0.3257 -0.1543 -0.2799
   75GLY     BB 3000  21.916  27.528  23.239  0.1279 -0.3916  0.1366
   76THR     BB 3001  21.875  27.285  23.108 -0.1473 -0.0664 -0.0308
   76THR    SC1 3002  21.996  27.057  23.081 -0.0208 -0.0249  0.1691
   77LYS     BB 3003  21.493  27.222  23.199 -0.1913  0.1961  0.0125
   77LYS    SC1 3004  21.438  27.158  22.886 -0.1839 -0.0464 -0.2524
   77LYS    SC2 3005  21.367  27.198  22.614 -0.0344 -0.0475 -0.0461
   78ARG     BB 3006  21.595  26.915  23.303 -0.0634  0.2308  0.1153
   78ARG    SC1 3007  21.447  26.796  23.506  0.2958  0.0053  0.1662
   78ARG    SC2 3008  21.303  26.741  23.819 -0.0931 -0.2386  0.0225
   79PHE     BB 3009  21.702  26.693  23.067 -0.0229  0.3641 -0.2446
   79PHE    SC1 3010  21.677  26.420  23.178 -0.1101  0.1909 -0.1571
   79PHE    SC2 3011  21.551  26.279  23.371  0.2194  0.4243  0.2453
   79PHE    SC3 3012  21.717  26.153  23.199  0.1755  0.2590  0.3214
   80ASP     BB 3013  21.739  26.747  22.824  0.0557  0.0099 -0.0913
   80ASP    SC1 3014  21.515  26.678  22.635 -0.0701 -0.1455 -0.1048
   81ASN     BB 3015  21.960  26.911  22.604 -0.0333 -0.0085  0.0748
   81ASN    SC1 3016  21.848  27.178  22.613  0.0250 -0.3462  0.2281
   82PRO     BB 3017  22.258  26.731  22.687  0.2223  0.2124  0.0571
   82PRO    SC1 3018  22.427  26.819  22.541  0.0534 -0.0480 -0.1894
   83VAL     BB 3019  22.277  26.414  22.775 -0.2303  0.2195  0.3359
   83VAL    SC1 3020  22.065  26.285  22.869 -0.2364  0.2442  0.3556
   84LEU     BB 3021  22.395  26.215  22.526  0.1022  0.0687  0.3775
   84LEU    SC1 3022  22.474  26.364  22.199 -0.2187  0.1361 -0.3687
   85PRO     BB 3023  22.263  25.904  22.380 -0.0575  0.3445 -0.0879
   85PRO    SC1 3024  21.982  25.917  22.385  0.1355  0.1141  0.1028
   86PHE     BB 3025  22.513  25.654  22.429  0.0271  0.0464  0.0446
   86PHE    SC1 3026  22.348  25.491  22.604 -0.2052  0.0796  0.2155
   86PHE    SC2 3027  22.295  25.294  22.782 -0.1527  0.0683  0.2189
   86PHE    SC3 3028  22.093  25.440  22.679 -0.1799  0.1036  0.3208
   87ASN     BB 3029  22.781  25.728  22.433  0.3010  0.1434  0.1814
   87ASN    SC1 3030  23.014  25.946  22.366 -0.2070  0.3013 -0.2133
   88ASP     BB 3031  22.905  25.489  22.677 -0.0352  0.1534  0.2029
   88ASP    SC1 3032  23.075  25.317  22.499  0.0569 -0.2038 -0.0116
   89GLY     BB 3033  22.743  25.475  22.893  0.0993 -0.1076  0.1837
   90VAL     BB 3034  22.519  25.647  23.088 -0.0984  0.1981  0.1147
   90VAL    SC1 3035  22.396  25.817  22.926  0.0463 -0.0243 -0.2382
   91TYR     BB 3036  22.453  25.649  23.445 -0.2506 -0.2159  0.2597
   91TYR    SC1 3037  22.660  25.453  23.530 -0.2690 -0.5234 -0.0538
   91TYR    SC2 3038  22.882  25.314  23.467  0.1874  0.1637 -0.0695
   91TYR    SC3 3039  22.849  25.408  23.718 -0.3457 -0.3402  0.0702
   92PHE     BB 3040  22.234  25.642  23.701  0.0412  0.2266 -0.3785
   92PHE    SC1 3041  21.995  25.739  23.608 -0.1865 -0.2735 -0.0250
   92PHE    SC2 3042  21.802  25.779  23.423 -0.2422 -0.0243  0.0816
   92PHE    SC3 3043  21.863  25.975  23.599  0.1204 -0.0928  0.0418
   93ALA     BB 3044  22.267  25.808  24.045 -0.2200 -0.0299 -0.0289
   94SER     BB 3045  22.256  25.917  24.351  0.0637 -0.3363  0.0648
   94SER    SC1 3046  22.471  26.058  24.407 -0.0382 -0.0618 -0.1450
   95THR     BB 3047  21.975  25.926  24.600  0.1786 -0.1699 -0.1202
   95THR    SC1 3048  21.761  25.822  24.495  0.1107  0.1875 -0.3542
   96GLU     BB 3049  22.019  26.053  24.922  0.2332  0.2843  0.2455
   96GLU    SC1 3050  22.410  26.082  24.962 -0.1935 -0.2008 -0.1044
   97LYS     BB 3051  21.792  26.278  25.062 -0.0734 -0.0204  0.4886
   97LYS    SC1 3052  21.998  26.440  25.199 -0.0609  0.1441 -0.0430
   97LYS    SC2 3053  22.228  26.385  25.314 -0.3855  0.0992 -0.1399
   98SER     BB 3054  21.622  26.381  24.822  0.0781 -0.2856 -0.0336
   98SER    SC1 3055  21.661  26.602  24.697 -0.1769  0.0710  0.1602
   99ASN     BB 3056  21.466  26.130  24.746  0.0200  0.1521  0.1222
   99ASN    SC1 3057  21.491  25.887  24.931 -0.2007  0.0111 -0.1238
  100ILE     BB 3058  21.212  26.213  24.559  0.2169 -0.0112 -0.0663
  100ILE    SC1 3059  21.369  26.111  24.312 -0.0970 -0.1967 -0.1956
  101ILE     BB 3060  20.891  26.105  24.595  0.1668 -0.2134 -0.2994
  101ILE    SC1 3061  20.870  26.082  24.904  0.0396  0.2052 -0.2705
  102ARG     BB 3062  20.795  25.887  24.368  0.1586 -0.0198 -0.0908
  102ARG    SC1 3063  20.665  25.659  24.600 -0.0340 -0.0361 -0.1979
  102ARG    SC2 3064  20.501  25.420  24.772 -0.2229  0.4111 -0.1409
  103GLY     BB 3065  20.664  25.811  24.047  0.1947  0.1051  0.0197
  104TRP     BB 3066  20.821  25.862  23.716  0.2893 -0.3206 -0.3454
  104TRP    SC1 3067  21.091  25.761  23.760 -0.0500  0.0851 -0.2997
  104TRP    SC2 3068  21.336  25.658  23.811 -0.1494 -0.0206 -0.0229
  104TRP    SC3 3069  21.191  25.770  24.010 -0.1629  0.4067 -0.2610
  104TRP    SC4 3070  21.444  25.686  24.057 -0.3360  0.0280  0.0556
  105ILE     BB 3071  20.722  26.010  23.437  0.1690 -0.3410 -0.2557
  105ILE    SC1 3072  20.466  26.168  23.361  0.2770 -0.1170 -0.1607
  106PHE     BB 3073  20.885  26.061  23.107  0.0060  0.2553  0.0541
  106PHE    SC1 3074  21.174  25.977  23.233 -0.0067 -0.2430 -0.0992
  106PHE    SC2 3075  21.377  25.857  23.364  0.0743 -0.1372 -0.1259
  106PHE    SC3 3076  21.392  25.894  23.097  0.1069  0.0437 -0.1005
  107GLY     BB 3077  20.887  26.015  22.788 -0.0086  0.0841  0.1279
  108THR     BB 3078  21.091  25.943  22.520  0.1908  0.0170 -0.3145
  108THR    SC1 3079  21.290  25.807  22.620  0.0822  0.1721  0.1357
  109THR     BB 3080  20.983  26.125  22.250  0.1285 -0.1876  0.1879
  109THR    SC1 3081  21.082  26.019  22.035  0.1346  0.0210  0.0854
  110LEU     BB 3082  20.834  26.407  22.246 -0.1828 -0.1463  0.0638
  110LEU    SC1 3083  20.592  26.387  22.469  0.1010 -0.0249  0.0841
  111ASP     BB 3084  20.701  26.482  21.996 -0.2636  0.0313 -0.0107
  111ASP    SC1 3085  20.843  26.706  21.854 -0.0642  0.1105 -0.0536
  112SER     BB 3086  20.452  26.198  22.018 -0.1763 -0.0091  0.3206
  112SER    SC1 3087  20.211  26.277  22.015  0.0245  0.2590  0.0203
  113LYS     BB 3088  20.577  25.939  21.948  0.0073 -0.2373 -0.0116
  113LYS    SC1 3089  20.764  25.810  21.745  0.1357  0.2436 -0.3644
  113LYS    SC2 3090  20.770  25.796  21.507 -0.0507 -0.2145  0.4403
  114THR     BB 3091  20.561  25.741  22.187 -0.2410 -0.1567  0.0582
  114THR    SC1 3092  20.516  25.516  22.065  0.0374 -0.0283 -0.3014
  115GLN     BB 3093  20.633  25.816  22.451 -0.0488 -0.1313 -0.3530
  115GLN    SC1 3094  20.310  26.052  22.498  0.2018 -0.1598 -0.1675
  116SER     BB 3095  20.791  25.520  22.632  0.0972  0.1502  0.0395
  116SER    SC1 3096  20.799  25.357  22.464 -0.3281  0.0708 -0.0517
  117LEU     BB 3097  20.988  25.549  22.935  0.1548 -0.1843 -0.2974
  117LEU    SC1 3098  21.304  25.431  23.014  0.0041  0.3139  0.1561
  118LEU     BB 3099  20.886  25.524  23.255 -0.2595  0.0233 -0.0646
  118LEU    SC1 3100  20.591  25.532  23.291 -0.2703 -0.4195 -0.0839
  119ILE     BB 3101  21.095  25.330  23.536  0.2043 -0.0372  0.0201
  119ILE    SC1 3102  21.395  25.333  23.459  0.2067  0.3958  0.0204
  120VAL     BB 3103  20.865  25.320  23.876  0.0115 -0.0269 -0.0354
  120VAL    SC1 3104  20.629  25.399  23.787  0.0131 -0.2668 -0.2643
  121ASN     BB 3105  20.912  25.411  24.172  0.2964 -0.1579  0.0076
  121ASN    SC1 3106  20.683  25.235  24.339 -0.0056  0.0541 -0.1256
  122ASN     BB 3107  21.131  25.438  24.462 -0.0586  0.3482 -0.0229
  122ASN    SC1 3108  21.230  25.718  24.528  0.2024 -0.3335  0.1358
  123ALA     BB 3109  21.201  25.029  24.526  0.3229 -0.1670 -0.0633
  124THR     BB 3110  21.307  24.944  24.232 -0.1216  0.1667  0.1940
  124THR    SC1 3111  21.352  25.101  24.030 -0.0975 -0.0534  0.0246
  125ASN     BB 3112  21.109  24.708  24.138  0.2946 -0.0542  0.1213
  125ASN    SC1 3113  20.838  24.711  24.302  0.2951  0.0568 -0.0147
  126VAL     BB 3114  20.965  24.824  23.846  0.0117 -0.2162  0.0108
  126VAL    SC1 3115  21.139  24.856  23.649  0.1197 -0.0682  0.1281
  127VAL     BB 3116  20.602  24.843  23.763  0.0540 -0.0763  0.0233
  127VAL    SC1 3117  20.533  24.951  23.996  0.2512  0.0484  0.0259
  128ILE     BB 3118  20.510  25.029  23.458  0.0992  0.1121 -0.3681
  128ILE    SC1 3119  20.766  25.087  23.294  0.1782 -0.0645 -0.3091
  129LYS     BB 3120  20.255  25.177  23.306  0.1545 -0.0019  0.2034
  129LYS    SC1 3121  20.120  25.256  23.590  0.0018 -0.1906  0.2481
  129LYS    SC2 3122  20.154  25.235  23.840 -0.0271 -0.0848  0.0882
  130VAL     BB 3123  20.251  25.330  23.001 -0.1297 -0.1159  0.0686
  130VAL    SC1 3124  20.441  25.228  22.848  0.1055  0.1666  0.1643
  131CYS     BB 3125  19.972  25.533  23.000 -0.1380  0.1444  0.0315
  131CYS    SC1 3126  19.830  25.475  23.277  0.0189  0.5218  0.0206
  132GLU     BB 3127  19.947  25.692  22.718 -0.3723  0.1451  0.0997
  132GLU    SC1 3128  20.246  25.489  22.537 -0.0569 -0.2820 -0.1315
  133PHE     BB 3129  19.811  25.947  22.602  0.1658 -0.0105  0.0755
  133PHE    SC1 3130  19.517  26.039  22.712  0.0351  0.3571 -0.2107
  133PHE    SC2 3131  19.291  26.125  22.831 -0.0533  0.1346 -0.2138
  133PHE    SC3 3132  19.277  25.973  22.609  0.0852 -0.1871 -0.0092
  134GLN     BB 3133  19.888  26.246  22.371 -0.1113 -0.1391  0.1801
  134GLN    SC1 3134  19.551  26.283  22.283 -0.1364  0.3266  0.3438
  135PHE     BB 3135  20.095  26.489  22.519  0.2386  0.1769  0.3063
  135PHE    SC1 3136  20.200  26.440  22.783  0.0521 -0.2325 -0.0775
  135PHE    SC2 3137  20.244  26.473  23.047  0.0024 -0.2172 -0.0710
  135PHE    SC3 3138  20.402  26.308  22.903 -0.0544 -0.3310 -0.0046
  136CYS     BB 3139  20.243  26.694  22.292  0.1386 -0.3955 -0.0419
  136CYS    SC1 3140  20.130  26.993  22.225 -0.0481  0.3039 -0.3319
  137ASN     BB 3141  20.580  26.880  22.352 -0.0552 -0.0206  0.0564
  137ASN    SC1 3142  20.605  27.062  22.144  0.0602  0.1385  0.0283
  138ASP     BB 3143  20.659  26.845  22.628 -0.0277  0.1519 -0.0564
  138ASP    SC1 3144  20.916  26.980  22.713 -0.1818 -0.0860 -0.3447
  139PRO     BB 3145  20.434  26.901  22.848  0.2084 -0.0953 -0.1439
  139PRO    SC1 3146  20.201  26.893  22.771 -0.0990 -0.1991  0.0650
  140PHE     BB 3147  20.517  26.959  23.184  0.0088  0.0447  0.2079
  140PHE    SC1 3148  20.807  27.041  23.213  0.0764  0.1848  0.1228
  140PHE    SC2 3149  21.027  27.194  23.247  0.2641 -0.0551  0.0137
  140PHE    SC3 3150  21.009  26.953  23.369 -0.0615  0.0790  0.2448
  141LEU     BB 3151  20.357  26.928  23.463 -0.0706  0.1318  0.2879
  141LEU    SC1 3152  20.378  26.589  23.508 -0.1357  0.0009 -0.1284
  142GLY     BB 3153  20.186  27.096  23.552  0.1065  0.4483 -0.1252
  143VAL     BB 3154  20.216  27.269  23.813  0.0555  0.2266 -0.2736
  143VAL    SC1 3155  20.423  27.431  23.848 -0.0191  0.2655  0.0220
  144TYR     BB 3156  20.145  27.007  24.063 -0.1137  0.2788  0.2701
  144TYR    SC1 3157  20.030  27.174  24.267 -0.0318  0.1521 -0.0750
  144TYR    SC2 3158  19.884  27.160  24.493  0.1587  0.1318  0.0495
  144TYR    SC3 3159  20.012  27.389  24.429  0.3799  0.0355  0.1395
  145TYR     BB 3160  20.266  26.676  23.964  0.4021  0.1942  0.1679
  145TYR    SC1 3161  20.568  26.808  23.897 -0.1015  0.1530 -0.2356
  145TYR    SC2 3162  20.835  26.826  23.932 -0.1110  0.0527 -0.1075
  145TYR    SC3 3163  20.698  27.036  23.833 -0.0206  0.1931  0.0606
  146HIS     BB 3164  20.100  26.481  24.171 -0.1501 -0.1540  0.0405
  146HIS    SC1 3165  20.172  26.191  24.174  0.0420  0.2453 -0.0745
  146HIS    SC2 3166  20.154  25.939  24.077 -0.0660  0.1928  0.0769
  146HIS    SC3 3167  20.286  25.986  24.308 -0.3973  0.2092  0.2684
  147LYS     BB 3168  19.832  26.623  24.303 -0.1332 -0.2100  0.2925
  147LYS    SC1 3169  19.778  26.633  24.597 -0.2285 -0.0238 -0.0034
  147LYS    SC2 3170  19.543  26.715  24.714  0.0632  0.2472 -0.1715
  148ASN     BB 3171  19.624  26.867  24.137 -0.1586 -0.0521 -0.0052
  148ASN    SC1 3172  19.363  26.853  24.210 -0.1212 -0.2855 -0.1212
  149ASN     BB 3173  19.699  26.869  23.832  0.1824 -0.1334  0.2945
  149ASN    SC1 3174  19.549  27.044  23.595 -0.3178  0.1193  0.0443
  150LYS     BB 3175  19.846  26.673  23.728  0.0647 -0.0171  0.1162
  150LYS    SC1 3176  19.861  26.673  23.388 -0.1529 -0.2398  0.0684
  150LYS    SC2 3177  19.915  26.852  23.161  0.1158 -0.1359  0.0490
  151SER     BB 3178  19.865  26.286  23.762  0.0569 -0.2253 -0.4796
  151SER    SC1 3179  20.048  26.229  23.634  0.3326  0.0641 -0.0508
  152TRP     BB 3180  19.628  26.222  23.914 -0.2246 -0.0550 -0.4509
  152TRP    SC1 3181  19.419  26.430  23.821  0.0919 -0.2983 -0.1004
  152TRP    SC2 3182  19.217  26.565  23.703  0.0799 -0.0391  0.2025
  152TRP    SC3 3183  19.165  26.341  23.843  0.0100 -0.0060  0.2298
  152TRP    SC4 3184  18.962  26.480  23.732  0.0745 -0.1100 -0.0267
  153MET     BB 3185  19.661  26.161  24.196  0.0602  0.0441 -0.0381
  153MET    SC1 3186  19.386  26.429  24.390 -0.2605  0.2928  0.3079
  154GLU     BB 3187  19.688  25.997  24.380  0.4612 -0.0645  0.1870
  154GLU    SC1 3188  19.705  26.181  24.713 -0.2919 -0.0980  0.0921
  155SER     BB 3189  19.652  25.681  24.308 -0.0617 -0.1441  0.0836
  155SER    SC1 3190  19.464  25.571  24.371  0.1996  0.1037 -0.0612
  156GLU     BB 3191  19.783  25.598  24.013  0.3645 -0.1231  0.0340
  156GLU    SC1 3192  19.787  25.226  24.124  0.1013 -0.4504 -0.2778
  157PHE     BB 3193  19.811  25.696  23.801  0.1297 -0.3417 -0.1952
  157PHE    SC1 3194  20.053  25.756  23.654 -0.2148  0.5585  0.3287
  157PHE    SC2 3195  20.321  25.763  23.626 -0.2341  0.1462 -0.0920
  157PHE    SC3 3196  20.162  25.786  23.409 -0.5165 -0.2240  0.0656
  158ARG     BB 3197  19.501  25.839  23.641 -0.1125  0.0666  0.0625
  158ARG    SC1 3198  19.342  25.829  23.918 -0.0627  0.0867  0.1871
  158ARG    SC2 3199  19.193  25.939  24.153 -0.1842 -0.0159 -0.3766
  159VAL     BB 3200  19.395  26.024  23.371  0.1620 -0.0313 -0.1124
  159VAL    SC1 3201  19.516  26.260  23.369  0.0500  0.0329  0.1820
  160TYR     BB 3202  19.557  25.836  23.130  0.2359 -0.3188  0.2850
  160TYR    SC1 3203  19.818  25.980  23.102  0.0949  0.0443  0.2834
  160TYR    SC2 3204  19.869  26.218  22.985 -0.2977 -0.1341 -0.2965
  160TYR    SC3 3205  20.071  26.046  23.035 -0.0227  0.2636  0.0359
  161SER     BB 3206  19.370  25.630  23.021  0.2663  0.0269  0.4048
  161SER    SC1 3207  19.431  25.513  22.804 -0.0213 -0.0182 -0.2646
  162SER     BB 3208  19.143  25.387  23.161 -0.0688  0.1022 -0.1782
  162SER    SC1 3209  19.061  25.202  23.015  0.2147 -0.0894  0.3532
  163ALA     BB 3210  19.146  25.554  23.453  0.1204  0.0563  0.0513
  164ASN     BB 3211  19.107  25.426  23.725  0.1241  0.1309 -0.0025
  164ASN    SC1 3212  18.894  25.565  23.877  0.0858 -0.2283 -0.1013
  165ASN     BB 3213  19.377  25.358  23.880  0.1388  0.3035 -0.2064
  165ASN    SC1 3214  19.248  25.196  24.128  0.0561  0.1300  0.1741
  166CYS     BB 3215  19.572  25.278  23.671  0.1008 -0.1540 -0.0167
  166CYS    SC1 3216  19.631  25.422  23.401  0.2382 -0.2023  0.1133
  167THR     BB 3217  19.605  24.951  23.704  0.2765  0.0220  0.0687
  167THR    SC1 3218  19.582  24.841  23.939 -0.0987 -0.2660 -0.0911
  168PHE     BB 3219  19.851  24.898  23.480 -0.1178  0.1440  0.1207
  168PHE    SC1 3220  19.775  24.992  23.225  0.3008  0.0172  0.0052
  168PHE    SC2 3221  19.535  25.033  23.109  0.2236 -0.0669  0.1331
  168PHE    SC3 3222  19.760  25.049  22.961  0.1067 -0.5244 -0.1130
  169GLU     BB 3223  20.110  24.734  23.510  0.0372  0.0867  0.0199
  169GLU    SC1 3224  20.126  24.717  23.896  0.1532  0.0562 -0.2527
  170TYR     BB 3225  20.307  24.435  23.483 -0.3005  0.0436  0.1592
  170TYR    SC1 3226  20.529  24.531  23.349  0.3278 -0.0123  0.0412
  170TYR    SC2 3227  20.787  24.593  23.398  0.3322 -0.0542  0.0718
  170TYR    SC3 3228  20.704  24.551  23.145  0.3453  0.0037  0.0575
  171VAL     BB 3229  20.504  24.229  23.753  0.4082 -0.0476  0.2754
  171VAL    SC1 3230  20.574  24.376  23.962  0.1821  0.3468  0.0858
  172SER     BB 3231  20.525  23.892  23.822 -0.2016  0.1219  0.2381
  172SER    SC1 3232  20.416  23.688  23.774  0.2350  0.2022  0.3068
  173GLN     BB 3233  20.343  23.968  24.194 -0.1530 -0.1015  0.0966
  173GLN    SC1 3234  20.027  23.756  24.115 -0.2433 -0.2546  0.1690
  174PRO     BB 3235  20.695  24.072  24.417 -0.2090  0.1444 -0.1598
  174PRO    SC1 3236  20.676  24.261  24.646  0.0374 -0.0267  0.3056
  175PHE     BB 3237  21.029  24.199  24.238 -0.3552 -0.3333 -0.2620
  175PHE    SC1 3238  21.056  24.195  23.952  0.2303 -0.3528  0.1409
  175PHE    SC2 3239  21.228  24.161  23.746  0.1845  0.0593  0.0255
  175PHE    SC3 3240  21.031  24.345  23.729 -0.1029 -0.2136  0.2654
  176LEU     BB 3241  21.320  24.299  24.368  0.0403  0.1385 -0.1240
  176LEU    SC1 3242  21.466  24.003  24.269 -0.1302  0.0126 -0.1215
  177MET     BB 3243  21.349  24.450  24.562  0.2240 -0.4314 -0.0725
  177MET    SC1 3244  21.126  24.167  24.804  0.3731 -0.2056  0.1507
  178ASP     BB 3245  21.626  24.596  24.726  0.0386 -0.0748  0.0111
  178ASP    SC1 3246  21.650  24.851  24.652  0.2268  0.2722  0.4046
  179LEU     BB 3247  21.682  24.494  25.023  0.0065 -0.0078 -0.0021
  179LEU    SC1 3248  21.456  24.272  25.144  0.3291  0.0134 -0.0207
  180GLU     BB 3249  21.948  24.494  25.175  0.2307 -0.2958  0.1755
  180GLU    SC1 3250  22.109  24.164  25.181 -0.1723 -0.2719  0.2512
  181GLY     BB 3251  22.047  24.623  25.386 -0.1239  0.2737  0.2643
  182LYS     BB 3252  22.088  24.787  25.607 -0.1873  0.1210  0.0746
  182LYS    SC1 3253  22.340  24.685  25.814 -0.0296 -0.0812  0.3105
  182LYS    SC2 3254  22.521  24.724  25.975  0.0624  0.4804  0.0995
  183GLN     BB 3255  21.789  24.977  25.648 -0.3776  0.0102  0.1736
  183GLN    SC1 3256  21.952  25.032  26.003 -0.3472 -0.0917 -0.0064
  184GLY     BB 3257  21.675  25.046  25.487  0.0187 -0.0026 -0.2081
  185ASN     BB 3258  21.510  25.320  25.415 -0.3609 -0.2119 -0.0397
  185ASN    SC1 3259  21.234  25.265  25.395  0.3580 -0.0444  0.1342
  186PHE     BB 3260  21.732  25.499  25.293 -0.0692  0.2040 -0.1757
  186PHE    SC1 3261  21.822  25.764  25.417  0.1083 -0.0508  0.1398
  186PHE    SC2 3262  21.992  25.973  25.406  0.1839 -0.1230 -0.1571
  186PHE    SC3 3263  21.734  26.013  25.474  0.2569  0.0252  0.0440
  187LYS     BB 3264  21.854  25.501  24.933  0.2240 -0.2914 -0.0663
  187LYS    SC1 3265  21.591  25.399  24.827 -0.1482  0.0405 -0.4055
  187LYS    SC2 3266  21.381  25.366  24.958  0.0026 -0.0742 -0.0271
  188ASN     BB 3267  22.173  25.556  24.993 -0.1892 -0.2073  0.0306
  188ASN    SC1 3268  22.257  25.650  25.222 -0.3268 -0.0367  0.2264
  189LEU     BB 3269  22.330  25.545  24.722 -0.1683 -0.1491  0.3111
  189LEU    SC1 3270  22.620  25.701  24.701  0.0485  0.1357 -0.0553
  190ARG     BB 3271  22.130  25.415  24.482  0.0927  0.0772 -0.0243
  190ARG    SC1 3272  21.860  25.285  24.485 -0.2269  0.1060  0.2927
  190ARG    SC2 3273  21.612  25.382  24.379 -0.0239  0.1142 -0.1034
  191GLU     BB 3274  22.297  25.359  24.265  0.5214  0.3607  0.0979
  191GLU    SC1 3275  22.648  25.450  24.177  0.4620  0.0508  0.2481
  192PHE     BB 3276  22.234  25.222  23.951  0.0637  0.3188 -0.1344
  192PHE    SC1 3277  21.991  25.323  23.893  0.0728 -0.1059 -0.0684
  192PHE    SC2 3278  21.728  25.330  23.833  0.1423 -0.1418 -0.3994
  192PHE    SC3 3279  21.845  25.542  23.954 -0.0972 -0.2464  0.0378
  193VAL     BB 3280  22.376  25.103  23.678 -0.0614  0.0056 -0.1898
  193VAL    SC1 3281  22.602  24.968  23.654  0.0722  0.1656  0.1115
  194PHE     BB 3282  22.395  25.154  23.289  0.6596 -0.3597  0.0077
  194PHE    SC1 3283  22.106  25.242  23.296  0.2879  0.1478 -0.2601
  194PHE    SC2 3284  21.989  25.430  23.141 -0.0581  0.0530 -0.1245
  194PHE    SC3 3285  21.894  25.380  23.389  0.3546  0.0543  0.0437
  195LYS     BB 3286  22.589  25.019  23.095 -0.2978 -0.0026  0.0129
  195LYS    SC1 3287  22.598  24.711  23.112 -0.0395 -0.2542 -0.0137
  195LYS    SC2 3288  22.762  24.486  23.011 -0.1181 -0.0792  0.1097
  196ASN     BB 3289  22.715  24.997  22.747 -0.1933 -0.0113 -0.4085
  196ASN    SC1 3290  23.004  24.943  22.827 -0.3259  0.3122  0.1517
  197ILE     BB 3291  22.694  25.036  22.414  0.2195  0.2284  0.0895
  197ILE    SC1 3292  22.720  24.734  22.347 -0.0102  0.1252  0.4420
  198ASP     BB 3293  22.319  25.089  22.301 -0.3725  0.1819  0.0889
  198ASP    SC1 3294  22.520  25.246  22.044  0.0702  0.0004 -0.0687
  199GLY     BB 3295  22.194  24.941  22.459 -0.1982 -0.0163 -0.0304
  200TYR     BB 3296  22.296  24.729  22.704  0.0225 -0.0790 -0.2404
  200TYR    SC1 3297  22.351  24.431  22.649  0.1893  0.1921  0.1098
  200TYR    SC2 3298  22.336  24.185  22.538  0.0745  0.0732  0.3797
  200TYR    SC3 3299  22.573  24.314  22.548  0.0443  0.2123 -0.2495
  201PHE     BB 3300  22.125  24.825  22.947  0.0757 -0.1144 -0.4761
  201PHE    SC1 3301  21.892  25.011  22.914  0.0333 -0.0878 -0.2959
  201PHE    SC2 3302  21.666  25.083  23.044  0.0417 -0.3267 -0.1433
  201PHE    SC3 3303  21.751  25.226  22.831 -0.0301  0.0085  0.0459
  202LYS     BB 3304  22.024  24.732  23.298 -0.0085  0.0707 -0.1034
  202LYS    SC1 3305  21.949  24.452  23.225  0.0301 -0.0868 -0.3113
  202LYS    SC2 3306  21.990  24.341  23.013  0.4068 -0.0540  0.2166
  203ILE     BB 3307  21.937  24.852  23.589  0.3120 -0.1224  0.1381
  203ILE    SC1 3308  21.646  24.937  23.525  0.3915  0.0276 -0.0317
  204TYR     BB 3309  22.160  24.726  23.874  0.0333 -0.1372 -0.1679
  204TYR    SC1 3310  22.316  24.557  23.676 -0.1400 -0.0289  0.1053
  204TYR    SC2 3311  22.341  24.292  23.633  0.2300  0.0000  0.1042
  204TYR    SC3 3312  22.472  24.467  23.475 -0.3409  0.2106 -0.1654
  205SER     BB 3313  22.031  24.870  24.199 -0.0922 -0.1516  0.1385
  205SER    SC1 3314  21.788  24.890  24.168  0.3539  0.0281 -0.1252
  206LYS     BB 3315  22.131  24.836  24.491 -0.1919  0.2591  0.3632
  206LYS    SC1 3316  22.067  24.550  24.605  0.1286  0.4955  0.2043
  206LYS    SC2 3317  22.067  24.266  24.684  0.0271 -0.0948  0.1516
  207HIS     BB 3318  22.272  24.982  24.672 -0.0614 -0.0773 -0.1708
  207HIS    SC1 3319  22.062  25.038  24.894  0.1234 -0.2234 -0.1487
  207HIS    SC2 3320  21.858  24.958  25.051 -0.0367  0.0444 -0.2128
  207HIS    SC3 3321  22.068  25.091  25.158 -0.0122 -0.0161 -0.1848
  208THR     BB 3322  22.558  25.106  24.813 -0.4153  0.1016 -0.0842
  208THR    SC1 3323  22.728  25.222  24.655  0.1148 -0.1237  0.2899
  209PRO     BB 3324  22.542  25.174  25.121 -0.0293 -0.0272 -0.0440
  209PRO    SC1 3325  22.683  25.421  25.111 -0.3450  0.1044  0.0059
  210ILE     BB 3326  22.486  24.929  25.312 -0.0892  0.3604 -0.1481
  210ILE    SC1 3327  22.521  25.090  25.575 -0.0638 -0.1205  0.1549
  211ASN     BB 3328  22.581  24.675  25.137  0.3496 -0.0241  0.1325
  211ASN    SC1 3329  22.410  24.572  24.959 -0.0567 -0.2150 -0.0306
  212LEU     BB 3330  22.829  24.535  25.239 -0.0023  0.2521  0.3179
  212LEU    SC1 3331  22.782  24.619  25.582 -0.0269  0.1233  0.0808
  213VAL     BB 3332  23.128  24.417  25.244 -0.0308  0.0230  0.0669
  213VAL    SC1 3333  23.207  24.367  25.492 -0.0156  0.3031  0.1218
  214ARG     BB 3334  23.329  24.539  25.019 -0.2748  0.3262 -0.0160
  214ARG    SC1 3335  23.508  24.308  24.913  0.3063 -0.1161 -0.3325
  214ARG    SC2 3336  23.809  24.246  24.859 -0.0399  0.0828  0.1880
  215ASP     BB 3337  23.552  24.752  25.153  0.1820  0.1089  0.1012
  215ASP    SC1 3338  23.771  24.601  25.271 -0.1513  0.0844 -0.4474
  216LEU     BB 3339  23.565  25.048  25.075  0.0391  0.0597 -0.0311
  216LEU    SC1 3340  23.507  25.166  25.395  0.2676  0.1840  0.0952
  217PRO     BB 3341  23.630  25.142  24.847 -0.1078  0.2367  0.0550
  217PRO    SC1 3342  23.880  25.304  24.793  0.3631 -0.2247  0.0916
  218GLN     BB 3343  23.472  25.144  24.585  0.0178  0.1813 -0.1059
  218GLN    SC1 3344  23.455  25.555  24.608  0.2229  0.0012 -0.2548
  219GLY     BB 3345  23.166  25.011  24.724 -0.0869  0.3245  0.2856
  220PHE     BB 3346  23.052  24.902  24.902  0.2122 -0.2995  0.0499
  220PHE    SC1 3347  23.046  24.960  25.183 -0.2011 -0.1464 -0.2103
  220PHE    SC2 3348  22.960  25.086  25.406 -0.0606 -0.1000 -0.1816
  220PHE    SC3 3349  23.146  24.891  25.424  0.0620  0.0066 -0.2717
  221SER     BB 3350  22.880  24.618  24.710  0.0123 -0.1122 -0.1815
  221SER    SC1 3351  22.928  24.415  24.793 -0.1524 -0.2241  0.2717
  222ALA     BB 3352  22.649  24.707  24.547  0.2690 -0.0826  0.1165
  223LEU     BB 3353  22.498  24.599  24.253  0.0881 -0.3590 -0.1445
  223LEU    SC1 3354  22.557  24.928  24.145  0.0047  0.0168 -0.1011
  224GLU     BB 3355  22.361  24.379  24.188  0.2310 -0.0074 -0.2605
  224GLU    SC1 3356  22.521  24.212  24.550  0.0933  0.1251  0.0020
  225PRO     BB 3357  22.027  24.325  24.088  0.0112  0.0955  0.0786
  225PRO    SC1 3358  21.785  24.380  24.233 -0.1703  0.2491  0.0767
  226LEU     BB 3359  21.863  24.307  23.761 -0.0455  0.0624  0.3432
  226LEU    SC1 3360  21.701  24.035  23.844  0.2517 -0.3667  0.0456
  227VAL     BB 3361  21.586  24.494  23.631 -0.2607 -0.0273 -0.0309
  227VAL    SC1 3362  21.482  24.571  23.862 -0.2670  0.3387 -0.1491
  228ASP     BB 3363  21.393  24.502  23.376  0.1781  0.0816  0.0533
  228ASP    SC1 3364  21.499  24.188  23.265 -0.1255 -0.2993  0.1310
  229LEU     BB 3365  21.186  24.635  23.148  0.0233  0.1537 -0.2232
  229LEU    SC1 3366  21.204  24.935  23.169 -0.0173  0.3222 -0.0410
  230PRO     BB 3367  21.101  24.566  22.827  0.0863  0.3434  0.1881
  230PRO    SC1 3368  21.017  24.284  22.846 -0.2415 -0.1443  0.0197
  231ILE     BB 3369  20.978  24.776  22.610 -0.0067  0.0125  0.2784
  231ILE    SC1 3370  20.875  25.001  22.796  0.0950  0.1557  0.1648
  232GLY     BB 3371  21.059  24.946  22.336 -0.0324 -0.0465  0.0667
  233ILE     BB 3372  21.210  25.146  22.266 -0.0690  0.1226  0.2279
  233ILE    SC1 3373  21.299  25.250  22.544  0.0606  0.0274  0.2230
  234ASN     BB 3374  21.274  25.433  22.075 -0.2322 -0.1565  0.3808
  234ASN    SC1 3375  21.016  25.563  22.085 -0.0854  0.1409  0.0355
  235ILE     BB 3376  21.525  25.665  22.152  0.1320  0.1259  0.2553
  235ILE    SC1 3377  21.675  25.540  22.393  0.1928  0.1371  0.2237
  236THR     BB 3378  21.608  25.942  22.043 -0.2304  0.2513 -0.1614
  236THR    SC1 3379  21.576  26.072  21.820  0.0056  0.1177 -0.2774
  237ARG     BB 3380  21.510  26.157  22.321  0.1337 -0.0065 -0.1420
  237ARG    SC1 3381  21.409  26.413  22.209  0.3147 -0.2876  0.2323
  237ARG    SC2 3382  21.295  26.541  21.935  0.1751  0.3275 -0.2062
  238PHE     BB 3383  21.595  26.181  22.704  0.1879  0.0911 -0.2373
  238PHE    SC1 3384  21.719  25.923  22.794  0.0985 -0.1029 -0.1676
  238PHE    SC2 3385  21.713  25.666  22.879  0.0471 -0.1703 -0.3690
  238PHE    SC3 3386  21.949  25.794  22.851  0.0528 -0.0200  0.2312
  239GLN     BB 3387  21.305  26.293  22.870  0.0999 -0.1456  0.0520
  239GLN    SC1 3388  21.088  26.445  22.611 -0.0424  0.0239  0.0612
  240THR     BB 3389  21.204  26.510  23.116  0.1522 -0.1152 -0.2343
  240THR    SC1 3390  21.217  26.745  23.005 -0.3466 -0.0906 -0.2626
  241LEU     BB 3391  21.081  26.435  23.449 -0.2232  0.0822  0.2397
  241LEU    SC1 3392  20.815  26.560  23.538 -0.1052  0.1505 -0.1028
  242LEU     BB 3393  21.132  26.250  23.753 -0.1193  0.1984  0.5306
  242LEU    SC1 3394  21.446  26.150  23.797  0.1083  0.0922  0.0182
  243ALA     BB 3395  21.063  26.337  24.016  0.2403  0.2671 -0.0675
  244LEU     BB 3396  20.742  26.328  24.067  0.0450  0.0714  0.1865
  244LEU    SC1 3397  20.570  26.243  23.866 -0.0759 -0.0839 -0.1292
  245HIS     BB 3398  20.618  26.436  24.305 -0.3299  0.0126 -0.0503
  245HIS    SC1 3399  20.393  26.395  24.548  0.3001 -0.2980 -0.0186
  245HIS    SC2 3400  20.176  26.331  24.695  0.2627 -0.0302  0.0487
  245HIS    SC3 3401  20.398  26.178  24.707  0.2414 -0.0428  0.3440
  246ARG     BB 3402  20.843  26.676  24.426  0.1490 -0.0167  0.1247
  246ARG    SC1 3403  20.650  26.945  24.378  0.0649 -0.0819  0.1736
  246ARG    SC2 3404  20.531  27.256  24.295 -0.0630 -0.0260 -0.0732
  247SER     BB 3405  20.896  26.626  24.823 -0.0715 -0.1862  0.4278
  247SER    SC1 3406  21.134  26.622  24.846 -0.1777 -0.1044 -0.0493
  248TYR     BB 3407  20.594  26.640  24.896  0.6193  0.0334  0.1734
  248TYR    SC1 3408  20.357  26.791  24.751  0.1868  0.1067 -0.1468
  248TYR    SC2 3409  20.201  26.822  24.533  0.1031  0.3426 -0.0569
  248TYR    SC3 3410  20.262  27.036  24.686  0.1599  0.1797  0.1527
  249LEU     BB 3411  20.517  26.535  25.131  0.1500 -0.2983 -0.0705
  249LEU    SC1 3412  20.339  26.313  25.200 -0.1559  0.0957  0.0075
  250THR     BB 3413  20.804  26.384  25.296 -0.0689 -0.0703 -0.1069
  250THR    SC1 3414  20.875  26.150  25.385  0.0056  0.0254  0.0924
  251PRO     BB 3415  21.002  26.644  25.387 -0.1293  0.0576 -0.1800
  251PRO    SC1 3416  21.219  26.566  25.578 -0.1440  0.2325  0.1164
  252GLY     BB 3417  20.974  26.884  25.242  0.2747 -0.0255  0.1049
  253ASP     BB 3418  21.143  27.066  25.131  0.1375 -0.1466 -0.2751
  253ASP    SC1 3419  21.174  27.385  25.143 -0.4673  0.2313 -0.0652
  254SER     BB 3420  21.033  27.105  24.760 -0.0560  0.2853 -0.1371
  254SER    SC1 3421  20.774  27.130  24.785  0.2953 -0.2791 -0.0781
  255SER     BB 3422  21.317  27.026  24.640  0.2743 -0.1073 -0.0389
  255SER    SC1 3423  21.522  27.065  24.789  0.0821 -0.0078 -0.0223
  256SER     BB 3424  21.286  26.995  24.296  0.0786  0.1010 -0.0542
  256SER    SC1 3425  21.086  27.128  24.229  0.3147 -0.0706 -0.0829
  257GLY     BB 3426  21.309  26.657  24.295  0.0469  0.2157 -0.1828
  258TRP     BB 3427  21.600  26.516  24.191  0.1441 -0.0833 -0.2188
  258TRP    SC1 3428  21.787  26.751  24.220  0.2109  0.1400 -0.1795
  258TRP    SC2 3429  22.049  26.763  24.286  0.1537 -0.0420  0.0971
  258TRP    SC3 3430  21.875  26.941  24.391  0.1357 -0.0395  0.0637
  258TRP    SC4 3431  22.133  26.940  24.472  0.0789 -0.1655  0.2506
  259THR     BB 3432  21.830  26.265  24.251 -0.4158  0.0370 -0.1720
  259THR    SC1 3433  21.830  26.067  24.083  0.2593  0.0826 -0.2550
  260ALA     BB 3434  22.050  26.361  24.483  0.0363 -0.2433 -0.2280
  261GLY     BB 3435  22.147  26.502  24.736  0.3941 -0.1153 -0.2240
  262ALA     BB 3436  22.388  26.576  24.820 -0.1484  0.1943  0.0070
  263ALA     BB 3437  22.582  26.626  24.509  0.1506 -0.1723 -0.1864
  264ALA     BB 3438  22.448  26.508  24.248 -0.3916  0.0600 -0.2765
  265TYR     BB 3439  22.329  26.334  23.971  0.1737  0.1098  0.2742
  265TYR    SC1 3440  22.057  26.523  23.911 -0.1633  0.3655  0.1636
  265TYR    SC2 3441  21.878  26.699  23.811 -0.1778  0.1445 -0.2170
  265TYR    SC3 3442  21.865  26.438  23.741  0.0744  0.0581  0.0391
  266TYR     BB 3443  22.387  26.171  23.699  0.0046 -0.1330 -0.0589
  266TYR    SC1 3444  22.633  25.988  23.758  0.1754 -0.0491 -0.2197
  266TYR    SC2 3445  22.856  25.843  23.710  0.1518 -0.1736  0.0332
  266TYR    SC3 3446  22.788  25.906  23.964 -0.0798 -0.1017 -0.0448
  267VAL     BB 3447  22.460  26.211  23.326 -0.0352  0.0709 -0.2282
  267VAL    SC1 3448  22.237  26.073  23.291  0.0620 -0.1227 -0.0994
  268GLY     BB 3449  22.699  26.179  23.102  0.0260  0.0002  0.2950
  269TYR     BB 3450  22.898  26.074  22.863  0.0200 -0.2941 -0.0167
  269TYR    SC1 3451  22.931  26.274  22.652  0.1800 -0.2930 -0.3771
  269TYR    SC2 3452  22.949  26.417  22.423  0.1268 -0.1995 -0.3233
  269TYR    SC3 3453  23.113  26.473  22.630 -0.0254 -0.0837 -0.2314
  270LEU     BB 3454  23.080  25.856  22.940  0.1287 -0.0483 -0.3840
  270LEU    SC1 3455  22.997  25.768  23.219 -0.2263 -0.4189  0.0772
  271GLN     BB 3456  23.306  25.750  22.764  0.0160 -0.1965 -0.1837
  271GLN    SC1 3457  23.426  26.069  22.621  0.0842 -0.2269 -0.0844
  272PRO     BB 3458  23.530  25.553  22.474  0.1999 -0.0744 -0.0865
  272PRO    SC1 3459  23.377  25.629  22.232 -0.0641 -0.0937  0.1560
  273ARG     BB 3460  23.606  25.246  22.588  0.1614 -0.0790 -0.1179
  273ARG    SC1 3461  23.429  25.074  22.318  0.1536 -0.1037  0.3583
  273ARG    SC2 3462  23.174  24.834  22.320 -0.1232 -0.0044 -0.0539
  274THR     BB 3463  23.907  25.091  22.740  0.1014  0.3118  0.0631
  274THR    SC1 3464  24.143  25.105  22.634  0.1009  0.2066  0.0464
  275PHE     BB 3465  23.959  24.982  23.073 -0.1734  0.2005 -0.1613
  275PHE    SC1 3466  24.278  25.110  23.106 -0.0973 -0.0767 -0.2496
  275PHE    SC2 3467  24.362  25.248  23.321 -0.2359 -0.1611 -0.1389
  275PHE    SC3 3468  24.423  25.335  23.073 -0.1731  0.0007 -0.0688
  276LEU     BB 3469  23.889  24.630  23.200 -0.2405 -0.1243  0.3258
  276LEU    SC1 3470  23.881  24.484  22.897  0.2834 -0.0743  0.1262
  277LEU     BB 3471  23.781  24.442  23.441 -0.0826 -0.0409 -0.0460
  277LEU    SC1 3472  23.539  24.279  23.248 -0.0283  0.1111 -0.0131
  278LYS     BB 3473  23.875  24.264  23.688  0.3811 -0.0843 -0.2793
  278LYS    SC1 3474  24.182  24.259  23.785  0.2725  0.2334 -0.0615
  278LYS    SC2 3475  24.248  24.183  24.053 -0.1287 -0.2133  0.1173
  279TYR     BB 3476  23.720  24.098  23.984  0.3410  0.0406 -0.0293
  279TYR    SC1 3477  23.580  23.883  23.778  0.1082 -0.3504  0.3456
  279TYR    SC2 3478  23.496  23.652  23.668 -0.0269 -0.1865  0.0938
  279TYR    SC3 3479  23.388  23.886  23.588  0.1773 -0.0265  0.2737
  280ASN     BB 3480  23.732  24.101  24.232  0.1953  0.1063  0.1299
  280ASN    SC1 3481  23.504  24.059  24.422  0.3136  0.4792  0.3574
  281GLU     BB 3482  23.831  24.442  24.356  0.0800  0.2155 -0.1560
  281GLU    SC1 3483  24.157  24.356  24.531  0.1437  0.3618 -0.3963
  282ASN     BB 3484  23.618  24.637  24.582  0.0962 -0.0382 -0.1959
  282ASN    SC1 3485  23.843  24.707  24.774  0.2458 -0.1224  0.2255
  283GLY     BB 3486  23.331  24.598  24.507  0.2133  0.1623  0.3849
  284THR     BB 3487  23.195  24.408  24.257  0.0663 -0.0632 -0.0988
  284THR    SC1 3488  22.943  24.344  24.251  0.1326 -0.3231 -0.2047
  285ILE     BB 3489  23.375  24.445  23.995  0.0383  0.2117 -0.1558
  285ILE    SC1 3490  23.319  24.356  23.703 -0.1143 -0.0157 -0.0607
  286THR     BB 3491  23.630  24.709  24.020  0.1477 -0.0811 -0.1034
  286THR    SC1 3492  23.476  24.882  24.138  0.2632  0.1085 -0.2255
  287ASP     BB 3493  23.915  24.742  23.861  0.0209  0.2348  0.1885
  287ASP    SC1 3494  24.153  24.681  24.073 -0.3158  0.0250  0.4040
  288ALA     BB 3495  24.100  24.814  23.575 -0.1158  0.2074  0.0728
  289VAL     BB 3496  24.422  24.784  23.517  0.0285  0.2828 -0.0723
  289VAL    SC1 3497  24.582  24.664  23.691 -0.2745 -0.0264  0.0030
  290ASP     BB 3498  24.626  24.763  23.197 -0.1619  0.0254  0.1451
  290ASP    SC1 3499  24.785  24.989  23.063  0.0523  0.0999  0.0958
  291CYS     BB 3500  24.360  24.562  23.073 -0.2652 -0.0573  0.2150
  291CYS    SC1 3501  24.294  24.367  23.285 -0.0704  0.0689  0.0968
  292ALA     BB 3502  24.352  24.738  22.811  0.0780 -0.2201  0.0650
  293LEU     BB 3503  24.576  24.624  22.638 -0.0708  0.0615  0.1753
  293LEU    SC1 3504  24.467  24.457  22.377  0.1421 -0.1612 -0.2602
  294ASP     BB 3505  24.875  24.657  22.674 -0.0748 -0.0081  0.0584
  294ASP    SC1 3506  25.016  24.858  22.493  0.3376  0.3147 -0.0730
  295PRO     BB 3507  24.986  24.352  22.613  0.0617  0.0561 -0.0194
  295PRO    SC1 3508  24.853  24.194  22.426  0.0431  0.2042  0.0672
  296LEU     BB 3509  25.052  24.247  22.897  0.0675 -0.0891 -0.0735
  296LEU    SC1 3510  25.196  23.973  22.976  0.0145  0.0211  0.1651
  297SER     BB 3511  24.802  24.335  23.057  0.0340  0.0693 -0.2094
  297SER    SC1 3512  24.787  24.323  23.337  0.2974  0.3187 -0.1298
  298GLU     BB 3513  24.583  24.174  22.907 -0.0205 -0.0125 -0.0448
  298GLU    SC1 3514  24.255  24.176  22.726  0.1659  0.5182  0.2167
  299THR     BB 3515  24.715  23.895  22.940  0.0928  0.0424 -0.0284
  299THR    SC1 3516  24.815  23.737  22.760  0.5191 -0.0227  0.2505
  300LYS     BB 3517  24.678  23.842  23.243 -0.0023 -0.0353 -0.0535
  300LYS    SC1 3518  24.923  23.831  23.424  0.0102 -0.1561  0.0719
  300LYS    SC2 3519  25.086  23.748  23.566  0.0884 -0.1967 -0.2924
  301CYS     BB 3520  24.370  23.874  23.243  0.0036  0.0323  0.1077
  301CYS    SC1 3521  24.275  24.135  23.341  0.2278  0.0514  0.1452
  302THR     BB 3522  24.278  23.633  23.071  0.3475 -0.0467  0.0283
  302THR    SC1 3523  24.288  23.621  22.812 -0.1039  0.1007 -0.0037
  303LEU     BB 3524  24.118  23.463  23.305 -0.1149 -0.0010 -0.2428
  303LEU    SC1 3525  24.053  23.150  23.187 -0.4006  0.1242 -0.3410
  304LYS     BB 3526  23.979  23.683  23.466  0.2644 -0.1785 -0.1767
  304LYS    SC1 3527  23.872  23.871  23.268 -0.1952 -0.2816 -0.2888
  304LYS    SC2 3528  23.887  23.976  23.026  0.0934 -0.1081  0.1950
  305SER     BB 3529  24.125  23.732  23.761  0.0902 -0.5087  0.0611
  305SER    SC1 3530  24.005  23.730  23.979 -0.0618  0.0559 -0.0822
  306PHE     BB 3531  24.435  23.656  23.674  0.0588  0.0017 -0.1844
  306PHE    SC1 3532  24.622  23.843  23.798 -0.2337 -0.2446  0.1468
  306PHE    SC2 3533  24.679  24.106  23.773 -0.0506 -0.3268 -0.4215
  306PHE    SC3 3534  24.792  23.962  23.971 -0.0060 -0.0205 -0.2178
  307THR     BB 3535  24.450  23.321  23.640 -0.2774  0.2224  0.0968
  307THR    SC1 3536  24.293  23.188  23.799 -0.1063 -0.1073 -0.0004
  308VAL     BB 3537  24.632  23.304  23.390 -0.1484  0.2124 -0.0191
  308VAL    SC1 3538  24.529  23.221  23.161  0.0355  0.2311 -0.1105
  309GLU     BB 3539  24.917  23.216  23.558 -0.0673 -0.1502 -0.1253
  309GLU    SC1 3540  24.758  23.000  23.837 -0.0795  0.2712 -0.0414
  310LYS     BB 3541  25.157  23.128  23.532  0.1218 -0.1688  0.6913
  310LYS    SC1 3542  25.227  22.889  23.729  0.0160 -0.2190 -0.0167
  310LYS    SC2 3543  25.169  22.694  23.866  0.0980 -0.1308  0.0696
  311GLY     BB 3544  25.382  23.019  23.277  0.0842  0.1468 -0.1801
  312ILE     BB 3545  25.417  23.073  22.958  0.0992  0.0012  0.0316
  312ILE    SC1 3546  25.719  23.039  22.897  0.1688  0.2856  0.1978
  313TYR     BB 3547  25.134  23.122  22.743 -0.0523  0.0170 -0.2411
  313TYR    SC1 3548  24.946  22.983  22.939 -0.0648  0.1819 -0.1490
  313TYR    SC2 3549  24.912  22.865  23.180  0.1067  0.1767 -0.1258
  313TYR    SC3 3550  24.752  22.798  22.972  0.3570 -0.2860 -0.1814
  314GLN     BB 3551  24.995  23.254  22.449 -0.3261 -0.3277 -0.2381
  314GLN    SC1 3552  24.606  23.063  22.580  0.2228 -0.3886 -0.1536
  315THR     BB 3553  24.847  23.493  22.329  0.0902  0.2967  0.2393
  315THR    SC1 3554  24.603  23.498  22.419 -0.0541 -0.0629 -0.1021
  316SER     BB 3555  24.810  23.758  22.056 -0.4801  0.3608 -0.1237
  316SER    SC1 3556  24.833  23.585  21.852 -0.0557  0.0221  0.1524
  317ASN     BB 3557  24.568  23.954  22.002  0.3830  0.1378  0.0769
  317ASN    SC1 3558  24.422  23.936  22.257  0.3575 -0.0494 -0.1820
  318PHE     BB 3559  24.446  24.290  21.949 -0.0338 -0.0308  0.1284
  318PHE    SC1 3560  24.737  24.389  21.987  0.1972 -0.1656 -0.2239
  318PHE    SC2 3561  24.913  24.557  22.104 -0.1055  0.0467 -0.0605
  318PHE    SC3 3562  24.939  24.494  21.843  0.2060  0.0771 -0.0400
  319ARG     BB 3563  24.179  24.441  21.911 -0.0100 -0.2867  0.0691
  319ARG    SC1 3564  23.975  24.231  22.058 -0.5700 -0.1183  0.2313
  319ARG    SC2 3565  24.006  23.946  21.958 -0.0497 -0.1427  0.1740
  320VAL     BB 3566  23.982  24.752  21.941  0.1212 -0.0712  0.4364
  320VAL    SC1 3567  23.748  24.736  22.064  0.0082  0.2275  0.2736
  321GLN     BB 3568  23.948  24.809  21.626 -0.0461  0.0482  0.0840
  321GLN    SC1 3569  24.066  25.194  21.734 -0.0262 -0.0515  0.1282
  322PRO     BB 3570  23.679  24.770  21.458 -0.1883  0.0416 -0.1590
  322PRO    SC1 3571  23.536  24.560  21.650  0.1339 -0.4170  0.3635
  323THR     BB 3572  23.798  24.745  21.152 -0.2107 -0.0696 -0.0131
  323THR    SC1 3573  24.056  24.719  21.164 -0.1782  0.2187 -0.0279
  324GLU     BB 3574  23.623  24.760  20.879  0.2544 -0.0837 -0.2200
  324GLU    SC1 3575  23.316  24.881  21.128  0.0096 -0.2250 -0.0031
  325SER     BB 3576  23.750  24.794  20.603 -0.2929 -0.1316  0.0306
  325SER    SC1 3577  23.990  24.770  20.594 -0.0068  0.1231 -0.2377
  326ILE     BB 3578  23.679  24.845  20.234  0.1554 -0.2368  0.2754
  326ILE    SC1 3579  23.402  24.736  20.148  0.1945 -0.0764 -0.0678
  327VAL     BB 3580  23.808  24.923  19.945 -0.1926 -0.0026  0.0202
  327VAL    SC1 3581  24.036  24.791  19.915 -0.0892  0.1636  0.0563
  328ARG     BB 3582  23.813  25.139  19.701 -0.1366  0.2795 -0.0923
  328ARG    SC1 3583  24.081  25.308  19.765 -0.0415  0.1018  0.0825
  328ARG    SC2 3584  24.150  25.532  19.981  0.2891  0.3044  0.2183
  329PHE     BB 3585  23.630  25.254  19.504  0.0296 -0.1542 -0.3098
  329PHE    SC1 3586  23.735  25.496  19.302  0.0989 -0.0310 -0.1745
  329PHE    SC2 3587  23.865  25.659  19.130 -0.0778  0.1162 -0.1711
  329PHE    SC3 3588  23.678  25.488  19.038  0.0557 -0.0350 -0.1653
  330PRO     BB 3589  23.589  25.049  19.255 -0.2544 -0.0388  0.0128
  330PRO    SC1 3590  23.807  25.031  19.014  0.2032  0.0572  0.2971
  331ASN     BB 3591  23.316  25.079  19.016  0.1558  0.0392 -0.2263
  331ASN    SC1 3592  23.290  24.815  18.906 -0.0917 -0.0191 -0.0703
  332ILE     BB 3593  23.090  25.242  19.175 -0.0998  0.1758 -0.1135
  332ILE    SC1 3594  23.242  25.470  19.320 -0.1313  0.1166  0.0138
  333THR     BB 3595  22.781  25.332  19.175 -0.1517 -0.3403  0.1481
  333THR    SC1 3596  22.694  25.462  19.383 -0.0576  0.0687 -0.0571
  334ASN     BB 3597  22.650  25.486  18.850 -0.1009 -0.0310 -0.1129
  334ASN    SC1 3598  22.442  25.675  18.969  0.4809  0.2097 -0.2055
  335LEU     BB 3599  22.645  25.394  18.538 -0.0250 -0.0974  0.3275
  335LEU    SC1 3600  22.703  25.572  18.309 -0.0873 -0.2593 -0.0255
  336CYS     BB 3601  22.403  25.247  18.479 -0.0855 -0.0110 -0.0141
  336CYS    SC1 3602  22.371  24.968  18.449  0.2290 -0.1391  0.0151
  337PRO     BB 3603  22.122  25.347  18.697 -0.1564 -0.0252  0.3196
  337PRO    SC1 3604  22.228  25.267  18.927  0.0227  0.2729 -0.2878
  338PHE     BB 3605  21.806  25.288  18.621 -0.0997  0.0152  0.0435
  338PHE    SC1 3606  21.772  25.009  18.737 -0.0300 -0.0908 -0.0425
  338PHE    SC2 3607  21.771  24.743  18.784  0.2306 -0.1236 -0.2081
  338PHE    SC3 3608  21.896  24.910  18.956  0.1940 -0.1227 -0.1823
  339GLY     BB 3609  21.766  25.380  18.327  0.2534 -0.0314 -0.0236
  340GLU     BB 3610  21.963  25.190  18.181 -0.0295 -0.1530 -0.2568
  340GLU    SC1 3611  22.266  25.443  18.019  0.0792 -0.0137 -0.0044
  341VAL     BB 3612  21.842  24.910  18.238 -0.1649 -0.0469 -0.0100
  341VAL    SC1 3613  21.947  24.686  18.332  0.0792 -0.0125 -0.1924
  342PHE     BB 3614  21.519  24.973  18.266 -0.1878 -0.1534 -0.0322
  342PHE    SC1 3615  21.346  24.838  18.488  0.0183  0.1167  0.1214
  342PHE    SC2 3616  21.319  24.811  18.756 -0.3734 -0.4429  0.0425
  342PHE    SC3 3617  21.256  24.605  18.592 -0.0028 -0.1622 -0.4811
  343ASN     BB 3618  21.456  24.955  17.943  0.0741 -0.1783  0.3048
  343ASN    SC1 3619  21.333  25.159  17.744  0.1034  0.2201 -0.2141
  344ALA     BB 3620  21.167  24.740  17.921 -0.3450 -0.3055  0.0354
  345THR     BB 3621  20.942  24.881  17.695  0.0634  0.3751  0.1277
  345THR    SC1 3622  20.829  24.792  17.479  0.0826  0.0275  0.2538
  346ARG     BB 3623  20.803  25.101  17.884 -0.0163 -0.1409 -0.0232
  346ARG    SC1 3624  21.002  25.180  18.131  0.0178 -0.2527  0.1226
  346ARG    SC2 3625  21.121  25.260  18.462 -0.1340 -0.1706  0.1740
  347PHE     BB 3626  20.579  24.910  18.059  0.3879 -0.2202  0.2751
  347PHE    SC1 3627  20.781  24.743  18.215  0.0862  0.0889  0.0945
  347PHE    SC2 3628  20.895  24.751  18.460  0.0390 -0.1189  0.1251
  347PHE    SC3 3629  20.895  24.522  18.318 -0.1448 -0.0635  0.0314
  348ALA     BB 3630  20.444  24.767  17.864 -0.1668  0.2276  0.2242
  349SER     BB 3631  20.587  24.417  17.758 -0.0939  0.1395 -0.5483
  349SER    SC1 3632  20.803  24.435  17.813 -0.0437 -0.0505 -0.0994
  350VAL     BB 3633  20.606  24.253  17.424  0.1521 -0.0380 -0.2087
  350VAL    SC1 3634  20.500  24.454  17.288  0.2753  0.2192  0.0648
  351TYR     BB 3635  20.911  24.146  17.321 -0.1402  0.0556  0.0161
  351TYR    SC1 3636  20.867  23.843  17.330 -0.0724  0.0089 -0.0810
  351TYR    SC2 3637  20.693  23.645  17.387  0.0306 -0.0579  0.0064
  351TYR    SC3 3638  20.908  23.595  17.231  0.1797 -0.0738  0.2129
  352ALA     BB 3639  21.113  24.320  17.426 -0.0087 -0.0050 -0.3139
  353TRP     BB 3640  21.310  24.299  17.659 -0.1748  0.2618 -0.0348
  353TRP    SC1 3641  21.279  24.009  17.778  0.0308  0.0354 -0.0608
  353TRP    SC2 3642  21.236  23.760  17.876 -0.0465  0.1362  0.1681
  353TRP    SC3 3643  21.058  23.871  17.705 -0.0236  0.0450  0.0838
  353TRP    SC4 3644  21.032  23.613  17.779  0.0040  0.0658  0.1675
  354ASN     BB 3645  21.543  24.489  17.723 -0.0635 -0.1692 -0.0276
  354ASN    SC1 3646  21.475  24.742  17.480 -0.1084  0.2438 -0.0691
  355ARG     BB 3647  21.812  24.510  17.868 -0.1661  0.0774 -0.2037
  355ARG    SC1 3648  21.886  24.268  18.052 -0.2338 -0.1409  0.1139
  355ARG    SC2 3649  22.112  24.233  18.266 -0.2926  0.0506 -0.3229
  356LYS     BB 3650  22.162  24.608  17.883  0.0057 -0.0807  0.0452
  356LYS    SC1 3651  22.104  24.908  17.834  0.0563  0.1061 -0.1069
  356LYS    SC2 3652  21.900  25.025  17.677  0.2444  0.0790  0.2789
  357ARG     BB 3653  22.433  24.573  18.089  0.0635  0.0869 -0.1667
  357ARG    SC1 3654  22.570  24.866  18.005 -0.1526 -0.1068  0.1043
  357ARG    SC2 3655  22.703  25.135  18.095  0.1522  0.0446  0.0852
  358ILE     BB 3656  22.622  24.514  18.348  0.0529 -0.0214  0.1748
  358ILE    SC1 3657  22.529  24.239  18.458 -0.0975  0.0394  0.2022
  359SER     BB 3658  22.853  24.711  18.430 -0.0390 -0.0858 -0.2005
  359SER    SC1 3659  23.076  24.658  18.448 -0.1352  0.2322  0.1926
  360ASN     BB 3660  22.840  24.990  18.768  0.1551 -0.1311  0.0541
  360ASN    SC1 3661  23.060  25.151  18.563 -0.1515  0.2926  0.1042
  361CYS     BB 3662  22.509  24.869  18.886  0.1154 -0.0655  0.2309
  361CYS    SC1 3663  22.341  24.802  18.620 -0.0565  0.1698  0.2784
  362VAL     BB 3664  22.412  24.841  19.141  0.2722 -0.0928  0.4146
  362VAL    SC1 3665  22.245  24.638  19.176 -0.0503  0.1003  0.0789
  363ALA     BB 3666  22.452  25.009  19.369 -0.1316  0.2203 -0.0779
  364ASP     BB 3667  22.295  25.202  19.514 -0.0071 -0.1495  0.1104
  364ASP    SC1 3668  22.291  25.441  19.692 -0.0417 -0.2564 -0.1854
  365TYR     BB 3669  21.937  25.197  19.366 -0.3804  0.0251  0.0110
  365TYR    SC1 3670  21.856  24.915  19.415  0.1845 -0.0982 -0.0840
  365TYR    SC2 3671  21.855  24.647  19.451  0.4025 -0.0863  0.0257
  365TYR    SC3 3672  21.727  24.808  19.627 -0.0423 -0.1366 -0.2376
  366SER     BB 3673  21.809  25.465  19.223 -0.0370  0.2705  0.1508
  366SER    SC1 3674  21.918  25.667  19.320 -0.1198 -0.1208  0.1158
  367VAL     BB 3675  21.548  25.382  19.078  0.1157  0.0004  0.0226
  367VAL    SC1 3676  21.395  25.471  18.881  0.0286  0.0153  0.0967
  368LEU     BB 3677  21.456  25.157  19.269  0.0560 -0.1371 -0.1655
  368LEU    SC1 3678  21.450  24.845  19.203 -0.1336  0.0755  0.1443
  369TYR     BB 3679  21.449  25.298  19.545  0.0912 -0.0417 -0.2129
  369TYR    SC1 3680  21.601  25.245  19.828 -0.2189 -0.1288  0.2170
  369TYR    SC2 3681  21.668  25.266  20.089  0.0708 -0.2631  0.1584
  369TYR    SC3 3682  21.854  25.193  19.908 -0.0329  0.1760 -0.1430
  370ASN     BB 3683  21.485  25.625  19.569  0.0465 -0.0425 -0.1333
  370ASN    SC1 3684  21.381  25.741  19.359  0.1999 -0.2142  0.0923
  371SER     BB 3685  21.362  25.693  19.874 -0.0728  0.0578 -0.1631
  371SER    SC1 3686  21.489  25.740  20.103  0.4879  0.0721 -0.0242
  372ALA     BB 3687  21.022  25.669  19.795  0.2948  0.0015  0.3318
  373SER     BB 3688  20.829  25.578  20.092 -0.0023 -0.1011  0.0028
  373SER    SC1 3689  20.576  25.568  20.124 -0.0534  0.2315 -0.0396
  374PHE     BB 3690  21.018  25.520  20.337  0.0770 -0.0725 -0.2202
  374PHE    SC1 3691  21.267  25.397  20.463  0.0070 -0.2078  0.1048
  374PHE    SC2 3692  21.390  25.160  20.425 -0.4440 -0.4035 -0.2238
  374PHE    SC3 3693  21.295  25.225  20.670  0.2170 -0.2786  0.0200
  375SER     BB 3694  20.822  25.217  20.422 -0.1387  0.1309 -0.2818
  375SER    SC1 3695  20.790  25.208  20.653  0.0232 -0.0179  0.0847
  376THR     BB 3696  20.687  25.012  20.192 -0.2823  0.0941 -0.0709
  376THR    SC1 3697  20.429  25.030  20.168 -0.3163 -0.3125 -0.0792
  377PHE     BB 3698  20.914  24.812  20.026  0.0463  0.0150  0.0248
  377PHE    SC1 3699  21.018  24.831  19.737  0.1453  0.2731  0.1031
  377PHE    SC2 3700  21.083  24.989  19.528  0.1282  0.3085  0.1245
  377PHE    SC3 3701  21.277  24.859  19.664  0.1104 -0.0218 -0.1525
  378LYS     BB 3702  21.071  24.520  20.092  0.1268 -0.0551  0.1182
  378LYS    SC1 3703  20.793  24.391  20.156  0.3459  0.2753 -0.1154
  378LYS    SC2 3704  20.558  24.449  20.285 -0.0530 -0.1960  0.1293
  379CYS     BB 3705  21.292  24.382  19.899  0.0280  0.4178  0.0109
  379CYS    SC1 3706  21.589  24.381  19.809 -0.4158 -0.1867 -0.1979
  380TYR     BB 3707  21.381  24.032  20.007  0.1557 -0.1796  0.2474
  380TYR    SC1 3708  21.164  23.857  19.847  0.1390 -0.1522  0.1620
  380TYR    SC2 3709  20.922  23.784  19.755  0.1199  0.1093 -0.0060
  380TYR    SC3 3710  21.102  23.596  19.826 -0.0723 -0.0889 -0.0335
  381GLY     BB 3711  21.635  23.938  20.067  0.0814  0.0598  0.0215
  382VAL     BB 3712  21.837  24.137  20.154 -0.2349 -0.0378 -0.1757
  382VAL    SC1 3713  22.089  24.105  20.078 -0.2258 -0.1345 -0.1072
  383SER     BB 3714  21.745  24.408  20.291 -0.1856 -0.3314  0.1521
  383SER    SC1 3715  21.495  24.363  20.379  0.0827  0.0856  0.0947
  384PRO     BB 3716  21.790  24.770  20.156  0.1157  0.0277  0.0979
  384PRO    SC1 3717  21.501  24.771  20.111  0.6405 -0.3361 -0.0456
  385THR     BB 3718  22.041  24.893  20.386  0.0525  0.0061 -0.2403
  385THR    SC1 3719  21.991  25.132  20.477 -0.0531 -0.1040  0.0019
  386LYS     BB 3720  22.220  24.627  20.331  0.2262  0.1169  0.0624
  386LYS    SC1 3721  22.200  24.417  20.510  0.1481  0.0983 -0.0657
  386LYS    SC2 3722  22.082  24.311  20.723 -0.2595 -0.1110  0.0868
  387LEU     BB 3723  22.474  24.616  20.164  0.0482  0.1775  0.0683
  387LEU    SC1 3724  22.625  24.376  20.072 -0.2534 -0.0365 -0.0999
  388ASN     BB 3725  22.731  24.773  20.395  0.2102  0.0255 -0.0105
  388ASN    SC1 3726  22.647  24.700  20.637  0.1074  0.0537 -0.3324
  389ASP     BB 3727  22.985  24.918  20.183  0.0531  0.1814 -0.0965
  389ASP    SC1 3728  22.975  25.215  20.312  0.0347 -0.1302 -0.3668
  390LEU     BB 3729  22.927  24.721  19.965  0.0110 -0.1359  0.0700
  390LEU    SC1 3730  23.078  24.448  19.836  0.0890 -0.2709  0.2635
  391CYS     BB 3731  22.749  24.785  19.757  0.1572  0.4325 -0.1190
  391CYS    SC1 3732  22.760  25.094  19.710  0.0631 -0.0980 -0.0199
  392PHE     BB 3733  22.557  24.581  19.604  0.1377  0.4584  0.0242
  392PHE    SC1 3734  22.310  24.678  19.687  0.0719 -0.0239  0.0323
  392PHE    SC2 3735  22.105  24.571  19.827 -0.0069 -0.2548 -0.2482
  392PHE    SC3 3736  22.125  24.839  19.800 -0.1233 -0.2183 -0.0022
  393THR     BB 3737  22.673  24.378  19.377 -0.2100 -0.2160  0.2473
  393THR    SC1 3738  22.810  24.189  19.492  0.2822 -0.0190  0.0124
  394ASN     BB 3739  22.625  24.348  19.029  0.3703  0.1605 -0.0726
  394ASN    SC1 3740  22.851  24.454  18.856  0.0041  0.0273 -0.2379
  395VAL     BB 3741  22.326  24.198  18.875  0.2511 -0.0488 -0.1171
  395VAL    SC1 3742  22.204  24.394  18.746  0.3418  0.0657 -0.0309
  396TYR     BB 3743  22.231  23.899  18.651  0.2030  0.1718  0.0765
  396TYR    SC1 3744  22.471  23.771  18.678  0.2361  0.4408  0.1001
  396TYR    SC2 3745  22.720  23.743  18.578  0.1591  0.2077 -0.0352
  396TYR    SC3 3746  22.653  23.621  18.809  0.1123  0.0972 -0.1062
  397ALA     BB 3747  21.968  23.802  18.473 -0.1255  0.0909  0.1673
  398ASP     BB 3748  21.691  23.659  18.485  0.0249 -0.3122  0.0315
  398ASP    SC1 3749  21.692  23.371  18.340  0.1096 -0.0376  0.0785
  399SER     BB 3750  21.344  23.702  18.413  0.0789  0.1189 -0.0127
  399SER    SC1 3751  21.274  23.924  18.446 -0.4497 -0.3575 -0.2526
  400PHE     BB 3752  21.134  23.391  18.519 -0.0511 -0.3889 -0.2494
  400PHE    SC1 3753  21.244  23.112  18.509  0.2173 -0.1882  0.1955
  400PHE    SC2 3754  21.301  22.887  18.371 -0.2948 -0.1649 -0.0773
  400PHE    SC3 3755  21.479  22.986  18.548  0.0958 -0.5705 -0.2269
  401VAL     BB 3756  20.804  23.449  18.695  0.1322 -0.0796 -0.1988
  401VAL    SC1 3757  20.858  23.679  18.816  0.1314 -0.3310  0.3081
  402ILE     BB 3758  20.709  23.211  18.918  0.0267  0.1042  0.0679
  402ILE    SC1 3759  20.971  23.076  19.014  0.1741  0.3975  0.0883
  403ARG     BB 3760  20.428  23.102  19.099  0.0245  0.2310 -0.2945
  403ARG    SC1 3761  20.104  23.220  19.019  0.0949  0.0235  0.4915
  403ARG    SC2 3762  19.822  23.303  19.137  0.3085  0.0572  0.1916
  404GLY     BB 3763  20.373  23.004  19.342 -0.0212  0.1001  0.2248
  405ASP     BB 3764  20.119  23.085  19.543  0.2221 -0.0201  0.1416
  405ASP    SC1 3765  20.133  23.332  19.710  0.0591  0.1878  0.1016
  406GLU     BB 3766  19.938  22.814  19.738  0.0209 -0.0692  0.2480
  406GLU    SC1 3767  19.613  22.866  19.509  0.3389 -0.1972  0.0498
  407VAL     BB 3768  20.151  22.715  19.909  0.1799  0.0211 -0.1270
  407VAL    SC1 3769  20.269  22.481  19.873 -0.0873 -0.1349 -0.0216
  408ARG     BB 3770  20.444  22.958  19.915  0.1474  0.3479 -0.2242
  408ARG    SC1 3771  20.327  23.119  20.151  0.0153  0.1422 -0.1678
  408ARG    SC2 3772  20.052  23.086  20.273  0.3575  0.1019  0.0478
  409GLN     BB 3773  20.616  22.953  19.773 -0.1074 -0.0050 -0.2461
  409GLN    SC1 3774  20.729  22.592  19.731 -0.1121  0.0810 -0.0070
  410ILE     BB 3775  20.727  23.287  19.775  0.0181 -0.2457 -0.1924
  410ILE    SC1 3776  20.531  23.524  19.817  0.0291 -0.2972  0.1756
  411ALA     BB 3777  20.733  23.366  19.470 -0.0783 -0.1140 -0.1650
  412PRO     BB 3778  20.995  23.479  19.269 -0.0332  0.1961  0.1723
  412PRO    SC1 3779  20.903  23.739  19.286 -0.1176 -0.1822  0.2915
  413GLY     BB 3780  21.197  23.247  19.416  0.1999 -0.2013  0.0437
  414GLN     BB 3781  21.131  23.068  19.529 -0.0500  0.0661 -0.0804
  414GLN    SC1 3782  21.253  23.113  19.889 -0.2763 -0.1894 -0.1574
  415THR     BB 3783  21.093  22.769  19.435  0.2452  0.1044  0.0602
  415THR    SC1 3784  21.218  22.546  19.385 -0.0926 -0.0749 -0.0181
  416GLY     BB 3785  20.765  22.691  19.201  0.1512  0.0556 -0.0675
  417LYS     BB 3786  20.803  22.363  19.197 -0.0127  0.0273  0.2709
  417LYS    SC1 3787  20.873  22.302  18.897  0.0079  0.2135  0.0700
  417LYS    SC2 3788  20.901  22.270  18.683  0.2072  0.0158 -0.1266
  418ILE     BB 3789  20.876  22.144  19.433  0.3327 -0.0003  0.1441
  418ILE    SC1 3790  20.649  22.148  19.644  0.0689 -0.0839 -0.1311
  419ALA     BB 3791  21.037  21.909  19.229 -0.3891 -0.1140  0.1105
  420ASP     BB 3792  21.215  21.974  18.982 -0.2454  0.1343  0.0309
  420ASP    SC1 3793  21.052  21.843  18.737 -0.1136 -0.2693 -0.0706
  421TYR     BB 3794  21.378  22.225  19.009  0.0025 -0.0953  0.2944
  421TYR    SC1 3795  21.331  22.494  18.898  0.4110  0.0282 -0.0070
  421TYR    SC2 3796  21.143  22.664  18.806  0.2621 -0.1398 -0.0188
  421TYR    SC3 3797  21.372  22.760  18.911  0.1671  0.0674  0.0031
  422ASN     BB 3798  21.566  22.193  19.252  0.2306  0.4365  0.4216
  422ASN    SC1 3799  21.428  22.073  19.494 -0.1286  0.2112  0.1367
  423TYR     BB 3800  21.803  22.373  19.226 -0.0979 -0.0266 -0.1766
  423TYR    SC1 3801  21.709  22.640  19.212  0.2928  0.0568 -0.0399
  423TYR    SC2 3802  21.762  22.864  19.071  0.2896  0.1226  0.0625
  423TYR    SC3 3803  21.600  22.876  19.287 -0.1920 -0.0811 -0.2707
  424LYS     BB 3804  21.940  22.389  19.593  0.2056 -0.0990 -0.3101
  424LYS    SC1 3805  21.646  22.533  19.690  0.0210 -0.2133 -0.0563
  424LYS    SC2 3806  21.554  22.720  19.747 -0.0450 -0.0538  0.1301
  425LEU     BB 3807  22.140  22.603  19.531 -0.5242  0.1722 -0.0711
  425LEU    SC1 3808  22.443  22.610  19.450  0.0803 -0.0209  0.0219
  426PRO     BB 3809  22.079  22.927  19.496  0.2848 -0.1674 -0.0998
  426PRO    SC1 3810  22.163  23.018  19.229  0.0648 -0.3074 -0.2962
  427ASP     BB 3811  21.937  23.046  19.724 -0.5411  0.3079  0.2022
  427ASP    SC1 3812  22.132  23.166  19.973  0.4037  0.2154 -0.0723
  428ASP     BB 3813  21.691  23.262  19.575  0.1382  0.0399  0.1700
  428ASP    SC1 3814  21.618  23.459  19.800 -0.0320  0.0485 -0.2772
  429PHE     BB 3815  21.822  23.428  19.334 -0.4451 -0.0086  0.2023
  429PHE    SC1 3816  21.686  23.321  19.094 -0.0111 -0.1024  0.0169
  429PHE    SC2 3817  21.467  23.194  18.999 -0.0275 -0.2303  0.2197
  429PHE    SC3 3818  21.661  23.275  18.829 -0.0792 -0.4081  0.0733
  430THR     BB 3819  22.074  23.559  19.556  0.2311 -0.1572 -0.2867
  430THR    SC1 3820  22.314  23.460  19.549  0.2433 -0.1743  0.1253
  431GLY     BB 3821  21.962  23.790  19.747  0.1440 -0.1512  0.3197
  432CYS     BB 3822  21.783  23.962  19.566 -0.2669 -0.0563  0.0682
  432CYS    SC1 3823  21.726  24.227  19.687 -0.0220  0.0232 -0.0401
  433VAL     BB 3824  21.411  23.939  19.437  0.2935 -0.2100  0.0184
  433VAL    SC1 3825  21.448  23.680  19.400  0.3070 -0.2185  0.0883
  434ILE     BB 3826  21.152  24.143  19.473  0.0233  0.1801 -0.0362
  434ILE    SC1 3827  21.295  24.415  19.429 -0.0147  0.2141  0.0474
  435ALA     BB 3828  20.888  24.296  19.639 -0.1243  0.0518  0.0045
  436TRP     BB 3829  20.670  24.498  19.603  0.2399 -0.4131  0.0757
  436TRP    SC1 3830  20.734  24.672  19.361  0.1062  0.0235  0.1686
  436TRP    SC2 3831  20.702  24.747  19.104  0.0152  0.1571  0.2177
  436TRP    SC3 3832  20.934  24.634  19.184 -0.0171 -0.0393  0.0416
  436TRP    SC4 3833  20.892  24.685  18.922 -0.0934  0.1798  0.0950
  437ASN     BB 3834  20.493  24.714  19.823  0.2433  0.0758 -0.1437
  437ASN    SC1 3835  20.272  24.523  19.878 -0.0670  0.0473 -0.1471
  438SER     BB 3836  20.320  24.898  19.597  0.1358 -0.1060 -0.2599
  438SER    SC1 3837  20.161  24.798  19.478 -0.2907 -0.0389 -0.0145
  439ASN     BB 3838  20.564  25.097  19.506 -0.1354  0.0439 -0.0608
  439ASN    SC1 3839  20.688  25.202  19.765  0.1542 -0.0838  0.1366
  440ASN     BB 3840  20.541  25.258  19.240 -0.0202  0.1262  0.0665
  440ASN    SC1 3841  20.231  25.349  19.276 -0.2549  0.4680 -0.2313
  441LEU     BB 3842  20.705  25.225  18.981  0.0755 -0.0358 -0.0199
  441LEU    SC1 3843  21.035  25.153  18.986 -0.0088 -0.3901 -0.2383
  442ASP     BB 3844  20.625  25.092  18.684 -0.0040 -0.0500 -0.2528
  442ASP    SC1 3845  20.632  25.243  18.413  0.1236 -0.1514 -0.2360
  443SER     BB 3846  20.362  24.947  18.773  0.1801 -0.0498  0.2717
  443SER    SC1 3847  20.234  24.928  18.995 -0.2367  0.0161 -0.0406
  444LYS     BB 3848  20.259  24.854  18.431 -0.1194  0.2589 -0.0960
  444LYS    SC1 3849  20.194  25.113  18.353 -0.0226  0.1709  0.3184
  444LYS    SC2 3850  20.205  25.391  18.294  0.1582  0.3570  0.1334
  445VAL     BB 3851  20.362  24.525  18.470  0.0221 -0.1324 -0.0153
  445VAL    SC1 3852  20.552  24.448  18.638 -0.1382  0.0705  0.2673
  446GLY     BB 3853  20.340  24.364  18.175 -0.0907  0.3806  0.0743
  447GLY     BB 3854  20.068  24.503  18.093 -0.3216  0.0448  0.1470
  448ASN     BB 3855  19.856  24.301  18.023 -0.3904  0.1589  0.1853
  448ASN    SC1 3856  19.605  24.420  17.913 -0.0501  0.0313  0.0649
  449TYR     BB 3857  20.028  24.057  17.895  0.1079  0.1130  0.1103
  449TYR    SC1 3858  19.776  23.889  17.810  0.2692 -0.1404  0.1596
  449TYR    SC2 3859  19.526  23.809  17.747  0.1598  0.2839  0.0261
  449TYR    SC3 3860  19.730  23.762  17.576  0.1537  0.0382  0.0833
  450ASN     BB 3861  20.245  24.059  17.734  0.0142  0.0323  0.0550
  450ASN    SC1 3862  20.198  23.987  17.436 -0.2892  0.1387  0.0836
  451TYR     BB 3863  20.519  23.901  17.804 -0.1047  0.0970 -0.0717
  451TYR    SC1 3864  20.699  24.018  18.044  0.0900 -0.1495 -0.0438
  451TYR    SC2 3865  20.758  24.102  18.294 -0.2170 -0.1701  0.0406
  451TYR    SC3 3866  20.947  24.108  18.101 -0.1000  0.2793  0.1561
  452LEU     BB 3867  20.628  23.538  17.979  0.2716  0.1265 -0.3209
  452LEU    SC1 3868  20.824  23.608  18.218  0.1200  0.1232  0.1280
  453TYR     BB 3869  20.645  23.248  17.824 -0.0167  0.1392 -0.3982
  453TYR    SC1 3870  20.599  23.239  17.525  0.0585  0.2648 -0.0849
  453TYR    SC2 3871  20.690  23.229  17.271 -0.0121  0.0570 -0.1045
  453TYR    SC3 3872  20.424  23.242  17.319  0.0082  0.3173 -0.0421
  454ARG     BB 3873  20.893  23.035  18.060  0.2652 -0.1908  0.1761
  454ARG    SC1 3874  21.153  23.200  18.028  0.0350 -0.1161 -0.1565
  454ARG    SC2 3875  21.432  23.296  17.919  0.2974  0.2955  0.2110
  455LEU     BB 3876  20.908  22.766  17.978  0.2628 -0.4643 -0.1285
  455LEU    SC1 3877  20.617  22.658  17.842 -0.1271  0.0313 -0.2130
  456PHE     BB 3878  20.917  22.504  18.217 -0.0662  0.2854  0.2687
  456PHE    SC1 3879  20.842  22.708  18.454  0.6007  0.1077  0.2463
  456PHE    SC2 3880  20.723  22.775  18.686 -0.0364  0.2095 -0.0872
  456PHE    SC3 3881  20.802  22.968  18.514  0.1575  0.1303 -0.0891
  457ARG     BB 3882  20.820  22.217  18.183  0.0584  0.3535  0.0524
  457ARG    SC1 3883  20.619  22.024  18.334  0.2124 -0.1716 -0.5371
  457ARG    SC2 3884  20.670  21.723  18.443 -0.0183 -0.1825  0.0898
  458LYS     BB 3885  21.105  21.975  18.251  0.5135 -0.1281 -0.0647
  458LYS    SC1 3886  21.100  21.683  18.251  0.0645  0.0981 -0.1409
  458LYS    SC2 3887  21.167  21.489  18.201 -0.2253  0.0160  0.0558
  459SER     BB 3888  21.327  22.132  18.450 -0.4553  0.1775  0.0637
  459SER    SC1 3889  21.351  22.389  18.439 -0.2214  0.0746  0.0083
  460ASN     BB 3890  21.628  21.940  18.595 -0.3487  0.0278  0.0156
  460ASN    SC1 3891  21.513  21.672  18.612 -0.0749  0.3126  0.0883
  461LEU     BB 3892  21.802  22.136  18.792 -0.1899  0.0790 -0.2039
  461LEU    SC1 3893  21.747  22.431  18.715  0.0967  0.0587  0.1402
  462LYS     BB 3894  22.050  22.118  18.882  0.2642  0.0049  0.0881
  462LYS    SC1 3895  22.221  21.815  18.892 -0.1968 -0.0774  0.0150
  462LYS    SC2 3896  22.355  21.571  18.829  0.1605 -0.0460  0.2480
  463PRO     BB 3897  22.258  22.370  18.832 -0.0757 -0.1484 -0.4976
  463PRO    SC1 3898  22.184  22.549  19.026 -0.0938  0.0108  0.1281
  464PHE     BB 3899  22.170  22.469  18.556 -0.0605 -0.2187 -0.2937
  464PHE    SC1 3900  22.092  22.749  18.584  0.0958 -0.0103  0.2094
  464PHE    SC2 3901  21.881  22.915  18.612  0.3855  0.4759 -0.2973
  464PHE    SC3 3902  22.092  22.935  18.780  0.0679  0.0119  0.1884
  465GLU     BB 3903  22.101  22.215  18.360 -0.1259 -0.0894  0.0267
  465GLU    SC1 3904  22.363  21.999  18.497  0.1626  0.3099  0.1527
  466ARG     BB 3905  21.824  22.259  18.261 -0.1126  0.0796  0.0722
  466ARG    SC1 3906  21.759  22.557  18.213 -0.1157 -0.0794  0.1422
  466ARG    SC2 3907  21.752  22.842  18.144 -0.4070  0.2103 -0.0295
  467ASP     BB 3908  21.673  22.052  18.049 -0.0628 -0.0884 -0.0453
  467ASP    SC1 3909  21.573  21.778  18.142  0.2764 -0.1292  0.2251
  468ILE     BB 3910  21.400  22.217  17.927 -0.0195  0.3367  0.1229
  468ILE    SC1 3911  21.329  22.518  17.953  0.0040  0.3873 -0.3191
  469SER     BB 3912  21.252  21.961  17.755  0.2999  0.0724  0.1309
  469SER    SC1 3913  21.242  21.771  17.795 -0.1797  0.1306  0.0874
  470THR     BB 3914  21.383  22.043  17.404  0.2348  0.0580 -0.0194
  470THR    SC1 3915  21.377  22.303  17.405 -0.3526  0.0582  0.0476
  471GLU     BB 3916  21.361  21.791  17.203  0.2040 -0.1838 -0.0788
  471GLU    SC1 3917  21.388  21.456  17.381 -0.4466 -0.0654 -0.0969
  472ILE     BB 3918  21.211  21.765  16.974 -0.0267  0.1939 -0.1760
  472ILE    SC1 3919  21.328  21.520  16.824 -0.2595  0.1112 -0.2264
  473TYR     BB 3920  21.122  22.035  16.748 -0.4337 -0.1312 -0.3393
  473TYR    SC1 3921  21.090  21.876  16.514 -0.0354  0.0985 -0.2658
  473TYR    SC2 3922  21.179  21.699  16.330  0.0015  0.0021 -0.1566
  473TYR    SC3 3923  20.924  21.788  16.320  0.0149  0.0290 -0.2777
  474GLN     BB 3924  21.013  22.315  16.817 -0.0720  0.0174 -0.1538
  474GLN    SC1 3925  20.680  22.346  16.584  0.0910  0.0140 -0.0811
  475ALA     BB 3926  20.982  22.377  17.168 -0.0730  0.2745  0.1922
  476GLY     BB 3927  20.904  22.094  17.261 -0.0330  0.0292 -0.1200
  477SER     BB 3928  20.891  21.770  17.474  0.1956 -0.0736  0.2790
  477SER    SC1 3929  20.931  21.597  17.356 -0.0631  0.1543  0.0665
  478THR     BB 3930  20.637  21.858  17.748  0.0386  0.2970  0.2037
  478THR    SC1 3931  20.703  21.717  17.957 -0.0041 -0.1191 -0.0515
  479PRO     BB 3932  20.470  22.142  17.811 -0.1981  0.0687  0.4359
  479PRO    SC1 3933  20.515  22.231  17.529 -0.1527  0.2234 -0.0105
  480CYS     BB 3934  20.203  22.140  18.061  0.1094  0.0737  0.3872
  480CYS    SC1 3935  20.284  22.452  18.138 -0.4140  0.0904  0.1603
  481ASN     BB 3936  20.006  21.872  17.992  0.0030 -0.0235 -0.0640
  481ASN    SC1 3937  20.161  21.726  17.742 -0.0320  0.2201  0.1866
  482GLY     BB 3938  19.791  21.861  18.229 -0.2280 -0.1413 -0.1738
  483VAL     BB 3939  19.776  21.531  18.322 -0.0119 -0.0239 -0.0700
  483VAL    SC1 3940  19.579  21.361  18.270  0.0421 -0.1201  0.0358
  484GLU     BB 3941  20.075  21.549  18.443 -0.0078 -0.1018 -0.2822
  484GLU    SC1 3942  20.324  21.469  18.191  0.1835  0.0451  0.2748
  485GLY     BB 3943  20.183  21.773  18.567 -0.1446 -0.0939  0.0175
  486PHE     BB 3944  20.148  22.035  18.564 -0.0851 -0.2491 -0.2598
  486PHE    SC1 3945  19.930  22.220  18.541 -0.1603 -0.0678 -0.1931
  486PHE    SC2 3946  19.886  22.483  18.581 -0.1350 -0.0777 -0.0967
  486PHE    SC3 3947  19.820  22.369  18.345  0.0065  0.0494 -0.1995
  487ASN     BB 3948  20.412  22.119  18.797 -0.1665 -0.1353  0.1366
  487ASN    SC1 3949  20.601  21.889  18.899 -0.0983 -0.0950  0.1287
  488CYS     BB 3950  20.433  22.407  18.674  0.1375 -0.3908  0.1080
  488CYS    SC1 3951  20.368  22.443  18.363  0.0784 -0.2911 -0.0191
  489TYR     BB 3952  20.331  22.622  18.896  0.0660 -0.1661 -0.0861
  489TYR    SC1 3953  20.280  22.467  19.149  0.1137  0.2516  0.1400
  489TYR    SC2 3954  20.350  22.250  19.293  0.2363  0.1801 -0.0242
  489TYR    SC3 3955  20.351  22.494  19.408  0.2424  0.1130  0.1204
  490PHE     BB 3956  20.171  22.860  18.700 -0.1052 -0.0379 -0.0179
  490PHE    SC1 3957  20.356  22.969  18.465  0.3469 -0.2193 -0.1791
  490PHE    SC2 3958  20.423  22.901  18.212  0.1713  0.1074 -0.3205
  490PHE    SC3 3959  20.452  23.156  18.296  0.1315  0.0237 -0.0404
  491PRO     BB 3960  19.886  22.981  18.605  0.2304 -0.1687  0.1964
  491PRO    SC1 3961  19.664  22.868  18.776  0.1052 -0.1016  0.0821
  492LEU     BB 3962  19.899  23.058  18.294 -0.2525 -0.0952  0.1870
  492LEU    SC1 3963  19.945  22.784  18.135 -0.1264  0.2883 -0.0045
  493GLN     BB 3964  20.031  23.235  18.010 -0.0154 -0.4787  0.1187
  493GLN    SC1 3965  20.221  22.975  17.802 -0.1211  0.1056  0.1179
  494SER     BB 3966  20.145  23.528  17.898 -0.1069 -0.0419  0.0504
  494SER    SC1 3967  20.155  23.536  17.667 -0.0665 -0.0701 -0.2189
  495TYR     BB 3968  20.148  23.703  18.189 -0.2677 -0.0061  0.0868
  495TYR    SC1 3969  20.249  23.519  18.388  0.1014  0.2423  0.1426
  495TYR    SC2 3970  20.061  23.432  18.562  0.0870 -0.1189 -0.0435
  495TYR    SC3 3971  20.321  23.440  18.636  0.0643 -0.1358  0.0393
  496GLY     BB 3972  19.937  23.893  18.339  0.1833 -0.0899  0.0973
  497PHE     BB 3973  20.033  24.080  18.481  0.4497  0.4592  0.0784
  497PHE    SC1 3974  20.308  24.039  18.591  0.3891  0.1084 -0.2688
  497PHE    SC2 3975  20.492  23.853  18.525  0.5101  0.1881 -0.1606
  497PHE    SC3 3976  20.494  23.964  18.771  0.0865 -0.0814 -0.0233
  498GLN     BB 3977  19.856  24.380  18.491 -0.0544  0.2587  0.0308
  498GLN    SC1 3978  19.837  24.682  18.745 -0.0208 -0.2121  0.0488
  499PRO     BB 3979  19.574  24.349  18.513  0.1725  0.0057 -0.2433
  499PRO    SC1 3980  19.394  24.465  18.364 -0.0388  0.0661  0.2512
  500THR     BB 3981  19.431  24.074  18.652 -0.1114  0.2602  0.2636
  500THR    SC1 3982  19.582  23.865  18.685 -0.1065  0.2134 -0.0305
  501ASN     BB 3983  19.222  24.304  18.904  0.1629  0.0459 -0.0027
  501ASN    SC1 3984  19.358  24.542  18.945 -0.0429  0.0178  0.2135
  502GLY     BB 3985  19.254  24.076  19.120  0.0781 -0.1558  0.0202
  503VAL     BB 3986  19.450  23.840  19.242  0.1046 -0.0609 -0.2232
  503VAL    SC1 3987  19.444  23.647  19.061  0.0349 -0.0795 -0.2016
  504GLY     BB 3988  19.625  23.925  19.506 -0.0789 -0.2027 -0.1732
  505TYR     BB 3989  19.916  23.737  19.411 -0.0895 -0.5057 -0.0477
  505TYR    SC1 3990  19.972  23.826  19.138  0.1509  0.1415  0.2028
  505TYR    SC2 3991  20.118  23.975  18.966 -0.1480 -0.0597 -0.2427
  505TYR    SC3 3992  20.043  23.724  18.899 -0.0873 -0.2308  0.2823
  506GLN     BB 3993  20.127  23.836  19.671 -0.0517  0.0445 -0.1470
  506GLN    SC1 3994  19.987  24.066  19.901  0.1124  0.1838 -0.0647
  507PRO     BB 3995  20.397  24.046  19.697  0.2096 -0.1863  0.0737
  507PRO    SC1 3996  20.493  24.035  19.952 -0.0683  0.1057 -0.0040
  508TYR     BB 3997  20.573  24.003  19.437 -0.0565 -0.0795  0.2796
  508TYR    SC1 3998  20.441  23.802  19.254  0.0155 -0.0467  0.4281
  508TYR    SC2 3999  20.476  23.598  19.081  0.1712  0.2908  0.0463
  508TYR    SC3 4000  20.344  23.557  19.312 -0.3252 -0.1071 -0.2850
  509ARG     BB 4001  20.738  24.207  19.183 -0.0747 -0.2077  0.1720
  509ARG    SC1 4002  20.488  24.324  19.103 -0.0623 -0.4364  0.1495
  509ARG    SC2 4003  20.261  24.446  18.958 -0.3731  0.0486  0.1361
  510VAL     BB 4004  21.006  24.195  19.000  0.3048  0.1886 -0.0262
  510VAL    SC1 4005  20.952  24.204  18.740  0.1794  0.0960 -0.0049
  511VAL     BB 4006  21.375  24.156  18.999  0.0319 -0.0556  0.1706
  511VAL    SC1 4007  21.482  24.391  18.942 -0.0909 -0.0533 -0.0677
  512VAL     BB 4008  21.572  23.878  18.949 -0.1507 -0.0515  0.2037
  512VAL    SC1 4009  21.391  23.686  18.921 -0.2328  0.0553 -0.0214
  513LEU     BB 4010  21.911  23.856  19.098  0.2565 -0.0819 -0.3078
  513LEU    SC1 4011  21.883  24.163  19.157  0.0276 -0.3033  0.1340
  514SER     BB 4012  22.178  23.688  19.096  0.3307 -0.0481  0.0497
  514SER    SC1 4013  22.237  23.465  19.068  0.0008 -0.1740 -0.0997
  515PHE     BB 4014  22.530  23.826  19.181  0.2306 -0.3251 -0.2435
  515PHE    SC1 4015  22.350  24.044  19.402 -0.0026 -0.5113  0.1176
  515PHE    SC2 4016  22.201  24.204  19.561  0.2450 -0.2052  0.0507
  515PHE    SC3 4017  22.401  24.057  19.667  0.2509 -0.1905  0.0598
  516GLU     BB 4018  22.734  23.718  19.318 -0.3633 -0.0762 -0.1444
  516GLU    SC1 4019  22.764  23.564  19.700  0.1423 -0.0822  0.2984
  517LEU     BB 4020  22.874  23.434  19.218 -0.0697 -0.5075 -0.2875
  517LEU    SC1 4021  22.661  23.248  19.250  0.2910 -0.0556 -0.0435
  518LEU     BB 4022  23.177  23.513  19.145 -0.0162  0.2983  0.1485
  518LEU    SC1 4023  23.366  23.389  19.386  0.1753 -0.0721 -0.1123
  519HIS     BB 4024  23.244  23.729  18.952  0.0102 -0.1855 -0.0163
  519HIS    SC1 4025  23.424  23.908  18.767 -0.2199 -0.1557 -0.1745
  519HIS    SC2 4026  23.550  23.958  18.534 -0.0064 -0.2994 -0.0930
  519HIS    SC3 4027  23.440  24.161  18.674 -0.1134 -0.2086 -0.3025
  520ALA     BB 4028  22.992  23.978  19.006 -0.0548  0.2849  0.3889
  521PRO     BB 4029  23.232  24.227  19.097 -0.2163  0.2346  0.0303
  521PRO    SC1 4030  23.481  24.088  19.209  0.2918 -0.0557 -0.4541
  522ALA     BB 4031  23.228  24.473  19.326 -0.0882  0.1074 -0.0387
  523THR     BB 4032  23.086  24.716  19.374 -0.0556 -0.1017  0.2293
  523THR    SC1 4033  22.899  24.798  19.213  0.0814  0.1379  0.1888
  524VAL     BB 4034  23.300  24.865  19.673 -0.0845 -0.1858  0.0650
  524VAL    SC1 4035  23.533  24.757  19.605  0.0359  0.1153 -0.0162
  525CYS     BB 4036  23.222  25.167  19.847  0.1017  0.1292  0.1337
  525CYS    SC1 4037  22.956  25.225  19.757  0.0590 -0.0969 -0.0050
  526GLY     BB 4038  23.405  25.233  20.021  0.1648 -0.3228 -0.0409
  527PRO     BB 4039  23.534  25.367  20.321  0.1562 -0.1026 -0.0367
  527PRO    SC1 4040  23.784  25.440  20.263  0.0561  0.0540 -0.0001
  528LYS     BB 4041  23.497  25.194  20.613  0.2728  0.1613 -0.2616
  528LYS    SC1 4042  23.293  24.962  20.559 -0.1641  0.3269  0.0250
  528LYS    SC2 4043  23.171  24.773  20.666  0.0494  0.3638 -0.2753
  529LYS     BB 4044  23.473  25.319  20.912  0.1361  0.0545  0.2312
  529LYS    SC1 4045  23.672  25.605  20.863 -0.1635  0.1288 -0.1909
  529LYS    SC2 4046  23.847  25.769  20.962 -0.0467 -0.4889  0.2739
  530SER     BB 4047  23.685  25.243  21.214  0.1662  0.0109  0.0389
  530SER    SC1 4048  23.574  25.372  21.393 -0.0405 -0.0257 -0.0459
  531THR     BB 4049  24.011  25.232  21.183 -0.1791 -0.3686  0.3591
  531THR    SC1 4050  24.133  25.440  21.278 -0.3332 -0.0870 -0.0333
  532ASN     BB 4051  24.054  25.169  20.872  0.1819 -0.3328  0.2791
  532ASN    SC1 4052  24.021  25.323  20.662  0.0611 -0.2075  0.0293
  533LEU     BB 4053  24.364  25.018  20.830  0.0524 -0.1171  0.0904
  533LEU    SC1 4054  24.531  25.116  20.592 -0.0632  0.2831 -0.0228
  534VAL     BB 4055  24.562  25.020  21.085 -0.1950 -0.0912 -0.1477
  534VAL    SC1 4056  24.784  25.145  21.011  0.0636 -0.3264  0.1936
  535LYS     BB 4057  24.424  24.977  21.342  0.0709 -0.0331 -0.1094
  535LYS    SC1 4058  24.500  25.215  21.513 -0.0385  0.2679  0.0167
  535LYS    SC2 4059  24.675  25.392  21.513 -0.3286 -0.0992 -0.0686
  536ASN     BB 4060  24.417  24.657  21.530  0.0408 -0.0056  0.0586
  536ASN    SC1 4061  24.526  24.756  21.771  0.2134  0.0864 -0.0806
  537LYS     BB 4062  24.384  24.343  21.428  0.0922  0.2019 -0.0306
  537LYS    SC1 4063  24.703  24.219  21.458  0.1231 -0.2851  0.1135
  537LYS    SC2 4064  24.838  24.044  21.590 -0.1148 -0.1897 -0.0041
  538CYS     BB 4065  24.234  24.187  21.221 -0.0156  0.0125  0.0442
  538CYS    SC1 4066  24.449  24.016  21.062  0.0572 -0.1193 -0.0185
  539VAL     BB 4067  23.985  24.287  21.028 -0.2473  0.2687  0.1133
  539VAL    SC1 4068  24.084  24.341  20.788 -0.0414  0.1800  0.1763
  540ASN     BB 4069  23.643  24.261  20.942 -0.1508  0.0024  0.1211
  540ASN    SC1 4070  23.493  24.295  21.245 -0.0283 -0.2301 -0.0958
  541PHE     BB 4071  23.544  24.333  20.588 -0.0920  0.0951 -0.5246
  541PHE    SC1 4072  23.766  24.348  20.383  0.0993 -0.2412  0.0471
  541PHE    SC2 4073  23.941  24.462  20.212  0.0714 -0.0976  0.1130
  541PHE    SC3 4074  24.013  24.242  20.351  0.2100 -0.0237  0.1601
  542ASN     BB 4075  23.295  24.161  20.398  0.1035  0.2126  0.0831
  542ASN    SC1 4076  23.097  24.353  20.340 -0.1633 -0.3025  0.1249
  543PHE     BB 4077  23.349  23.979  20.119  0.0883 -0.1069  0.5706
  543PHE    SC1 4078  23.478  24.193  19.926  0.1472  0.0183  0.0978
  543PHE    SC2 4079  23.534  24.273  19.674  0.2446  0.0070  0.1154
  543PHE    SC3 4080  23.652  24.395  19.884 -0.3058  0.4454  0.1924
  544ASN     BB 4081  23.386  23.657  20.148 -0.1873 -0.1475  0.3242
  544ASN    SC1 4082  23.173  23.566  19.943 -0.0921  0.3183  0.0481
  545GLY     BB 4083  23.693  23.516  20.122 -0.4573 -0.1197  0.0204
  546LEU     BB 4084  23.866  23.758  20.205 -0.0940  0.2228  0.1717
  546LEU    SC1 4085  23.931  23.943  19.948 -0.1485 -0.1169 -0.0120
  547THR     BB 4086  23.803  23.832  20.547  0.0787 -0.3968  0.3465
  547THR    SC1 4087  23.556  23.761  20.590  0.0275 -0.2868  0.2400
  548GLY     BB 4088  23.999  23.851  20.760  0.0319 -0.6089  0.3140
  549THR     BB 4089  24.314  23.850  20.549  0.0162 -0.1970  0.1942
  549THR    SC1 4090  24.351  23.678  20.357 -0.0211 -0.0611  0.0635
  550GLY     BB 4091  24.487  24.167  20.576  0.1172 -0.0208  0.2394
  551VAL     BB 4092  24.609  24.458  20.364 -0.0719  0.0976 -0.0403
  551VAL    SC1 4093  24.390  24.608  20.357 -0.0343  0.1604  0.1013
  552LEU     BB 4094  24.920  24.633  20.376  0.0167  0.1720 -0.3431
  552LEU    SC1 4095  25.007  24.884  20.579  0.2365 -0.1387  0.1108
  553THR     BB 4096  25.233  24.714  20.214 -0.0818  0.0278 -0.0258
  553THR    SC1 4097  25.396  24.612  20.389 -0.4560 -0.1770  0.2163
  554GLU     BB 4098  25.379  24.978  19.994  0.0437 -0.0228 -0.4573
  554GLU    SC1 4099  25.722  24.969  20.042 -0.0190  0.1333  0.0275
  555SER     BB 4100  25.346  24.815  19.714  0.1115 -0.0253  0.4760
  555SER    SC1 4101  25.180  24.852  19.513  0.0787 -0.0710 -0.1779
  556ASN     BB 4102  25.486  24.527  19.736 -0.0547 -0.1895  0.0170
  556ASN    SC1 4103  25.694  24.480  19.961  0.0946  0.2646 -0.3206
  557LYS     BB 4104  25.201  24.331  19.572  0.2322  0.0807 -0.1359
  557LYS    SC1 4105  25.148  24.024  19.599  0.2197  0.0790  0.0098
  557LYS    SC2 4106  25.092  23.847  19.407 -0.0148 -0.1442  0.0127
  558LYS     BB 4107  25.094  24.370  19.254  0.0382 -0.0318  0.0527
  558LYS    SC1 4108  25.117  24.617  19.061 -0.1686 -0.3851  0.3502
  558LYS    SC2 4109  25.040  24.743  18.883  0.0649  0.1883 -0.0961
  559PHE     BB 4110  24.831  24.200  19.131 -0.1070 -0.1737  0.1111
  559PHE    SC1 4111  24.915  24.203  18.815 -0.0180  0.5271 -0.0572
  559PHE    SC2 4112  24.909  24.375  18.607 -0.1601  0.0639 -0.4555
  559PHE    SC3 4113  24.990  24.120  18.570  0.0954  0.0424  0.1290
  560LEU     BB 4114  24.624  24.074  19.254  0.1113  0.3279 -0.1335
  560LEU    SC1 4115  24.631  24.257  19.517  0.1178 -0.1058 -0.0622
  561PRO     BB 4116  24.430  23.833  19.119 -0.2377 -0.2348  0.3311
  561PRO    SC1 4117  24.477  23.929  18.827  0.0487 -0.0674 -0.2678
  562PHE     BB 4118  24.271  23.599  19.126  0.1213 -0.0160  0.1032
  562PHE    SC1 4119  23.983  23.672  19.124  0.1069  0.1299 -0.0063
  562PHE    SC2 4120  23.720  23.611  19.126  0.1839 -0.2273  0.2726
  562PHE    SC3 4121  23.814  23.800  18.957 -0.2007 -0.3106 -0.0487
  563GLN     BB 4122  24.355  23.389  19.310 -0.1447 -0.0240 -0.0996
  563GLN    SC1 4123  24.736  23.502  19.349  0.2253  0.0756 -0.0861
  564GLN     BB 4124  24.223  23.254  19.495 -0.1825  0.2448 -0.0901
  564GLN    SC1 4125  24.212  22.898  19.373  0.7008  0.0880  0.2621
  565PHE     BB 4126  24.040  23.393  19.689  0.2101  0.1174  0.1604
  565PHE    SC1 4127  23.821  23.587  19.600  0.0367 -0.0998  0.2753
  565PHE    SC2 4128  23.745  23.820  19.489  0.2693 -0.0092  0.3020
  565PHE    SC3 4129  23.605  23.718  19.695 -0.2089 -0.2137 -0.1036
  566GLY     BB 4130  24.126  23.270  19.984 -0.0168 -0.0396 -0.0693
  567ARG     BB 4131  24.271  23.029  19.970  0.0616  0.0752 -0.2051
  567ARG    SC1 4132  24.336  22.949  20.264 -0.0919  0.4999 -0.0359
  567ARG    SC2 4133  24.674  22.965  20.392  0.0288 -0.1817 -0.0290
  568ASP     BB 4134  24.147  22.766  19.837  0.0442  0.0324  0.0021
  568ASP    SC1 4135  23.847  22.728  19.818 -0.0714 -0.2563  0.2483
  569ILE     BB 4136  24.474  22.588  19.846 -0.1810  0.1453 -0.1372
  569ILE    SC1 4137  24.493  22.331  19.674 -0.2746  0.0934 -0.0704
  570ALA     BB 4138  24.740  22.685  19.929  0.0480  0.0903 -0.0637
  571ASP     BB 4139  24.839  22.944  19.872 -0.1006 -0.1988 -0.2047
  571ASP    SC1 4140  25.056  23.011  20.082  0.0620  0.0742 -0.1516
  572THR     BB 4141  24.710  23.064  19.641  0.1727 -0.1801  0.1157
  572THR    SC1 4142  24.698  23.022  19.385  0.0896  0.0210  0.0852
  573THR     BB 4143  24.631  23.360  19.835 -0.1750  0.1348  0.0006
  573THR    SC1 4144  24.688  23.357  20.089 -0.1210  0.2151 -0.0100
  574ASP     BB 4145  24.463  23.650  19.776 -0.1756  0.0930  0.0516
  574ASP    SC1 4146  24.726  23.831  19.736  0.1444 -0.2330  0.0935
  575ALA     BB 4147  24.260  23.819  19.610  0.1076  0.1466  0.0712
  576VAL     BB 4148  24.139  24.081  19.467  0.0581 -0.2644 -0.2099
  576VAL    SC1 4149  24.094  24.314  19.585 -0.2157 -0.3874 -0.0630
  577ARG     BB 4150  24.131  24.214  19.071  0.1200  0.4483  0.2432
  577ARG    SC1 4151  23.838  24.340  19.033 -0.2792  0.2696  0.0984
  577ARG    SC2 4152  23.680  24.549  19.108 -0.2275 -0.1592  0.1153
  578ASP     BB 4153  24.363  24.434  19.122  0.0253  0.0461  0.0638
  578ASP    SC1 4154  24.512  24.487  18.884  0.3195 -0.0562  0.0327
  579PRO     BB 4155  24.147  24.737  19.222 -0.1215 -0.0877 -0.3504
  579PRO    SC1 4156  23.990  24.763  19.457  0.1021 -0.4118  0.2468
  580GLN     BB 4157  24.388  25.012  19.124  0.1407 -0.2671  0.4476
  580GLN    SC1 4158  24.145  25.264  19.267  0.2426  0.1671  0.2289
  581THR     BB 4159  24.715  24.947  19.237 -0.2301  0.0704  0.4328
  581THR    SC1 4160  24.730  24.692  19.288  0.1201 -0.0373 -0.1117
  582LEU     BB 4161  24.623  25.188  19.514  0.2877 -0.1773  0.1100
  582LEU    SC1 4162  24.428  24.982  19.631  0.2450 -0.2998  0.3607
  583GLU     BB 4163  24.887  25.216  19.740 -0.1386  0.0031  0.0707
  583GLU    SC1 4164  24.688  25.478  19.958 -0.0513 -0.1499 -0.2972
  584ILE     BB 4165  24.891  24.961  19.919  0.1924  0.2875 -0.0003
  584ILE    SC1 4166  24.629  24.976  20.084  0.2112  0.0083  0.0600
  585LEU     BB 4167  24.820  24.611  19.835  0.1466  0.1884 -0.1122
  585LEU    SC1 4168  24.508  24.522  19.882  0.0600  0.0318  0.1450
  586ASP     BB 4169  24.925  24.273  19.997  0.2433  0.1085  0.0745
  586ASP    SC1 4170  25.189  24.271  20.050 -0.2137 -0.0362 -0.1973
  587ILE     BB 4171  24.701  24.024  20.154 -0.0308 -0.0419 -0.0473
  587ILE    SC1 4172  24.407  24.042  20.056 -0.0175  0.2322 -0.0448
  588THR     BB 4173  24.886  23.776  20.265  0.1960  0.0458 -0.0583
  588THR    SC1 4174  25.119  23.776  20.149  0.1584  0.0715 -0.1347
  589PRO     BB 4175  24.814  23.591  20.559 -0.0176 -0.1387  0.1085
  589PRO    SC1 4176  24.979  23.342  20.481 -0.2608  0.1093  0.0987
  590CYS     BB 4177  24.815  23.799  20.751 -0.0793  0.0577  0.3641
  590CYS    SC1 4178  24.628  23.887  20.968  0.1088  0.0202 -0.1149
  591SER     BB 4179  24.948  24.066  20.658  0.1538 -0.2872 -0.3897
  591SER    SC1 4180  25.067  24.182  20.517 -0.0717  0.0132  0.2262
  592PHE     BB 4181  25.041  24.120  21.063  0.1323  0.2822 -0.1027
  592PHE    SC1 4182  25.106  23.836  21.165 -0.2566  0.2874  0.4805
  592PHE    SC2 4183  25.096  23.690  21.392  0.1763  0.0892  0.3838
  592PHE    SC3 4184  25.306  23.664  21.224 -0.1958  0.1307 -0.1118
  593GLY     BB 4185  25.240  24.228  21.385 -0.0695 -0.0084  0.1260
  594GLY     BB 4186  25.351  23.986  21.629 -0.0167 -0.1432 -0.4871
  595VAL     BB 4187  25.282  23.905  21.959 -0.1040 -0.1318  0.1354
  595VAL    SC1 4188  25.179  24.125  22.066  0.1466  0.2308 -0.3294
  596SER     BB 4189  25.334  23.665  22.189 -0.1689  0.3557 -0.5143
  596SER    SC1 4190  25.524  23.512  22.160  0.3230  0.1806 -0.2575
  597VAL     BB 4191  25.266  23.688  22.530  0.1773 -0.0846 -0.1420
  597VAL    SC1 4192  25.338  23.943  22.519  0.0814 -0.0535 -0.0630
  598ILE     BB 4193  25.448  23.546  22.844  0.1520  0.2927 -0.1445
  598ILE    SC1 4194  25.724  23.488  22.714  0.2453  0.0429  0.1532
  599THR     BB 4195  25.275  23.523  23.146 -0.1363  0.1821 -0.0630
  599THR    SC1 4196  25.031  23.440  23.110 -0.1196 -0.0339  0.2763
  600PRO     BB 4197  25.501  23.527  23.351 -0.3295  0.1566  0.1367
  600PRO    SC1 4198  25.769  23.428  23.253 -0.2988 -0.0459 -0.0556
  601GLY     BB 4199  25.530  23.584  23.622 -0.0494 -0.0311 -0.2012
  602THR     BB 4200  25.588  23.898  23.681 -0.0486  0.0256  0.0361
  602THR    SC1 4201  25.771  24.001  23.528 -0.3252 -0.0279 -0.3473
  603ASN     BB 4202  25.403  24.051  23.848  0.0957  0.1124 -0.1444
  603ASN    SC1 4203  25.253  23.854  24.035 -0.0067 -0.0145 -0.0217
  604THR     BB 4204  25.235  24.283  23.674  0.0224 -0.2575 -0.0556
  604THR    SC1 4205  25.084  24.399  23.850  0.0974 -0.1313 -0.0731
  605SER     BB 4206  25.274  24.252  23.382  0.1911 -0.1014  0.0464
  605SER    SC1 4207  25.500  24.261  23.245  0.2672 -0.0847 -0.0200
  606ASN     BB 4208  25.174  24.652  23.248  0.1038  0.3679  0.0548
  606ASN    SC1 4209  25.032  24.738  23.488  0.0427  0.2555  0.0150
  607GLN     BB 4210  25.263  24.653  23.011  0.1109 -0.1422 -0.1658
  607GLN    SC1 4211  25.292  25.043  22.909  0.0015 -0.2462  0.2865
  608VAL     BB 4212  25.424  24.485  22.736 -0.2227 -0.0462 -0.2180
  608VAL    SC1 4213  25.591  24.290  22.798 -0.1058  0.1513  0.1156
  609ALA     BB 4214  25.372  24.511  22.393  0.1976  0.0254  0.3738
  610VAL     BB 4215  25.689  24.318  22.275  0.2336 -0.0903  0.0247
  610VAL    SC1 4216  25.849  24.529  22.288  0.2112 -0.0863  0.2840
  611LEU     BB 4217  25.755  24.047  22.094 -0.1076  0.0906 -0.3399
  611LEU    SC1 4218  25.859  23.793  22.303 -0.0416 -0.1264 -0.2364
  612TYR     BB 4219  25.792  23.863  21.803 -0.1088 -0.0835  0.0905
  612TYR    SC1 4220  26.028  23.967  21.731  0.0022  0.2196  0.0913
  612TYR    SC2 4221  26.289  23.916  21.683  0.0068  0.0813  0.2542
  612TYR    SC3 4222  26.160  24.106  21.541  0.1338 -0.0115  0.0093
  613GLN     BB 4223  25.822  23.537  21.749 -0.0658  0.1094 -0.1318
  613GLN    SC1 4224  25.449  23.497  21.687 -0.1200  0.4119  0.0503
  614ASP     BB 4225  26.090  23.420  21.629 -0.0038  0.4238  0.0545
  614ASP    SC1 4226  26.206  23.134  21.702 -0.0500  0.0081 -0.4137
  615VAL     BB 4227  26.064  23.671  21.327  0.0705 -0.0474  0.2156
  615VAL    SC1 4228  25.815  23.760  21.308 -0.0893 -0.4719  0.2102
  616ASN     BB 4229  26.389  23.798  21.181 -0.1090  0.2835  0.3164
  616ASN    SC1 4230  26.494  23.634  20.932  0.2742  0.2068  0.0099
  617CYS     BB 4231  26.512  24.104  21.153 -0.0960  0.0191  0.1131
  617CYS    SC1 4232  26.646  24.156  21.385  0.1436  0.1729 -0.1716
  618THR     BB 4233  26.530  24.202  20.846  0.1836  0.2179  0.1498
  618THR    SC1 4234  26.729  24.166  20.682 -0.0353 -0.2480 -0.0311
  619GLU     BB 4235  26.313  24.522  20.785 -0.2075  0.2296  0.0864
  619GLU    SC1 4236  26.380  24.879  20.717  0.2444  0.2083 -0.1096
  620VAL     BB 4237  25.984  24.373  20.891 -0.2720  0.0537  0.2071
  620VAL    SC1 4238  26.039  24.184  21.068 -0.2559  0.0045  0.1498
  621PRO     BB 4239  25.708  24.545  20.880 -0.1936  0.0408  0.0357
  621PRO    SC1 4240  25.668  24.828  20.832  0.1705 -0.2506 -0.2449
  622VAL     BB 4241  25.474  24.326  20.870 -0.1225  0.2634  0.0930
  622VAL    SC1 4242  25.524  24.099  20.996 -0.0612  0.0332 -0.3281
  623ALA     BB 4243  25.199  24.542  20.855 -0.1149  0.1412 -0.0784
  624ILE     BB 4244  25.178  24.691  21.084 -0.0258 -0.0530  0.2121
  624ILE    SC1 4245  25.251  24.991  21.059  0.0483 -0.0680  0.2448
  625HIS     BB 4246  24.888  24.620  21.302  0.2941  0.0274 -0.0656
  625HIS    SC1 4247  24.716  24.496  21.092 -0.0959 -0.3980 -0.0226
  625HIS    SC2 4248  24.738  24.491  20.823 -0.2246  0.0530 -0.0505
  625HIS    SC3 4249  24.501  24.549  20.938 -0.0975  0.1751  0.1552
  626ALA     BB 4250  24.904  24.900  21.477 -0.1796  0.0190  0.0407
  627ASP     BB 4251  25.220  25.181  21.539 -0.0267 -0.0914 -0.0021
  627ASP    SC1 4252  25.230  25.389  21.321  0.2340 -0.1892 -0.2813
  628GLN     BB 4253  25.275  24.980  21.759 -0.2736 -0.0353  0.2038
  628GLN    SC1 4254  24.964  25.018  21.969  0.1224  0.0682  0.0740
  629LEU     BB 4255  25.359  24.690  21.598  0.1204 -0.1022 -0.1839
  629LEU    SC1 4256  25.458  24.511  21.840  0.0888  0.1611 -0.0015
  630THR     BB 4257  25.583  24.792  21.375 -0.1652 -0.0554 -0.0086
  630THR    SC1 4258  25.686  25.030  21.395  0.0212 -0.1337 -0.0259
  631PRO     BB 4259  25.776  24.512  21.331  0.0397  0.0218 -0.0398
  631PRO    SC1 4260  25.720  24.262  21.478  0.0625  0.1563  0.2865
  632THR     BB 4261  26.052  24.588  21.420  0.0620 -0.0732 -0.1046
  632THR    SC1 4262  26.261  24.587  21.266  0.1355 -0.0695 -0.0055
  633TRP     BB 4263  25.925  24.677  21.766 -0.2697 -0.1144  0.2902
  633TRP    SC1 4264  26.027  24.422  21.868  0.0648  0.0125  0.1433
  633TRP    SC2 4265  26.146  24.241  22.029  0.1496 -0.0394  0.0244
  633TRP    SC3 4266  26.294  24.383  21.854  0.0248 -0.1812 -0.2003
  633TRP    SC4 4267  26.412  24.200  22.013  0.1779  0.1271  0.0511
  634ARG     BB 4268  25.785  24.858  21.854 -0.2127 -0.2628 -0.0023
  634ARG    SC1 4269  25.564  24.911  22.120  0.1935 -0.1559  0.0491
  634ARG    SC2 4270  25.347  25.171  22.230  0.0997  0.0972 -0.0830
  635VAL     BB 4271  25.821  25.208  21.806  0.1334 -0.0374  0.0954
  635VAL    SC1 4272  25.650  25.355  21.945  0.0366  0.0856 -0.1470
  636TYR     BB 4273  26.053  25.252  21.675 -0.3869  0.0156  0.0199
  636TYR    SC1 4274  26.241  24.995  21.696 -0.1592  0.1143  0.0902
  636TYR    SC2 4275  26.345  24.838  21.890 -0.1185 -0.0084 -0.0294
  636TYR    SC3 4276  26.442  24.825  21.638 -0.0580  0.2697 -0.0246
  637SER     BB 4277  26.121  25.360  21.344 -0.0601 -0.1053 -0.0926
  637SER    SC1 4278  26.158  25.611  21.364 -0.0491  0.1436  0.1986
  638THR     BB 4279  26.197  25.076  21.225  0.0972 -0.0949 -0.2100
  638THR    SC1 4280  26.039  24.944  21.066 -0.2629 -0.0343  0.0833
  639GLY     BB 4281  26.518  25.078  21.208  0.1437  0.1307 -0.0841
  640SER     BB 4282  26.805  25.003  21.356 -0.2413  0.2606 -0.0184
  640SER    SC1 4283  26.943  25.170  21.448 -0.3363 -0.0613  0.3575
  641ASN     BB 4284  26.832  24.709  21.343 -0.3214  0.2396  0.0730
  641ASN    SC1 4285  26.708  24.593  21.055  0.0102  0.2056  0.0242
  642VAL     BB 4286  27.080  24.607  21.453 -0.1752  0.0879  0.1780
  642VAL    SC1 4287  27.227  24.724  21.640 -0.0674  0.2842 -0.0244
  643PHE     BB 4288  27.131  24.281  21.389 -0.1561 -0.1092  0.3046
  643PHE    SC1 4289  27.310  24.177  21.603 -0.0946 -0.2102 -0.0771
  643PHE    SC2 4290  27.326  24.043  21.837  0.1576 -0.0208  0.0181
  643PHE    SC3 4291  27.538  24.186  21.748 -0.0058  0.0751 -0.2267
  644GLN     BB 4292  27.044  24.149  21.042  0.2200 -0.0034 -0.3477
  644GLN    SC1 4293  27.447  24.154  20.896  0.4333 -0.3090  0.2907
  645THR     BB 4294  27.019  23.805  20.943 -0.0251  0.0229 -0.0356
  645THR    SC1 4295  27.213  23.679  20.826 -0.1657 -0.4332  0.1951
  646ARG     BB 4296  26.876  23.707  21.218 -0.0997 -0.1107 -0.4099
  646ARG    SC1 4297  26.911  23.364  21.218 -0.0860  0.0892  0.3030
  646ARG    SC2 4298  26.927  23.048  21.236  0.0789 -0.0503 -0.3140
  647ALA     BB 4299  26.961  23.819  21.520 -0.0886  0.2536  0.0326
  648GLY     BB 4300  26.804  23.867  21.779 -0.2319 -0.1945  0.2483
  649CYS     BB 4301  26.850  24.207  21.814 -0.1523  0.0033  0.1169
  649CYS    SC1 4302  26.669  24.311  21.566 -0.0461  0.1066 -0.0880
  650LEU     BB 4303  27.034  24.457  21.981  0.3746 -0.3814 -0.0222
  650LEU    SC1 4304  26.814  24.670  21.906  0.0224 -0.0626 -0.2705
  651ILE     BB 4305  27.246  24.598  22.209  0.1866  0.0922 -0.1243
  651ILE    SC1 4306  27.244  24.904  22.156 -0.0449  0.1225  0.0459
  652GLY     BB 4307  27.568  24.731  22.464 -0.2775  0.1412  0.3665
  653ALA     BB 4308  27.427  24.785  22.660  0.3278  0.0326  0.0798
  654GLU     BB 4309  27.284  24.864  22.860  0.1131 -0.4246 -0.0598
  654GLU    SC1 4310  27.540  25.042  23.115  0.3367 -0.0179 -0.0292
  655HIS     BB 4311  27.087  24.749  23.125  0.1751  0.2596 -0.2284
  655HIS    SC1 4312  26.805  24.761  23.009  0.2278  0.0686 -0.0371
  655HIS    SC2 4313  26.616  24.652  22.849  0.3928 -0.0048 -0.1854
  655HIS    SC3 4314  26.640  24.920  22.866 -0.1444  0.0323  0.3303
  656VAL     BB 4315  27.262  24.507  23.253  0.0078 -0.1747  0.1923
  656VAL    SC1 4316  27.181  24.536  23.503  0.0832  0.2923  0.1718
  657ASN     BB 4317  27.472  24.418  23.083 -0.0136  0.0244 -0.0456
  657ASN    SC1 4318  27.757  24.557  23.046  0.0645 -0.0507 -0.0864
  658ASN     BB 4319  27.518  24.085  23.104  0.2914 -0.1270 -0.0661
  658ASN    SC1 4320  27.747  23.953  23.206 -0.0283  0.1167 -0.2521
  659SER     BB 4321  27.232  23.994  23.323 -0.0086 -0.0341  0.0530
  659SER    SC1 4322  27.318  23.967  23.551 -0.0153 -0.2059  0.3351
  660TYR     BB 4323  27.062  23.970  23.059 -0.3846  0.1204  0.4321
  660TYR    SC1 4324  27.122  24.226  22.871 -0.0290 -0.1624 -0.3002
  660TYR    SC2 4325  27.143  24.393  22.660 -0.3689  0.0053 -0.2073
  660TYR    SC3 4326  26.911  24.377  22.798 -0.2152 -0.2513  0.0321
  661GLU     BB 4327  26.882  23.687  23.089 -0.0210  0.0576 -0.1223
  661GLU    SC1 4328  26.744  23.827  23.443  0.0324  0.0243  0.0876
  662CYS     BB 4329  26.748  23.482  22.982  0.0906  0.0618  0.2128
  662CYS    SC1 4330  26.582  23.540  22.771 -0.0353  0.0127  0.0530
  663ASP     BB 4331  27.015  23.199  23.041 -0.2126  0.1632 -0.0293
  663ASP    SC1 4332  27.009  22.999  23.305 -0.0922 -0.1125  0.2441
  664ILE     BB 4333  26.858  22.991  22.833  0.1159 -0.1634  0.0381
  664ILE    SC1 4334  27.075  22.972  22.613  0.1080 -0.0944  0.0245
  665PRO     BB 4335  26.585  23.076  22.667  0.1361 -0.1016  0.2605
  665PRO    SC1 4336  26.705  23.176  22.389  0.0015 -0.0177  0.0857
  666ILE     BB 4337  26.287  23.142  22.603 -0.0319  0.1246 -0.1721
  666ILE    SC1 4338  26.168  23.272  22.858  0.0111  0.0405 -0.1091
  667GLY     BB 4339  26.018  23.271  22.374  0.1679  0.2947 -0.1319
  668ALA     BB 4340  26.023  23.354  22.171  0.0806  0.0261  0.0256
  669GLY     BB 4341  26.340  23.433  22.077 -0.2222 -0.0122 -0.1661
  670ILE     BB 4342  26.471  23.738  22.105  0.0112 -0.1947 -0.2050
  670ILE    SC1 4343  26.751  23.647  22.203 -0.0926 -0.1015  0.1987
  671CYS     BB 4344  26.348  23.878  22.430  0.1223  0.0322  0.2175
  671CYS    SC1 4345  26.468  23.626  22.578  0.0459 -0.3968 -0.1909
  672ALA     BB 4346  26.161  24.084  22.552  0.1185  0.0485  0.1628
  673SER     BB 4347  26.062  24.399  22.788  0.1087  0.0470  0.2279
  673SER    SC1 4348  26.093  24.615  22.748  0.1546  0.1419  0.1573
  674TYR     BB 4349  26.000  24.314  23.147 -0.0522 -0.0121 -0.2872
  674TYR    SC1 4350  25.998  24.013  23.103  0.0073  0.0033 -0.0130
  674TYR    SC2 4351  26.018  23.770  22.986 -0.1717  0.0944 -0.2395
  674TYR    SC3 4352  25.776  23.886  23.016 -0.1774 -0.0636  0.5165
  675GLN     BB 4353  25.969  24.442  23.434 -0.1873  0.0725 -0.1267
  675GLN    SC1 4354  26.267  24.470  23.689  0.1802 -0.2130 -0.1757
  676THR     BB 4355  25.691  24.458  23.671 -0.0383 -0.0996 -0.1691
  676THR    SC1 4356  25.769  24.428  23.917  0.0292  0.1169 -0.1627
  677GLN     BB 4357  25.529  24.706  23.546  0.2139  0.0121 -0.2113
  677GLN    SC1 4358  25.398  24.861  23.832 -0.1610  0.0502  0.1984
  678THR     BB 4359  25.663  24.856  23.311  0.4497  0.2828 -0.0365
  678THR    SC1 4360  25.729  24.730  23.094  0.3148  0.0461  0.0560
  679ASN     BB 4361  25.732  25.178  23.281  0.1567  0.0825 -0.2790
  679ASN    SC1 4362  25.632  25.382  23.096 -0.0474  0.0344  0.1532
  680SER     BB 4363  25.794  25.150  23.661 -0.0078 -0.2429  0.1177
  680SER    SC1 4364  25.653  25.311  23.790  0.1350 -0.1790 -0.0246
  681PRO     BB 4365  25.978  24.935  23.701  0.1417  0.0621 -0.0468
  681PRO    SC1 4366  26.083  24.837  23.955 -0.1922 -0.0740  0.1587
  682ARG     BB 4367  26.223  24.918  23.464  0.2927 -0.1383  0.2774
  682ARG    SC1 4368  26.404  25.126  23.680 -0.0924 -0.1623  0.0132
  682ARG    SC2 4369  26.582  25.143  23.950 -0.0570 -0.0207 -0.2704
  683ARG     BB 4370  26.219  24.840  23.208 -0.2260  0.1857 -0.3450
  683ARG    SC1 4371  26.440  24.528  23.259  0.0852  0.2544 -0.1054
  683ARG    SC2 4372  26.742  24.309  23.295 -0.3562 -0.2355 -0.6482
  684ALA     BB 4373  26.113  25.049  23.019 -0.1432  0.0634  0.0673
  685ARG     BB 4374  26.175  25.120  22.728 -0.3125 -0.0654 -0.3997
  685ARG    SC1 4375  26.392  25.285  22.606  0.0198  0.3826 -0.1396
  685ARG    SC2 4376  26.631  25.410  22.537  0.1620 -0.3021 -0.1884
  686SER     BB 4377  25.781  25.094  22.691 -0.1549  0.1934 -0.1595
  686SER    SC1 4378  25.727  24.888  22.592 -0.0896 -0.0189  0.2348
  687VAL     BB 4379  25.779  25.433  22.536 -0.0529 -0.1918 -0.1074
  687VAL    SC1 4380  25.554  25.516  22.646  0.0146  0.2862 -0.3059
  688ALA     BB 4381  25.905  25.452  22.330 -0.1827  0.1788  0.0500
  689SER     BB 4382  26.125  25.206  22.183 -0.0197 -0.1556  0.0311
  689SER    SC1 4383  26.077  24.966  22.243  0.3017  0.1115  0.1584
  690GLN     BB 4384  26.338  25.350  22.051 -0.4036  0.1092  0.1761
  690GLN    SC1 4385  26.286  25.703  22.291 -0.2108  0.0596 -0.3073
  691SER     BB 4386  26.608  25.171  22.119 -0.1721  0.0039 -0.0431
  691SER    SC1 4387  26.794  25.140  21.970  0.1551  0.0944 -0.3481
  692ILE     BB 4388  26.666  24.884  22.357  0.1581 -0.0195 -0.2655
  692ILE    SC1 4389  26.928  24.924  22.518  0.1150  0.0513 -0.2129
  693ILE     BB 4390  26.673  24.552  22.387  0.0096 -0.0875 -0.1710
  693ILE    SC1 4391  26.367  24.503  22.385 -0.0257  0.1218 -0.1397
  694ALA     BB 4392  26.815  24.244  22.333  0.1789  0.0655  0.0109
  695TYR     BB 4393  26.831  23.941  22.570 -0.1073 -0.1365 -0.0331
  695TYR    SC1 4394  26.643  24.038  22.801  0.0298  0.2356 -0.3286
  695TYR    SC2 4395  26.470  24.217  22.904  0.1819  0.2335 -0.0599
  695TYR    SC3 4396  26.479  23.967  23.004  0.1863  0.1674 -0.2235
  696THR     BB 4397  27.073  23.729  22.588 -0.0560 -0.0099 -0.0118
  696THR    SC1 4398  27.063  23.473  22.544  0.0425 -0.0272  0.0606
  697MET     BB 4399  27.365  23.873  22.598  0.0034  0.0341 -0.2485
  697MET    SC1 4400  27.285  24.131  22.308  0.1276 -0.3579 -0.0543
  698SER     BB 4401  27.550  23.645  22.807 -0.3606  0.0899  0.2991
  698SER    SC1 4402  27.404  23.604  23.012 -0.4468 -0.2896  0.0614
  699LEU     BB 4403  27.848  23.648  22.738  0.1045 -0.2889  0.0825
  699LEU    SC1 4404  27.993  23.472  22.516  0.0726  0.0653 -0.1867
  700GLY     BB 4405  28.067  23.653  22.963 -0.1632  0.0420 -0.0024
  701ALA     BB 4406  28.238  23.607  23.171 -0.3479 -0.2524  0.0166
  702GLU     BB 4407  28.491  23.659  23.324  0.2628 -0.0137 -0.3169
  702GLU    SC1 4408  28.846  23.707  23.212 -0.0844 -0.1220 -0.2430
  703ASN     BB 4409  28.510  23.436  23.624  0.2939 -0.1128  0.1999
  703ASN    SC1 4410  28.764  23.478  23.737  0.3638  0.3975  0.0786
  704SER     BB 4411  28.373  23.171  23.518  0.0172 -0.0638  0.3595
  704SER    SC1 4412  28.142  23.181  23.442 -0.0097 -0.1548  0.1049
  705VAL     BB 4413  28.497  22.858  23.581  0.0600 -0.1753  0.1126
  705VAL    SC1 4414  28.286  22.707  23.633 -0.0875 -0.0325 -0.0578
  706ALA     BB 4415  28.766  22.697  23.544 -0.4182 -0.0633 -0.2316
  707TYR     BB 4416  28.960  22.666  23.387  0.0233 -0.2182  0.0059
  707TYR    SC1 4417  28.874  22.704  23.061 -0.1348  0.0344  0.1343
  707TYR    SC2 4418  28.766  22.599  22.837 -0.3026  0.0560  0.2034
  707TYR    SC3 4419  28.805  22.866  22.857 -0.0665  0.0307  0.1081
  708SER     BB 4420  29.296  22.777  23.373  0.0024  0.1209  0.0491
  708SER    SC1 4421  29.437  22.713  23.175  0.0119  0.0404  0.1336
  709ASN     BB 4422  29.429  22.643  23.652  0.2327 -0.2278  0.1263
  709ASN    SC1 4423  29.555  22.843  23.871 -0.2815  0.2518  0.1463
  710ASN     BB 4424  29.525  22.280  23.763  0.1264 -0.1302  0.2497
  710ASN    SC1 4425  29.475  22.342  24.055  0.1457  0.0903 -0.0337
  711SER     BB 4426  29.431  22.151  23.473 -0.0289  0.0547 -0.1933
  711SER    SC1 4427  29.569  22.187  23.287 -0.0844  0.1264 -0.2327
  712ILE     BB 4428  29.371  21.828  23.582 -0.0380  0.3843 -0.1044
  712ILE    SC1 4429  29.217  21.900  23.842 -0.0802 -0.0007 -0.0164
  713ALA     BB 4430  29.286  21.521  23.607 -0.0393  0.0348 -0.1010
  714ILE     BB 4431  29.086  21.290  23.807 -0.0680 -0.1013  0.1647
  714ILE    SC1 4432  28.999  21.039  23.648  0.1366  0.0817 -0.2498
  715PRO     BB 4433  28.955  21.255  24.157  0.0468  0.0475 -0.2699
  715PRO    SC1 4434  28.828  21.537  24.137  0.0241  0.0040 -0.0735
  716THR     BB 4435  29.061  21.311  24.512 -0.2191  0.2724  0.0482
  716THR    SC1 4436  29.285  21.443  24.499 -0.0186 -0.0501  0.1386
  717ASN     BB 4437  28.867  21.431  24.741  0.0015  0.0412 -0.2292
  717ASN    SC1 4438  29.053  21.457  24.995  0.4841 -0.0557 -0.1292
  718PHE     BB 4439  28.553  21.453  24.948  0.2307  0.4550 -0.0442
  718PHE    SC1 4440  28.445  21.185  24.913  0.0480 -0.0421 -0.0154
  718PHE    SC2 4441  28.300  21.008  24.769  0.4467 -0.2662 -0.1572
  718PHE    SC3 4442  28.341  20.966  25.033 -0.2219  0.1061  0.0284
  719THR     BB 4443  28.334  21.690  24.993 -0.0956  0.3032 -0.1054
  719THR    SC1 4444  28.314  21.736  25.248 -0.1374 -0.1199 -0.0253
  720ILE     BB 4445  28.041  21.867  24.876  0.1486 -0.1462 -0.0277
  720ILE    SC1 4446  27.836  21.806  25.101 -0.1126  0.1290 -0.1831
  721SER     BB 4447  27.852  21.939  24.572  0.0267  0.1174  0.0008
  721SER    SC1 4448  28.053  21.859  24.385 -0.0496  0.2382  0.1178
  722VAL     BB 4449  27.502  21.937  24.549  0.0191  0.1956 -0.1062
  722VAL    SC1 4450  27.412  22.005  24.789  0.0618 -0.1591  0.0158
  723THR     BB 4451  27.251  21.886  24.328 -0.0332 -0.1844  0.3456
  723THR    SC1 4452  27.072  22.063  24.393  0.1915  0.0912  0.2364
  724THR     BB 4453  27.055  21.675  24.086 -0.3293 -0.2040 -0.1057
  724THR    SC1 4454  27.225  21.541  23.943  0.1044  0.0896  0.1102
  725GLU     BB 4455  26.715  21.743  24.058  0.0120 -0.2495 -0.3705
  725GLU    SC1 4456  26.680  22.145  24.048 -0.1076  0.0863 -0.4014
  726ILE     BB 4457  26.424  21.657  23.978  0.2810 -0.1569  0.0636
  726ILE    SC1 4458  26.321  21.560  24.253 -0.1767  0.1301  0.0049
  727LEU     BB 4459  26.189  21.474  23.769 -0.3710 -0.1514  0.2175
  727LEU    SC1 4460  26.362  21.211  23.828  0.0432 -0.0541  0.1315
  728PRO     BB 4461  25.871  21.416  23.678 -0.1077 -0.0448 -0.2913
  728PRO    SC1 4462  25.843  21.544  23.423 -0.2640  0.1197  0.0313
  729VAL     BB 4463  25.758  21.009  23.759  0.2087 -0.2005  0.2842
  729VAL    SC1 4464  25.758  20.776  23.632 -0.1181  0.0508 -0.2125
  730SER     BB 4465  25.402  21.060  23.922  0.0794 -0.2762  0.0261
  730SER    SC1 4466  25.376  21.287  23.806  0.1844 -0.1272  0.2698
  731MET     BB 4467  25.179  20.830  23.921  0.0696 -0.0053 -0.0052
  731MET    SC1 4468  25.211  20.716  24.314  0.1465  0.1124 -0.1339
  732THR     BB 4469  24.829  20.953  23.879 -0.0819 -0.0447  0.2418
  732THR    SC1 4470  24.856  21.191  23.778 -0.1893 -0.1520 -0.0511
  733LYS     BB 4471  24.544  20.810  23.787 -0.1587  0.1727  0.1923
  733LYS    SC1 4472  24.317  20.641  23.988  0.3348 -0.0651 -0.2980
  733LYS    SC2 4473  24.138  20.456  23.950 -0.0119 -0.1794  0.4303
  734THR     BB 4474  24.267  21.043  23.636 -0.0660 -0.2848 -0.2446
  734THR    SC1 4475  24.445  21.207  23.541  0.1517 -0.1518  0.3501
  735SER     BB 4476  23.967  20.897  23.514 -0.3627 -0.1124  0.3822
  735SER    SC1 4477  24.020  20.640  23.489  0.4119  0.0461  0.1847
  736VAL     BB 4478  23.769  20.958  23.296 -0.1242  0.0558  0.3653
  736VAL    SC1 4479  23.798  21.012  23.039  0.2867 -0.0442  0.3848
  737ASP     BB 4480  23.483  20.958  23.402 -0.0490 -0.1031  0.0287
  737ASP    SC1 4481  23.525  20.900  23.698 -0.0208 -0.4888 -0.3046
  738CYS     BB 4482  23.223  20.881  23.214  0.0856  0.0131 -0.2108
  738CYS    SC1 4483  23.338  20.901  22.913  0.1372 -0.1513 -0.0004
  739THR     BB 4484  22.970  21.046  23.286  0.0926 -0.0140 -0.1228
  739THR    SC1 4485  22.727  20.965  23.327  0.1543 -0.2079 -0.1331
  740MET     BB 4486  23.115  21.316  23.335  0.1491 -0.0903  0.1508
  740MET    SC1 4487  23.326  21.430  23.563  0.0108  0.1642 -0.0620
  741TYR     BB 4488  23.212  21.350  23.042  0.0783 -0.1402  0.1209
  741TYR    SC1 4489  23.489  21.452  23.057 -0.2450  0.0074  0.1197
  741TYR    SC2 4490  23.726  21.551  22.974 -0.1429 -0.2726  0.0668
  741TYR    SC3 4491  23.677  21.519  23.238 -0.3057  0.2204  0.1062
  742ILE     BB 4492  22.954  21.275  22.888  0.0781  0.2803 -0.0999
  742ILE    SC1 4493  23.051  21.193  22.605  0.1319 -0.0123 -0.0009
  743CYS     BB 4494  22.625  21.286  22.870  0.0459  0.0328  0.2334
  743CYS    SC1 4495  22.617  21.480  22.620 -0.1512  0.4768 -0.0237
  744GLY     BB 4496  22.450  21.146  22.944  0.0136 -0.2524 -0.0541
  745ASP     BB 4497  22.178  21.129  22.896  0.3231  0.2266 -0.3046
  745ASP    SC1 4498  21.910  21.051  22.971  0.0597  0.0033  0.3488
  746SER     BB 4499  22.093  21.359  22.626 -0.0021  0.0316  0.1784
  746SER    SC1 4500  21.892  21.496  22.726 -0.1360 -0.2282 -0.3110
  747THR     BB 4501  21.985  21.143  22.402  0.0646  0.0884  0.0907
  747THR    SC1 4502  22.004  20.895  22.477  0.0880  0.1201  0.1909
  748GLU     BB 4503  22.083  21.271  22.137  0.3342  0.2146  0.2482
  748GLU    SC1 4504  21.784  21.188  21.893  0.2723 -0.0367  0.0222
  749CYS     BB 4505  22.384  21.309  22.201  0.4750 -0.2103 -0.1129
  749CYS    SC1 4506  22.506  21.500  22.408 -0.2689  0.1774  0.0061
  750SER     BB 4507  22.438  21.017  22.288 -0.0527 -0.2719  0.0380
  750SER    SC1 4508  22.550  20.916  22.528  0.1558 -0.3552  0.0898
  751ASN     BB 4509  22.372  20.877  22.019 -0.2159 -0.2278  0.0541
  751ASN    SC1 4510  22.122  20.775  21.992 -0.0408  0.2457 -0.1912
  752LEU     BB 4511  22.549  21.056  21.838 -0.2113 -0.1959  0.0898
  752LEU    SC1 4512  22.278  21.239  21.672 -0.2172  0.0525 -0.3645
  753LEU     BB 4513  22.821  20.985  21.968  0.0455  0.1367 -0.2439
  753LEU    SC1 4514  22.888  21.240  22.161 -0.1112 -0.4181  0.1667
  754LEU     BB 4515  22.929  20.699  22.093  0.1688  0.2275 -0.1390
  754LEU    SC1 4516  22.944  20.709  22.431 -0.1437  0.3708 -0.1710
  755GLN     BB 4517  23.042  20.395  21.961  0.1056 -0.1815 -0.2360
  755GLN    SC1 4518  22.803  20.171  22.040  0.1927  0.0901 -0.3972
  756TYR     BB 4519  23.272  20.389  21.699 -0.2441 -0.0461 -0.0475
  756TYR    SC1 4520  23.250  20.676  21.633 -0.2776 -0.1723 -0.1800
  756TYR    SC2 4521  23.408  20.880  21.713 -0.2953 -0.2555  0.0752
  756TYR    SC3 4522  23.164  20.931  21.610 -0.2622 -0.1441  0.0506
  757GLY     BB 4523  23.588  20.294  21.777  0.1402  0.0322 -0.0154
  758SER     BB 4524  23.508  20.227  22.134  0.1849  0.1431  0.1105
  758SER    SC1 4525  23.661  20.063  22.188  0.1567 -0.1268  0.0128
  759PHE     BB 4526  23.448  20.526  22.260 -0.2071  0.1294 -0.0281
  759PHE    SC1 4527  23.416  20.781  22.124 -0.1552  0.3467 -0.2661
  759PHE    SC2 4528  23.306  20.985  22.262  0.0721  0.1615  0.2089
  759PHE    SC3 4529  23.549  21.015  22.147  0.1080  0.1601  0.2831
  760CYS     BB 4530  23.395  20.535  22.566  0.1555  0.4044  0.0344
  760CYS    SC1 4531  23.348  20.786  22.703 -0.0980 -0.1167 -0.0338
  761THR     BB 4532  23.572  20.290  22.637 -0.1664  0.1299 -0.0850
  761THR    SC1 4533  23.516  20.131  22.836  0.0095  0.2016  0.0245
  762GLN     BB 4534  23.846  20.372  22.520 -0.0309 -0.2246 -0.0285
  762GLN    SC1 4535  23.924  20.533  22.147 -0.1358 -0.0690 -0.0555
  763LEU     BB 4536  23.920  20.634  22.668  0.0456 -0.1491 -0.1971
  763LEU    SC1 4537  23.835  20.891  22.521 -0.1742  0.1499 -0.1603
  764ASN     BB 4538  23.928  20.519  22.956 -0.1251 -0.0671 -0.1586
  764ASN    SC1 4539  23.658  20.553  23.065  0.1451 -0.2096  0.1021
  765ARG     BB 4540  24.125  20.288  22.895  0.0359  0.0723 -0.1753
  765ARG    SC1 4541  23.996  19.987  22.806 -0.2741 -0.4562  0.0927
  765ARG    SC2 4542  23.977  19.836  22.539 -0.1229  0.2370  0.2762
  766ALA     BB 4543  24.382  20.453  22.845  0.1276  0.0108  0.0752
  767LEU     BB 4544  24.414  20.591  23.121 -0.0616 -0.1059  0.1576
  767LEU    SC1 4545  24.274  20.864  23.104 -0.3278  0.1396  0.1977
  768THR     BB 4546  24.454  20.336  23.291 -0.1558 -0.2311 -0.0049
  768THR    SC1 4547  24.393  20.343  23.544 -0.2445 -0.0589 -0.0303
  769GLY     BB 4548  24.706  20.239  23.140  0.0167  0.0534  0.0918
  770ILE     BB 4549  24.890  20.485  23.184  0.0185  0.0453  0.1290
  770ILE    SC1 4550  25.094  20.474  22.951 -0.0245  0.2737  0.0786
  771ALA     BB 4551  24.887  20.483  23.494 -0.1376  0.1474  0.1294
  772VAL     BB 4552  25.010  20.200  23.520 -0.1138  0.1561  0.1121
  772VAL    SC1 4553  24.854  19.990  23.560 -0.2468  0.2203 -0.0559
  773GLU     BB 4554  25.284  20.262  23.388 -0.0777 -0.0961  0.0624
  773GLU    SC1 4555  25.230  19.955  23.166  0.2091  0.0823 -0.1857
  774GLN     BB 4556  25.373  20.483  23.586 -0.1915 -0.1471  0.1718
  774GLN    SC1 4557  25.261  20.834  23.448  0.1033 -0.1813 -0.0601
  775ASP     BB 4558  25.353  20.352  23.866 -0.1062 -0.1541  0.1748
  775ASP    SC1 4559  25.035  20.386  23.977 -0.1301 -0.0913 -0.1720
  776LYS     BB 4560  25.541  20.113  23.803 -0.0488 -0.0623 -0.0080
  776LYS    SC1 4561  25.424  19.870  23.761 -0.0142  0.0403  0.1624
  776LYS    SC2 4562  25.278  19.723  23.633  0.2920 -0.0032 -0.0796
  777ASN     BB 4563  25.815  20.256  23.783 -0.0691 -0.0239 -0.0151
  777ASN    SC1 4564  25.987  20.349  23.609  0.0159  0.2214 -0.0385
  778THR     BB 4565  25.852  20.347  24.078 -0.1748  0.0327 -0.0190
  778THR    SC1 4566  25.728  20.571  24.120 -0.3425 -0.0570 -0.0240
  779GLN     BB 4567  25.832  20.059  24.192  0.0915  0.0177 -0.0053
  779GLN    SC1 4568  25.607  19.764  24.182  0.1133  0.1915  0.2043
  780GLU     BB 4569  26.091  19.949  24.062  0.1479 -0.2574  0.3262
  780GLU    SC1 4570  25.933  19.781  23.774  0.0415 -0.0888 -0.0050
  781VAL     BB 4571  26.294  20.137  24.202 -0.1830  0.2002  0.2145
  781VAL    SC1 4572  26.394  20.303  24.020  0.1612 -0.1235  0.0946
  782PHE     BB 4573  26.252  20.069  24.501  0.0508  0.0533  0.2171
  782PHE    SC1 4574  26.139  20.310  24.564 -0.3768 -0.1494 -0.0918
  782PHE    SC2 4575  25.949  20.502  24.563  0.0007  0.2388 -0.2109
  782PHE    SC3 4576  26.210  20.570  24.573  0.1398 -0.2856  0.1392
  783ALA     BB 4577  26.214  19.793  24.678  0.0239  0.0037  0.1341
  784GLN     BB 4578  25.947  19.720  24.533  0.2237  0.1081 -0.0042
  784GLN    SC1 4579  26.026  19.471  24.220  0.1157  0.1366  0.0266
  785VAL     BB 4580  25.646  19.841  24.678 -0.0491 -0.1605  0.0926
  785VAL    SC1 4581  25.718  20.087  24.745  0.0443 -0.1814  0.0693
  786LYS     BB 4582  25.482  19.511  24.712 -0.0169 -0.1319  0.0143
  786LYS    SC1 4583  25.614  19.360  24.480  0.1650 -0.2387 -0.1000
  786LYS    SC2 4584  25.596  19.159  24.285  0.1751 -0.1961  0.1521
  787GLN     BB 4585  25.364  19.436  24.923 -0.0563  0.1456 -0.2436
  787GLN    SC1 4586  25.122  19.170  25.044  0.0436 -0.0864 -0.0619
  788ILE     BB 4587  25.565  19.491  25.189  0.2296  0.1016 -0.1988
  788ILE    SC1 4588  25.668  19.783  25.179  0.2716  0.0933 -0.0472
  789TYR     BB 4589  25.769  19.372  25.401 -0.0549 -0.0499  0.0237
  789TYR    SC1 4590  26.028  19.535  25.304 -0.2162  0.1466 -0.0817
  789TYR    SC2 4591  26.204  19.551  25.099  0.1937 -0.3378  0.2106
  789TYR    SC3 4592  26.265  19.661  25.338  0.1283 -0.5506  0.3281
  790LYS     BB 4593  25.810  19.285  25.656  0.1323  0.0817  0.0989
  790LYS    SC1 4594  25.618  19.294  25.904  0.0577  0.2886 -0.0822
  790LYS    SC2 4595  25.482  19.268  26.078 -0.0507  0.1346  0.0330
  791THR     BB 4596  26.129  19.302  25.760 -0.0669 -0.1269  0.2076
  791THR    SC1 4597  26.316  19.132  25.819 -0.1121 -0.1048  0.4222
  792PRO     BB 4598  26.206  19.623  25.876 -0.0945 -0.2371  0.3031
  792PRO    SC1 4599  25.982  19.654  26.036  0.2802  0.1371 -0.0555
  793PRO     BB 4600  26.568  19.711  25.881 -0.1843 -0.4048  0.0718
  793PRO    SC1 4601  26.610  19.919  25.677 -0.3489 -0.0639  0.0543
  794ILE     BB 4602  26.721  19.466  25.954  0.1335 -0.0311 -0.2006
  794ILE    SC1 4603  26.793  19.515  26.252 -0.2036  0.3396 -0.1702
  795LYS     BB 4604  27.056  19.488  25.788  0.1078  0.1469 -0.0182
  795LYS    SC1 4605  27.120  19.775  25.951 -0.1711  0.3404  0.3419
  795LYS    SC2 4606  27.202  19.857  26.182  0.0197  0.2228 -0.0169
  796ASP     BB 4607  27.201  19.266  25.949  0.2095  0.0219 -0.0258
  796ASP    SC1 4608  27.204  19.286  26.240  0.1068  0.1246  0.1674
  797PHE     BB 4609  27.553  19.400  25.880 -0.1350 -0.1293 -0.2397
  797PHE    SC1 4610  27.576  19.571  25.635 -0.0205  0.0441 -0.0754
  797PHE    SC2 4611  27.693  19.785  25.519 -0.0503  0.1597  0.1037
  797PHE    SC3 4612  27.438  19.721  25.457 -0.0888  0.2618  0.1552
  798GLY     BB 4613  27.585  19.539  26.158  0.3904  0.0892 -0.1129
  799GLY     BB 4614  27.909  19.452  26.249 -0.2229  0.0795  0.1064
  800PHE     BB 4615  28.055  19.669  26.020 -0.0350 -0.1913  0.2125
  800PHE    SC1 4616  28.085  19.539  25.757  0.1883 -0.2536  0.1584
  800PHE    SC2 4617  27.970  19.306  25.686 -0.2960  0.0504 -0.1141
  800PHE    SC3 4618  28.053  19.478  25.496  0.5518 -0.1059  0.0727
  801ASN     BB 4619  28.140  19.967  26.215  0.3750 -0.1058 -0.2202
  801ASN    SC1 4620  28.294  19.860  26.389 -0.1239 -0.1330 -0.0857
  802PHE     BB 4621  28.061  20.208  26.078  0.1597  0.2973  0.3341
  802PHE    SC1 4622  28.103  20.105  25.746 -0.0284 -0.0160 -0.0645
  802PHE    SC2 4623  28.276  19.943  25.616 -0.1748 -0.2385  0.0132
  802PHE    SC3 4624  28.063  20.045  25.486  0.1037  0.1817 -0.1331
  803SER     BB 4625  27.822  20.441  26.231  0.0093  0.2030 -0.1143
  803SER    SC1 4626  27.991  20.598  26.344 -0.1580  0.6229 -0.1599
  804GLN     BB 4627  27.598  20.655  26.028  0.1204  0.3976 -0.2343
  804GLN    SC1 4628  27.429  20.830  26.339  0.0472  0.1696 -0.2862
  805ILE     BB 4629  27.627  20.481  25.764 -0.1928  0.1873 -0.0194
  805ILE    SC1 4630  27.746  20.427  25.483  0.0451  0.1066  0.0940
  806LEU     BB 4631  27.426  20.219  25.838 -0.2488  0.1121  0.0063
  806LEU    SC1 4632  27.613  19.988  25.942  0.1238  0.0681  0.1516
  807PRO     BB 4633  27.111  20.252  25.914 -0.1695 -0.1392  0.1900
  807PRO    SC1 4634  26.985  20.192  25.658 -0.3402  0.1155  0.1482
  808ASP     BB 4635  27.112  20.479  26.186  0.1708 -0.0422  0.1027
  808ASP    SC1 4636  27.305  20.346  26.349  0.1389  0.0611 -0.3372
  809PRO     BB 4637  27.013  20.751  26.002  0.0399  0.0239 -0.2061
  809PRO    SC1 4638  27.110  20.682  25.719 -0.2698 -0.1034 -0.0324
  810SER     BB 4639  26.913  20.923  26.299  0.1587 -0.1142  0.0389
  810SER    SC1 4640  27.008  21.155  26.330  0.0693  0.3377 -0.0946
  811LYS     BB 4641  26.697  20.725  26.350  0.1197  0.1746  0.0990
  811LYS    SC1 4642  26.639  20.784  26.679 -0.0655 -0.1445  0.0049
  811LYS    SC2 4643  26.601  20.686  26.912  0.1928 -0.0328  0.0953
  812PRO     BB 4644  26.509  20.669  26.113 -0.0684 -0.1528  0.1791
  812PRO    SC1 4645  26.589  20.485  25.884  0.1758  0.1621 -0.2601
  813SER     BB 4646  26.148  20.665  26.035  0.2099 -0.1457  0.2603
  813SER    SC1 4647  26.107  20.545  25.834 -0.0382 -0.1119 -0.0513
  814LYS     BB 4648  25.902  20.943  26.048 -0.0068  0.1617  0.1703
  814LYS    SC1 4649  25.655  20.735  25.969 -0.1062  0.1617  0.0897
  814LYS    SC2 4650  25.450  20.645  26.050 -0.2678  0.0245 -0.0180
  815ARG     BB 4651  26.053  21.196  26.210  0.2313 -0.0366  0.1233
  815ARG    SC1 4652  25.905  21.478  26.240 -0.0440 -0.1353  0.1590
  815ARG    SC2 4653  25.909  21.811  26.154  0.0640 -0.2267 -0.0631
  816SER     BB 4654  26.366  21.165  26.227 -0.0490  0.0789 -0.2262
  816SER    SC1 4655  26.513  21.211  26.434  0.1042 -0.1281 -0.0969
  817PHE     BB 4656  26.494  21.084  25.934 -0.2362  0.2445 -0.3568
  817PHE    SC1 4657  26.719  21.267  25.925  0.2130  0.1872 -0.0877
  817PHE    SC2 4658  26.954  21.243  25.795  0.1763  0.2824 -0.1730
  817PHE    SC3 4659  26.808  21.469  25.770 -0.0732  0.1055 -0.3698
  818ILE     BB 4660  26.351  20.969  25.684 -0.2309 -0.0605 -0.2245
  818ILE    SC1 4661  26.591  20.923  25.493  0.0902 -0.0561  0.1639
  819GLU     BB 4662  26.126  21.182  25.669 -0.0398  0.1727  0.0811
  819GLU    SC1 4663  25.745  21.089  25.612  0.0229 -0.1146 -0.0801
  820ASP     BB 4664  26.281  21.449  25.639 -0.0296  0.1332 -0.2622
  820ASP    SC1 4665  26.337  21.599  25.942  0.2751  0.0556  0.0638
  821LEU     BB 4666  26.416  21.398  25.365  0.0657 -0.2090 -0.1567
  821LEU    SC1 4667  26.694  21.362  25.280 -0.0966  0.1580 -0.0393
  822LEU     BB 4668  26.151  21.404  25.203 -0.1121  0.1695  0.1315
  822LEU    SC1 4669  26.042  21.154  25.199  0.1470  0.2190 -0.1173
  823PHE     BB 4670  26.063  21.687  25.294  0.0757  0.1176  0.4921
  823PHE    SC1 4671  25.992  21.859  25.061 -0.0170  0.0414 -0.0765
  823PHE    SC2 4672  25.783  21.950  24.916 -0.1245 -0.1485 -0.0434
  823PHE    SC3 4673  26.035  22.021  24.849 -0.2085  0.2468  0.0380
  824ASN     BB 4674  25.781  21.585  25.432 -0.0942 -0.3596 -0.1569
  824ASN    SC1 4675  25.840  21.611  25.709 -0.1777 -0.2538  0.0127
  825LYS     BB 4676  25.483  21.538  25.325  0.4284  0.1540 -0.0374
  825LYS    SC1 4677  25.358  21.327  25.495  0.1235 -0.1782  0.1601
  825LYS    SC2 4678  25.225  21.147  25.610 -0.0594 -0.0741 -0.2694
  826VAL     BB 4679  25.242  21.728  25.136  0.0252  0.2459  0.0493
  826VAL    SC1 4680  25.297  21.831  24.898  0.0159  0.0900 -0.0215
  827THR     BB 4681  24.888  21.456  25.229  0.3406 -0.2180 -0.0501
  827THR    SC1 4682  24.842  21.409  25.481  0.0385 -0.1474 -0.0879
  828LEU     BB 4683  24.682  21.510  24.994 -0.2504 -0.0700  0.0541
  828LEU    SC1 4684  24.773  21.800  24.902  0.1352  0.2169 -0.1813
  829ALA     BB 4685  24.371  21.457  24.945  0.2929  0.1177  0.0055
  830ASP     BB 4686  24.183  21.233  24.820  0.0964  0.3748 -0.2973
  830ASP    SC1 4687  24.104  21.285  24.548  0.0995 -0.2680 -0.0884
  831ALA     BB 4688  24.138  21.013  24.971  0.0120  0.0240 -0.3148
  832GLY     BB 4689  24.155  20.789  25.034  0.1487 -0.0312  0.0729
  833PHE     BB 4690  24.196  20.688  25.368  0.3955 -0.0904 -0.1575
  833PHE    SC1 4691  24.372  20.492  25.348 -0.1133 -0.3313 -0.0806
  833PHE    SC2 4692  24.434  20.259  25.469 -0.0058 -0.2805 -0.0360
  833PHE    SC3 4693  24.629  20.436  25.409 -0.0878 -0.1979 -0.0616
  834ILE     BB 4694  24.016  20.885  25.520 -0.0919  0.0428 -0.0361
  834ILE    SC1 4695  24.075  20.993  25.805  0.0754 -0.0519 -0.0334
  835LYS     BB 4696  23.807  21.049  25.382 -0.3224  0.2452  0.1498
  835LYS    SC1 4697  23.941  21.312  25.297  0.2291  0.1556  0.1627
  835LYS    SC2 4698  23.941  21.555  25.251 -0.4486 -0.1601  0.0566
  836GLN     BB 4699  23.513  20.964  25.372  0.0551 -0.0383  0.2367
  836GLN    SC1 4700  23.296  20.941  25.707 -0.2379 -0.1893  0.0590
  837TYR     BB 4701  23.306  21.169  25.217  0.2834  0.0071 -0.0134
  837TYR    SC1 4702  23.185  21.198  24.937 -0.0993 -0.0333  0.1283
  837TYR    SC2 4703  22.959  21.177  24.791  0.2059 -0.1027 -0.3559
  837TYR    SC3 4704  23.174  21.304  24.689  0.3045  0.2143  0.2074
  838GLY     BB 4705  23.260  21.391  25.428  0.0072  0.1748 -0.2423
  839ASP     BB 4706  23.458  21.601  25.314  0.2416 -0.0171 -0.1959
  839ASP    SC1 4707  23.616  21.713  25.524  0.0538 -0.1546 -0.0012
  840CYS     BB 4708  23.297  21.659  25.055  0.2264  0.5698 -0.0675
  840CYS    SC1 4709  23.386  21.815  24.869  0.0997 -0.0055  0.0693
  841LEU     BB 4710  23.015  21.716  25.170  0.1514  0.1762 -0.0405
  841LEU    SC1 4711  22.708  21.530  25.106 -0.2751  0.1674  0.3673
  842GLY     BB 4712  23.089  21.944  25.367 -0.1120  0.1775  0.0610
  843ASP     BB 4713  23.226  22.132  25.162  0.2093  0.0410  0.1454
  843ASP    SC1 4714  23.041  22.234  24.964 -0.1606 -0.5442 -0.0455
  844ILE     BB 4715  23.541  22.204  25.232  0.1530  0.1971  0.2417
  844ILE    SC1 4716  23.726  21.975  25.135 -0.0854  0.1122 -0.0281
  845ALA     BB 4717  23.533  22.216  25.512 -0.3074 -0.0199  0.1849
  846ALA     BB 4718  23.239  22.352  25.614  0.0356 -0.1251  0.1954
  847ARG     BB 4719  23.114  22.582  25.400  0.1672 -0.1032 -0.1093
  847ARG    SC1 4720  22.837  22.528  25.355  0.0104 -0.2880  0.2539
  847ARG    SC2 4721  22.645  22.295  25.346  0.0970 -0.0851 -0.0284
  848ASP     BB 4722  23.339  22.670  25.226 -0.0518 -0.1031  0.2685
  848ASP    SC1 4723  23.602  22.718  25.367 -0.1234 -0.2270  0.3177
  849LEU     BB 4724  23.439  22.551  24.927  0.4562 -0.0991 -0.2708
  849LEU    SC1 4725  23.719  22.630  24.746  0.0698 -0.0479 -0.0417
  850ILE     BB 4726  23.295  22.490  24.597  0.2339 -0.1411 -0.1855
  850ILE    SC1 4727  23.417  22.596  24.333 -0.0385 -0.3643 -0.4087
  851CYS     BB 4728  23.287  22.150  24.488  0.3349 -0.1278  0.0585
  851CYS    SC1 4729  23.410  22.001  24.718  0.2002 -0.1752 -0.1291
  852ALA     BB 4730  23.507  22.069  24.256 -0.1569 -0.1874 -0.4079
  853GLN     BB 4731  23.647  21.796  24.211 -0.1044 -0.2436  0.0500
  853GLN    SC1 4732  24.022  21.730  24.258  0.2125  0.1799 -0.0099
  854LYS     BB 4733  23.503  21.632  24.431 -0.4151 -0.0564 -0.0077
  854LYS    SC1 4734  23.626  21.327  24.454 -0.3192  0.1192  0.2498
  854LYS    SC2 4735  23.489  21.049  24.436  0.0334  0.1878  0.1737
  855PHE     BB 4736  23.208  21.663  24.340 -0.4575 -0.2735  0.0501
  855PHE    SC1 4737  22.982  21.696  24.535  0.0606 -0.0950  0.2069
  855PHE    SC2 4738  22.758  21.585  24.638  0.0403 -0.1304  0.1257
  855PHE    SC3 4739  22.847  21.822  24.732 -0.0160 -0.1291  0.1766
  856ASN     BB 4740  23.247  21.585  24.022 -0.1112 -0.1725  0.0635
  856ASN    SC1 4741  23.261  21.840  23.884 -0.1066  0.0828  0.0930
  857GLY     BB 4742  23.399  21.273  24.032  0.2475 -0.2070  0.1744
  858LEU     BB 4743  23.723  21.342  23.970  0.2553 -0.1955  0.2327
  858LEU    SC1 4744  23.858  21.338  23.671  0.0450  0.2141 -0.0645
  859THR     BB 4745  23.938  21.100  24.094 -0.2948 -0.1868  0.0977
  859THR    SC1 4746  23.833  20.862  24.091  0.0170 -0.3284  0.0675
  860VAL     BB 4747  24.343  21.159  24.094 -0.2482 -0.1207 -0.0539
  860VAL    SC1 4748  24.304  21.413  24.029 -0.1503 -0.0235  0.2510
  861LEU     BB 4749  24.570  21.103  24.274 -0.0088 -0.1310 -0.0598
  861LEU    SC1 4750  24.720  20.807  24.330  0.3293  0.0804 -0.3066
  862PRO     BB 4751  24.651  21.277  24.557  0.1962 -0.0024 -0.0972
  862PRO    SC1 4752  24.679  21.539  24.453 -0.2015  0.1826  0.2335
  863PRO     BB 4753  24.715  21.055  24.785  0.2192  0.0949 -0.0547
  863PRO    SC1 4754  24.981  20.881  24.708  0.1026 -0.0981  0.2584
  864LEU     BB 4755  24.626  20.893  25.065 -0.5272 -0.0193 -0.0612
  864LEU    SC1 4756  24.535  20.638  24.855 -0.0006 -0.2824  0.1608
  865LEU     BB 4757  24.844  20.910  25.286  0.1379 -0.3014  0.1854
  865LEU    SC1 4758  25.122  21.040  25.149 -0.0466 -0.1000  0.0102
  866THR     BB 4759  24.801  20.824  25.607 -0.1016 -0.0821  0.0892
  866THR    SC1 4760  24.557  20.838  25.695  0.0092  0.1759  0.3787
  867ASP     BB 4761  25.035  20.731  25.821  0.0831 -0.0713 -0.1048
  867ASP    SC1 4762  25.016  20.978  26.060  0.0337 -0.1522  0.2621
  868GLU     BB 4763  25.096  20.446  25.715 -0.1792 -0.1666 -0.0100
  868GLU    SC1 4764  24.736  20.383  25.873  0.0337  0.1306  0.0693
  869MET     BB 4765  25.155  20.532  25.423 -0.0656  0.0909  0.0855
  869MET    SC1 4766  24.993  20.521  25.077  0.4831  0.0871  0.3763
  870ILE     BB 4767  25.412  20.705  25.433  0.0076 -0.0212  0.1576
  870ILE    SC1 4768  25.548  20.892  25.227  0.0471 -0.1714  0.0454
  871ALA     BB 4769  25.615  20.509  25.562 -0.0614 -0.0874  0.1660
  872GLN     BB 4770  25.595  20.287  25.347 -0.2250  0.0428  0.0433
  872GLN    SC1 4771  25.324  20.034  25.502 -0.0331  0.0152 -0.0182
  873TYR     BB 4772  25.753  20.426  25.120  0.1691 -0.0261  0.2653
  873TYR    SC1 4773  25.552  20.480  24.918  0.2817  0.1457 -0.2578
  873TYR    SC2 4774  25.510  20.536  24.658  0.0331  0.3584 -0.1766
  873TYR    SC3 4775  25.376  20.672  24.848  0.0356  0.0446  0.0579
  874THR     BB 4776  26.021  20.479  25.267  0.1677  0.0406  0.2441
  874THR    SC1 4777  26.043  20.714  25.376  0.0169  0.0784  0.1956
  875SER     BB 4778  26.090  20.184  25.332 -0.2589 -0.0769  0.1989
  875SER    SC1 4779  26.174  20.146  25.544 -0.3853 -0.3856  0.0437
  876ALA     BB 4780  26.129  20.082  25.042 -0.0593 -0.0572  0.2173
  877LEU     BB 4781  26.376  20.256  24.972  0.0053 -0.2029  0.0775
  877LEU    SC1 4782  26.579  20.368  24.726  0.3295 -0.4079  0.0112
  878LEU     BB 4783  26.584  20.129  25.164  0.1712 -0.1459 -0.0618
  878LEU    SC1 4784  26.569  20.349  25.407 -0.0752 -0.0254  0.2147
  879ALA     BB 4785  26.576  19.852  25.025 -0.2382 -0.1675 -0.0069
  880GLY     BB 4786  26.696  19.927  24.750 -0.2282  0.3442  0.1274
  881THR     BB 4787  26.969  20.049  24.833 -0.1068  0.0592  0.1574
  881THR    SC1 4788  27.177  20.137  24.704 -0.1471  0.1043  0.1225
  882ILE     BB 4789  27.086  19.822  25.008  0.1106  0.0985  0.0662
  882ILE    SC1 4790  26.991  19.862  25.300  0.3427  0.3114  0.1152
  883THR     BB 4791  27.076  19.579  24.815  0.0742  0.0483  0.1307
  883THR    SC1 4792  26.869  19.428  24.860  0.0235  0.0394 -0.1207
  884SER     BB 4793  27.238  19.693  24.577 -0.2448  0.0219 -0.1050
  884SER    SC1 4794  27.469  19.732  24.585  0.0949 -0.0767  0.3670
  885GLY     BB 4795  27.041  19.738  24.315  0.0585 -0.2289 -0.3851
  886TRP     BB 4796  27.150  19.639  24.066  0.0932  0.1500 -0.2041
  886TRP    SC1 4797  27.331  19.396  24.183 -0.0929 -0.2821  0.1743
  886TRP    SC2 4798  27.470  19.167  24.217  0.1645 -0.1580 -0.0080
  886TRP    SC3 4799  27.345  19.216  23.982  0.1158 -0.1087  0.0282
  886TRP    SC4 4800  27.452  18.973  24.030 -0.2183 -0.2456  0.1100
  887THR     BB 4801  26.946  19.687  23.811  0.0834 -0.1011 -0.2461
  887THR    SC1 4802  26.910  19.471  23.672 -0.0766 -0.2422  0.0070
  888PHE     BB 4803  26.782  19.950  23.817  0.0273 -0.1370 -0.1832
  888PHE    SC1 4804  26.846  20.080  24.068  0.1955 -0.1557  0.1621
  888PHE    SC2 4805  27.005  20.275  24.167 -0.0978  0.2125 -0.0633
  888PHE    SC3 4806  26.819  20.159  24.325  0.1972 -0.0224  0.1224
  889GLY     BB 4807  26.523  19.852  23.679 -0.0366 -0.0932 -0.0955
  890ALA     BB 4808  26.417  19.650  23.889 -0.2083 -0.0145 -0.1042
  891GLY     BB 4809  26.551  19.682  24.188 -0.0689  0.0245 -0.1700
  892ALA     BB 4810  26.618  19.492  24.412  0.3503 -0.1595  0.1478
  893ALA     BB 4811  26.846  19.285  24.390 -0.1052  0.3983 -0.2754
  894LEU     BB 4812  27.035  19.102  24.444  0.2181 -0.0910  0.1503
  894LEU    SC1 4813  26.991  18.902  24.223  0.2399  0.4200 -0.2133
  895GLN     BB 4814  27.190  19.047  24.797  0.3018 -0.1030 -0.0894
  895GLN    SC1 4815  27.283  18.727  24.887  0.1053 -0.0433  0.1643
  896ILE     BB 4816  27.429  19.252  24.757 -0.2286 -0.0369 -0.0309
  896ILE    SC1 4817  27.723  19.182  24.686 -0.1263  0.3462 -0.0071
  897PRO     BB 4818  27.552  19.514  24.989  0.2357 -0.1682 -0.1194
  897PRO    SC1 4819  27.679  19.358  25.168 -0.2214 -0.1183  0.0261
  898PHE     BB 4820  27.640  19.829  25.036  0.2642 -0.2161  0.1591
  898PHE    SC1 4821  27.520  20.059  25.184  0.1027  0.1654  0.1730
  898PHE    SC2 4822  27.426  20.297  25.098 -0.1719  0.0687  0.1960
  898PHE    SC3 4823  27.352  20.202  25.340 -0.1725 -0.1002  0.1312
  899ALA     BB 4824  27.945  19.809  25.090  0.3021  0.0240  0.0453
  900MET     BB 4825  28.037  19.627  24.856  0.3267  0.0580  0.0282
  900MET    SC1 4826  28.143  19.286  24.992  0.2494  0.1761  0.0150
  901GLN     BB 4827  27.960  19.814  24.622 -0.1206 -0.0162  0.1063
  901GLN    SC1 4828  27.828  19.506  24.364 -0.1515 -0.3127  0.1419
  902MET     BB 4829  28.137  20.048  24.723 -0.0363  0.0353 -0.1508
  902MET    SC1 4830  27.917  20.300  25.036 -0.0060  0.0359 -0.0202
  903ALA     BB 4831  28.421  19.926  24.724  0.0578  0.2503 -0.0566
  904TYR     BB 4832  28.459  19.865  24.423  0.2942 -0.0781  0.0329
  904TYR    SC1 4833  28.380  19.524  24.439 -0.2368 -0.2500  0.1880
  904TYR    SC2 4834  28.290  19.289  24.536  0.0306 -0.4664 -0.0691
  904TYR    SC3 4835  28.375  19.305  24.281  0.2909 -0.1612  0.0307
  905ARG     BB 4836  28.433  20.154  24.313  0.0676 -0.0877  0.0564
  905ARG    SC1 4837  28.385  20.148  24.022  0.0665 -0.1559  0.2148
  905ARG    SC2 4838  28.458  20.242  23.774  0.0364  0.0950  0.0445
  906PHE     BB 4839  28.682  20.272  24.456 -0.0921  0.2395  0.0729
  906PHE    SC1 4840  28.559  20.434  24.697  0.0520 -0.1244  0.1607
  906PHE    SC2 4841  28.521  20.601  24.906 -0.0554  0.2471 -0.1446
  906PHE    SC3 4842  28.311  20.525  24.754  0.0061 -0.1041 -0.0632
  907ASN     BB 4843  28.905  20.087  24.347 -0.0186  0.2765  0.1591
  907ASN    SC1 4844  29.117  19.959  24.474  0.0959 -0.2436  0.0671
  908GLY     BB 4845  28.928  20.196  24.058  0.1072  0.1269  0.1118
  909ILE     BB 4846  28.856  20.513  24.006  0.0142  0.1184  0.1862
  909ILE    SC1 4847  28.793  20.600  23.715  0.1186  0.0182  0.1333
  910GLY     BB 4848  28.871  20.773  24.167 -0.0671  0.0131  0.0879
  911VAL     BB 4849  28.917  20.770  24.476  0.1290  0.0888  0.0436
  911VAL    SC1 4850  28.786  20.945  24.625  0.0968 -0.1139  0.2610
  912THR     BB 4851  29.176  20.501  24.604  0.1884 -0.0643  0.2644
  912THR    SC1 4852  29.271  20.457  24.366 -0.2168  0.0475  0.0738
  913GLN     BB 4853  29.033  20.527  24.861 -0.2516  0.0811  0.1704
  913GLN    SC1 4854  29.324  20.532  25.125 -0.0846  0.0041  0.1830
  914ASN     BB 4855  28.905  20.287  25.047  0.0390 -0.1525  0.0758
  914ASN    SC1 4856  28.828  20.050  24.881 -0.0879 -0.0203  0.0065
  915VAL     BB 4857  28.832  20.453  25.298 -0.0164  0.0205 -0.0532
  915VAL    SC1 4858  29.005  20.579  25.454 -0.1742 -0.0803  0.2116
  916LEU     BB 4859  28.621  20.271  25.435  0.0486  0.0218  0.0495
  916LEU    SC1 4860  28.423  20.210  25.178  0.1801 -0.1887  0.0106
  917TYR     BB 4861  28.796  20.016  25.450 -0.0900 -0.0760  0.0211
  917TYR    SC1 4862  28.633  19.798  25.327  0.2783  0.0227  0.1898
  917TYR    SC2 4863  28.406  19.721  25.202  0.2636 -0.0522  0.2618
  917TYR    SC3 4864  28.578  19.536  25.297  0.2523  0.0034  0.3924
  918GLU     BB 4865  28.898  19.992  25.763  0.0065  0.3282  0.0250
  918GLU    SC1 4866  28.981  20.365  25.808 -0.3088 -0.0415  0.1436
  919ASN     BB 4867  28.628  20.005  25.977  0.2050  0.0756  0.2056
  919ASN    SC1 4868  28.541  19.674  25.937 -0.1782  0.1222 -0.3348
  920GLN     BB 4869  28.522  20.318  25.983 -0.1191 -0.0223 -0.0482
  920GLN    SC1 4870  28.475  20.345  26.390  0.1197  0.0810 -0.2735
  921LYS     BB 4871  28.533  20.628  25.994  0.2948 -0.0270 -0.1562
  921LYS    SC1 4872  28.785  20.718  26.208 -0.1396  0.2212  0.0374
  921LYS    SC2 4873  28.894  20.671  26.415  0.1731  0.0066 -0.1945
  922LEU     BB 4874  28.516  20.689  25.690  0.0628  0.0817 -0.1235
  922LEU    SC1 4875  28.626  20.943  25.537  0.1113 -0.0479 -0.2438
  923ILE     BB 4876  28.241  20.557  25.631  0.0965 -0.0149 -0.0683
  923ILE    SC1 4877  28.200  20.613  25.328 -0.0553  0.0572 -0.0351
  924ALA     BB 4878  28.058  20.708  25.830 -0.0085 -0.1903 -0.0300
  925ASN     BB 4879  28.140  21.002  25.775  0.0119 -0.1727  0.0913
  925ASN    SC1 4880  28.356  21.113  25.977  0.2001 -0.2641 -0.0755
  926GLN     BB 4881  28.029  21.031  25.487  0.1197 -0.1570  0.0507
  926GLN    SC1 4882  28.307  21.281  25.395 -0.0825 -0.0062 -0.4089
  927PHE     BB 4883  27.731  20.971  25.549  0.0551 -0.0803 -0.1753
  927PHE    SC1 4884  27.589  20.855  25.307  0.0071 -0.0879 -0.2106
  927PHE    SC2 4885  27.425  20.774  25.109 -0.2804 -0.4949  0.1742
  927PHE    SC3 4886  27.692  20.754  25.078 -0.3133 -0.4169 -0.2191
  928ASN     BB 4887  27.655  21.199  25.745  0.1499 -0.1044 -0.1099
  928ASN    SC1 4888  27.436  21.110  25.910  0.3740  0.2932  0.0235
  929SER     BB 4889  27.712  21.436  25.553 -0.2638  0.1314  0.0459
  929SER    SC1 4890  27.923  21.566  25.579 -0.2543  0.1288 -0.0407
  930ALA     BB 4891  27.526  21.357  25.317 -0.1340  0.0170 -0.0196
  931ILE     BB 4892  27.253  21.346  25.462  0.0158 -0.0807  0.2630
  931ILE    SC1 4893  27.153  21.059  25.401  0.2299 -0.1077  0.0259
  932GLY     BB 4894  27.243  21.646  25.539  0.2918 -0.0596  0.2239
  933LYS     BB 4895  27.252  21.799  25.269 -0.0084 -0.4833 -0.0386
  933LYS    SC1 4896  27.364  22.117  25.238 -0.0881  0.0134  0.0709
  933LYS    SC2 4897  27.262  22.349  25.159 -0.1314  0.1216  0.3631
  934ILE     BB 4898  26.985  21.701  25.146 -0.1041 -0.0021 -0.2349
  934ILE    SC1 4899  27.010  21.701  24.837 -0.1195 -0.0326 -0.2362
  935GLN     BB 4900  26.806  21.831  25.364  0.3011 -0.1688  0.2133
  935GLN    SC1 4901  26.462  21.903  25.524 -0.1002  0.0984 -0.2159
  936ASP     BB 4902  26.857  22.129  25.296 -0.0999 -0.1786 -0.1722
  936ASP    SC1 4903  26.967  22.286  25.563  0.0162  0.0054  0.1966
  937SER     BB 4904  26.755  22.187  25.009 -0.1999  0.1062 -0.0831
  937SER    SC1 4905  26.892  22.270  24.820 -0.1056 -0.1172 -0.2187
  938LEU     BB 4906  26.458  22.098  25.024 -0.1457 -0.0582  0.0519
  938LEU    SC1 4907  26.478  21.773  25.035  0.6398  0.0335 -0.1650
  939SER     BB 4908  26.256  22.278  25.213 -0.4768 -0.2335 -0.1259
  939SER    SC1 4909  26.007  22.328  25.218 -0.0960  0.3263 -0.1807
  940SER     BB 4910  26.483  22.424  25.425  0.1149 -0.0435  0.0470
  940SER    SC1 4911  26.480  22.376  25.675 -0.0112 -0.2468 -0.1493
  941THR     BB 4912  26.665  22.628  25.205  0.0708  0.0441  0.0502
  941THR    SC1 4913  26.916  22.685  25.242  0.1317 -0.1754 -0.0073
  942ALA     BB 4914  26.440  22.738  25.006  0.1338  0.0527  0.0528
  943SER     BB 4915  26.297  22.551  24.801 -0.0071 -0.0507 -0.1207
  943SER    SC1 4916  26.053  22.494  24.795 -0.1431  0.1861  0.1789
  944ALA     BB 4917  26.480  22.407  24.581  0.0572 -0.1544 -0.0415
  945LEU     BB 4918  26.489  22.101  24.516  0.2695  0.0165  0.0399
  945LEU    SC1 4919  26.623  21.812  24.561 -0.0031  0.4916  0.2809
  946GLY     BB 4920  26.220  22.099  24.325  0.2559  0.2176  0.0554
  947LYS     BB 4921  26.026  21.888  24.208 -0.1140  0.4326  0.2601
  947LYS    SC1 4922  25.934  21.866  23.901  0.4232 -0.0757 -0.2240
  947LYS    SC2 4923  25.755  21.945  23.700  0.1711 -0.0873  0.2384
  948LEU     BB 4924  25.819  21.884  24.439 -0.0468  0.3269  0.3192
  948LEU    SC1 4925  25.607  21.695  24.499  0.0827  0.1958 -0.3309
  949GLN     BB 4926  25.706  22.172  24.427 -0.2981  0.2224  0.0300
  949GLN    SC1 4927  25.481  22.227  24.699  0.1707  0.0135 -0.1379
  950ASP     BB 4928  25.604  22.175  24.135 -0.0394 -0.0733 -0.0696
  950ASP    SC1 4929  25.600  22.422  23.968  0.1290  0.0766 -0.3090
  951VAL     BB 4930  25.439  21.913  24.141 -0.0841 -0.0463 -0.1045
  951VAL    SC1 4931  25.467  21.691  23.998  0.2893 -0.1061  0.0517
  952VAL     BB 4932  25.243  21.969  24.374  0.2341 -0.0137  0.1611
  952VAL    SC1 4933  25.061  21.790  24.444 -0.0014  0.0873 -0.1711
  953ASN     BB 4934  25.140  22.233  24.250  0.4599 -0.0627 -0.1408
  953ASN    SC1 4935  25.208  22.543  24.400 -0.0268  0.1993 -0.1990
  954GLN     BB 4936  25.054  22.136  23.968  0.1920 -0.2434 -0.0005
  954GLN    SC1 4937  25.263  22.189  23.664  0.2425  0.0545 -0.0175
  955ASN     BB 4938  24.840  21.916  24.015  0.0121 -0.0101  0.3103
  955ASN    SC1 4939  24.784  21.680  23.773 -0.0789  0.0950  0.3271
  956ALA     BB 4940  24.613  22.056  24.172 -0.1616 -0.0978  0.1411
  957GLN     BB 4941  24.541  22.270  23.960 -0.2166 -0.1997  0.0564
  957GLN    SC1 4942  24.710  22.563  24.153 -0.2022  0.1087 -0.0697
  958ALA     BB 4943  24.466  22.117  23.701 -0.1517  0.2566 -0.2437
  959LEU     BB 4944  24.245  21.923  23.798  0.1845 -0.0060  0.0225
  959LEU    SC1 4945  24.214  21.645  23.622 -0.0249  0.4134 -0.1281
  960ASN     BB 4946  24.016  22.129  23.833  0.0200 -0.1757 -0.0403
  960ASN    SC1 4947  24.025  22.228  24.109  0.3728  0.1092  0.1005
  961THR     BB 4948  24.009  22.271  23.558 -0.2541  0.0067  0.0568
  961THR    SC1 4949  23.994  22.509  23.453  0.1393 -0.0506 -0.1501
  962LEU     BB 4950  23.914  22.027  23.392 -0.2798  0.0139  0.0611
  962LEU    SC1 4951  24.113  21.929  23.142  0.2129  0.0212 -0.1856
  963VAL     BB 4952  23.659  21.930  23.539 -0.4043  0.1704 -0.0480
  963VAL    SC1 4953  23.706  21.775  23.749  0.1802 -0.0916 -0.3493
  964LYS     BB 4954  23.502  22.197  23.529 -0.4960  0.1151 -0.1088
  964LYS    SC1 4955  23.564  22.339  23.828 -0.0043 -0.0506  0.0293
  964LYS    SC2 4956  23.691  22.560  23.875 -0.5014 -0.2989 -0.0278
  965GLN     BB 4957  23.543  22.328  23.228  0.1329  0.3794  0.0744
  965GLN    SC1 4958  23.606  21.998  23.027 -0.0487 -0.3683 -0.0238
  966LEU     BB 4959  23.280  22.475  23.098  0.1948  0.1519 -0.0592
  966LEU    SC1 4960  23.075  22.264  23.184  0.1368  0.0527  0.0478
  967SER     BB 4961  23.076  22.728  23.110 -0.0489 -0.1089  0.1295
  967SER    SC1 4962  22.854  22.705  23.134  0.6279 -0.1889  0.0589
  968SER     BB 4963  23.190  22.971  22.907 -0.2003  0.0467  0.6007
  968SER    SC1 4964  23.301  23.154  22.955 -0.0762 -0.0152 -0.2644
  969ASN     BB 4965  23.007  22.966  22.641 -0.0754 -0.2560 -0.1287
  969ASN    SC1 4966  23.098  23.069  22.374  0.2492  0.0964  0.0517
  970PHE     BB 4967  22.811  22.722  22.618  0.3340  0.0206 -0.0078
  970PHE    SC1 4968  22.928  22.461  22.660  0.1560  0.1982 -0.1713
  970PHE    SC2 4969  23.001  22.248  22.512  0.0513 -0.0365  0.1039
  970PHE    SC3 4970  22.869  22.211  22.744  0.1118  0.3278  0.2017
  971GLY     BB 4971  22.613  22.747  22.409  0.2629  0.0326  0.3168
  972ALA     BB 4972  22.321  22.774  22.451  0.0949  0.0590  0.1664
  973ILE     BB 4973  22.226  22.549  22.701  0.1036 -0.2308 -0.1603
  973ILE    SC1 4974  22.440  22.383  22.853  0.0458 -0.2134 -0.0587
  974SER     BB 4975  21.933  22.421  22.685  0.0008  0.0583  0.3306
  974SER    SC1 4976  21.716  22.524  22.710 -0.0163  0.1668  0.0927
  975SER     BB 4977  21.995  22.048  22.803  0.1541  0.1681 -0.0245
  975SER    SC1 4978  21.963  21.984  23.035 -0.0419  0.0240  0.0521
  976VAL     BB 4979  22.208  21.918  22.574  0.1433 -0.5717 -0.0393
  976VAL    SC1 4980  22.464  21.978  22.603  0.1183 -0.3497 -0.2392
  977LEU     BB 4981  22.063  21.746  22.332  0.0399 -0.2506 -0.2117
  977LEU    SC1 4982  22.255  21.766  22.091  0.0894  0.1659  0.0238
  978ASN     BB 4983  21.758  21.699  22.308 -0.0062  0.0009 -0.1502
  978ASN    SC1 4984  21.620  21.448  22.323 -0.1643  0.0822  0.1044
  979ASP     BB 4985  21.650  21.930  22.484 -0.2706 -0.1632 -0.0910
  979ASP    SC1 4986  21.491  21.823  22.698  0.1026  0.0653 -0.0757
  980ILE     BB 4987  21.738  22.179  22.322 -0.0249 -0.1735  0.0215
  980ILE    SC1 4988  22.040  22.213  22.263  0.0330  0.0254  0.4037
  981LEU     BB 4989  21.601  22.156  22.045  0.0257 -0.0157 -0.0177
  981LEU    SC1 4990  21.832  21.945  21.889  0.1692  0.1438 -0.0116
  982SER     BB 4991  21.390  22.249  21.809 -0.1856  0.0671  0.1996
  982SER    SC1 4992  21.208  22.099  21.711 -0.1454  0.1890  0.0493
  983ARG     BB 4993  21.455  22.578  21.717 -0.1297 -0.0986  0.0755
  983ARG    SC1 4994  21.782  22.629  21.887 -0.1171  0.0586  0.0470
  983ARG    SC2 4995  21.828  22.672  22.198 -0.1836  0.1463  0.0528
  984LEU     BB 4996  21.352  22.679  21.492  0.0777 -0.0355 -0.2528
  984LEU    SC1 4997  21.482  22.861  21.253  0.0267  0.1449 -0.0285
  985ASP     BB 4998  21.233  22.391  21.254 -0.1673  0.1083 -0.0381
  985ASP    SC1 4999  21.075  22.543  21.054 -0.0492  0.2953 -0.4381
  986LYS     BB 5000  21.525  22.354  21.107 -0.0006 -0.2296  0.3560
  986LYS    SC1 5001  21.566  22.046  21.112  0.3253  0.0767 -0.2004
  986LYS    SC2 5002  21.450  21.906  21.286  0.0848 -0.0572  0.1533
  987VAL     BB 5003  21.793  22.511  21.105 -0.0009 -0.2293  0.1463
  987VAL    SC1 5004  21.976  22.536  20.915 -0.1626  0.0942  0.0256
  988GLU     BB 5005  21.829  22.547  21.410  0.1331  0.1935  0.0871
  988GLU    SC1 5006  22.121  22.801  21.582  0.1681  0.0689  0.3242
  989ALA     BB 5007  21.837  22.250  21.499 -0.0067  0.1368 -0.0855
  990GLU     BB 5008  22.068  22.147  21.320  0.0241 -0.1469  0.1120
  990GLU    SC1 5009  21.978  21.818  21.162 -0.0518  0.0351 -0.2776
  991VAL     BB 5010  22.286  22.344  21.415 -0.1775  0.0842  0.1046
  991VAL    SC1 5011  22.342  22.533  21.237  0.0438 -0.0278  0.0521
  992GLN     BB 5012  22.291  22.298  21.722 -0.3560 -0.2139  0.0656
  992GLN    SC1 5013  22.256  22.555  21.990  0.3696  0.3329 -0.0921
  993ILE     BB 5014  22.395  22.006  21.717  0.0532 -0.0725 -0.0894
  993ILE    SC1 5015  22.184  21.794  21.635  0.2006 -0.2762  0.0448
  994ASP     BB 5016  22.680  22.038  21.599  0.0973  0.0198  0.0388
  994ASP    SC1 5017  22.838  21.804  21.436 -0.4446  0.1283 -0.0395
  995ARG     BB 5018  22.823  22.199  21.821  0.2103  0.0352 -0.0440
  995ARG    SC1 5019  22.723  22.510  21.803 -0.1879 -0.0922  0.0385
  995ARG    SC2 5020  22.595  22.740  21.641 -0.3446  0.2831 -0.0247
  996LEU     BB 5021  22.753  22.013  22.060  0.0847 -0.0152 -0.1191
  996LEU    SC1 5022  22.578  22.259  22.235 -0.0395  0.0579  0.1175
  997ILE     BB 5023  22.867  21.743  21.960  0.0839 -0.0089 -0.1373
  997ILE    SC1 5024  22.641  21.581  21.823  0.1146  0.0192 -0.2221
  998THR     BB 5025  23.151  21.837  21.881  0.1609 -0.0340  0.1031
  998THR    SC1 5026  23.304  21.789  21.676  0.1935 -0.1444  0.1523
  999GLY     BB 5027  23.259  21.937  22.154  0.1771  0.1151  0.0432
 1000ARG     BB 5028  23.252  21.663  22.299 -0.1785  0.1159  0.0344
 1000ARG    SC1 5029  23.171  21.681  22.567  0.0057  0.0533  0.1041
 1000ARG    SC2 5030  23.233  21.900  22.761  0.1881  0.1563 -0.0717
 1001LEU     BB 5031  23.452  21.499  22.128 -0.1707  0.3250 -0.1613
 1001LEU    SC1 5032  23.285  21.339  21.901  0.0788 -0.0669 -0.0891
 1002GLN     BB 5033  23.693  21.693  22.148  0.0505  0.0385  0.0330
 1002GLN    SC1 5034  23.837  21.736  21.817 -0.1199 -0.1701 -0.0829
 1003SER     BB 5035  23.741  21.688  22.454 -0.0075 -0.0429  0.0409
 1003SER    SC1 5036  23.699  21.900  22.570 -0.1258 -0.0624 -0.1660
 1004LEU     BB 5037  23.797  21.383  22.465 -0.1414 -0.0829 -0.2741
 1004LEU    SC1 5038  23.534  21.298  22.603  0.1189  0.0680  0.0891
 1005GLN     BB 5039  24.016  21.365  22.247 -0.0094  0.0334 -0.1531
 1005GLN    SC1 5040  24.077  21.021  22.095  0.0888 -0.0478  0.0246
 1006THR     BB 5041  24.203  21.590  22.350 -0.1893  0.1051  0.0237
 1006THR    SC1 5042  24.220  21.773  22.166  0.1303  0.0217 -0.0366
 1007TYR     BB 5043  24.276  21.483  22.632 -0.1236  0.0626 -0.0093
 1007TYR    SC1 5044  24.201  21.408  22.915 -0.2597 -0.2399 -0.1392
 1007TYR    SC2 5045  24.138  21.407  23.177 -0.1835  0.0078 -0.1173
 1007TYR    SC3 5046  24.397  21.392  23.100 -0.2206 -0.3442 -0.1891
 1008VAL     BB 5047  24.403  21.218  22.534  0.1247  0.1793 -0.0117
 1008VAL    SC1 5048  24.320  20.999  22.659 -0.1392  0.3765  0.1678
 1009THR     BB 5049  24.663  21.321  22.401  0.1038  0.1625 -0.0663
 1009THR    SC1 5050  24.636  21.421  22.163 -0.6162 -0.0747 -0.1064
 1010GLN     BB 5051  24.782  21.438  22.663 -0.1850  0.0476  0.1215
 1010GLN    SC1 5052  24.691  21.721  22.888  0.0960 -0.1786  0.0582
 1011GLN     BB 5053  24.797  21.176  22.828 -0.3506 -0.0638 -0.0367
 1011GLN    SC1 5054  24.823  20.984  23.157 -0.2928  0.0447 -0.0891
 1012LEU     BB 5055  24.995  21.014  22.653 -0.0446  0.1802  0.0738
 1012LEU    SC1 5056  24.832  20.738  22.641  0.1557 -0.1162 -0.1294
 1013ILE     BB 5057  25.239  21.201  22.619  0.1024 -0.0039  0.1007
 1013ILE    SC1 5058  25.359  21.086  22.357  0.1164  0.0566  0.0802
 1014ARG     BB 5059  25.269  21.236  22.926  0.1448 -0.0468  0.1015
 1014ARG    SC1 5060  25.103  21.469  23.095  0.0462 -0.2388 -0.1284
 1014ARG    SC2 5061  24.842  21.459  23.300  0.0339 -0.0882 -0.0514
 1015ALA     BB 5062  25.321  20.936  22.984  0.0274 -0.0572  0.1551
 1016ALA     BB 5063  25.576  20.907  22.810 -0.1239 -0.1199 -0.0613
 1017GLU     BB 5064  25.754  21.133  22.927 -0.1253 -0.1839  0.0662
 1017GLU    SC1 5065  26.011  21.111  22.667  0.2720  0.0599 -0.0655
 1018ILE     BB 5066  25.745  21.055  23.227 -0.2348 -0.3300  0.0262
 1018ILE    SC1 5067  25.502  21.214  23.336 -0.1566 -0.0481 -0.1985
 1019ARG     BB 5068  25.881  20.778  23.194 -0.0230 -0.2297  0.0381
 1019ARG    SC1 5069  25.664  20.533  23.189  0.0104 -0.1428 -0.0246
 1019ARG    SC2 5070  25.572  20.318  22.967 -0.3306  0.2818 -0.0408
 1020ALA     BB 5071  26.164  20.862  23.100  0.1469 -0.3896  0.3878
 1021SER     BB 5072  26.228  21.035  23.349 -0.1727  0.1507  0.1136
 1021SER    SC1 5073  26.236  21.286  23.288  0.3479 -0.0593 -0.1094
 1022ALA     BB 5074  26.217  20.808  23.560 -0.1893 -0.0830 -0.1320
 1023ASN     BB 5075  26.450  20.634  23.452  0.0915  0.0613  0.2184
 1023ASN    SC1 5076  26.524  20.302  23.427  0.1743  0.1050 -0.1062
 1024LEU     BB 5077  26.694  20.826  23.453  0.0917  0.0672 -0.0591
 1024LEU    SC1 5078  26.707  21.079  23.317  0.0173  0.1556 -0.0568
 1025ALA     BB 5079  26.691  20.867  23.760 -0.0735 -0.1230 -0.0328
 1026ALA     BB 5080  26.722  20.571  23.847 -0.1628 -0.0616  0.2199
 1027THR     BB 5081  26.977  20.483  23.693 -0.1404  0.1202  0.1508
 1027THR    SC1 5082  27.013  20.403  23.448  0.1318  0.0608  0.2067
 1028LYS     BB 5083  27.192  20.671  23.814 -0.0667  0.0021  0.2043
 1028LYS    SC1 5084  27.225  20.894  23.597 -0.1389 -0.2131  0.0164
 1028LYS    SC2 5085  27.259  21.156  23.568 -0.2450  0.0079  0.2850
 1029MET     BB 5086  27.490  20.534  23.849 -0.1100 -0.1248  0.0847
 1029MET    SC1 5087  27.521  20.548  24.215  0.0435  0.3143 -0.2189
 1030SER     BB 5088  27.484  20.195  23.645 -0.0328  0.1589 -0.0518
 1030SER    SC1 5089  27.289  20.093  23.783  0.0649 -0.1367  0.2424
 1031GLU     BB 5090  27.748  20.151  23.510  0.0330 -0.2712  0.0209
 1031GLU    SC1 5091  27.704  20.141  23.133  0.0636  0.2403 -0.1328
 1032CYS     BB 5092  27.959  20.294  23.793  0.0127 -0.1253  0.0519
 1032CYS    SC1 5093  28.078  20.582  23.780  0.0162 -0.3365 -0.4453
 1033VAL     BB 5094  27.879  20.194  24.114  0.0208 -0.1388  0.1015
 1033VAL    SC1 5095  27.978  20.359  24.296 -0.2238  0.2263 -0.0824
 1034LEU     BB 5096  27.684  19.974  24.063  0.3317 -0.0613  0.1887
 1034LEU    SC1 5097  27.434  20.035  24.217 -0.0940 -0.0874  0.0249
 1035GLY     BB 5098  27.683  19.772  23.887  0.1198 -0.3047 -0.3276
 1036GLN     BB 5099  27.952  19.757  23.723  0.2148 -0.0678 -0.2162
 1036GLN    SC1 5100  28.151  19.718  24.065  0.4310 -0.0675 -0.0548
 1037SER     BB 5101  28.169  19.913  23.448  0.0289  0.0509 -0.1440
 1037SER    SC1 5102  28.210  19.707  23.294 -0.0256  0.0654  0.0417
 1038LYS     BB 5103  28.219  20.218  23.319 -0.1988  0.1059 -0.1476
 1038LYS    SC1 5104  28.517  20.150  23.225  0.3875  0.1476 -0.0385
 1038LYS    SC2 5105  28.726  20.211  23.175  0.0778 -0.2066  0.0793
 1039ARG     BB 5106  28.133  20.489  23.301  0.0088  0.1849 -0.0833
 1039ARG    SC1 5107  27.832  20.595  23.377  0.0052 -0.0922  0.0537
 1039ARG    SC2 5108  27.548  20.580  23.285  0.1035  0.3151  0.1739
 1040VAL     BB 5109  28.268  20.790  23.316 -0.0957 -0.3071  0.2310
 1040VAL    SC1 5110  28.532  20.766  23.305 -0.0811 -0.1978  0.3209
 1041ASP     BB 5111  28.050  21.009  23.317  0.1575 -0.3153 -0.0284
 1041ASP    SC1 5112  28.131  21.255  23.410 -0.2116  0.1643 -0.0860
 1042PHE     BB 5113  27.691  21.051  23.372 -0.0432  0.0180  0.0211
 1042PHE    SC1 5114  27.638  21.331  23.284 -0.0305 -0.0218 -0.1081
 1042PHE    SC2 5115  27.711  21.590  23.299 -0.2574  0.0386 -0.0007
 1042PHE    SC3 5116  27.454  21.520  23.340 -0.1973 -0.2051 -0.0257
 1043CYS     BB 5117  27.752  21.024  23.721  0.1861 -0.3091  0.2218
 1043CYS    SC1 5118  27.975  20.798  23.761  0.0547 -0.2823 -0.0936
 1044GLY     BB 5119  27.637  21.264  23.840 -0.2943  0.2321 -0.0574
 1045LYS     BB 5120  27.836  21.520  23.740  0.2417  0.2545  0.0344
 1045LYS    SC1 5121  27.612  21.788  23.769  0.2147 -0.0382  0.2606
 1045LYS    SC2 5122  27.582  21.984  23.588  0.2686 -0.1706 -0.0504
 1046GLY     BB 5123  28.023  21.516  23.915 -0.0663 -0.1543  0.0934
 1047TYR     BB 5124  28.133  21.286  24.062  0.2307  0.1671 -0.2083
 1047TYR    SC1 5125  28.394  21.185  23.892  0.2961  0.1336  0.2473
 1047TYR    SC2 5126  28.511  20.943  23.868 -0.0260 -0.0124  0.0966
 1047TYR    SC3 5127  28.546  21.129  23.676 -0.0341 -0.0539  0.0547
 1048HIS     BB 5128  27.937  20.972  24.218 -0.0360 -0.0166 -0.0588
 1048HIS    SC1 5129  28.201  20.810  24.229  0.0571  0.0692  0.3320
 1048HIS    SC2 5130  28.381  20.613  24.188 -0.0425  0.0720 -0.1691
 1048HIS    SC3 5131  28.408  20.777  24.400  0.4928  0.0135 -0.1777
 1049LEU     BB 5132  27.704  20.918  24.442  0.0216 -0.5954  0.0215
 1049LEU    SC1 5133  27.871  20.715  24.602 -0.1802 -0.2035  0.1195
 1050MET     BB 5134  27.435  20.947  24.651  0.0189 -0.2653 -0.2852
 1050MET    SC1 5135  27.284  20.608  24.682  0.1763  0.0578 -0.0618
 1051SER     BB 5136  27.153  21.045  24.795  0.1774  0.3294 -0.1252
 1051SER    SC1 5137  27.169  21.263  24.950 -0.0812  0.2701 -0.1835
 1052PHE     BB 5138  26.822  20.898  24.790  0.4634  0.0328  0.0230
 1052PHE    SC1 5139  26.887  20.687  24.970  0.1739 -0.0736 -0.1799
 1052PHE    SC2 5140  26.965  20.456  25.087  0.2272  0.0971  0.1340
 1052PHE    SC3 5141  26.882  20.663  25.239 -0.2368  0.1423 -0.1597
 1053PRO     BB 5142  26.516  20.888  24.748  0.1072 -0.1305 -0.1039
 1053PRO    SC1 5143  26.423  20.775  25.042  0.3440 -0.2029 -0.0378
 1054GLN     BB 5144  26.178  21.027  24.706 -0.0816 -0.1151 -0.0616
 1054GLN    SC1 5145  25.878  20.859  24.886  0.0446  0.1513  0.2331
 1055SER     BB 5146  25.965  21.341  24.731 -0.2638  0.1265 -0.0184
 1055SER    SC1 5147  26.163  21.513  24.730 -0.0229 -0.0224 -0.0061
 1056ALA     BB 5148  25.694  21.411  24.903  0.1836  0.3458  0.0781
 1057PRO     BB 5149  25.413  21.286  24.766  0.0329  0.2315  0.4349
 1057PRO    SC1 5150  25.136  21.377  24.805 -0.1192 -0.0692 -0.0888
 1058HIS     BB 5151  25.479  21.213  24.461 -0.0319  0.2468  0.1265
 1058HIS    SC1 5152  25.261  21.360  24.319 -0.1048  0.0197 -0.0684
 1058HIS    SC2 5153  25.070  21.179  24.261  0.3370 -0.3759 -0.3651
 1058HIS    SC3 5154  25.064  21.423  24.146 -0.0933 -0.3031 -0.2061
 1059GLY     BB 5155  25.689  20.975  24.417  0.2586  0.0953 -0.1554
 1060VAL     BB 5156  25.968  21.127  24.203  0.2509  0.1562  0.0549
 1060VAL    SC1 5157  25.866  21.370  24.183 -0.0019  0.0502  0.0184
 1061VAL     BB 5158  26.249  21.036  24.234  0.3566  0.0168  0.2254
 1061VAL    SC1 5159  26.306  20.831  24.076  0.1015  0.1410 -0.0396
 1062PHE     BB 5160  26.614  21.146  24.262 -0.1000  0.2940 -0.0746
 1062PHE    SC1 5161  26.762  20.872  24.250 -0.2253  0.0108  0.0440
 1062PHE    SC2 5162  26.725  20.616  24.328 -0.2135 -0.1200 -0.3547
 1062PHE    SC3 5163  26.972  20.703  24.263 -0.1341  0.1356  0.2256
 1063LEU     BB 5164  26.803  21.396  24.508  0.2163  0.1180  0.0545
 1063LEU    SC1 5165  26.635  21.382  24.809  0.0684 -0.3701  0.0406
 1064HIS     BB 5166  27.160  21.408  24.499  0.1645 -0.0563  0.1783
 1064HIS    SC1 5167  27.150  21.192  24.278 -0.1928 -0.3014 -0.0169
 1064HIS    SC2 5168  27.088  21.064  24.049 -0.0068 -0.1676 -0.1452
 1064HIS    SC3 5169  27.324  21.015  24.172  0.2326  0.3018 -0.3915
 1065VAL     BB 5170  27.460  21.430  24.609  0.0065  0.3166 -0.2057
 1065VAL    SC1 5171  27.524  21.543  24.840 -0.2360 -0.0911  0.0725
 1066THR     BB 5172  27.749  21.420  24.361 -0.0596 -0.1033 -0.1558
 1066THR    SC1 5173  27.640  21.595  24.202  0.0608  0.0846 -0.0354
 1067TYR     BB 5174  28.126  21.397  24.532 -0.1132  0.1710  0.2476
 1067TYR    SC1 5175  27.978  21.369  24.780  0.0571  0.2441 -0.0861
 1067TYR    SC2 5176  27.884  21.142  24.892  0.2951  0.1200 -0.1324
 1067TYR    SC3 5177  27.977  21.342  25.049  0.2947  0.0937 -0.0986
 1068VAL     BB 5178  28.428  21.483  24.437 -0.0754  0.0593  0.2120
 1068VAL    SC1 5179  28.530  21.247  24.371  0.2444  0.3287 -0.3371
 1069PRO     BB 5180  28.624  21.786  24.560 -0.1937  0.1478  0.0387
 1069PRO    SC1 5181  28.498  22.019  24.588  0.0139  0.4002  0.2128
 1070ALA     BB 5182  28.948  21.858  24.526  0.0443 -0.2870 -0.1761
 1071GLN     BB 5183  29.251  21.952  24.537 -0.1340 -0.0598  0.3866
 1071GLN    SC1 5184  29.301  21.893  24.907 -0.0669 -0.1089 -0.1849
 1072GLU     BB 5185  29.522  22.220  24.581  0.0711 -0.1212  0.2729
 1072GLU    SC1 5186  29.508  22.468  24.877 -0.0500  0.1244 -0.0736
 1073LYS     BB 5187  29.802  22.305  24.428  0.0431  0.1172  0.3975
 1073LYS    SC1 5188  30.029  22.132  24.492 -0.1249 -0.0025 -0.0252
 1073LYS    SC2 5189  30.209  21.984  24.353 -0.2755  0.0788  0.2241
 1074ASN     BB 5190  29.940  22.516  24.210 -0.0008 -0.1553  0.0325
 1074ASN    SC1 5191  29.964  22.838  24.242  0.0620 -0.1204  0.0314
 1075PHE     BB 5192  30.037  22.532  23.865 -0.0157 -0.1583 -0.0180
 1075PHE    SC1 5193  30.295  22.375  23.859 -0.0770  0.0296  0.4665
 1075PHE    SC2 5194  30.407  22.139  23.927  0.1789 -0.0067 -0.0367
 1075PHE    SC3 5195  30.564  22.350  23.867 -0.0438  0.1917  0.0644
 1076THR     BB 5196  29.954  22.503  23.535  0.1655 -0.1136  0.0336
 1076THR    SC1 5197  29.910  22.732  23.419 -0.1308 -0.2250 -0.0843
 1077THR     BB 5198  30.102  22.248  23.314 -0.0631  0.0653  0.3223
 1077THR    SC1 5199  30.342  22.213  23.409 -0.0145 -0.1192  0.1396
 1078ALA     BB 5200  29.997  22.022  23.088 -0.1076  0.3076  0.0818
 1079PRO     BB 5201  30.169  21.743  23.035  0.0165  0.0132  0.2659
 1079PRO    SC1 5202  30.231  21.607  23.297 -0.2228 -0.0932 -0.1551
 1080ALA     BB 5203  30.457  21.768  22.832  0.3135  0.1726 -0.0332
 1081ILE     BB 5204  30.548  21.602  22.657  0.1015 -0.1076  0.1583
 1081ILE    SC1 5205  30.360  21.547  22.416  0.1589  0.2347  0.0295
 1082CYS     BB 5206  30.827  21.507  22.630  0.2812 -0.0738  0.2571
 1082CYS    SC1 5207  30.723  21.173  22.589  0.0210  0.0150 -0.0890
 1083HIS     BB 5208  31.091  21.518  22.520  0.2138 -0.2885  0.1418
 1083HIS    SC1 5209  31.222  21.809  22.431 -0.3423 -0.0470  0.2079
 1083HIS    SC2 5210  31.307  22.046  22.528  0.1332 -0.2044  0.2003
 1083HIS    SC3 5211  31.253  22.020  22.265  0.0886 -0.1091  0.1995
 1084ASP     BB 5212  31.351  21.326  22.572  0.1303 -0.1913  0.3708
 1084ASP    SC1 5213  31.587  21.506  22.575  0.0181 -0.0057 -0.1445
 1085GLY     BB 5214  31.314  21.056  22.619  0.0095  0.1983  0.0289
 1086LYS     BB 5215  31.202  20.851  22.807  0.0957 -0.2411 -0.0945
 1086LYS    SC1 5216  31.403  20.627  22.917 -0.1550  0.2228  0.0672
 1086LYS    SC2 5217  31.323  20.380  22.821  0.1261 -0.2131 -0.3124
 1087ALA     BB 5218  30.939  20.826  22.918  0.2183 -0.0683 -0.1184
 1088HIS     BB 5219  30.612  20.778  23.033  0.1543  0.4852 -0.0156
 1088HIS    SC1 5220  30.502  21.057  23.046  0.1323  0.0511  0.4215
 1088HIS    SC2 5221  30.325  21.245  22.967  0.1160 -0.1091  0.0584
 1088HIS    SC3 5222  30.560  21.319  23.078  0.1033  0.1251 -0.0647
 1089PHE     BB 5223  30.376  20.521  23.070 -0.0323  0.0633 -0.1493
 1089PHE    SC1 5224  30.361  20.245  22.904  0.2166 -0.0525 -0.2842
 1089PHE    SC2 5225  30.274  20.079  22.709 -0.1579 -0.2258  0.0178
 1089PHE    SC3 5226  30.404  19.979  22.923  0.1897 -0.0446 -0.1017
 1090PRO     BB 5227  30.038  20.585  23.099  0.1816 -0.1161  0.1962
 1090PRO    SC1 5228  30.039  20.802  22.871 -0.1663 -0.1792 -0.3790
 1091ARG     BB 5229  29.853  20.329  23.126 -0.1139  0.1726 -0.2631
 1091ARG    SC1 5230  30.096  20.110  23.290  0.2399  0.1224 -0.2556
 1091ARG    SC2 5231  30.246  19.858  23.419 -0.0691  0.2936 -0.1881
 1092GLU     BB 5232  29.486  20.311  23.227  0.1971 -0.2305 -0.1021
 1092GLU    SC1 5233  29.249  20.008  23.132 -0.1333  0.1438  0.0194
 1093GLY     BB 5234  29.489  20.434  23.472 -0.0702 -0.2717  0.1012
 1094VAL     BB 5235  29.778  20.475  23.629 -0.0950 -0.0879  0.0172
 1094VAL    SC1 5236  29.916  20.310  23.784 -0.1188 -0.1435 -0.0207
 1095PHE     BB 5237  29.783  20.759  23.699 -0.1365 -0.0839  0.0294
 1095PHE    SC1 5238  30.010  20.896  23.531  0.0556 -0.1908 -0.0717
 1095PHE    SC2 5239  30.107  21.140  23.467 -0.1941 -0.0467  0.0824
 1095PHE    SC3 5240  30.209  20.919  23.350  0.0757  0.1246 -0.0160
 1096VAL     BB 5241  29.610  21.131  23.772 -0.1370  0.4145  0.3272
 1096VAL    SC1 5242  29.647  21.223  23.527 -0.0200  0.0513  0.2023
 1097SER     BB 5243  29.615  21.327  24.061  0.0305 -0.0677 -0.0353
 1097SER    SC1 5244  29.452  21.504  24.039 -0.0745 -0.0344  0.1048
 1098ASN     BB 5245  29.605  21.109  24.306 -0.1214 -0.0839 -0.2005
 1098ASN    SC1 5246  29.348  20.947  24.295  0.1424 -0.1397  0.1754
 1099GLY     BB 5247  29.725  21.183  24.541 -0.1811  0.0702 -0.2708
 1100THR     BB 5248  29.723  21.381  24.789 -0.0375  0.0498  0.2698
 1100THR    SC1 5249  29.527  21.349  24.958 -0.1968 -0.3073  0.0309
 1101HIS     BB 5250  29.712  21.736  24.662 -0.0990 -0.0512  0.1221
 1101HIS    SC1 5251  29.770  21.938  24.904  0.1542 -0.2429  0.3078
 1101HIS    SC2 5252  29.894  22.158  24.998 -0.0382 -0.1335  0.3106
 1101HIS    SC3 5253  29.798  21.974  25.170 -0.0084 -0.1465  0.3132
 1102TRP     BB 5254  29.783  21.732  24.377 -0.0745 -0.2046  0.0010
 1102TRP    SC1 5255  29.694  21.902  24.135 -0.1617 -0.0681  0.0735
 1102TRP    SC2 5256  29.750  21.846  23.877 -0.1248 -0.0815  0.0844
 1102TRP    SC3 5257  29.883  22.043  24.004 -0.1239 -0.0929  0.1010
 1102TRP    SC4 5258  29.933  21.992  23.744 -0.1340 -0.0621  0.0933
 1103PHE     BB 5259  30.016  21.561  24.243 -0.2303  0.0782 -0.2506
 1103PHE    SC1 5260  30.159  21.586  23.987 -0.4025 -0.0928 -0.0275
 1103PHE    SC2 5261  30.319  21.683  23.792 -0.2760  0.2110  0.2189
 1103PHE    SC3 5262  30.082  21.570  23.729 -0.0055 -0.1838 -0.1478
 1104VAL     BB 5263  30.096  21.164  24.255 -0.0240  0.0553  0.0941
 1104VAL    SC1 5264  30.038  21.104  24.003  0.2327 -0.1489  0.0783
 1105THR     BB 5265  30.260  20.956  24.391 -0.1866 -0.2432 -0.1552
 1105THR    SC1 5266  30.508  20.967  24.470 -0.2322  0.1534 -0.0449
 1106GLN     BB 5267  30.001  20.795  24.553 -0.2393  0.0023 -0.0227
 1106GLN    SC1 5268  30.188  20.591  24.810 -0.1233 -0.0232  0.0127
 1107ARG     BB 5269  29.669  20.684  24.617  0.1301 -0.0278  0.0002
 1107ARG    SC1 5270  29.691  20.379  24.708 -0.1769  0.0158 -0.0571
 1107ARG    SC2 5271  29.908  20.165  24.775 -0.0053 -0.0718  0.2453
 1108ASN     BB 5272  29.546  20.829  24.808  0.1890  0.0615 -0.0780
 1108ASN    SC1 5273  29.276  20.958  24.785 -0.0610 -0.0389 -0.1915
 1109PHE     BB 5274  29.747  20.878  25.036 -0.1998  0.0477 -0.0372
 1109PHE    SC1 5275  29.574  20.913  25.263  0.0213 -0.3925  0.3556
 1109PHE    SC2 5276  29.317  20.962  25.332  0.0313 -0.1180  0.2142
 1109PHE    SC3 5277  29.518  21.078  25.470  0.0641  0.0351  0.0419
 1110TYR     BB 5278  30.029  21.059  25.040  0.1987  0.2478 -0.2497
 1110TYR    SC1 5279  29.948  21.286  25.243 -0.4251 -0.4397 -0.1566
 1110TYR    SC2 5280  29.869  21.452  25.441  0.0935 -0.0672 -0.2402
 1110TYR    SC3 5281  29.970  21.553  25.212  0.2304 -0.5024 -0.3819
 1111GLU     BB 5282  30.159  21.157  24.848 -0.2253 -0.0126 -0.1324
 1111GLU    SC1 5283  30.532  21.038  24.933 -0.2524  0.3113 -0.1835
 1112PRO     BB 5284  30.258  21.369  24.662  0.2046 -0.0363 -0.3223
 1112PRO    SC1 5285  30.183  21.669  24.779 -0.0670  0.1683  0.0897
 1113GLN     BB 5286  30.479  21.440  24.363 -0.1788  0.2670 -0.0251
 1113GLN    SC1 5287  30.774  21.342  24.574 -0.3412 -0.0073 -0.0627
 1114ILE     BB 5288  30.558  21.270  24.063 -0.2221  0.1925  0.0991
 1114ILE    SC1 5289  30.726  21.518  23.986  0.0435  0.0061  0.0655
 1115ILE     BB 5290  30.454  21.130  23.831  0.2286 -0.4309  0.2507
 1115ILE    SC1 5291  30.594  21.234  23.574 -0.4045  0.2287  0.1404
 1116THR     BB 5292  30.407  20.792  23.928  0.1662 -0.3121 -0.0056
 1116THR    SC1 5293  30.198  20.661  24.010 -0.4323  0.4665 -0.1643
 1117THR     BB 5294  30.760  20.686  23.993 -0.1530 -0.0704 -0.0866
 1117THR    SC1 5295  30.857  20.892  24.119 -0.1652 -0.0657 -0.0852
 1118ASP     BB 5296  30.703  20.381  24.188 -0.0694 -0.0706 -0.3219
 1118ASP    SC1 5297  30.516  20.472  24.397 -0.0865  0.2290 -0.1020
 1119ASN     BB 5298  30.447  20.212  23.908 -0.1647 -0.0629  0.2619
 1119ASN    SC1 5299  30.327  19.948  23.928  0.3052 -0.0678 -0.1219
 1120THR     BB 5300  30.483  20.340  23.615  0.2056 -0.0587  0.1469
 1120THR    SC1 5301  30.299  20.505  23.533  0.1152 -0.0440  0.3728
 1121PHE     BB 5302  30.632  20.202  23.340  0.0549  0.1417 -0.1484
 1121PHE    SC1 5303  30.752  19.959  23.486 -0.2099  0.5779  0.0326
 1121PHE    SC2 5304  31.010  19.890  23.523 -0.2812  0.1152 -0.2572
 1121PHE    SC3 5305  30.835  19.873  23.728 -0.1198  0.2760 -0.1019
 1122VAL     BB 5306  30.859  20.316  23.093  0.2805 -0.0725 -0.0690
 1122VAL    SC1 5307  31.015  20.496  23.209  0.1808  0.0023 -0.0497
 1123SER     BB 5308  30.852  20.304  22.736  0.0021 -0.0703  0.2316
 1123SER    SC1 5309  30.818  20.094  22.660 -0.2378  0.0880  0.1480
 1124GLY     BB 5310  31.017  20.546  22.498  0.0018  0.1089  0.1846
 1125ASN     BB 5311  30.894  20.559  22.180 -0.0024 -0.1629 -0.0235
 1125ASN    SC1 5312  30.863  20.241  22.149 -0.2722 -0.0222 -0.2973
 1126CYS     BB 5313  30.870  20.911  22.182 -0.1175 -0.2764  0.1531
 1126CYS    SC1 5314  30.874  21.033  22.465 -0.0104  0.1613 -0.2983
 1127ASP     BB 5315  30.705  21.249  22.105 -0.0613 -0.1966  0.0761
 1127ASP    SC1 5316  31.041  21.341  22.053 -0.0064  0.0240 -0.3493
 1128VAL     BB 5317  30.427  21.321  21.961 -0.1112 -0.1181 -0.1907
 1128VAL    SC1 5318  30.180  21.262  22.036 -0.0744  0.0300  0.0607
 1129VAL     BB 5319  30.507  21.593  21.742 -0.0568 -0.2280  0.1502
 1129VAL    SC1 5320  30.704  21.509  21.586 -0.1628 -0.2808  0.0439
 1130ILE     BB 5321  30.194  21.775  21.774 -0.1088  0.0134 -0.2427
 1130ILE    SC1 5322  29.976  21.575  21.679  0.1973 -0.4593  0.0098
 1131GLY     BB 5323  30.270  22.070  21.827  0.0447  0.3217 -0.3640
 1132ILE     BB 5324  30.170  22.047  22.169  0.1928 -0.1674  0.0468
 1132ILE    SC1 5325  30.006  21.784  22.174 -0.1924  0.0556 -0.2770
 1133VAL     BB 5326  30.274  22.141  22.547 -0.0275  0.1575  0.2276
 1133VAL    SC1 5327  30.095  21.964  22.629  0.0695 -0.0640 -0.0234
 1134ASN     BB 5328  30.388  22.348  22.677  0.0489  0.1660  0.5237
 1134ASN    SC1 5329  30.526  22.269  22.949 -0.1159 -0.4789  0.0153
 1135ASN     BB 5330  30.370  22.689  22.693 -0.0797  0.2100 -0.0068
 1135ASN    SC1 5331  30.253  22.709  22.995 -0.0180 -0.3585 -0.2213
 1136THR     BB 5332  30.688  22.708  22.738  0.2205 -0.2411 -0.0417
 1136THR    SC1 5333  30.766  22.711  22.986 -0.2553  0.0088  0.1178
 1137VAL     BB 5334  30.896  22.409  22.557 -0.1570 -0.1919 -0.1550
 1137VAL    SC1 5335  31.113  22.532  22.466 -0.1263 -0.0406  0.1117
 1138TYR     BB 5336  30.800  22.084  22.568 -0.0548 -0.1445 -0.2397
 1138TYR    SC1 5337  30.830  21.970  22.299  0.0607  0.2216 -0.1257
 1138TYR    SC2 5338  30.906  21.885  22.054  0.0209 -0.0690 -0.0410
 1138TYR    SC3 5339  30.721  21.746  22.194 -0.3662  0.3935 -0.0677
 1139ASP     BB 5340  30.919  21.973  22.837 -0.0241 -0.0814  0.0172
 1139ASP    SC1 5341  31.116  22.162  22.977  0.2284 -0.0091 -0.0309
 1140PRO     BB 5342  30.916  21.751  23.109 -0.1310 -0.0473  0.1396
 1140PRO    SC1 5343  30.657  21.841  23.248 -0.0590  0.0879 -0.0908
 1141LEU     BB 5344  31.185  21.619  22.995 -0.1370  0.0598  0.1338
 1141LEU    SC1 5345  31.469  21.802  22.993  0.2729 -0.1272 -0.0355
 1142GLN     BB 5346  31.150  21.294  23.042 -0.0490  0.0223 -0.0493
 1142GLN    SC1 5347  31.532  21.242  23.053  0.0545 -0.0514 -0.1307
 1143PRO     BB 5348  31.024  21.287  23.325  0.0868  0.1042  0.0143
 1143PRO    SC1 5349  31.115  21.516  23.508 -0.0936  0.2625  0.0154
 1144GLU     BB 5350  30.986  20.983  23.371 -0.0153  0.0759 -0.2371
 1144GLU    SC1 5351  30.719  20.750  23.502  0.5089  0.0395  0.1288
 1145LEU     BB 5352  31.273  20.865  23.360 -0.0315 -0.0283  0.2256
 1145LEU    SC1 5353  31.488  20.621  23.426  0.1164 -0.0958  0.1543
 1146ASP     BB 5354  31.418  21.071  23.540  0.0532  0.0579  0.0613
 1146ASP    SC1 5355  31.713  21.039  23.509  0.3549 -0.1448 -0.2675
 1147SER     BB 5356  31.228  21.050  23.785  0.1721 -0.0212  0.1485
 1147SER    SC1 5357  31.057  21.209  23.836 -0.3246  0.0931 -0.3623
 1148PHE     BB 5358  31.253  20.749  23.851  0.0661 -0.0442  0.0865
 1148PHE    SC1 5359  31.105  20.506  23.740  0.0513  0.0344  0.2727
 1148PHE    SC2 5360  30.962  20.282  23.784 -0.0721  0.0391 -0.0776
 1148PHE    SC3 5361  31.218  20.264  23.701 -0.0702  0.0278 -0.0693
 1149LYS     BB 5362  31.558  20.745  23.908  0.0641  0.0049  0.1023
 1149LYS    SC1 5363  31.596  20.443  23.963  0.0017  0.0434 -0.0084
 1149LYS    SC2 5364  31.723  20.299  24.121  0.2950  0.0207  0.2674
 1150GLU     BB 5365  31.567  20.958  24.133  0.2079  0.0403  0.0635
 1150GLU    SC1 5366  31.881  21.107  24.250 -0.3591  0.1867 -0.0864
 1151GLU     BB 5367  31.333  20.851  24.304  0.1600  0.0621  0.0119
 1151GLU    SC1 5368  31.163  21.227  24.336 -0.2020  0.0001 -0.3486
 1152LEU     BB 5369  31.408  20.562  24.387 -0.1776 -0.0522 -0.0618
 1152LEU    SC1 5370  31.161  20.443  24.221 -0.0623 -0.0570 -0.1684
 1153ASP     BB 5371  31.688  20.612  24.510 -0.2659 -0.1026  0.1639
 1153ASP    SC1 5372  31.900  20.405  24.573  0.0399  0.0149  0.3258
 1154LYS     BB 5373  31.611  20.806  24.739  0.1148  0.0342  0.1833
 1154LYS    SC1 5374  31.555  21.099  24.667  0.0471  0.1616  0.0343
 1154LYS    SC2 5375  31.443  21.286  24.796 -0.1756 -0.0031  0.0418
 1155TYR     BB 5376  31.404  20.618  24.874 -0.0050  0.1007  0.0943
 1155TYR    SC1 5377  31.134  20.687  24.769  0.1720 -0.1136  0.2515
 1155TYR    SC2 5378  30.978  20.895  24.699  0.2179 -0.1503  0.0326
 1155TYR    SC3 5379  30.899  20.643  24.644  0.2918 -0.1758  0.0429
 1156PHE     BB 5380  31.603  20.391  24.946 -0.0659  0.0182  0.0033
 1156PHE    SC1 5381  31.550  20.181  24.782 -0.0658 -0.0100  0.0389
 1156PHE    SC2 5382  31.500  20.071  24.541 -0.0522  0.0765 -0.0040
 1156PHE    SC3 5383  31.485  19.919  24.764 -0.1837  0.0241 -0.0468
 1157LYS     BB 5384  31.797  20.550  25.128 -0.2341  0.0156  0.1882
 1157LYS    SC1 5385  32.056  20.527  25.018 -0.4790  0.1641  0.4148
 1157LYS    SC2 5386  32.290  20.411  24.978  0.0480  0.0096  0.0748
 1158ASN     BB 5387  31.588  20.624  25.345 -0.2150  0.2171  0.1404
 1158ASN    SC1 5388  31.602  20.905  25.516 -0.0380 -0.0994  0.2469
 1159HIS     BB 5389  31.620  20.365  25.547 -0.1599 -0.0742 -0.2297
 1159HIS    SC1 5390  31.623  20.098  25.406  0.1057  0.0270 -0.0997
 1159HIS    SC2 5391  31.635  19.836  25.473  0.0341  0.0182 -0.1216
 1159HIS    SC3 5392  31.576  19.908  25.219 -0.2710  0.0582 -0.0435
 1160THR     BB 5393  31.645  20.494  25.849 -0.1573 -0.0889  0.0265
 1160THR    SC1 5394  31.476  20.655  25.963  0.1942  0.2538  0.0869
 1161SER     BB 5395  31.966  20.584  25.886 -0.0093  0.1492  0.3202
 1161SER    SC1 5396  32.031  20.763  26.040  0.0204  0.1344  0.0291
 1162PRO     BB 5397  32.036  20.624  25.525  0.0714 -0.1469  0.0504
 1162PRO    SC1 5398  32.071  20.873  25.462 -0.0437  0.0143  0.0179
 1163ASP     BB 5399  32.274  20.433  25.492  0.0547 -0.2349 -0.1370
 1163ASP    SC1 5400  32.128  20.162  25.427  0.0557 -0.0788 -0.5109
 1164VAL     BB 5401  32.443  20.388  25.763  0.1567  0.0486  0.0726
 1164VAL    SC1 5402  32.511  20.624  25.863 -0.0761  0.0675  0.1927
 1165ASP     BB 5403  32.553  20.096  25.930  0.6625  0.1091  0.2270
 1165ASP    SC1 5404  32.827  20.015  25.802 -0.2135  0.4817 -0.0820
 1166LEU     BB 5405  32.501  19.843  26.135 -0.3081 -0.0119 -0.1146
 1166LEU    SC1 5406  32.490  19.967  26.425  0.2022  0.0673 -0.0130
 1167GLY     BB 5407  32.354  19.598  26.017 -0.6113 -0.0738  0.3633
 1168ASP     BB 5408  32.160  19.553  26.254 -0.4574 -0.2959  0.4506
 1168ASP    SC1 5409  32.283  19.462  26.546 -0.1064  0.1484 -0.0885
 1169ILE     BB 5410  32.029  19.834  26.272  0.1765  0.0796 -0.2382
 1169ILE    SC1 5411  31.966  19.918  26.564  0.2954  0.1171 -0.2227
 1170SER     BB 5412  31.893  19.867  25.995  0.0714  0.2116 -0.1722
 1170SER    SC1 5413  31.977  20.070  25.868 -0.0481 -0.0201 -0.0384
 1171GLY     BB 5414  31.766  19.587  25.873  0.1016  0.0900  0.0688
 1172ILE     BB 5415  31.780  19.319  26.054 -0.0069 -0.1497  0.2359
 1172ILE    SC1 5416  31.612  19.426  26.291 -0.1096  0.0619  0.0709
 1173ASN     BB 5417  31.926  19.026  26.091 -0.1765 -0.2397  0.2013
 1173ASN    SC1 5418  31.825  18.798  25.990  0.0841  0.0775 -0.2380
 1174ALA     BB 5419  32.030  19.029  26.383 -0.0079  0.0564  0.1424
 1175SER     BB 5420  31.784  19.104  26.556 -0.0777  0.0920  0.0284
 1175SER    SC1 5421  31.816  19.310  26.704  0.1919 -0.1296 -0.4822
 1176VAL     BB 5422  31.583  18.893  26.449 -0.0626  0.0476  0.0869
 1176VAL    SC1 5423  31.337  18.914  26.354  0.0027  0.0684 -0.0816
 1177VAL     BB 5424  31.740  18.638  26.531 -0.0690 -0.0103 -0.0782
 1177VAL    SC1 5425  31.914  18.508  26.379 -0.0930  0.0531 -0.1607
 1178ASN     BB 5426  31.759  18.684  26.837 -0.1236  0.1429 -0.0964
 1178ASN    SC1 5427  31.973  18.579  27.025 -0.2241 -0.0522  0.2915
 1179ILE     BB 5428  31.461  18.708  26.917 -0.1274  0.0995 -0.0984
 1179ILE    SC1 5429  31.345  18.912  27.120  0.0717  0.1695 -0.0526
 1180GLN     BB 5430  31.380  18.418  26.842  0.0173  0.0257  0.0262
 1180GLN    SC1 5431  31.155  18.215  26.554 -0.3827 -0.0032 -0.1430
 1181LYS     BB 5432  31.561  18.257  27.037  0.0512  0.0091 -0.0190
 1181LYS    SC1 5433  31.781  18.085  27.058  0.0914 -0.0269  0.1349
 1181LYS    SC2 5434  31.986  18.145  27.264 -0.1353  0.3405 -0.1269
 1182GLU     BB 5435  31.467  18.376  27.307  0.1700 -0.3936  0.2069
 1182GLU    SC1 5436  31.657  18.516  27.534 -0.0568 -0.0163  0.0142
 1183ILE     BB 5437  31.168  18.295  27.295  0.0405  0.0958 -0.2676
 1183ILE    SC1 5438  31.023  18.536  27.165  0.0616  0.3050  0.0837
 1184ASP     BB 5439  31.205  17.987  27.278 -0.1621  0.0457  0.0763
 1184ASP    SC1 5440  31.271  17.878  27.018  0.0305 -0.0763  0.4343
 1185ARG     BB 5441  31.363  17.923  27.536 -0.0710  0.0397  0.0194
 1185ARG    SC1 5442  31.652  18.002  27.599  0.1995  0.1385  0.0572
 1185ARG    SC2 5443  31.892  18.131  27.792 -0.2131  0.0057 -0.1809
 1186LEU     BB 5444  31.169  18.047  27.744  0.0390 -0.1567  0.2442
 1186LEU    SC1 5445  31.256  18.404  27.775 -0.0946 -0.2684 -0.0188
 1187ASN     BB 5446  30.928  17.858  27.693  0.0851 -0.1132 -0.1717
 1187ASN    SC1 5447  30.651  17.936  27.801  0.1105  0.0911 -0.0937
 1188GLU     BB 5448  31.052  17.604  27.821 -0.0678 -0.0040  0.2076
 1188GLU    SC1 5449  30.879  17.299  27.730 -0.0093  0.1370 -0.0992
 1189VAL     BB 5450  31.118  17.716  28.102  0.0767 -0.0220  0.1819
 1189VAL    SC1 5451  31.279  17.585  28.267  0.1127 -0.0399  0.1327
 1190ALA     BB 5452  30.834  17.814  28.179  0.0547 -0.0918  0.1899
 1191LYS     BB 5453  30.676  17.548  28.148  0.1456 -0.1139 -0.1168
 1191LYS    SC1 5454  30.380  17.505  28.151  0.0807 -0.4961 -0.0913
 1191LYS    SC2 5455  30.112  17.578  28.086 -0.1051 -0.0722  0.0135
 1192ASN     BB 5456  30.830  17.398  28.372  0.0381 -0.0899 -0.0256
 1192ASN    SC1 5457  30.753  17.125  28.398  0.0914  0.3247 -0.0982
 1193LEU     BB 5458  30.749  17.575  28.613  0.0260 -0.1992  0.0510
 1193LEU    SC1 5459  30.935  17.695  28.815 -0.4318  0.0893  0.0464
 1194ASN     BB 5460  30.440  17.549  28.603  0.0032  0.0618  0.0239
 1194ASN    SC1 5461  30.162  17.744  28.667 -0.0610  0.1284 -0.1526
 1195GLU     BB 5462  30.414  17.255  28.698  0.1239 -0.0002 -0.1298
 1195GLU    SC1 5463  30.119  17.180  28.448  0.1840  0.1002  0.0320
 1196SER     BB 5464  30.554  17.300  28.971 -0.2272 -0.0468  0.0640
 1196SER    SC1 5465  30.760  17.161  29.011 -0.2470 -0.2183 -0.1046
 1197LEU     BB 5466  30.374  17.511  29.108 -0.1349 -0.0549  0.1997
 1197LEU    SC1 5467  30.549  17.772  29.132  0.0896  0.1171  0.1159
 1198ILE     BB 5468  30.115  17.341  29.117 -0.1458 -0.0556 -0.0637
 1198ILE    SC1 5469  29.955  17.379  28.854 -0.0833 -0.0898 -0.1068
 1199ASP     BB 5470  30.244  17.109  29.277 -0.1955 -0.0110  0.0411
 1199ASP    SC1 5471  30.092  16.818  29.286  0.3158 -0.0888  0.0726
 1200LEU     BB 5472  30.349  17.236  29.540  0.0601 -0.2638  0.0653
 1200LEU    SC1 5473  30.668  17.338  29.470 -0.1949 -0.0508  0.1318
 1201GLN     BB 5474  30.082  17.333  29.665  0.0181  0.0308 -0.2396
 1201GLN    SC1 5475  29.876  17.608  29.402 -0.0710 -0.0345 -0.0522
 1202GLU     BB 5476  29.943  17.056  29.678  0.3900 -0.1501  0.0922
 1202GLU    SC1 5477  29.588  17.006  29.474 -0.1481  0.1690 -0.0544
 1203LEU     BB 5478  30.105  16.892  29.886  0.0855 -0.3890  0.1477
 1203LEU    SC1 5479  30.395  16.820  29.838 -0.0398  0.0806  0.0364
 1204GLY     BB 5480  30.075  17.087  30.124 -0.0365 -0.1009 -0.0968
 1205LYS     BB 5481  29.766  17.106  30.149 -0.0400 -0.0763 -0.1567
 1205LYS    SC1 5482  29.559  17.284  29.984  0.0628  0.0734 -0.0004
 1205LYS    SC2 5483  29.543  17.427  29.758  0.1717 -0.0460 -0.3423
 1206TYR     BB 5484  29.693  16.814  30.222  0.2300 -0.0655  0.1856
 1206TYR    SC1 5485  29.816  16.555  30.077  0.0306  0.2631  0.1247
 1206TYR    SC2 5486  29.986  16.449  29.896 -0.1887  0.2632 -0.0867
 1206TYR    SC3 5487  29.974  16.347  30.146 -0.1147  0.0478 -0.1681
 1207GLU     BB 5488  29.422  16.818  30.412  0.1606  0.1751  0.0852
 1207GLU    SC1 5489  29.131  16.623  30.198  0.0042 -0.2055  0.0123
 1208GLN     BB 5490  29.372  16.694  30.670  0.0105  0.0949  0.0006
 1208GLN    SC1 5491  29.005  16.673  30.717 -0.0560 -0.2980  0.1287
 1209TYR     BB 5492  29.545  16.639  30.941 -0.0417  0.4374 -0.2084
 1209TYR    SC1 5493  29.458  16.924  31.158 -0.1108  0.2018 -0.2209
 1209TYR    SC2 5494  29.386  16.963  31.415  0.1371 -0.1894 -0.0835
 1209TYR    SC3 5495  29.488  17.167  31.271 -0.0887  0.0565  0.0952
 1210ILE     BB 5496  29.820  16.508  30.930 -0.1474 -0.0979 -0.0764
 1210ILE    SC1 5497  30.069  16.420  31.094 -0.0586 -0.0667 -0.1929
 1211LYS     BB 5498  29.923  16.424  30.626 -0.4175  0.1029 -0.1703
 1211LYS    SC1 5499  29.676  16.227  30.528  0.1173  0.2249 -0.0046
 1211LYS    SC2 5500  29.488  16.314  30.357  0.0697 -0.4931 -0.0771
 1212TRP     BB 5501  30.060  16.737  30.530 -0.1062  0.2614 -0.0266
 1212TRP    SC1 5502  29.866  16.935  30.666 -0.3179  0.0770  0.0947
 1212TRP    SC2 5503  29.698  17.147  30.670 -0.0638  0.2860  0.0251
 1212TRP    SC3 5504  29.822  17.069  30.897 -0.0242  0.3211  0.0157
 1212TRP    SC4 5505  29.667  17.290  30.897 -0.1394  0.2411  0.0437
 1213PRO     BB 5506  30.375  16.687  30.338 -0.1214 -0.0600  0.2221
 1213PRO    SC1 5507  30.527  16.929  30.346  0.3385  0.0317  0.0505
 1214TRP     BB 5508  30.415  16.402  30.474 -0.1234  0.0218  0.0007
 1214TRP    SC1 5509  30.515  16.260  30.237  0.1450  0.2530  0.0226
 1214TRP    SC2 5510  30.452  16.057  30.071 -0.0222  0.1770  0.1746
 1214TRP    SC3 5511  30.398  16.312  30.000 -0.1243  0.1429  0.1264
 1214TRP    SC4 5512  30.321  16.108  29.840 -0.0418  0.0814  0.1641
 1215TYR     BB 5513  30.428  16.428  30.783  0.0431 -0.3193  0.1993
 1215TYR    SC1 5514  30.479  16.158  30.875  0.1794  0.2596 -0.0877
 1215TYR    SC2 5515  30.512  15.915  30.987  0.2998  0.3532  0.0845
 1215TYR    SC3 5516  30.271  15.987  30.891  0.2838  0.1343 -0.0482
 1216ILE     BB 5517  30.395  16.739  30.914  0.1539 -0.2095  0.0425
 1216ILE    SC1 5518  30.631  16.906  30.803 -0.1047 -0.0058 -0.2204
 1217TRP     BB 5519  30.449  16.697  31.237 -0.2101 -0.1507  0.1154
 1217TRP    SC1 5520  30.292  16.874  31.417  0.0617  0.3327 -0.3292
 1217TRP    SC2 5521  30.164  17.108  31.458 -0.3595  0.0400  0.1342
 1217TRP    SC3 5522  30.047  16.914  31.311 -0.1218  0.0223 -0.0382
 1217TRP    SC4 5523  29.949  17.165  31.305 -0.4450 -0.0900  0.2034
 1218LEU     BB 5524  30.582  16.419  31.267 -0.1474 -0.1754 -0.3220
 1218LEU    SC1 5525  30.379  16.230  31.404 -0.1718 -0.0039 -0.0596
 1219GLY     BB 5526  30.827  16.493  31.092 -0.0220  0.2104  0.0026
 1220PHE     BB 5527  30.932  16.731  31.261  0.0112  0.1493  0.0679
 1220PHE    SC1 5528  31.131  16.873  31.123  0.0092  0.4313  0.2711
 1220PHE    SC2 5529  31.162  16.927  30.860 -0.0058 -0.2075  0.1218
 1220PHE    SC3 5530  31.337  17.028  31.040  0.2278 -0.0661 -0.1741
 1221ILE     BB 5531  31.018  16.577  31.516  0.1296 -0.2292 -0.1922
 1221ILE    SC1 5532  31.141  16.702  31.772  0.0043 -0.0432 -0.2212
 1222ALA     BB 5533  31.211  16.367  31.395  0.0345 -0.2961 -0.2291
 1223GLY     BB 5534  31.441  16.540  31.279  0.1252 -0.1215  0.1908
 1224LEU     BB 5535  31.518  16.708  31.527  0.2840  0.0021  0.0598
 1224LEU    SC1 5536  31.543  17.004  31.530 -0.1017 -0.0753  0.0987
 1225ILE     BB 5537  31.628  16.476  31.701  0.0263 -0.1688 -0.0007
 1225ILE    SC1 5538  31.413  16.321  31.862  0.0529 -0.2786 -0.0704
 1226ALA     BB 5539  31.840  16.368  31.502  0.1205 -0.2923  0.1639
 1227ILE     BB 5540  31.980  16.639  31.449 -0.1477 -0.1665  0.0765
 1227ILE    SC1 5541  31.848  16.765  31.198  0.1008 -0.1525 -0.0513
 1228VAL     BB 5542  32.039  16.723  31.742  0.0958 -0.0416 -0.0048
 1228VAL    SC1 5543  31.928  16.934  31.857  0.0094 -0.0715 -0.0314
 1229MET     BB 5544  32.202  16.476  31.836 -0.1726 -0.3676 -0.3584
 1229MET    SC1 5545  31.979  16.249  31.998 -0.0579  0.0663  0.2571
 1230VAL     BB 5546  32.456  16.519  31.664  0.0607 -0.0965  0.0364
 1230VAL    SC1 5547  32.409  16.418  31.424 -0.1772 -0.0284  0.0527
 1231THR     BB 5548  32.551  16.791  31.778  0.1851 -0.1212 -0.0054
 1231THR    SC1 5549  32.483  17.011  31.658 -0.0655 -0.1481  0.0803
 1232ILE     BB 5550  32.582  16.731  32.081 -0.0495  0.1666  0.0801
 1232ILE    SC1 5551  32.310  16.716  32.229 -0.1583  0.0910 -0.1243
 1233MET     BB 5552  32.800  16.511  32.082 -0.3833 -0.1765 -0.0026
 1233MET    SC1 5553  32.524  16.234  32.140 -0.1221 -0.1207 -0.0154
 1234LEU     BB 5554  32.955  16.520  31.790 -0.1174 -0.0367  0.1387
 1234LEU    SC1 5555  32.854  16.221  31.702  0.0597  0.0664 -0.2474
 1235CYS     BB 5556  33.198  16.544  31.701  0.1409  0.1796 -0.0563
 1235CYS    SC1 5557  33.350  16.335  31.576 -0.2714  0.1184 -0.0138
 1236CYS     BB 5558  33.438  16.735  31.878  0.2088 -0.0116 -0.1899
 1236CYS    SC1 5559  33.334  16.595  32.170 -0.3318 -0.0520 -0.0627
 1237MET     BB 5560  33.731  16.736  31.911 -0.0170 -0.3295  0.4261
 1237MET    SC1 5561  33.858  17.015  31.753  0.4548 -0.0656 -0.4257
 1238THR     BB 5562  33.817  16.447  32.057 -0.0935  0.1421 -0.0083
 1238THR    SC1 5563  33.686  16.253  31.944  0.1416  0.0216 -0.0794
 1239SER     BB 5564  34.076  16.395  32.261  0.1991 -0.0545 -0.3139
 1239SER    SC1 5565  34.158  16.146  32.315  0.3479  0.2503 -0.0392
 1240CYS     BB 5566  34.177  16.707  32.298 -0.1173 -0.0164  0.3557
 1240CYS    SC1 5567   0.268  16.773  32.348  0.0603  0.1098  0.0101
 1241CYS     BB 5568  34.050  16.968  32.189 -0.1136 -0.1869 -0.0764
 1241CYS    SC1 5569   0.036  17.166  32.176  0.0178 -0.0532  0.1804
 1242SER     BB 5570  33.788  16.948  32.354 -0.2346  0.0567 -0.2324
 1242SER    SC1 5571  33.560  17.019  32.293 -0.0275 -0.1086  0.1530
 1243CYS     BB 5572  33.908  16.924  32.639 -0.2272 -0.0516 -0.2440
 1243CYS    SC1 5573  33.942  16.797  32.917  0.2280  0.3062 -0.0323
 1244LEU     BB 5574  34.095  17.172  32.635 -0.1493 -0.1012  0.0584
 1244LEU    SC1 5575   0.132  17.103  32.760  0.1362  0.3282 -0.0032
 1245LYS     BB 5576  33.885  17.380  32.544 -0.0862 -0.0373  0.0582
 1245LYS    SC1 5577  33.868  17.448  32.267 -0.0326 -0.1113 -0.2093
 1245LYS    SC2 5578  33.803  17.532  32.032  0.3528 -0.1235 -0.1863
 1246GLY     BB 5579  33.612  17.314  32.717  0.0228  0.0441  0.2654
 1247CYS     BB 5580  33.508  17.154  32.866  0.1198  0.0038  0.0130
 1247CYS    SC1 5581  33.606  17.092  33.149 -0.4367  0.1407 -0.0352
 1248CYS     BB 5582  33.174  17.032  32.818 -0.1369  0.2000 -0.0273
 1248CYS    SC1 5583  33.019  17.173  33.019  0.0925  0.1471  0.1472
 1249SER     BB 5584  33.241  16.771  32.605  0.3735 -0.0443 -0.0044
 1249SER    SC1 5585  33.012  16.744  32.463 -0.2279  0.1005 -0.1088
 1250CYS     BB 5586  33.484  16.649  32.658  0.1007  0.1751  0.2139
 1250CYS    SC1 5587  33.466  16.650  32.975  0.1581 -0.0575  0.3236
 1251GLY     BB 5588  33.711  16.487  32.554 -0.1480  0.2291  0.0373
 1252SER     BB 5589  33.511  16.218  32.409 -0.0365  0.1465 -0.1167
 1252SER    SC1 5590  33.659  16.010  32.355  0.4358  0.3302  0.0238
 1253CYS     BB 5591  33.261  16.218  32.584  0.0723 -0.3524 -0.1113
 1253CYS    SC1 5592  32.988  16.274  32.604 -0.3230  0.1316  0.0442
 1254CYS     BB 5593  33.406  16.129  32.876 -0.0260  0.1699  0.1275
 1254CYS    SC1 5594  33.186  16.013  33.006  0.1156 -0.2667 -0.0302
 1255LYS     BB 5595  33.645  16.183  32.949 -0.0239  0.3318  0.0759
 1255LYS    SC1 5596  33.705  16.182  33.254  0.1406  0.0078  0.0226
 1255LYS    SC2 5597  33.786  16.169  33.496 -0.0539  0.1124  0.0463
 1256PHE     BB 5598  33.899  16.090  32.756 -0.1589 -0.3692  0.2266
 1256PHE    SC1 5599  34.141  16.273  32.782  0.0039 -0.0223  0.2505
 1256PHE    SC2 5600   0.175  16.266  32.845  0.1250  0.0359 -0.2137
 1256PHE    SC3 5601   0.058  16.500  32.778 -0.1311  0.0663  0.2895
 1257ASP     BB 5602  34.072  15.816  32.724  0.3100  0.0437 -0.3235
 1257ASP    SC1 5603  33.863  15.619  32.570  0.0292  0.1877  0.0030
 1258GLU     BB 5604  34.224  15.698  32.881  0.0363 -0.2976  0.0200
 1258GLU    SC1 5605  34.152  15.994  33.202 -0.2665  0.0050  0.2911
 1259ASP     BB 5606   0.246  15.628  32.980  0.0678  0.0790 -0.1541
 1259ASP    SC1 5607   0.415  15.874  33.038  0.1219  0.0254 -0.2079
 1260ASP     BB 5608   0.372  15.362  33.089 -0.0982  0.1942  0.0477
 1260ASP    SC1 5609   0.189  15.222  33.294 -0.0579  0.0985 -0.0639
 1261SER     BB 5610   0.750  15.301  32.980 -0.0533  0.0941 -0.1604
 1261SER    SC1 5611   0.808  15.126  32.898 -0.0200  0.3564 -0.2937
 1262GLU     BB 5612   0.737  15.598  32.756  0.0904 -0.1350  0.0628
 1262GLU    SC1 5613   0.914  15.900  32.665 -0.0917  0.0189  0.0594
 1263PRO     BB 5614   0.490  15.684  32.495 -0.0109 -0.0961  0.2025
 1263PRO    SC1 5615   0.316  15.882  32.576 -0.0267  0.0785 -0.1791
 1264VAL     BB 5616   0.377  15.372  32.505  0.1239  0.1409  0.1054
 1264VAL    SC1 5617   0.170  15.271  32.636 -0.0369 -0.0158 -0.2552
 1265LEU     BB 5618   0.680  15.091  32.417 -0.3958  0.0057 -0.1327
 1265LEU    SC1 5619   0.527  14.828  32.426  0.0608  0.1111 -0.0768
 1266LYS     BB 5620   0.888  15.255  32.411  0.2979  0.2898  0.0454
 1266LYS    SC1 5621   1.137  15.273  32.562 -0.1494  0.0567  0.0863
 1266LYS    SC2 5622   1.325  15.386  32.678 -0.2092 -0.0294  0.1389
 1267GLY     BB 5623   0.868  15.510  32.224 -0.0051 -0.1803 -0.4506
 1268VAL     BB 5624   0.803  15.827  32.152  0.0687 -0.3775 -0.1412
 1268VAL    SC1 5625   0.907  16.069  32.173  0.4704 -0.5383 -0.1960
 1269LYS     BB 5626   0.491  15.868  32.043  0.0371  0.0609  0.2327
 1269LYS    SC1 5627   0.184  15.703  32.104 -0.1166  0.1399  0.0319
 1269LYS    SC2 5628  34.214  15.687  32.256  0.1096  0.1272 -0.0922
 1270LEU     BB 5629   0.417  16.192  32.061 -0.0429  0.3967 -0.0089
 1270LEU    SC1 5630   0.434  16.305  32.338 -0.0303 -0.1616 -0.1099
 1271HIS     BB 5631   0.189  16.270  31.881  0.2592 -0.3589  0.2130
 1271HIS    SC1 5632   0.144  16.580  31.840  0.1196 -0.2865 -0.2950
 1271HIS    SC2 5633   0.286  16.810  31.848 -0.2007 -0.0891  0.2879
 1271HIS    SC3 5634   0.048  16.803  31.721 -0.1545 -0.1250  0.2027
 1272TYR     BB 5635  34.199  16.148  31.800 -0.0541 -0.0473 -0.1101
 1272TYR    SC1 5636  34.075  16.318  31.581  0.1522  0.2816  0.0787
 1272TYR    SC2 5637  33.865  16.344  31.413 -0.0303  0.1383  0.2796
 1272TYR    SC3 5638  34.059  16.532  31.417 -0.0380  0.1588 -0.0664
 1273THR     BB 5639  34.008  15.844  31.853  0.0816  0.0913 -0.0977
 1273THR    SC1 5640  33.774  15.834  31.739  0.1503 -0.0426 -0.2312
    1MET     BB 5641  23.415  20.924  15.466  0.0698  0.0668 -0.0374
    1MET    SC1 5642  23.562  20.802  15.163 -0.1395  0.0484 -0.0424
    2PHE     BB 5643  23.585  21.207  15.488  0.0916 -0.0975  0.3637
    2PHE    SC1 5644  23.807  21.216  15.716 -0.0575 -0.1235  0.0135
    2PHE    SC2 5645  23.948  21.114  15.922 -0.1322 -0.2869 -0.0147
    2PHE    SC3 5646  24.068  21.280  15.745 -0.1486  0.1257  0.3440
    3VAL     BB 5647  23.721  21.271  15.236 -0.1783 -0.2056  0.1108
    3VAL    SC1 5648  23.929  21.427  15.286 -0.1777 -0.2265  0.1729
    4PHE     BB 5649  23.558  21.392  14.964  0.0872  0.0526 -0.1664
    4PHE    SC1 5650  23.339  21.197  14.951 -0.1751  0.2071  0.0549
    4PHE    SC2 5651  23.078  21.133  14.969 -0.1184 -0.2503 -0.4726
    4PHE    SC3 5652  23.227  21.034  14.767  0.4480  0.0780 -0.2375
    5LEU     BB 5653  23.766  21.559  14.841 -0.0696 -0.0110 -0.1639
    5LEU    SC1 5654  23.915  21.829  14.999 -0.3630 -0.3315 -0.0005
    6VAL     BB 5655  23.577  21.792  14.693 -0.0507  0.0845  0.0047
    6VAL    SC1 5656  23.424  21.906  14.877 -0.1234  0.0159 -0.0125
    7LEU     BB 5657  23.373  21.557  14.511 -0.1296  0.3669  0.1620
    7LEU    SC1 5658  23.558  21.268  14.491 -0.2217 -0.0449  0.0383
    8LEU     BB 5659  23.164  21.689  14.374 -0.0114  0.0598  0.2406
    8LEU    SC1 5660  23.307  21.720  14.050  0.1594 -0.0925 -0.1488
    9PRO     BB 5661  23.203  22.013  14.456 -0.1133 -0.0624 -0.1539
    9PRO    SC1 5662  23.271  22.181  14.243 -0.1074  0.1024 -0.0614
   10LEU     BB 5663  22.950  22.089  14.694  0.0100  0.0311  0.0623
   10LEU    SC1 5664  23.067  22.314  14.833 -0.1820 -0.0510 -0.2551
   11VAL     BB 5665  22.609  21.978  14.870 -0.1505 -0.1378  0.2589
   11VAL    SC1 5666  22.394  22.022  14.723 -0.1575  0.2359  0.3703
   12SER     BB 5667  22.543  22.098  15.191 -0.0884 -0.3682 -0.1463
   12SER    SC1 5668  22.735  22.259  15.219  0.0329  0.1482 -0.3262
   13SER     BB 5669  22.336  22.021  15.488  0.0339 -0.1753  0.0631
   13SER    SC1 5670  22.436  21.880  15.667 -0.1231  0.1168  0.1157
   14GLN     BB 5671  22.008  22.148  15.469  0.3275  0.0889  0.0014
   14GLN    SC1 5672  22.061  22.192  15.091 -0.0054  0.0493  0.3196
   15CYS     BB 5673  21.884  22.237  15.731 -0.2640 -0.1402 -0.1304
   15CYS    SC1 5674  21.687  22.449  15.773  0.3102 -0.1153 -0.1301
   16VAL     BB 5675  22.027  21.981  16.002  0.0414 -0.0464  0.0637
   16VAL    SC1 5676  22.252  22.121  15.989  0.0479 -0.0720 -0.1250
   17ASN     BB 5677  22.081  21.631  15.858  0.1593 -0.0333 -0.1531
   17ASN    SC1 5678  21.949  21.647  15.563  0.1492  0.0907 -0.0607
   18LEU     BB 5679  22.070  21.316  15.940  0.3524  0.1193 -0.0489
   18LEU    SC1 5680  22.071  21.346  16.251 -0.0991  0.1197  0.0691
   19THR     BB 5681  22.169  20.988  15.832 -0.0424 -0.2191  0.1865
   19THR    SC1 5682  22.092  20.834  15.637  0.0243  0.1900 -0.1785
   20THR     BB 5683  22.480  20.925  15.923 -0.1272  0.0442 -0.0038
   20THR    SC1 5684  22.589  20.753  15.761 -0.2006 -0.0546  0.0501
   21ARG     BB 5685  22.389  20.807  16.246 -0.0785  0.1405  0.2331
   21ARG    SC1 5686  22.110  20.859  16.322  0.1157  0.2288 -0.0632
   21ARG    SC2 5687  21.901  20.841  16.538 -0.0753 -0.1550 -0.0129
   22THR     BB 5688  22.662  20.629  16.296  0.0678  0.4110 -0.0135
   22THR    SC1 5689  22.718  20.463  16.104 -0.1067  0.2562  0.0655
   23GLN     BB 5690  22.843  20.724  16.508  0.1037  0.0513 -0.0552
   23GLN    SC1 5691  23.203  20.630  16.335  0.3439  0.0059 -0.0423
   24LEU     BB 5692  23.019  20.945  16.704 -0.1551  0.0601 -0.2449
   24LEU    SC1 5693  23.106  20.914  17.038 -0.1022  0.0273  0.0775
   25PRO     BB 5694  23.198  21.151  16.526  0.0032  0.2902 -0.1228
   25PRO    SC1 5695  23.434  21.218  16.727 -0.1208  0.2179  0.1546
   26PRO     BB 5696  23.433  21.057  16.256  0.0848  0.0754  0.0344
   26PRO    SC1 5697  23.378  21.117  15.960 -0.0568  0.4329 -0.2051
   27ALA     BB 5698  23.752  20.999  16.339  0.0729  0.0169  0.0280
   28TYR     BB 5699  23.992  21.193  16.502  0.0132 -0.0243 -0.0191
   28TYR    SC1 5700  24.118  21.360  16.323 -0.3020 -0.1298 -0.1440
   28TYR    SC2 5701  24.144  21.528  16.113 -0.3359 -0.2246 -0.2246
   28TYR    SC3 5702  24.304  21.311  16.134  0.0987  0.1118  0.1690
   29THR     BB 5703  24.101  21.239  16.846 -0.0626  0.2789 -0.0236
   29THR    SC1 5704  23.907  21.170  17.004  0.0916 -0.2043 -0.0315
   30ASN     BB 5705  24.447  21.253  16.997 -0.0018 -0.0477  0.0160
   30ASN    SC1 5706  24.635  21.377  16.752 -0.1358 -0.3133  0.1512
   31SER     BB 5707  24.360  21.261  17.364  0.3274 -0.1700  0.1323
   31SER    SC1 5708  24.316  21.034  17.454 -0.1617 -0.1186  0.0411
   32PHE     BB 5709  24.564  21.537  17.466  0.1657  0.3679  0.0679
   32PHE    SC1 5710  24.802  21.510  17.291 -0.0297  0.0551 -0.3172
   32PHE    SC2 5711  24.949  21.675  17.137  0.3025  0.0563 -0.0117
   32PHE    SC3 5712  24.953  21.409  17.091  0.0875  0.0899 -0.2471
   33THR     BB 5713  24.671  21.850  17.663 -0.0699 -0.0618 -0.0197
   33THR    SC1 5714  24.462  22.004  17.676 -0.1093 -0.1056 -0.1289
   34ARG     BB 5715  24.996  21.915  17.744 -0.0901 -0.1221 -0.2018
   34ARG    SC1 5716  25.099  21.689  17.599  0.2483 -0.0711 -0.2683
   34ARG    SC2 5717  25.285  21.439  17.490  0.1808 -0.1587 -0.0898
   35GLY     BB 5718  25.066  22.081  17.940  0.0530 -0.3138  0.1252
   36VAL     BB 5719  25.117  22.332  18.119  0.0944  0.0490  0.2899
   36VAL    SC1 5720  25.297  22.480  17.992  0.1274 -0.0185  0.2570
   37TYR     BB 5721  24.918  22.305  18.348 -0.1608  0.0041  0.0719
   37TYR    SC1 5722  24.713  22.077  18.289 -0.2214  0.0253 -0.0705
   37TYR    SC2 5723  24.494  21.973  18.169 -0.0653  0.1392 -0.4682
   37TYR    SC3 5724  24.717  21.823  18.197 -0.1499  0.0626 -0.1721
   38TYR     BB 5725  24.814  22.558  18.477  0.1621 -0.2196  0.2960
   38TYR    SC1 5726  24.939  22.786  18.266  0.1821 -0.0849 -0.0095
   38TYR    SC2 5727  25.119  22.940  18.137  0.0182  0.2197  0.1154
   38TYR    SC3 5728  24.887  22.874  18.016  0.1091  0.0251  0.0437
   39PRO     BB 5729  24.522  22.478  18.663 -0.1192 -0.1529  0.0021
   39PRO    SC1 5730  24.320  22.312  18.523  0.1071 -0.2554  0.1822
   40ASP     BB 5731  24.358  22.713  18.836 -0.2365  0.2402  0.1310
   40ASP    SC1 5732  24.053  22.659  18.972 -0.4645 -0.2073  0.1654
   41LYS     BB 5733  24.447  23.019  18.959 -0.1662 -0.0878 -0.2112
   41LYS    SC1 5734  24.183  23.164  18.907 -0.0859  0.0539 -0.3216
   41LYS    SC2 5735  23.957  23.202  18.917  0.0439  0.2197  0.1809
   42VAL     BB 5736  24.687  23.285  18.934  0.0706  0.0058 -0.2531
   42VAL    SC1 5737  24.539  23.449  18.787 -0.1509 -0.0313 -0.0789
   43PHE     BB 5738  25.045  23.241  19.052 -0.0153 -0.0523  0.0535
   43PHE    SC1 5739  25.085  23.546  18.985 -0.4240 -0.1646 -0.1623
   43PHE    SC2 5740  25.162  23.794  18.911  0.2967 -0.1747  0.4300
   43PHE    SC3 5741  24.901  23.742  18.957  0.1064  0.4104  0.1211
   44ARG     BB 5742  25.256  23.207  19.243  0.4140  0.0502  0.1730
   44ARG    SC1 5743  25.169  23.240  19.520 -0.3986  0.0758 -0.1142
   44ARG    SC2 5744  25.106  23.409  19.754  0.0186 -0.0109  0.1908
   45SER     BB 5745  25.485  23.046  19.200 -0.1465 -0.1715  0.0824
   45SER    SC1 5746  25.621  22.957  19.003 -0.2362 -0.2162  0.0438
   46SER     BB 5747  25.704  23.078  19.477 -0.1612 -0.0013 -0.3316
   46SER    SC1 5748  25.888  23.236  19.396  0.0293  0.2046  0.4520
   47VAL     BB 5749  25.487  22.957  19.766 -0.0921  0.1327  0.2164
   47VAL    SC1 5750  25.661  22.878  19.949  0.1012 -0.1384 -0.0747
   48LEU     BB 5751  25.279  22.773  19.658 -0.0279 -0.1243  0.0950
   48LEU    SC1 5752  25.212  22.573  19.910 -0.1791  0.1101 -0.2210
   49HIS     BB 5753  25.015  22.651  19.468  0.1146 -0.2136  0.0086
   49HIS    SC1 5754  25.007  22.734  19.156  0.0447  0.1408  0.1958
   49HIS    SC2 5755  25.144  22.789  18.930 -0.1879  0.2987  0.0894
   49HIS    SC3 5756  24.876  22.759  18.921 -0.1704  0.0440  0.3029
   50SER     BB 5757  24.922  22.329  19.427 -0.0117  0.3962 -0.2495
   50SER    SC1 5758  24.997  22.184  19.625 -0.3090 -0.0532  0.1278
   51THR     BB 5759  24.601  22.286  19.204  0.0426  0.2098 -0.1017
   51THR    SC1 5760  24.506  22.520  19.264  0.2404  0.2077  0.2458
   52GLN     BB 5761  24.540  22.098  18.985 -0.0391  0.0547  0.4249
   52GLN    SC1 5762  24.182  22.175  19.000  0.1040 -0.4038 -0.2006
   53ASP     BB 5763  24.539  21.882  18.721  0.1525  0.2041  0.0127
   53ASP    SC1 5764  24.844  21.862  18.722 -0.0237 -0.0136  0.1132
   54LEU     BB 5765  24.419  21.601  18.540 -0.1231 -0.0276 -0.0951
   54LEU    SC1 5766  24.144  21.788  18.494  0.1503  0.1820  0.0366
   55PHE     BB 5767  24.468  21.339  18.395  0.2844  0.0068 -0.1808
   55PHE    SC1 5768  24.331  21.087  18.451 -0.1126 -0.1717  0.1133
   55PHE    SC2 5769  24.255  20.877  18.603 -0.0448 -0.2564  0.0315
   55PHE    SC3 5770  24.138  20.920  18.364 -0.2961 -0.0047  0.1929
   56LEU     BB 5771  24.709  21.333  18.272 -0.2989 -0.0718  0.4380
   56LEU    SC1 5772  24.931  21.446  18.508 -0.1071  0.0308  0.0073
   57PRO     BB 5773  24.860  21.393  17.925 -0.1282 -0.0698  0.0903
   57PRO    SC1 5774  25.135  21.449  18.018 -0.1064  0.0441  0.1501
   58PHE     BB 5775  24.727  21.177  17.805 -0.1573  0.1359  0.0428
   58PHE    SC1 5776  24.815  21.128  17.530  0.2056  0.3877  0.0737
   58PHE    SC2 5777  24.772  20.954  17.328  0.0000  0.4309  0.0780
   58PHE    SC3 5778  25.015  21.065  17.361  0.0557  0.3639 -0.0986
   59PHE     BB 5779  24.528  21.025  17.899 -0.0055  0.3383  0.0322
   59PHE    SC1 5780  24.541  20.801  18.076  0.0159  0.2096 -0.2066
   59PHE    SC2 5781  24.627  20.725  18.321  0.0928  0.3002 -0.2051
   59PHE    SC3 5782  24.433  20.584  18.196  0.2454  0.0901 -0.2103
   60SER     BB 5783  24.273  21.273  17.905  0.0673 -0.3411 -0.0483
   60SER    SC1 5784  24.356  21.496  17.930 -0.0960  0.1405  0.0825
   61ASN     BB 5785  24.044  21.076  17.920  0.0072 -0.2282  0.0989
   61ASN    SC1 5786  24.056  20.783  17.869  0.2043  0.1288  0.1590
   62VAL     BB 5787  23.835  21.200  17.647  0.1512 -0.0539  0.0482
   62VAL    SC1 5788  23.697  21.005  17.533  0.0299  0.2062 -0.2645
   63THR     BB 5789  23.911  21.488  17.465  0.2312 -0.0794 -0.2041
   63THR    SC1 5790  24.069  21.639  17.605  0.0403 -0.0812  0.0194
   64TRP     BB 5791  23.870  21.630  17.170 -0.2364 -0.2011 -0.0157
   64TRP    SC1 5792  24.130  21.726  17.081  0.0512  0.3688 -0.0420
   64TRP    SC2 5793  24.386  21.729  16.996  0.0684  0.1231 -0.0047
   64TRP    SC3 5794  24.305  21.904  17.185  0.0932  0.5036 -0.3332
   64TRP    SC4 5795  24.567  21.881  17.126  0.0936  0.3274 -0.2699
   65PHE     BB 5796  23.709  21.595  16.870 -0.0123  0.2779 -0.0393
[truncated: 23,102,474 more chars]
