# Supplementary material for: Erythro-VLPs: Anchoring SARS-CoV-2 spike proteins in erythrocyte liposomes
Source: PLoS One. 2022 Mar 11;17(3):e0263671. doi: 10.1371/journal.pone.0263671 (PMC8916654; doi:10.1371/journal.pone.0263671)
Supplement: S4 File — (GRO) [file pone.0263671.s008.gro]

Martini system
348874
    1MET     BB    1  23.943   2.372  24.921  0.2271 -0.6107  0.0114
    1MET    SC1    2  24.173   2.327  25.235  0.0100  0.2415  0.1515
    2PHE     BB    3  23.752   2.138  24.702  0.0213  0.1784 -0.0035
    2PHE    SC1    4  23.822   1.904  24.911 -0.4159  0.2340  0.0867
    2PHE    SC2    5  23.994   1.904  25.118 -0.1431  0.2376 -0.1348
    2PHE    SC3    6  23.858   1.680  25.057  0.0336  0.1343 -0.1576
    3VAL     BB    7  23.423   2.126  24.719 -0.0619 -0.0159  0.1146
    3VAL    SC1    8  23.294   1.900  24.771 -0.2195  0.0621  0.0687
    4PHE     BB    9  23.466   2.384  25.002  0.4557  0.1460  0.1666
    4PHE    SC1   10  23.571   2.192  25.189  0.0741  0.1530  0.0293
    4PHE    SC2   11  23.675   2.042  25.388  0.1352 -0.1696 -0.2363
    4PHE    SC3   12  23.511   1.929  25.205  0.0194  0.1381 -0.3291
    5LEU     BB   13  23.121   2.340  25.038 -0.1525  0.1369  0.4373
    5LEU    SC1   14  23.049   2.048  25.223  0.1407 -0.2308  0.1068
    6VAL     BB   15  22.969   2.557  25.184  0.1581  0.1469  0.0755
    6VAL    SC1   16  22.835   2.470  25.395  0.0606  0.1714  0.0240
    7LEU     BB   17  22.885   2.912  25.099  0.1094 -0.0871  0.1380
    7LEU    SC1   18  22.739   2.973  25.391 -0.1036 -0.1884  0.0494
    8LEU     BB   19  22.711   2.920  24.874 -0.1148  0.0567 -0.3413
    8LEU    SC1   20  22.396   3.018  24.930  0.0791 -0.0127 -0.4589
    9PRO     BB   21  22.655   2.674  24.706  0.1353 -0.0840  0.1428
    9PRO    SC1   22  22.549   2.432  24.888 -0.0958  0.3993 -0.4871
   10LEU     BB   23  22.521   2.627  24.411  0.1088 -0.3484  0.0890
   10LEU    SC1   24  22.574   2.324  24.355  0.1471 -0.2211  0.1370
   11VAL     BB   25  22.302   2.817  24.303 -0.0429  0.3828 -0.0739
   11VAL    SC1   26  22.146   2.905  24.498 -0.2141 -0.0135 -0.0210
   12SER     BB   27  22.399   3.063  24.079  0.0319  0.2337  0.3749
   12SER    SC1   28  22.570   2.987  23.913  0.3421  0.2128 -0.0437
   13SER     BB   29  22.227   3.388  24.175 -0.0579  0.1035 -0.0476
   13SER    SC1   30  21.995   3.294  24.186  0.0900 -0.0368 -0.1434
   14GLN     BB   31  22.268   3.668  24.371  0.0082 -0.0579 -0.0873
   14GLN    SC1   32  22.096   3.448  24.660  0.0257  0.1667 -0.0962
   15CYS     BB   33  22.305   3.919  24.249 -0.2194 -0.2343 -0.3350
   15CYS    SC1   34  22.388   3.856  23.965  0.1817  0.1494 -0.0211
   16VAL     BB   35  22.217   4.175  24.527  0.0753 -0.0462  0.0704
   16VAL    SC1   36  22.425   4.334  24.487 -0.0776  0.1160 -0.0960
   17ASN     BB   37  22.087   4.093  24.774  0.1292 -0.3281  0.0711
   17ASN    SC1   38  21.782   4.006  24.849  0.1957  0.1002 -0.1249
   18LEU     BB   39  22.276   3.869  24.914  0.1278 -0.3451  0.2368
   18LEU    SC1   40  22.126   3.671  25.111  0.1930  0.1645  0.1243
   19THR     BB   41  22.547   3.884  24.853 -0.2643  0.4015  0.2995
   19THR    SC1   42  22.636   3.894  24.609 -0.2338 -0.1476  0.2764
   20THR     BB   43  22.684   3.891  25.142  0.1463 -0.0666  0.2911
   20THR    SC1   44  22.543   3.870  25.359 -0.0864  0.0396  0.1534
   21ARG     BB   45  22.965   3.926  25.135 -0.0209  0.0502  0.2547
   21ARG    SC1   46  23.072   3.838  24.831  0.1743  0.0658 -0.1833
   21ARG    SC2   47  23.084   3.708  24.539 -0.1834 -0.3756 -0.1659
   22THR     BB   48  23.187   3.974  25.453  0.2177  0.1303  0.0423
   22THR    SC1   49  23.003   3.947  25.635  0.0957  0.1417 -0.0785
   23GLN     BB   50  23.435   4.143  25.538  0.0414  0.0584 -0.3465
   23GLN    SC1   51  23.229   4.439  25.646 -0.0128 -0.0493 -0.1068
   24LEU     BB   52  23.607   4.312  25.362  0.0992 -0.1610 -0.0564
   24LEU    SC1   53  23.609   4.612  25.493  0.1662  0.0933  0.0105
   25PRO     BB   54  23.882   4.282  25.227  0.3404  0.2111  0.0259
   25PRO    SC1   55  23.870   4.020  25.134  0.1097  0.1032  0.1829
   26PRO     BB   56  24.076   4.562  25.204  0.0207 -0.1622 -0.1598
   26PRO    SC1   57  23.871   4.743  25.091  0.1541  0.1433 -0.2802
   27ALA     BB   58  24.341   4.464  25.209  0.0587 -0.0327  0.0967
   28TYR     BB   59  24.580   4.570  24.956 -0.3876 -0.2100  0.0790
   28TYR    SC1   60  24.386   4.726  24.769 -0.1395 -0.6213 -0.1511
   28TYR    SC2   61  24.358   4.795  24.510 -0.2744  0.2179  0.0586
   28TYR    SC3   62  24.163   4.853  24.688 -0.0469 -0.0483  0.4100
   29THR     BB   63  24.888   4.552  24.914 -0.1308  0.0131  0.3275
   29THR    SC1   64  25.000   4.614  25.140  0.1138 -0.0658  0.2317
   30ASN     BB   65  25.122   4.385  24.686 -0.3003 -0.0560 -0.3579
   30ASN    SC1   66  25.381   4.428  24.828 -0.0948 -0.2065 -0.2323
   31SER     BB   67  25.233   4.277  24.345 -0.1985  0.1959 -0.1455
   31SER    SC1   68  25.441   4.235  24.385 -0.0676  0.1880 -0.3405
   32PHE     BB   69  25.175   4.490  24.055  0.3196 -0.1137 -0.0392
   32PHE    SC1   70  25.413   4.690  23.975 -0.0139  0.3478 -0.3354
   32PHE    SC2   71  25.551   4.921  23.956  0.2099  0.2319 -0.1590
   32PHE    SC3   72  25.670   4.700  24.056 -0.0223  0.0564 -0.2619
   33THR     BB   73  25.055   4.419  23.666  0.0137 -0.0787 -0.2010
   33THR    SC1   74  25.065   4.166  23.609 -0.2585 -0.0954 -0.1874
   34ARG     BB   75  25.092   4.654  23.577 -0.0386  0.1623 -0.1833
   34ARG    SC1   76  25.040   4.940  23.721  0.0531 -0.3251 -0.1005
   34ARG    SC2   77  25.010   4.989  24.050 -0.0678 -0.0453  0.0322
   35GLY     BB   78  25.092   4.701  23.214 -0.0688  0.2687  0.1771
   36VAL     BB   79  24.967   4.729  23.008  0.2220 -0.0500  0.2561
   36VAL    SC1   80  25.058   4.747  22.761  0.0661 -0.1685  0.1879
   37TYR     BB   81  24.632   4.838  22.971  0.1985  0.0282 -0.0316
   37TYR    SC1   82  24.559   4.823  23.248  0.2024  0.2226  0.1863
   37TYR    SC2   83  24.559   4.914  23.502 -0.0181 -0.0533  0.2897
   37TYR    SC3   84  24.590   4.651  23.453 -0.0041 -0.0059  0.0309
   38TYR     BB   85  24.492   4.961  22.681  0.2734 -0.1789  0.1608
   38TYR    SC1   86  24.692   5.002  22.437  0.0103 -0.0962 -0.1280
   38TYR    SC2   87  24.944   5.072  22.368  0.1372 -0.1810  0.2252
   38TYR    SC3   88  24.765   5.004  22.177  0.3429 -0.0002 -0.0393
   39PRO     BB   89  24.255   5.087  22.415 -0.0465  0.1509 -0.1893
   39PRO    SC1   90  24.251   4.822  22.265 -0.3630  0.1473 -0.0801
   40ASP     BB   91  24.060   5.305  22.378  0.1074  0.3811  0.1741
   40ASP    SC1   92  23.815   5.251  22.565  0.2387  0.1695 -0.5422
   41LYS     BB   93  24.004   5.432  22.085 -0.3410 -0.0619  0.1097
   41LYS    SC1   94  23.684   5.574  22.176 -0.0138  0.1476 -0.0484
   41LYS    SC2   95  23.390   5.653  22.167  0.3858  0.3314  0.1393
   42VAL     BB   96  24.250   5.681  22.025 -0.2904 -0.4070 -0.0984
   42VAL    SC1   97  24.107   5.902  22.046 -0.3529 -0.4353 -0.2190
   43PHE     BB   98  24.549   5.673  21.888 -0.0245  0.2014  0.0150
   43PHE    SC1   99  24.816   5.667  22.029  0.0160 -0.1498  0.0675
   43PHE    SC2  100  24.983   5.735  22.229  0.1506 -0.1218 -0.0535
   43PHE    SC3  101  24.950   5.475  22.164  0.1604 -0.1263 -0.0406
   44ARG     BB  102  24.743   5.734  21.524  0.1767 -0.1902 -0.1127
   44ARG    SC1  103  24.590   5.709  21.249  0.0208 -0.0397 -0.0335
   44ARG    SC2  104  24.271   5.675  21.125  0.0962  0.0514 -0.2110
   45SER     BB  105  24.951   5.964  21.572 -0.2042  0.0940  0.3409
   45SER    SC1  106  25.124   6.027  21.427 -0.2174 -0.4662 -0.0060
   46SER     BB  107  25.006   6.139  21.893 -0.1171 -0.0230 -0.0545
   46SER    SC1  108  25.288   6.178  21.883  0.0826 -0.2032  0.0242
   47VAL     BB  109  24.876   6.221  22.115 -0.0704  0.0035  0.0567
   47VAL    SC1  110  24.906   6.459  22.227  0.0614 -0.0244  0.0832
   48LEU     BB  111  24.547   6.114  22.196 -0.0262 -0.1292  0.0722
   48LEU    SC1  112  24.424   6.392  22.083  0.0191  0.0513  0.0699
   49HIS     BB  113  24.432   5.966  22.427  0.2183 -0.0946 -0.1221
   49HIS    SC1  114  24.580   5.680  22.452 -0.1831 -0.0009 -0.2886
   49HIS    SC2  115  24.564   5.451  22.310 -0.0060  0.0482 -0.3900
   49HIS    SC3  116  24.697   5.455  22.545 -0.1879 -0.0019 -0.2848
   50SER     BB  117  24.108   5.828  22.591 -0.2234 -0.1279  0.1635
   50SER    SC1  118  23.928   5.841  22.483 -0.3121  0.1346 -0.3594
   51THR     BB  119  24.071   5.594  22.895 -0.0378  0.1443 -0.3012
   51THR    SC1  120  24.261   5.425  22.843 -0.0255  0.1006 -0.1220
   52GLN     BB  121  23.912   5.583  23.174 -0.2145  0.6096 -0.0104
   52GLN    SC1  122  23.590   5.416  23.116 -0.4280  0.1682  0.1451
   53ASP     BB  123  23.862   5.698  23.497  0.1244  0.1452 -0.1356
   53ASP    SC1  124  23.561   5.753  23.481 -0.0117 -0.1594 -0.0469
   54LEU     BB  125  23.951   5.659  23.840 -0.1332 -0.2113 -0.0358
   54LEU    SC1  126  23.933   5.356  23.872 -0.2031  0.1620  0.2353
   55PHE     BB  127  24.224   5.689  24.042 -0.0539  0.1929  0.1616
   55PHE    SC1  128  24.440   5.730  23.856  0.2857  0.0397  0.1729
   55PHE    SC2  129  24.605   5.915  23.749 -0.1821  0.1654 -0.3806
   55PHE    SC3  130  24.532   5.698  23.604 -0.5629  0.1564 -0.1861
   56LEU     BB  131  24.236   5.638  24.308  0.1972  0.3983  0.1003
   56LEU    SC1  132  24.153   5.884  24.489  0.1482 -0.2873 -0.3149
   57PRO     BB  133  24.492   5.558  24.480  0.0639 -0.1145 -0.2085
   57PRO    SC1  134  24.442   5.380  24.702  0.3297 -0.1899 -0.2068
   58PHE     BB  135  24.717   5.797  24.257  0.0089 -0.0644 -0.2287
   58PHE    SC1  136  24.572   6.045  24.196 -0.1516 -0.1316  0.2220
   58PHE    SC2  137  24.564   6.308  24.136  0.0692 -0.1290  0.1971
   58PHE    SC3  138  24.346   6.154  24.095  0.0178 -0.0017 -0.0266
   59PHE     BB  139  24.870   5.534  24.149  0.3190 -0.2535  0.0466
   59PHE    SC1  140  24.807   5.455  23.868 -0.3523 -0.1033 -0.0390
   59PHE    SC2  141  24.684   5.295  23.688 -0.2897  0.0378 -0.2106
   59PHE    SC3  142  24.911   5.423  23.621  0.0191 -0.3006  0.1341
   60SER     BB  143  25.001   5.429  24.423  0.1439  0.1722  0.2835
   60SER    SC1  144  24.958   5.462  24.661 -0.3008 -0.0107  0.1158
   61ASN     BB  145  25.354   5.267  24.483  0.1035 -0.2512 -0.2582
   61ASN    SC1  146  25.493   5.407  24.702 -0.0103 -0.3171  0.0084
   62VAL     BB  147  25.242   4.944  24.517  0.2664  0.1884 -0.2334
   62VAL    SC1  148  25.445   4.776  24.487  0.1212 -0.0073 -0.1381
   63THR     BB  149  24.925   4.850  24.512 -0.3164 -0.3224 -0.2174
   63THR    SC1  150  24.771   5.009  24.649  0.1686 -0.0780  0.0727
   64TRP     BB  151  24.768   4.527  24.350 -0.0484  0.2071 -0.1481
   64TRP    SC1  152  24.672   4.650  24.093  0.2874 -0.1964  0.0751
   64TRP    SC2  153  24.460   4.740  23.951  0.3930  0.0455  0.0667
   64TRP    SC3  154  24.550   4.489  23.914  0.3073  0.0471 -0.1646
   64TRP    SC4  155  24.317   4.567  23.802  0.1166  0.1051  0.2544
   65PHE     BB  156  24.672   4.259  24.520  0.0226  0.1181 -0.1211
   65PHE    SC1  157  24.381   4.246  24.674 -0.0552 -0.1426  0.1059
   65PHE    SC2  158  24.198   4.057  24.734  0.2726 -0.4035  0.3201
   65PHE    SC3  159  24.142   4.318  24.777 -0.2309 -0.4280 -0.0901
   66HIS     BB  160  24.736   3.892  24.548  0.0091  0.1354  0.0496
   66HIS    SC1  161  25.039   3.838  24.641  0.1485  0.2878 -0.2318
   66HIS    SC2  162  25.251   3.756  24.495  0.1512 -0.0308 -0.0586
   66HIS    SC3  163  25.284   3.827  24.754  0.0291 -0.2163  0.0098
   67ALA     BB  164  24.539   3.674  24.674  0.2103 -0.1139 -0.0191
   68ILE     BB  165  24.511   3.342  24.840 -0.0997  0.1392 -0.4991
   68ILE    SC1  166  24.759   3.156  24.840 -0.1232  0.0862  0.1709
   69HIS     BB  167  24.204   3.176  24.825 -0.0375  0.0104 -0.1217
   69HIS    SC1  168  24.047   3.403  24.712 -0.1924  0.0094  0.0827
   69HIS    SC2  169  24.022   3.656  24.801 -0.0759  0.0459  0.0140
   69HIS    SC3  170  24.052   3.608  24.537  0.1790 -0.0183  0.0516
   70VAL     BB  171  24.024   2.915  24.839 -0.1100 -0.1237 -0.2890
   70VAL    SC1  172  24.209   2.741  24.915 -0.0239  0.1100  0.0569
   71SER     BB  173  23.641   2.848  24.790 -0.3160 -0.4040  0.3427
   71SER    SC1  174  23.651   2.655  24.642  0.0605  0.0506  0.0498
   72GLY     BB  175  23.415   2.851  25.119 -0.0925 -0.2078 -0.2848
   73THR     BB  176  23.336   2.996  25.430 -0.1042  0.2908  0.2231
   73THR    SC1  177  23.156   2.872  25.571 -0.1249  0.2553  0.1660
   74ASN     BB  178  23.578   3.263  25.403  0.2088  0.1236  0.4052
   74ASN    SC1  179  23.712   3.218  25.710 -0.0752  0.4514 -0.0228
   75GLY     BB  180  23.704   3.326  25.042 -0.0777  0.0472 -0.0728
   76THR     BB  181  23.580   3.625  24.994 -0.0610  0.1061  0.1121
   76THR    SC1  182  23.478   3.756  25.195  0.0657  0.1277  0.1630
   77LYS     BB  183  23.554   3.797  24.672 -0.0627 -0.1254  0.0804
   77LYS    SC1  184  23.565   3.528  24.525 -0.3972 -0.1870 -0.5305
   77LYS    SC2  185  23.613   3.292  24.554  0.1008 -0.0991  0.1101
   78ARG     BB  186  23.401   4.132  24.626 -0.0088  0.3304 -0.0339
   78ARG    SC1  187  23.405   4.219  24.924 -0.0965  0.1355  0.0450
   78ARG    SC2  188  23.195   4.375  25.117  0.1027 -0.0826  0.1123
   79PHE     BB  189  23.470   4.348  24.352 -0.1394  0.1239  0.0354
   79PHE    SC1  190  23.732   4.216  24.301  0.1630  0.0740 -0.0121
   79PHE    SC2  191  23.781   3.980  24.180 -0.1705 -0.0872  0.1531
   79PHE    SC3  192  23.921   4.050  24.399  0.2043  0.0558 -0.1210
   80ASP     BB  193  23.282   4.598  24.319  0.1185 -0.0881  0.1826
   80ASP    SC1  194  23.203   4.609  24.642  0.0249  0.2248 -0.5877
   81ASN     BB  195  22.977   4.641  24.202  0.2637  0.0768  0.3516
   81ASN    SC1  196  22.751   4.676  24.390 -0.0372  0.0179 -0.1061
   82PRO     BB  197  22.993   4.608  23.915  0.2022  0.2050  0.1861
   82PRO    SC1  198  22.823   4.781  23.718  0.1059 -0.3582 -0.0129
   83VAL     BB  199  23.142   4.368  23.732  0.0536  0.1469 -0.2874
   83VAL    SC1  200  22.962   4.288  23.555 -0.0433 -0.0245 -0.1152
   84LEU     BB  201  23.397   4.284  23.845 -0.3572 -0.2606 -0.1856
   84LEU    SC1  202  23.520   4.031  23.743 -0.2570 -0.1174 -0.0615
   85PRO     BB  203  23.609   4.563  23.868  0.0472 -0.0175  0.1249
   85PRO    SC1  204  23.875   4.381  23.814 -0.1002  0.0992 -0.1503
   86PHE     BB  205  23.435   4.820  23.808  0.2699 -0.1658  0.2724
   86PHE    SC1  206  23.299   4.858  23.566  0.1463  0.0835 -0.0705
   86PHE    SC2  207  23.169   4.727  23.369  0.3147  0.0917 -0.1894
   86PHE    SC3  208  23.234   4.987  23.338  0.4326  0.0659 -0.1660
   87ASN     BB  209  23.555   5.110  23.957  0.1681  0.2709  0.2507
   87ASN    SC1  210  23.450   5.070  24.252  0.5840  0.1385  0.0766
   88ASP     BB  211  23.467   5.315  23.678 -0.3346 -0.1623  0.2330
   88ASP    SC1  212  23.328   5.565  23.849 -0.0389  0.0121 -0.2618
   89GLY     BB  213  23.761   5.147  23.487 -0.1323 -0.1233 -0.1593
   90VAL     BB  214  23.870   4.893  23.563 -0.0109 -0.0213 -0.0984
   90VAL    SC1  215  24.022   4.915  23.779 -0.3629  0.3092  0.1284
   91TYR     BB  216  24.054   4.624  23.346 -0.2565  0.2110 -0.3192
   91TYR    SC1  217  23.990   4.807  23.079  0.0425 -0.1341 -0.0560
   91TYR    SC2  218  24.021   4.894  22.825  0.0763  0.0499  0.0096
   91TYR    SC3  219  23.932   5.063  23.016 -0.3037 -0.1813  0.0477
   92PHE     BB  220  24.205   4.315  23.351  0.1400 -0.0264 -0.0023
   92PHE    SC1  221  23.995   4.129  23.368  0.1395 -0.1042 -0.1542
   92PHE    SC2  222  23.845   3.906  23.385  0.1120 -0.0925 -0.2382
   92PHE    SC3  223  23.793   4.089  23.194  0.1070  0.0062 -0.1429
   93ALA     BB  224  24.469   4.101  23.453 -0.0705  0.0463  0.0097
   94SER     BB  225  24.580   3.898  23.710  0.2093 -0.1010  0.2277
   94SER    SC1  226  24.478   3.689  23.680  0.0220  0.1193 -0.0027
   95THR     BB  227  24.799   3.885  23.994 -0.1388 -0.0803  0.1621
   95THR    SC1  228  24.847   4.128  24.074 -0.0258 -0.0836  0.1068
   96GLU     BB  229  24.848   3.595  24.130 -0.1358 -0.2858  0.0120
   96GLU    SC1  230  24.886   3.397  24.442  0.1553  0.2466  0.0383
   97LYS     BB  231  24.830   3.401  23.954  0.1540 -0.3316 -0.1393
   97LYS    SC1  232  24.823   3.128  24.029  0.0609  0.1864  0.0946
   97LYS    SC2  233  24.864   2.906  24.094  0.1688 -0.0224  0.0841
   98SER     BB  234  24.907   3.475  23.636  0.0640 -0.0619 -0.2025
   98SER    SC1  235  25.056   3.680  23.619  0.1221  0.0433 -0.0341
   99ASN     BB  236  24.699   3.280  23.460  0.1051 -0.0341 -0.1843
   99ASN    SC1  237  24.787   2.987  23.521 -0.0438  0.1344  0.1713
  100ILE     BB  238  24.442   3.295  23.336 -0.0588 -0.1850  0.0311
  100ILE    SC1  239  24.304   3.018  23.330  0.3385 -0.3947  0.2212
  101ILE     BB  240  24.367   3.492  23.077  0.0991  0.1106  0.1603
  101ILE    SC1  241  24.225   3.717  23.237 -0.2393 -0.0300  0.0675
  102ARG     BB  242  24.054   3.513  22.790 -0.0499  0.1502 -0.0071
  102ARG    SC1  243  24.143   3.233  22.626  0.0105 -0.3012 -0.1646
  102ARG    SC2  244  24.272   2.950  22.634 -0.0673  0.1059  0.0971
  103GLY     BB  245  23.902   3.681  22.609 -0.1152  0.2549  0.0877
  104TRP     BB  246  23.658   3.937  22.581  0.1406 -0.1284 -0.1366
  104TRP    SC1  247  23.702   4.169  22.756 -0.1433  0.1603 -0.0760
  104TRP    SC2  248  23.795   4.404  22.851 -0.2641  0.1405  0.0968
  104TRP    SC3  249  23.577   4.399  22.691 -0.0795  0.1710 -0.1635
  104TRP    SC4  250  23.683   4.635  22.768 -0.2371  0.1575  0.1076
  105ILE     BB  251  23.356   3.996  22.406 -0.1949 -0.0021 -0.1289
  105ILE    SC1  252  23.319   3.947  22.103 -0.0201 -0.1249 -0.1319
  106PHE     BB  253  23.098   4.215  22.503  0.1132  0.0497  0.1642
  106PHE    SC1  254  23.153   4.495  22.422  0.1250  0.2146  0.2151
  106PHE    SC2  255  23.067   4.746  22.370  0.0117  0.1983  0.3208
  106PHE    SC3  256  23.320   4.705  22.455  0.0149  0.2822  0.3528
  107GLY     BB  257  22.827   4.224  22.660  0.1179 -0.0181 -0.1032
  108THR     BB  258  22.719   4.151  22.952  0.1285  0.1965  0.0210
  108THR    SC1  259  22.823   3.970  23.106 -0.0381 -0.0051 -0.0996
  109THR     BB  260  22.547   4.397  23.061 -0.1170 -0.0276  0.1456
  109THR    SC1  261  22.680   4.529  23.241  0.0932 -0.0305 -0.0049
  110LEU     BB  262  22.223   4.235  23.065  0.1810 -0.0582  0.1019
  110LEU    SC1  263  21.954   4.301  22.891  0.0884  0.3332 -0.1817
  111ASP     BB  264  22.262   4.092  23.254  0.4856  0.1645 -0.5123
  111ASP    SC1  265  22.483   4.095  23.479  0.1584  0.0690 -0.0022
  112SER     BB  266  22.378   3.784  23.127  0.0269  0.0507  0.1161
  112SER    SC1  267  22.501   3.624  23.274  0.2114  0.0990 -0.1245
  113LYS     BB  268  22.229   3.756  22.868 -0.2124 -0.1721 -0.2419
  113LYS    SC1  269  22.095   3.484  22.860 -0.0712 -0.1275  0.0583
  113LYS    SC2  270  21.921   3.386  23.017 -0.2726 -0.1035  0.2797
  114THR     BB  271  22.324   3.946  22.601 -0.2226 -0.1496 -0.0952
  114THR    SC1  272  22.290   4.200  22.559  0.3252 -0.0549 -0.0422
  115GLN     BB  273  22.429   3.716  22.365  0.1596 -0.3073  0.2013
  115GLN    SC1  274  22.093   3.595  22.246 -0.3963  0.1123  0.0691
  116SER     BB  275  22.755   3.570  22.274  0.0069  0.1742  0.1423
  116SER    SC1  276  22.891   3.796  22.231  0.2044  0.2484  0.2844
  117LEU     BB  277  23.035   3.346  22.419 -0.0106  0.0460  0.1180
  117LEU    SC1  278  23.328   3.521  22.358 -0.3744  0.0415  0.1079
  118LEU     BB  279  23.173   3.032  22.293 -0.1546 -0.3883 -0.0485
  118LEU    SC1  280  23.406   3.156  22.029 -0.1152 -0.1378 -0.0364
  119ILE     BB  281  23.296   2.723  22.321  0.3311 -0.2431 -0.3226
  119ILE    SC1  282  23.326   2.615  22.610  0.2767  0.0749 -0.1942
  120VAL     BB  283  23.548   2.555  22.167  0.0333 -0.1629  0.1124
  120VAL    SC1  284  23.654   2.704  21.975  0.2816 -0.3122  0.1297
  121ASN     BB  285  23.675   2.253  22.142 -0.0767 -0.0506  0.3845
  121ASN    SC1  286  23.954   2.274  21.971  0.0614 -0.1974  0.1092
  122ASN     BB  287  23.557   1.920  21.968 -0.1391 -0.1351 -0.0569
  122ASN    SC1  288  23.542   1.758  22.228  0.0460 -0.1804  0.0494
  123ALA     BB  289  23.311   1.878  21.764 -0.1583  0.0575  0.2902
  124THR     BB  290  22.998   2.030  21.599  0.0563 -0.1862  0.1295
  124THR    SC1  291  22.811   2.127  21.751  0.0117 -0.0869  0.0136
  125ASN     BB  292  23.119   2.154  21.271 -0.2983  0.1655 -0.3388
  125ASN    SC1  293  23.272   1.926  21.180  0.1869 -0.0503  0.0761
  126VAL     BB  294  22.960   2.472  21.427 -0.2105 -0.0516 -0.0112
  126VAL    SC1  295  23.063   2.678  21.297 -0.3234  0.1537  0.2166
  127VAL     BB  296  22.998   2.570  21.754  0.2288  0.0502  0.1749
  127VAL    SC1  297  23.142   2.770  21.853  0.0923  0.1989  0.0782
  128ILE     BB  298  22.737   2.567  22.047  0.2436  0.1568  0.1775
  128ILE    SC1  299  22.636   2.860  22.037 -0.1278  0.0253 -0.2835
  129LYS     BB  300  22.864   2.554  22.371  0.0481 -0.4109  0.1072
  129LYS    SC1  301  22.678   2.326  22.471  0.1238 -0.2092 -0.3061
  129LYS    SC2  302  22.510   2.266  22.671 -0.1784 -0.1141  0.2344
  130VAL     BB  303  22.701   2.753  22.647  0.0773  0.2683 -0.0016
  130VAL    SC1  304  22.877   2.950  22.621  0.3001  0.0675 -0.0572
  131CYS     BB  305  22.363   2.830  22.709 -0.0746  0.0916 -0.0462
  131CYS    SC1  306  22.236   2.677  22.478 -0.3638  0.0182 -0.0326
  132GLU     BB  307  22.218   2.920  22.935 -0.2924 -0.1455 -0.0805
  132GLU    SC1  308  21.848   2.903  22.789  0.0851 -0.3231  0.1058
  133PHE     BB  309  22.358   3.146  23.129  0.0209  0.3195 -0.0153
  133PHE    SC1  310  22.550   3.281  22.934 -0.2534  0.2114 -0.2456
  133PHE    SC2  311  22.610   3.458  22.740 -0.0834  0.3072 -0.1084
  133PHE    SC3  312  22.800   3.381  22.916 -0.1510 -0.0245 -0.1743
  134GLN     BB  313  22.457   3.130  23.396 -0.0533 -0.1558  0.1721
  134GLN    SC1  314  22.390   2.753  23.546 -0.3694 -0.0993  0.2025
  135PHE     BB  315  22.678   3.264  23.548  0.0630 -0.0635  0.0481
  135PHE    SC1  316  22.936   3.351  23.431  0.3086 -0.0922  0.2166
  135PHE    SC2  317  23.043   3.569  23.312 -0.3748  0.0903 -0.1172
  135PHE    SC3  318  23.124   3.322  23.239  0.1367  0.2143 -0.0080
  136CYS     BB  319  22.532   3.426  23.760  0.1381 -0.2496 -0.0842
  136CYS    SC1  320  22.384   3.722  23.766 -0.0104  0.2790 -0.1076
  137ASN     BB  321  22.726   3.460  24.019 -0.0496 -0.1762  0.0522
  137ASN    SC1  322  22.711   3.626  24.225  0.1978  0.2518  0.1291
  138ASP     BB  323  22.998   3.246  23.990  0.1138 -0.1469  0.0056
  138ASP    SC1  324  23.184   3.367  24.186  0.1920 -0.2272  0.0500
  139PRO     BB  325  23.075   3.025  23.775  0.2345  0.4094 -0.2810
  139PRO    SC1  326  22.915   2.833  23.635 -0.4236  0.0729 -0.0978
  140PHE     BB  327  23.420   2.996  23.670 -0.3274  0.1201 -0.0011
  140PHE    SC1  328  23.476   3.317  23.640  0.0957  0.0709  0.0998
  140PHE    SC2  329  23.563   3.559  23.560 -0.0517  0.0399 -0.1662
  140PHE    SC3  330  23.315   3.532  23.663 -0.0015  0.0154 -0.0496
  141LEU     BB  331  23.476   2.751  23.298 -0.0788 -0.0231 -0.1760
  141LEU    SC1  332  23.196   2.644  23.294  0.0056 -0.0211 -0.0012
  142GLY     BB  333  23.737   2.661  23.275  0.0079 -0.1172  0.0798
  143VAL     BB  334  23.879   2.679  22.967 -0.0675 -0.0834 -0.1759
  143VAL    SC1  335  24.132   2.750  23.000 -0.1244 -0.0166  0.1434
  144TYR     BB  336  23.816   2.639  22.612 -0.0733  0.1426  0.2319
  144TYR    SC1  337  23.745   2.903  22.476 -0.0284  0.0453  0.0076
  144TYR    SC2  338  23.600   3.126  22.434 -0.1258 -0.0112  0.0415
  144TYR    SC3  339  23.810   3.069  22.274  0.0772  0.2510  0.2060
  145TYR     BB  340  24.043   2.459  22.466  0.3162  0.0738 -0.2245
  145TYR    SC1  341  24.127   2.695  22.202 -0.1107  0.4236 -0.0591
  145TYR    SC2  342  24.349   2.831  22.130 -0.0195  0.2885 -0.0351
  145TYR    SC3  343  24.181   2.738  21.941  0.0972  0.1386 -0.0670
  146HIS     BB  344  24.314   2.453  22.603 -0.0762 -0.0592 -0.1548
  146HIS    SC1  345  24.562   2.600  22.502 -0.2013  0.1617  0.0608
  146HIS    SC2  346  24.735   2.798  22.563  0.0102 -0.0462  0.1491
  146HIS    SC3  347  24.721   2.704  22.311 -0.0299  0.0226  0.1252
  147LYS     BB  348  24.309   2.162  22.745 -0.0883  0.1781  0.0573
  147LYS    SC1  349  24.443   1.932  22.553 -0.0294  0.4277  0.1553
  147LYS    SC2  350  24.564   1.770  22.435  0.3276 -0.0680 -0.2424
  148ASN     BB  351  24.082   2.210  22.911 -0.1597 -0.0231  0.0738
  148ASN    SC1  352  24.012   2.246  23.206  0.0882 -0.0779  0.1289
  149ASN     BB  353  23.971   1.813  22.953  0.1440 -0.5121 -0.1252
  149ASN    SC1  354  24.183   1.634  22.935 -0.1476 -0.3585 -0.0594
  150LYS     BB  355  23.673   1.865  23.075  0.1551  0.1064  0.2827
  150LYS    SC1  356  23.534   1.735  23.279  0.1486 -0.1175  0.1998
  150LYS    SC2  357  23.404   1.683  23.463  0.0613  0.1880  0.0098
  151SER     BB  358  23.469   1.703  22.799  0.2268 -0.1478  0.2650
  151SER    SC1  359  23.514   1.470  22.782  0.0618 -0.0684 -0.0781
  152TRP     BB  360  23.214   1.897  22.752  0.0813 -0.1853  0.0656
  152TRP    SC1  361  23.147   1.930  22.451 -0.2565  0.1198 -0.2364
  152TRP    SC2  362  23.069   2.006  22.204  0.0492  0.3873 -0.2572
  152TRP    SC3  363  23.227   2.168  22.352 -0.2259  0.2859  0.1669
  152TRP    SC4  364  23.130   2.253  22.115  0.3226  0.4077 -0.0288
  153MET     BB  365  23.049   2.003  22.928  0.0258  0.0448 -0.3649
  153MET    SC1  366  22.989   2.330  22.860  0.0636  0.1600 -0.0427
  154GLU     BB  367  22.886   1.900  23.204  0.2014 -0.0388 -0.0781
  154GLU    SC1  368  22.523   2.057  23.129 -0.0805 -0.0791  0.1003
  155SER     BB  369  22.940   1.612  23.260  0.1562 -0.1127 -0.0965
  155SER    SC1  370  23.123   1.512  23.124  0.0404  0.2828  0.0614
  156GLU     BB  371  22.917   1.539  23.606 -0.1247 -0.0874 -0.0520
  156GLU    SC1  372  23.151   1.259  23.553 -0.0654  0.1808 -0.0515
  157PHE     BB  373  22.707   1.604  23.880  0.1895  0.4282  0.2621
  157PHE    SC1  374  22.689   1.453  24.139 -0.3305  0.1107 -0.0809
  157PHE    SC2  375  22.797   1.413  24.383 -0.2014  0.3115 -0.1027
  157PHE    SC3  376  22.574   1.279  24.311 -0.0061 -0.0666 -0.0342
  158ARG     BB  377  22.449   1.765  23.856  0.0993  0.0604  0.4956
  158ARG    SC1  378  22.506   2.001  23.706  0.0261 -0.0183  0.0566
  158ARG    SC2  379  22.341   2.231  23.559 -0.0427 -0.3583 -0.1007
  159VAL     BB  380  22.172   1.644  23.899 -0.0195 -0.0340  0.0547
  159VAL    SC1  381  22.176   1.571  24.154 -0.0745 -0.1590  0.0208
  160TYR     BB  382  22.038   1.575  23.652  0.2969  0.0086  0.0222
  160TYR    SC1  383  21.759   1.636  23.584  0.1027  0.2768 -0.0962
  160TYR    SC2  384  21.527   1.739  23.494  0.1825  0.0713 -0.5643
  160TYR    SC3  385  21.534   1.487  23.589  0.1055  0.2752  0.0218
  161SER     BB  386  22.195   1.694  23.353  0.1826  0.2979  0.2857
  161SER    SC1  387  22.426   1.645  23.380  0.0924 -0.0442 -0.3654
  162SER     BB  388  22.038   1.708  23.102 -0.0783  0.1926  0.0542
  162SER    SC1  389  21.802   1.625  23.056  0.3144 -0.0836  0.1747
  163ALA     BB  390  22.156   1.917  22.858 -0.2676  0.0326  0.2239
  164ASN     BB  391  22.239   1.854  22.590  0.1968 -0.1946  0.3039
  164ASN    SC1  392  22.251   1.582  22.560 -0.1111  0.0404  0.2327
  165ASN     BB  393  22.127   2.094  22.314  0.1884  0.3689 -0.0778
  165ASN    SC1  394  21.879   1.998  22.196  0.1413  0.0439  0.1323
  166CYS     BB  395  22.289   2.292  22.151  0.1357 -0.0074 -0.2044
  166CYS    SC1  396  22.295   2.546  22.286 -0.1121  0.1413 -0.0428
  167THR     BB  397  22.311   2.166  21.875 -0.0386  0.1625 -0.0396
  167THR    SC1  398  22.169   1.999  21.736 -0.2411  0.1115  0.2206
  168PHE     BB  399  22.431   2.430  21.673 -0.1197 -0.0236  0.3118
  168PHE    SC1  400  22.302   2.659  21.770 -0.2513 -0.1214 -0.0428
  168PHE    SC2  401  22.103   2.800  21.886 -0.2537 -0.0719 -0.1067
  168PHE    SC3  402  22.250   2.911  21.688  0.1086  0.0455  0.2167
  169GLU     BB  403  22.452   2.420  21.382 -0.0286 -0.1823 -0.0160
  169GLU    SC1  404  22.609   2.129  21.244 -0.3130  0.1029 -0.0321
  170TYR     BB  405  22.608   2.659  21.152  0.3683  0.0024  0.0578
  170TYR    SC1  406  22.582   2.929  21.308  0.0166 -0.3126  0.3466
  170TYR    SC2  407  22.749   2.966  21.516  0.3465 -0.0086  0.0411
  170TYR    SC3  408  22.648   3.179  21.385  0.3485 -0.1912 -0.2656
  171VAL     BB  409  22.761   2.662  20.848 -0.1214  0.0922 -0.1080
  171VAL    SC1  410  22.650   2.798  20.650 -0.1695 -0.0318 -0.1669
  172SER     BB  411  22.941   2.395  20.895  0.1274 -0.1888  0.0585
  172SER    SC1  412  22.870   2.186  20.794 -0.2925  0.0761  0.1274
  173GLN     BB  413  23.248   2.501  20.775 -0.2941  0.3053 -0.1315
  173GLN    SC1  414  23.177   2.776  20.506  0.0330  0.2712  0.2420
  174PRO     BB  415  23.463   2.470  21.004 -0.1578  0.4801  0.2026
  174PRO    SC1  416  23.509   2.764  21.069 -0.0513 -0.3037  0.1243
  175PHE     BB  417  23.668   2.246  21.184  0.1943 -0.0808  0.0048
  175PHE    SC1  418  23.580   2.360  21.456 -0.1228  0.0151 -0.1834
  175PHE    SC2  419  23.462   2.589  21.538  0.3304  0.1298  0.1921
  175PHE    SC3  420  23.429   2.361  21.680  0.0652  0.0097 -0.0538
  176LEU     BB  421  23.961   2.290  21.145  0.4388  0.0454 -0.0366
  176LEU    SC1  422  23.966   2.525  20.933  0.0500 -0.0290 -0.1535
  177MET     BB  423  24.156   2.374  21.392  0.1725  0.0301  0.0285
  177MET    SC1  424  23.987   2.685  21.468  0.2476  0.1344  0.4353
  178ASP     BB  425  24.331   2.369  21.631  0.1388  0.3054 -0.0474
  178ASP    SC1  426  24.400   2.058  21.724 -0.0717  0.0644  0.2104
  179LEU     BB  427  24.602   2.596  21.665  0.0739 -0.0756 -0.0484
  179LEU    SC1  428  24.440   2.873  21.586  0.0310  0.5110  0.2170
  180GLU     BB  429  24.820   2.518  21.877 -0.0421 -0.0526 -0.0350
  180GLU    SC1  430  25.110   2.561  21.627 -0.0752  0.1177 -0.3545
  181GLY     BB  431  24.999   2.365  22.068  0.2264 -0.0101 -0.0397
  182LYS     BB  432  24.993   2.171  22.243 -0.0007  0.0525 -0.0669
  182LYS    SC1  433  25.229   1.936  22.159 -0.2831  0.0351  0.0268
  182LYS    SC2  434  25.353   1.885  21.951  0.0579 -0.1445  0.2326
  183GLN     BB  435  24.843   2.191  22.540  0.2952 -0.0646 -0.0229
  183GLN    SC1  436  25.001   1.800  22.616  0.1672 -0.1137 -0.0339
  184GLY     BB  437  24.869   2.312  22.738 -0.2556  0.0369 -0.3282
  185ASN     BB  438  24.995   2.500  22.912 -0.0657 -0.2140  0.0326
  185ASN    SC1  439  25.072   2.512  23.273 -0.3399 -0.4408  0.0723
  186PHE     BB  440  25.095   2.891  22.844 -0.0998 -0.3985  0.1043
  186PHE    SC1  441  25.199   2.814  22.612 -0.1683  0.2164  0.0668
  186PHE    SC2  442  25.190   2.592  22.459  0.2615 -0.1077  0.4806
  186PHE    SC3  443  25.403   2.757  22.444  0.1024  0.0955  0.4218
  187LYS     BB  444  25.128   3.007  23.148  0.0497  0.0933  0.0643
  187LYS    SC1  445  25.388   2.885  23.299 -0.1183 -0.3344  0.2038
  187LYS    SC2  446  25.622   2.963  23.387  0.1745 -0.0001  0.0396
  188ASN     BB  447  25.121   3.323  23.140  0.0831 -0.0389  0.2649
  188ASN    SC1  448  25.348   3.400  23.349  0.0246  0.0426 -0.0517
  189LEU     BB  449  24.886   3.521  23.056 -0.0436 -0.0968 -0.1495
  189LEU    SC1  450  24.751   3.763  23.217  0.1052  0.0503 -0.0246
  190ARG     BB  451  24.772   3.467  22.754  0.2953  0.0960  0.3177
  190ARG    SC1  452  24.931   3.278  22.585  0.1159  0.2711  0.2586
  190ARG    SC2  453  25.074   3.200  22.306  0.0151 -0.1223 -0.0986
  191GLU     BB  454  24.545   3.545  22.612  0.0029 -0.1122 -0.0686
  191GLU    SC1  455  24.556   3.241  22.334  0.0767 -0.0376 -0.3216
  192PHE     BB  456  24.367   3.743  22.454 -0.1291  0.0513 -0.0801
  192PHE    SC1  457  24.235   3.605  22.222  0.0163 -0.0148 -0.2743
  192PHE    SC2  458  24.316   3.511  21.982 -0.2231 -0.3741 -0.2222
  192PHE    SC3  459  24.152   3.362  22.137 -0.1021 -0.1317  0.1509
  193VAL     BB  460  24.169   4.033  22.399  0.2681 -0.0527 -0.1127
  193VAL    SC1  461  24.231   4.277  22.481 -0.2979  0.0375  0.0910
  194PHE     BB  462  23.895   4.108  22.161  0.0560  0.2178  0.2490
  194PHE    SC1  463  23.795   3.829  22.135 -0.1891  0.0330 -0.2279
  194PHE    SC2  464  23.714   3.572  22.143  0.4517 -0.1801  0.0667
  194PHE    SC3  465  23.835   3.668  21.922  0.5248 -0.2366  0.0821
  195LYS     BB  466  23.661   4.319  22.217  0.1814  0.0029 -0.0164
  195LYS    SC1  467  23.862   4.561  22.334  0.1852  0.2492 -0.1232
  195LYS    SC2  468  23.826   4.841  22.358  0.1673  0.2048 -0.1527
  196ASN     BB  469  23.469   4.524  22.046  0.0073 -0.4321  0.1196
  196ASN    SC1  470  23.340   4.388  21.825 -0.0953 -0.0875  0.1327
  197ILE     BB  471  23.341   4.855  21.969  0.1213  0.2507 -0.2463
  197ILE    SC1  472  23.058   4.765  21.879  0.0326  0.3102 -0.0346
  198ASP     BB  473  23.555   5.099  22.052  0.2874 -0.0107 -0.2354
  198ASP    SC1  474  23.344   5.177  22.316  0.1849 -0.1819  0.0740
  199GLY     BB  475  23.811   4.977  21.873 -0.1049 -0.0647 -0.0247
  200TYR     BB  476  23.725   4.743  21.693  0.0973 -0.2212 -0.1383
  200TYR    SC1  477  23.482   4.787  21.519 -0.4705 -0.2431  0.0806
  200TYR    SC2  478  23.423   4.835  21.260 -0.0489  0.0408  0.0259
  200TYR    SC3  479  23.296   4.972  21.455 -0.2155 -0.0205 -0.0367
  201PHE     BB  480  23.901   4.498  21.815  0.0962 -0.3871 -0.4441
  201PHE    SC1  481  23.803   4.233  21.702 -0.0293  0.0430  0.1033
  201PHE    SC2  482  23.624   4.036  21.745 -0.2110  0.0756 -0.4363
  201PHE    SC3  483  23.851   3.985  21.608 -0.0066  0.1337 -0.1288
  202LYS     BB  484  24.256   4.423  21.947  0.0306 -0.2049  0.0638
  202LYS    SC1  485  24.462   4.631  21.874  0.1387  0.1878  0.1398
  202LYS    SC2  486  24.665   4.811  21.731  0.0396  0.1243 -0.0752
  203ILE     BB  487  24.446   4.165  22.036 -0.0008  0.1088 -0.0965
  203ILE    SC1  488  24.362   3.969  21.811  0.2406 -0.0083 -0.0881
  204TYR     BB  489  24.679   4.074  22.219  0.0689 -0.0704  0.0957
  204TYR    SC1  490  24.729   4.315  22.402 -0.0607  0.1358  0.2674
  204TYR    SC2  491  24.720   4.584  22.386 -0.0547  0.1333  0.2234
  204TYR    SC3  492  24.718   4.463  22.628 -0.1969  0.1681  0.2408
  205SER     BB  493  24.854   3.778  22.280 -0.2017  0.0951  0.1047
  205SER    SC1  494  24.823   3.608  22.088  0.0206  0.1264 -0.0319
  206LYS     BB  495  25.155   3.678  22.435  0.0984 -0.0581 -0.4124
  206LYS    SC1  496  25.401   3.637  22.255  0.0849 -0.0181 -0.1749
  206LYS    SC2  497  25.618   3.596  22.169 -0.3987 -0.0644 -0.1752
  207HIS     BB  498  25.228   3.681  22.747  0.1329 -0.0714 -0.1632
  207HIS    SC1  499  25.384   3.401  22.789  0.0688 -0.2355  0.2414
  207HIS    SC2  500  25.446   3.175  22.656  0.1850 -0.2007  0.2347
  207HIS    SC3  501  25.507   3.198  22.918 -0.1668 -0.3227  0.3328
  208THR     BB  502  25.419   3.807  23.019  0.0749 -0.0192 -0.1047
  208THR    SC1  503  25.231   3.853  23.193  0.1632 -0.0541  0.0016
  209PRO     BB  504  25.719   3.688  23.154 -0.1385 -0.3047 -0.0323
  209PRO    SC1  505  25.873   3.515  23.011 -0.4228  0.2253  0.1863
  210ILE     BB  506  25.747   3.848  23.402 -0.0410 -0.3047  0.2041
  210ILE    SC1  507  25.495   3.760  23.560 -0.1620 -0.3048  0.0150
  211ASN     BB  508  25.924   4.026  23.581 -0.0045  0.2748 -0.0728
  211ASN    SC1  509  25.921   3.785  23.834 -0.2013 -0.1982 -0.4260
  212LEU     BB  510  26.002   4.250  23.546  0.2607 -0.0620  0.2491
  212LEU    SC1  511  26.038   4.515  23.763  0.1786  0.0466  0.4007
  213VAL     BB  512  25.955   4.454  23.225 -0.0903  0.0164 -0.2358
  213VAL    SC1  513  26.185   4.565  23.294 -0.2185  0.0390  0.1839
  214ARG     BB  514  25.815   4.214  23.013  0.2000  0.1160 -0.0755
  214ARG    SC1  515  26.110   4.045  23.058  0.0615  0.2482  0.0640
  214ARG    SC2  516  26.236   3.855  22.824  0.0415 -0.0062 -0.0630
  215ASP     BB  517  25.713   4.095  22.690  0.0183 -0.0617  0.0540
  215ASP    SC1  518  25.754   3.783  22.621  0.0475 -0.0810  0.0607
  216LEU     BB  519  25.587   4.191  22.430 -0.1315  0.0364  0.0500
  216LEU    SC1  520  25.890   4.250  22.292 -0.1011 -0.1048 -0.2779
  217PRO     BB  521  25.228   4.270  22.223  0.1509 -0.3424  0.0571
  217PRO    SC1  522  25.217   4.534  22.348 -0.1176 -0.1724  0.0991
  218GLN     BB  523  25.241   4.048  22.082 -0.1009 -0.0002 -0.0400
  218GLN    SC1  524  25.616   4.101  21.962 -0.2404  0.2286  0.2201
  219GLY     BB  525  25.137   3.936  21.864  0.1218 -0.1068  0.0181
  220PHE     BB  526  24.873   3.932  21.682  0.1337 -0.1434 -0.0914
  220PHE    SC1  527  24.705   3.667  21.628 -0.1097  0.0228  0.3054
  220PHE    SC2  528  24.602   3.419  21.649  0.2829 -0.1584  0.2014
  220PHE    SC3  529  24.494   3.596  21.476 -0.1589 -0.1632  0.4571
  221SER     BB  530  24.787   4.238  21.673 -0.1264 -0.0699 -0.1010
  221SER    SC1  531  24.928   4.409  21.887 -0.1312 -0.1625 -0.3238
  222ALA     BB  532  24.628   4.345  21.451  0.1648 -0.1096 -0.0853
  223LEU     BB  533  24.319   4.426  21.431  0.1542  0.0096 -0.1973
  223LEU    SC1  534  24.246   4.088  21.335 -0.0049  0.0652  0.0525
  224GLU     BB  535  24.088   4.591  21.350 -0.0105  0.1385 -0.1404
  224GLU    SC1  536  24.199   4.879  21.564 -0.2049 -0.3869  0.0688
  225PRO     BB  537  23.841   4.468  21.242 -0.2188 -0.2357  0.0058
  225PRO    SC1  538  23.965   4.410  20.952  0.0675 -0.1047 -0.2359
  226LEU     BB  539  23.554   4.323  21.229  0.2152  0.2612  0.0847
  226LEU    SC1  540  23.471   4.187  20.909  0.0691 -0.1806 -0.1417
  227VAL     BB  541  23.292   4.135  21.337  0.1792 -0.0118 -0.3461
  227VAL    SC1  542  23.355   3.885  21.275  0.0314 -0.0860 -0.2025
  228ASP     BB  543  23.077   4.036  21.637  0.0489  0.0948 -0.3720
  228ASP    SC1  544  22.791   4.093  21.570  0.0075  0.0802  0.0214
  229LEU     BB  545  23.073   3.664  21.744 -0.4086 -0.1198 -0.0714
  229LEU    SC1  546  23.382   3.612  21.673 -0.3021 -0.2667  0.0151
  230PRO     BB  547  22.857   3.513  21.776 -0.0263  0.0494 -0.2449
  230PRO    SC1  548  22.944   3.245  21.914  0.6493  0.2963 -0.0454
  231ILE     BB  549  22.540   3.622  21.757 -0.2433 -0.1845 -0.0162
  231ILE    SC1  550  22.424   3.346  21.840  0.0334 -0.2817  0.0602
  232GLY     BB  551  22.435   3.875  21.877 -0.0451  0.1596 -0.0871
  233ILE     BB  552  22.415   4.112  21.991  0.0771 -0.0024  0.1394
  233ILE    SC1  553  22.148   4.092  22.148  0.1292  0.1029  0.2421
  234ASN     BB  554  22.638   4.310  22.191  0.0134  0.2240 -0.1316
  234ASN    SC1  555  22.884   4.245  22.067 -0.2674  0.2281  0.1745
  235ILE     BB  556  22.591   4.619  22.334 -0.0204  0.1934  0.1273
  235ILE    SC1  557  22.652   4.819  22.106 -0.0042 -0.1355 -0.1647
  236THR     BB  558  22.711   4.730  22.687  0.2176 -0.1137 -0.1455
  236THR    SC1  559  22.608   4.948  22.784  0.0025 -0.3941  0.2883
  237ARG     BB  560  22.990   4.646  22.871  0.1448 -0.3577  0.0025
  237ARG    SC1  561  23.161   4.877  22.857  0.1946 -0.2860 -0.4860
  237ARG    SC2  562  23.420   5.042  22.805 -0.0142 -0.1676 -0.0101
  238PHE     BB  563  23.160   4.379  23.032  0.0647  0.2060  0.0383
  238PHE    SC1  564  23.445   4.522  23.134 -0.0745 -0.0074  0.1310
  238PHE    SC2  565  23.571   4.745  23.220  0.0393 -0.0624  0.1085
  238PHE    SC3  566  23.599   4.514  23.356  0.2265 -0.1524 -0.0759
  239GLN     BB  567  23.274   4.080  22.934 -0.1719 -0.4670 -0.0481
  239GLN    SC1  568  23.326   4.001  23.318  0.1093 -0.3576  0.0416
  240THR     BB  569  23.211   3.744  22.847 -0.0363  0.0998  0.2230
  240THR    SC1  570  22.997   3.770  22.702 -0.0867 -0.0571  0.2671
  241LEU     BB  571  23.474   3.530  22.845  0.0549  0.1996  0.3560
  241LEU    SC1  572  23.682   3.662  23.049 -0.2836 -0.1453 -0.2143
  242LEU     BB  573  23.602   3.198  22.912 -0.1768 -0.3174  0.3717
  242LEU    SC1  574  23.363   2.964  22.914  0.2061 -0.3298 -0.0784
  243ALA     BB  575  23.832   3.148  23.076 -0.0981 -0.0177  0.1094
  244LEU     BB  576  23.862   3.095  23.388 -0.0087  0.2674 -0.2114
  244LEU    SC1  577  23.964   3.372  23.492 -0.2000 -0.1790 -0.3264
  245HIS     BB  578  23.894   2.911  23.730 -0.2321 -0.0496  0.2505
  245HIS    SC1  579  24.137   3.000  23.841 -0.0167  0.0562  0.3594
  245HIS    SC2  580  24.322   3.193  23.803  0.0731 -0.1174 -0.1592
  245HIS    SC3  581  24.399   2.935  23.824 -0.0837 -0.1515  0.0198
  246ARG     BB  582  23.839   2.630  23.753 -0.0693 -0.0652 -0.0347
  246ARG    SC1  583  23.578   2.535  23.764  0.1199  0.4706  0.0976
  246ARG    SC2  584  23.310   2.540  23.762 -0.0706  0.0136  0.0339
  247SER     BB  585  24.134   2.451  23.667  0.0865 -0.3923 -0.0192
  247SER    SC1  586  24.255   2.581  23.484 -0.3761  0.1658  0.0430
  248TYR     BB  587  24.132   2.183  23.746 -0.1587 -0.0884  0.1003
  248TYR    SC1  588  23.842   2.112  23.714  0.0146  0.4557 -0.0187
  248TYR    SC2  589  23.596   2.005  23.746  0.1273  0.1773 -0.0542
  248TYR    SC3  590  23.659   2.134  23.517  0.0789  0.0659 -0.1310
  249LEU     BB  591  24.299   2.003  23.913  0.0193 -0.2909 -0.0659
  249LEU    SC1  592  24.202   1.739  24.047 -0.0561 -0.1677 -0.0406
  250THR     BB  593  24.613   2.052  23.857  0.0193 -0.0291 -0.0545
  250THR    SC1  594  24.797   1.939  24.002 -0.1190 -0.1056  0.0657
  251PRO     BB  595  24.620   2.356  23.841  0.3705  0.2632 -0.0831
  251PRO    SC1  596  24.726   2.535  23.705 -0.3156 -0.2460 -0.0418
  252GLY     BB  597  24.390   2.492  24.101  0.1645  0.1901  0.0368
  253ASP     BB  598  24.190   2.302  24.288 -0.1564 -0.2208 -0.1904
  253ASP    SC1  599  24.303   2.457  24.578  0.2315  0.1580  0.1532
  254SER     BB  600  23.913   2.203  24.196 -0.1543  0.1158 -0.2994
  254SER    SC1  601  23.829   1.984  24.193  0.0015  0.1616 -0.0446
  255SER     BB  602  23.537   2.421  24.250  0.1958  0.0063  0.1112
  255SER    SC1  603  23.387   2.233  24.162  0.1439 -0.0535 -0.4012
  256SER     BB  604  23.567   2.782  24.192  0.1546 -0.2719  0.0082
  256SER    SC1  605  23.431   2.913  24.255 -0.1756 -0.5575  0.0563
  257GLY     BB  606  23.943   2.716  24.226 -0.3013 -0.3997  0.0353
  258TRP     BB  607  24.049   2.990  24.337 -0.0458  0.2408 -0.0973
  258TRP    SC1  608  23.925   3.176  24.153  0.3358  0.0233 -0.4358
  258TRP    SC2  609  23.690   3.278  24.070  0.0873 -0.0969  0.0821
  258TRP    SC3  610  23.882   3.442  24.164  0.0854 -0.0268 -0.0342
  258TRP    SC4  611  23.666   3.545  24.037  0.0631 -0.1166 -0.0693
  259THR     BB  612  24.438   3.117  24.390  0.4433  0.3269  0.1807
  259THR    SC1  613  24.519   2.873  24.431 -0.0868  0.0870 -0.0934
  260ALA     BB  614  24.420   3.370  24.301 -0.1012  0.1897  0.2657
  261GLY     BB  615  24.354   3.648  24.160 -0.1122 -0.1653 -0.1792
  262ALA     BB  616  24.360   3.907  24.195 -0.2616 -0.3427 -0.0906
  263ALA     BB  617  24.294   4.115  24.061 -0.0871  0.0019  0.0179
  264ALA     BB  618  24.213   4.415  24.269 -0.4415  0.0144  0.1084
  265TYR     BB  619  23.986   4.643  24.231  0.1318  0.2384  0.1309
  265TYR    SC1  620  23.836   4.623  24.483 -0.0339  0.0925 -0.3398
  265TYR    SC2  621  23.717   4.539  24.710  0.1816 -0.0552 -0.2792
  265TYR    SC3  622  23.680   4.792  24.625  0.2491  0.0611  0.0233
  266TYR     BB  623  23.984   4.992  24.232  0.0220 -0.1487 -0.3773
  266TYR    SC1  624  24.275   5.093  24.164  0.2134  0.1209 -0.2856
  266TYR    SC2  625  24.452   5.257  24.043  0.1281  0.1969 -0.3084
  266TYR    SC3  626  24.527   5.115  24.259  0.1753  0.3402 -0.2288
  267VAL     BB  627  23.871   5.263  24.396  0.0205 -0.0708  0.0399
  267VAL    SC1  628  23.962   5.336  24.634  0.0714 -0.1234  0.0371
  268GLY     BB  629  23.687   5.533  24.239  0.0907  0.2497  0.0517
  269TYR     BB  630  23.620   5.802  24.390  0.0905  0.2476  0.1215
  269TYR    SC1  631  23.623   5.772  24.650  0.0609 -0.3349 -0.2788
  269TYR    SC2  632  23.716   5.689  24.889  0.1099 -0.1485 -0.2311
  269TYR    SC3  633  23.530   5.884  24.877  0.3684  0.0980 -0.3527
  270LEU     BB  634  23.767   5.992  24.169  0.1151 -0.3764  0.0627
  270LEU    SC1  635  23.864   6.284  24.324  0.2137 -0.0069 -0.1726
  271GLN     BB  636  23.882   6.151  23.852 -0.1007  0.2913  0.3311
  271GLN    SC1  637  23.493   6.158  23.744 -0.0448 -0.0120  0.0288
  272PRO     BB  638  24.128   6.114  23.647  0.1732  0.1783  0.1959
  272PRO    SC1  639  24.325   6.331  23.654 -0.0981 -0.3939  0.0538
  273ARG     BB  640  24.230   6.022  23.268  0.2979  0.0925 -0.1061
  273ARG    SC1  641  24.168   6.170  22.977 -0.0035 -0.1765  0.1460
  273ARG    SC2  642  23.917   6.288  22.793 -0.4064 -0.1172 -0.1290
  274THR     BB  643  24.468   5.814  23.150 -0.3367  0.0553 -0.1665
  274THR    SC1  644  24.552   5.903  22.921 -0.2426  0.4681  0.0184
  275PHE     BB  645  24.658   5.503  23.150  0.1374  0.1057 -0.1140
  275PHE    SC1  646  24.424   5.337  23.319  0.1280 -0.3191  0.1268
  275PHE    SC2  647  24.206   5.366  23.476  0.0998 -0.1706  0.0612
  275PHE    SC3  648  24.231   5.148  23.319 -0.1260 -0.0692 -0.1221
  276LEU     BB  649  24.868   5.321  23.010 -0.0768  0.1568 -0.2330
  276LEU    SC1  650  24.973   5.123  23.265 -0.0343 -0.1286  0.4399
  277LEU     BB  651  25.135   5.236  22.761 -0.0750 -0.0005  0.1091
  277LEU    SC1  652  25.325   5.180  22.959  0.2779 -0.1089 -0.0729
  278LYS     BB  653  25.326   5.437  22.513  0.3917 -0.2305  0.1382
  278LYS    SC1  654  25.572   5.681  22.538 -0.1454  0.0530  0.0436
  278LYS    SC2  655  25.812   5.703  22.552 -0.0044 -0.1258  0.1166
  279TYR     BB  656  25.378   5.372  22.208  0.0253 -0.0072  0.1332
  279TYR    SC1  657  25.254   5.147  22.019  0.0500  0.2595 -0.1328
  279TYR    SC2  658  25.101   4.943  21.930 -0.0215  0.2855 -0.0706
  279TYR    SC3  659  25.335   5.000  21.807 -0.0747  0.2630 -0.1838
  280ASN     BB  660  25.399   5.699  22.012  0.0158  0.0708  0.1810
  280ASN    SC1  661  25.248   5.567  21.730 -0.0252 -0.0981  0.0349
  281GLU     BB  662  25.724   5.677  22.022  0.0458  0.0618 -0.1223
  281GLU    SC1  663  25.792   6.038  22.212 -0.0303 -0.1257  0.0690
  282ASN     BB  664  25.816   5.353  21.825  0.3031  0.0235 -0.0052
  282ASN    SC1  665  25.726   5.307  21.561  0.1441  0.0227  0.1232
  283GLY     BB  666  25.757   5.141  22.036  0.1219 -0.1165  0.4054
  284THR     BB  667  25.827   5.238  22.323 -0.2825  0.1392 -0.3960
  284THR    SC1  668  26.069   5.331  22.337 -0.1475 -0.2478  0.1007
  285ILE     BB  669  25.686   5.081  22.573  0.1212 -0.1298 -0.0911
  285ILE    SC1  670  25.425   4.940  22.482  0.2394 -0.0761 -0.5374
  286THR     BB  671  25.873   5.140  22.853 -0.0241  0.3291  0.1528
  286THR    SC1  672  25.994   4.944  22.973  0.0884  0.1556 -0.2267
  287ASP     BB  673  25.886   5.429  23.112 -0.0478  0.0856 -0.0296
  287ASP    SC1  674  25.618   5.572  22.997 -0.2409  0.1049  0.1690
  288ALA     BB  675  25.814   5.461  23.440  0.3502 -0.1552  0.1553
  289VAL     BB  676  25.716   5.589  23.711  0.0712  0.3487 -0.1285
  289VAL    SC1  677  25.842   5.554  23.942 -0.1247 -0.2768 -0.0981
  290ASP     BB  678  25.349   5.658  23.862  0.0355 -0.0575 -0.0309
  290ASP    SC1  679  25.343   5.369  24.009 -0.1411  0.0654  0.0824
  291CYS     BB  680  25.121   5.913  23.789 -0.0858 -0.0960 -0.0439
  291CYS    SC1  681  25.020   5.882  23.501 -0.2892  0.2556 -0.0302
  292ALA     BB  682  25.055   6.082  24.018 -0.0247 -0.1907 -0.2777
  293LEU     BB  683  25.264   6.369  23.971  0.0176 -0.0179 -0.0657
  293LEU    SC1  684  25.016   6.581  23.904 -0.0019  0.3187  0.1549
  294ASP     BB  685  25.489   6.344  23.888 -0.3409 -0.1316 -0.0800
  294ASP    SC1  686  25.623   6.042  23.884  0.1338 -0.0655  0.2854
  295PRO     BB  687  25.577   6.585  23.681  0.0646  0.0932  0.3366
  295PRO    SC1  688  25.750   6.822  23.775  0.1074 -0.0744 -0.1937
  296LEU     BB  689  25.620   6.447  23.407 -0.2495  0.2322  0.2121
  296LEU    SC1  690  25.785   6.405  23.140 -0.0449 -0.2955 -0.2326
  297SER     BB  691  25.429   6.203  23.415 -0.0390  0.0502 -0.1022
  297SER    SC1  692  25.489   5.943  23.407 -0.0214  0.3985  0.0184
  298GLU     BB  693  25.176   6.381  23.427 -0.0160  0.0784 -0.0300
  298GLU    SC1  694  24.796   6.296  23.544  0.0891 -0.1953 -0.1639
  299THR     BB  695  25.195   6.516  23.148  0.0291  0.2326  0.0465
  299THR    SC1  696  25.210   6.759  23.056 -0.1355  0.2255 -0.0029
  300LYS     BB  697  25.191   6.256  22.980  0.0487  0.2106  0.0800
  300LYS    SC1  698  25.436   6.128  22.919  0.0271  0.0606  0.0252
  300LYS    SC2  699  25.674   6.168  22.767  0.1064  0.2153  0.0611
  301CYS     BB  700  24.922   6.135  23.076  0.1228 -0.0294 -0.0071
  301CYS    SC1  701  24.968   5.914  23.269 -0.1078  0.0232 -0.1064
  302THR     BB  702  24.739   6.368  22.983  0.0521 -0.1152 -0.0854
  302THR    SC1  703  24.600   6.517  23.144  0.1015  0.1804 -0.3073
  303LEU     BB  704  24.730   6.323  22.656  0.2224  0.1401 -0.1282
  303LEU    SC1  705  24.475   6.482  22.559 -0.0681 -0.0083 -0.3270
  304LYS     BB  706  24.896   6.104  22.599  0.1918  0.0408  0.0977
  304LYS    SC1  707  24.999   5.843  22.699 -0.1249 -0.0756  0.0153
  304LYS    SC2  708  25.157   5.735  22.839  0.0265  0.1026 -0.0127
  305SER     BB  709  25.227   6.231  22.475  0.1075  0.2046  0.2122
  305SER    SC1  710  25.336   6.029  22.367  0.0307  0.0539 -0.1793
  306PHE     BB  711  25.238   6.554  22.584  0.1938  0.0995  0.2903
  306PHE    SC1  712  25.024   6.756  22.576 -0.0482 -0.0317 -0.4316
  306PHE    SC2  713  24.908   6.994  22.519 -0.0641  0.0111 -0.2285
  306PHE    SC3  714  24.817   6.845  22.725  0.2562  0.0577 -0.0476
  307THR     BB  715  25.576   6.642  22.613 -0.0594 -0.0404 -0.0085
  307THR    SC1  716  25.696   6.509  22.424 -0.1271 -0.1623  0.0329
  308VAL     BB  717  25.615   6.986  22.543  0.0915 -0.0661  0.1675
  308VAL    SC1  718  25.426   7.031  22.363 -0.0370 -0.1711  0.2745
  309GLU     BB  719  25.811   7.225  22.597  0.3747  0.3848 -0.1631
  309GLU    SC1  720  25.728   7.597  22.437 -0.3358  0.2053  0.2019
  310LYS     BB  721  25.953   7.273  22.805  0.0571  0.2797 -0.2233
  310LYS    SC1  722  26.227   7.448  22.682 -0.0783  0.0026 -0.2526
  310LYS    SC2  723  26.487   7.477  22.631 -0.0238  0.0752  0.1088
  311GLY     BB  724  25.841   7.439  23.119  0.1136  0.2993 -0.0831
  312ILE     BB  725  25.546   7.600  23.273  0.2263 -0.0024 -0.1657
  312ILE    SC1  726  25.410   7.877  23.304 -0.1003 -0.1764  0.0048
  313TYR     BB  727  25.232   7.385  23.253 -0.1484  0.1056  0.0550
  313TYR    SC1  728  25.316   7.270  23.013  0.0458  0.0304 -0.1104
  313TYR    SC2  729  25.251   7.152  22.779  0.0841 -0.1212 -0.0457
  313TYR    SC3  730  25.380   7.389  22.779 -0.5132  0.2222 -0.1788
  314GLN     BB  731  24.911   7.338  23.293 -0.5245  0.0145 -0.0028
  314GLN    SC1  732  24.832   7.336  22.876  0.1659 -0.0198 -0.1026
  315THR     BB  733  24.632   7.183  23.410 -0.1156 -0.1604 -0.1209
  315THR    SC1  734  24.491   7.148  23.194 -0.1110  0.1747 -0.1832
  316SER     BB  735  24.359   7.324  23.645  0.1068 -0.0935 -0.0926
  316SER    SC1  736  24.441   7.532  23.748 -0.0774  0.1048 -0.0285
  317ASN     BB  737  24.048   7.171  23.673  0.0643  0.0326 -0.1811
  317ASN    SC1  738  24.079   7.015  23.431  0.2823  0.1528 -0.1717
  318PHE     BB  739  23.871   7.020  23.960 -0.0284 -0.3143 -0.1188
  318PHE    SC1  740  24.047   6.820  24.020 -0.2437 -0.0701  0.1885
  318PHE    SC2  741  24.216   6.732  24.212 -0.1867 -0.1722  0.0922
  318PHE    SC3  742  24.122   6.561  24.025 -0.0459 -0.0237 -0.1192
  319ARG     BB  743  23.605   7.047  24.090 -0.1176 -0.1433  0.0183
  319ARG    SC1  744  23.428   7.353  23.965  0.1782 -0.1962  0.1855
  319ARG    SC2  745  23.447   7.609  23.730  0.2539  0.1761 -0.1703
  320VAL     BB  746  23.512   6.775  24.211  0.4812  0.3490 -0.0380
  320VAL    SC1  747  23.622   6.581  24.069 -0.0008 -0.1219  0.1949
  321GLN     BB  748  23.299   6.676  24.400 -0.0698  0.0728 -0.2937
  321GLN    SC1  749  23.442   6.898  24.668 -0.2270 -0.0249 -0.0050
  322PRO     BB  750  23.252   6.450  24.550  0.2768 -0.0943  0.3541
  322PRO    SC1  751  23.433   6.227  24.566  0.0075 -0.2378  0.1244
  323THR     BB  752  22.886   6.386  24.596 -0.0115 -0.1881  0.0780
  323THR    SC1  753  22.869   6.268  24.365  0.1926 -0.3328  0.1341
  324GLU     BB  754  22.666   6.388  24.853  0.1156 -0.4311  0.4042
  324GLU    SC1  755  22.460   6.090  24.729 -0.1688 -0.2500 -0.1073
  325SER     BB  756  22.404   6.489  25.034 -0.0485  0.2214  0.0611
  325SER    SC1  757  22.205   6.532  24.918  0.1251  0.1565  0.4484
  326ILE     BB  758  22.243   6.531  25.413  0.0105  0.1873  0.0631
  326ILE    SC1  759  22.024   6.313  25.440  0.0513  0.1646  0.2263
  327VAL     BB  760  22.144   6.694  25.738 -0.1174 -0.0830  0.1340
  327VAL    SC1  761  22.374   6.748  25.857  0.0472 -0.0374 -0.1934
  328ARG     BB  762  21.894   6.972  25.841 -0.1860  0.1169  0.1291
  328ARG    SC1  763  22.143   7.156  26.012  0.1517 -0.0257 -0.1155
  328ARG    SC2  764  22.268   7.420  26.204 -0.0674 -0.0218 -0.0505
  329PHE     BB  765  21.835   7.101  25.584 -0.3301 -0.0734 -0.1466
  329PHE    SC1  766  22.100   7.025  25.382  0.2791  0.0755  0.0041
  329PHE    SC2  767  22.364   6.994  25.337  0.2566  0.1243 -0.1679
  329PHE    SC3  768  22.187   6.935  25.142  0.1225 -0.1826  0.0401
  330PRO     BB  769  21.523   7.097  25.580  0.0336 -0.0046 -0.0478
  330PRO    SC1  770  21.334   7.052  25.370 -0.0913 -0.1581  0.2644
  331ASN     BB  771  21.387   7.044  25.920 -0.0908  0.2443  0.0894
  331ASN    SC1  772  21.459   6.757  26.084  0.1761  0.1238  0.1116
  332ILE     BB  773  21.228   7.241  25.983  0.0530 -0.0782 -0.1083
  332ILE    SC1  774  21.252   7.371  26.263 -0.1579  0.0900 -0.1658
  333THR     BB  775  20.939   7.371  25.840  0.1993  0.2466 -0.1580
  333THR    SC1  776  20.934   7.275  25.599 -0.0949  0.2831 -0.1709
  334ASN     BB  777  20.744   7.564  25.976 -0.1582  0.0329  0.3374
  334ASN    SC1  778  20.990   7.787  26.038 -0.2333 -0.2950  0.0881
  335LEU     BB  779  20.511   7.601  26.118 -0.1155  0.0018  0.0300
  335LEU    SC1  780  20.549   7.825  26.347 -0.0261 -0.0136 -0.0640
  336CYS     BB  781  20.192   7.602  25.989  0.0173  0.1096 -0.3628
  336CYS    SC1  782  20.162   7.890  25.966 -0.1436 -0.2571 -0.2062
  337PRO     BB  783  20.007   7.379  25.855  0.0037 -0.5290  0.0704
  337PRO    SC1  784  19.868   7.280  26.118 -0.1819 -0.0743  0.0687
  338PHE     BB  785  19.986   7.427  25.529 -0.0142  0.0280  0.1438
  338PHE    SC1  786  19.885   7.181  25.411 -0.1350 -0.0691  0.0603
  338PHE    SC2  787  19.865   7.026  25.191 -0.1696  0.1502 -0.0947
  338PHE    SC3  788  19.671   7.019  25.380  0.2270 -0.6347  0.3373
  339GLY     BB  789  19.854   7.707  25.532 -0.1082 -0.0170  0.2868
  340GLU     BB  790  19.818   7.743  25.226 -0.0350  0.2881  0.3105
  340GLU    SC1  791  19.983   7.793  24.917 -0.3468 -0.0953  0.2349
  341VAL     BB  792  19.630   7.503  25.168  0.2276  0.1629 -0.0641
  341VAL    SC1  793  19.661   7.384  24.933 -0.2584 -0.1067 -0.0049
  342PHE     BB  794  19.353   7.541  25.343  0.1278 -0.2999 -0.1087
  342PHE    SC1  795  19.381   7.440  25.631 -0.0747  0.2695  0.1841
  342PHE    SC2  796  19.344   7.224  25.788  0.2641  0.0702  0.0038
  342PHE    SC3  797  19.443   7.453  25.893 -0.3493  0.2422  0.2525
  343ASN     BB  798  19.075   7.571  25.124  0.4987 -0.0327  0.1030
  343ASN    SC1  799  18.871   7.768  25.202 -0.1162  0.3103 -0.0626
  344ALA     BB  800  19.187   7.450  24.873  0.1352  0.2659  0.0207
  345THR     BB  801  19.018   7.624  24.613 -0.0072 -0.0763 -0.0628
  345THR    SC1  802  19.133   7.629  24.380 -0.3464 -0.0941 -0.2374
  346ARG     BB  803  18.721   7.492  24.582  0.0279  0.2438 -0.1796
  346ARG    SC1  804  18.548   7.513  24.868  0.4573  0.0818 -0.2053
  346ARG    SC2  805  18.495   7.414  25.206  0.4304 -0.2229 -0.0407
  347PHE     BB  806  18.557   7.624  24.408 -0.0660 -0.0414  0.3971
  347PHE    SC1  807  18.276   7.618  24.456  0.0391 -0.0836  0.2537
  347PHE    SC2  808  18.182   7.388  24.562 -0.2380 -0.0342  0.1249
  347PHE    SC3  809  18.011   7.586  24.495 -0.0324  0.0871 -0.0563
  348ALA     BB  810  18.737   7.905  24.243 -0.1732  0.0265  0.4264
  349SER     BB  811  18.808   8.197  24.250 -0.0618  0.0664 -0.1013
  349SER    SC1  812  18.677   8.391  24.300  0.0425  0.1602 -0.1547
  350VAL     BB  813  19.095   8.304  23.993 -0.2803 -0.0965  0.1721
  350VAL    SC1  814  19.191   8.065  23.929 -0.0666  0.0081  0.0915
  351TYR     BB  815  19.195   8.553  24.189  0.1331 -0.0372 -0.0293
  351TYR    SC1  816  19.447   8.624  24.376  0.1631 -0.4505  0.4034
  351TYR    SC2  817  19.562   8.785  24.560 -0.2492  0.3783 -0.0070
  351TYR    SC3  818  19.658   8.778  24.307 -0.2541 -0.0263 -0.0044
  352ALA     BB  819  19.011   8.800  24.274 -0.1793 -0.0659  0.3859
  353TRP     BB  820  19.030   8.853  24.572  0.0337  0.1875 -0.1612
  353TRP    SC1  821  19.175   9.082  24.737 -0.0488 -0.0176 -0.3059
  353TRP    SC2  822  19.398   9.227  24.786 -0.0858 -0.0262 -0.1081
  353TRP    SC3  823  19.377   8.975  24.882 -0.1601 -0.0429 -0.1678
  353TRP    SC4  824  19.584   9.131  24.957 -0.0449 -0.1649 -0.2290
  354ASN     BB  825  18.952   8.606  24.723  0.2091  0.2285  0.1123
  354ASN    SC1  826  18.651   8.555  24.800  0.0495  0.0927 -0.1126
  355ARG     BB  827  19.112   8.527  25.006 -0.1211  0.3807  0.0114
  355ARG    SC1  828  18.931   8.482  25.278 -0.1881  0.0283 -0.2210
  355ARG    SC2  829  18.866   8.655  25.546  0.0632 -0.3810 -0.3848
  356LYS     BB  830  19.442   8.518  25.107  0.0720 -0.2037 -0.0436
  356LYS    SC1  831  19.512   8.381  24.829  0.1119 -0.1655 -0.2698
  356LYS    SC2  832  19.699   8.305  24.683  0.0955  0.3729 -0.1791
  357ARG     BB  833  19.697   8.657  25.263 -0.0603  0.1173 -0.0077
  357ARG    SC1  834  19.888   8.761  25.012  0.1153 -0.1748 -0.4011
  357ARG    SC2  835  19.999   8.822  24.721  0.0819  0.1009  0.1981
  358ILE     BB  836  19.890   8.661  25.500  0.0258  0.1488  0.0048
  358ILE    SC1  837  19.916   8.441  25.716  0.0342  0.0337 -0.1120
  359SER     BB  838  20.219   8.616  25.374  0.1138  0.0883  0.0568
  359SER    SC1  839  20.336   8.852  25.335 -0.1170  0.0099  0.0427
  360ASN     BB  840  20.410   8.373  25.397  0.0791 -0.0739 -0.0239
  360ASN    SC1  841  20.697   8.506  25.525  0.0151  0.0905  0.2652
  361CYS     BB  842  20.285   8.089  25.496  0.2209 -0.0715  0.4650
  361CYS    SC1  843  20.180   8.020  25.765 -0.2360 -0.0432 -0.0789
  362VAL     BB  844  20.315   7.785  25.356 -0.2058 -0.3459 -0.0919
  362VAL    SC1  845  20.468   7.782  25.140 -0.1576  0.3260 -0.0905
  363ALA     BB  846  20.425   7.583  25.588  0.2923  0.1045 -0.2244
  364ASP     BB  847  20.442   7.330  25.583  0.1208 -0.4996 -0.2940
  364ASP    SC1  848  20.444   7.173  25.880 -0.0551 -0.4493 -0.2535
  365TYR     BB  849  20.520   7.087  25.392 -0.1444  0.0071 -0.1642
  365TYR    SC1  850  20.355   7.143  25.138  0.0621 -0.0799 -0.0520
  365TYR    SC2  851  20.189   7.151  24.925  0.0177 -0.0728 -0.0174
  365TYR    SC3  852  20.185   7.350  25.108  0.3405  0.1308 -0.2225
  366SER     BB  853  20.571   6.763  25.429 -0.3066 -0.0046 -0.0300
  366SER    SC1  854  20.756   6.667  25.274 -0.0639 -0.1311 -0.0130
  367VAL     BB  855  20.435   6.672  25.692 -0.0486 -0.1689  0.0496
  367VAL    SC1  856  20.571   6.475  25.806  0.0026 -0.1050  0.0999
  368LEU     BB  857  20.154   6.783  25.625  0.0591  0.0545 -0.0438
  368LEU    SC1  858  19.952   6.888  25.838 -0.1347 -0.0714  0.0947
  369TYR     BB  859  20.052   6.623  25.380  0.0935 -0.1822  0.0930
  369TYR    SC1  860  20.234   6.406  25.245  0.0308 -0.2230  0.0276
  369TYR    SC2  861  20.473   6.281  25.229  0.2226  0.1662 -0.3706
  369TYR    SC3  862  20.320   6.310  25.008 -0.4151 -0.4539 -0.0511
  370ASN     BB  863  19.785   6.432  25.417  0.0501 -0.1694 -0.1395
  370ASN    SC1  864  19.845   6.167  25.273  0.0938 -0.0765 -0.2393
  371SER     BB  865  19.571   6.570  25.132  0.1088  0.0941 -0.0497
  371SER    SC1  866  19.349   6.487  25.200  0.6002  0.3066  0.1924
  372ALA     BB  867  19.828   6.568  24.960 -0.1073 -0.0578 -0.2276
  373SER     BB  868  19.880   6.312  24.744  0.0862 -0.3160 -0.0679
  373SER    SC1  869  19.986   6.097  24.734  0.0684  0.2331  0.0479
  374PHE     BB  870  19.841   6.517  24.416 -0.1680 -0.4226  0.1336
  374PHE    SC1  871  19.888   6.802  24.530  0.2882  0.2000  0.2977
  374PHE    SC2  872  19.851   7.043  24.646  0.1650  0.2534  0.1507
  374PHE    SC3  873  20.084   6.987  24.522  0.1916  0.2982  0.1803
  375SER     BB  874  19.786   6.298  24.255 -0.0712  0.0093  0.1297
  375SER    SC1  875  19.786   6.053  24.269 -0.3088  0.0145 -0.0635
  376THR     BB  876  19.730   6.315  23.904  0.0927  0.0714 -0.1250
  376THR    SC1  877  19.625   6.115  23.774  0.2412 -0.0694 -0.0322
  377PHE     BB  878  20.024   6.427  23.803  0.2110 -0.0025 -0.0426
  377PHE    SC1  879  20.181   6.537  24.006 -0.1081 -0.0724  0.2850
  377PHE    SC2  880  20.426   6.644  24.045 -0.0586 -0.0868  0.0298
  377PHE    SC3  881  20.215   6.734  24.187 -0.0947  0.6336 -0.4331
  378LYS     BB  882  20.162   6.593  23.489  0.0392 -0.0194 -0.2190
  378LYS    SC1  883  20.101   6.464  23.247  0.2265  0.1367 -0.2402
  378LYS    SC2  884  20.022   6.398  23.003  0.0050 -0.0564  0.1612
  379CYS     BB  885  20.322   6.844  23.452 -0.2025 -0.4623  0.0305
  379CYS    SC1  886  20.454   6.952  23.718 -0.1435 -0.2624  0.1646
  380TYR     BB  887  20.589   6.693  23.245  0.1332 -0.0471 -0.0613
  380TYR    SC1  888  20.885   6.825  23.289 -0.0317  0.0901 -0.5549
  380TYR    SC2  889  21.118   6.743  23.397 -0.3456 -0.1362 -0.0065
  380TYR    SC3  890  21.119   6.907  23.183  0.3061 -0.4611 -0.2823
  381GLY     BB  891  20.549   6.348  23.211 -0.3789  0.4199  0.0266
  382VAL     BB  892  20.524   6.310  23.616  0.1194  0.1560 -0.0533
  382VAL    SC1  893  20.666   6.525  23.679 -0.1730  0.2779  0.2211
  383SER     BB  894  20.603   6.001  23.736 -0.2392 -0.0339  0.1666
  383SER    SC1  895  20.532   5.822  23.629 -0.1361  0.0557 -0.0809
  384PRO     BB  896  20.792   6.118  23.985  0.1960  0.0235  0.0290
  384PRO    SC1  897  21.026   6.295  23.931 -0.2618 -0.0665  0.0774
  385THR     BB  898  20.679   5.860  24.214 -0.0331  0.0856 -0.1300
  385THR    SC1  899  20.549   5.671  24.092 -0.0258 -0.0278  0.0355
  386LYS     BB  900  20.769   5.989  24.480  0.1824  0.1874 -0.0819
  386LYS    SC1  901  20.557   5.938  24.716  0.3448 -0.0265 -0.0703
  386LYS    SC2  902  20.383   5.849  24.866 -0.3574 -0.0865 -0.2698
  387LEU     BB  903  20.990   6.253  24.449 -0.1306  0.0462 -0.0162
  387LEU    SC1  904  20.781   6.473  24.344  0.3626 -0.1292 -0.0669
  388ASN     BB  905  21.290   6.345  24.372  0.1496  0.2079 -0.1163
  388ASN    SC1  906  21.453   6.223  24.609 -0.0205 -0.0083  0.3254
  389ASP     BB  907  21.427   6.447  24.161 -0.0163  0.0603 -0.0720
  389ASP    SC1  908  21.494   6.189  23.949  0.0113  0.0100 -0.3353
  390LEU     BB  909  21.366   6.833  24.180 -0.1155 -0.0810 -0.0399
  390LEU    SC1  910  21.433   6.760  23.842 -0.0200 -0.0079 -0.0911
  391CYS     BB  911  21.178   6.892  24.424  0.2259 -0.3543 -0.1501
  391CYS    SC1  912  21.191   6.712  24.646  0.3447 -0.1375 -0.0113
  392PHE     BB  913  21.042   7.204  24.477 -0.1303 -0.0125  0.1921
  392PHE    SC1  914  20.750   7.151  24.402 -0.0217  0.2073 -0.1241
  392PHE    SC2  915  20.616   6.921  24.447  0.2588  0.0983  0.1935
  392PHE    SC3  916  20.481   7.143  24.373 -0.0113 -0.1729 -0.1679
  393THR     BB  917  21.137   7.547  24.608 -0.0359 -0.1755  0.0268
  393THR    SC1  918  21.362   7.651  24.531 -0.0824 -0.1182 -0.0324
  394ASN     BB  919  20.886   7.719  24.705 -0.1635 -0.2548 -0.0569
  394ASN    SC1  920  21.030   7.871  24.948  0.1688 -0.0420  0.2282
  395VAL     BB  921  20.555   7.645  24.686 -0.0440  0.0352 -0.0112
  395VAL    SC1  922  20.567   7.403  24.794 -0.0587  0.0004 -0.0868
  396TYR     BB  923  20.436   7.991  24.623  0.2585 -0.2281 -0.0241
  396TYR    SC1  924  20.630   8.177  24.777 -0.0424 -0.2655 -0.1091
  396TYR    SC2  925  20.662   8.243  25.037 -0.2346 -0.1996 -0.1005
  396TYR    SC3  926  20.855   8.301  24.858 -0.2600  0.0958 -0.0367
  397ALA     BB  927  20.110   8.029  24.502  0.0021 -0.2779  0.0643
  398ASP     BB  928  19.921   8.238  24.251  0.2193  0.1707 -0.1080
  398ASP    SC1  929  20.055   8.519  24.310  0.2355 -0.0361  0.1953
  399SER     BB  930  19.669   8.208  24.005 -0.2118  0.1155  0.0908
  399SER    SC1  931  19.593   8.394  23.985  0.1404  0.0109  0.0794
  400PHE     BB  932  19.662   7.991  23.695 -0.3371  0.0708  0.0402
  400PHE    SC1  933  19.901   7.984  23.541 -0.1474  0.0827 -0.1779
  400PHE    SC2  934  19.950   7.949  23.278 -0.4265 -0.1589 -0.2029
  400PHE    SC3  935  20.101   7.821  23.461 -0.1578  0.0985 -0.2362
  401VAL     BB  936  19.427   7.857  23.496  0.2772  0.1582  0.1155
  401VAL    SC1  937  19.448   7.971  23.257  0.1154 -0.1978 -0.0760
  402ILE     BB  938  19.373   7.495  23.401  0.0833  0.2458  0.1230
  402ILE    SC1  939  19.682   7.475  23.374  0.0438 -0.1313 -0.1269
  403ARG     BB  940  19.364   7.305  23.089  0.2214  0.2719  0.1792
  403ARG    SC1  941  19.109   7.122  22.999 -0.1458  0.0675 -0.0590
  403ARG    SC2  942  18.904   7.071  22.763  0.3246 -0.0256 -0.1818
  404GLY     BB  943  19.460   7.507  22.910 -0.1224 -0.1888 -0.4343
  405ASP     BB  944  19.567   7.443  22.574 -0.0354 -0.2549  0.2555
  405ASP    SC1  945  19.330   7.254  22.525 -0.2310  0.1999  0.0942
  406GLU     BB  946  19.770   7.579  22.503 -0.0383  0.1171  0.0709
  406GLU    SC1  947  19.859   7.445  22.160 -0.0258 -0.3906 -0.2623
  407VAL     BB  948  20.059   7.479  22.750 -0.0678  0.0176  0.1329
  407VAL    SC1  949  19.937   7.571  22.967 -0.3017  0.1603 -0.0544
  408ARG     BB  950  20.138   7.202  22.517  0.0116 -0.2004 -0.1532
  408ARG    SC1  951  19.880   7.025  22.540 -0.0122  0.0980 -0.3149
  408ARG    SC2  952  19.668   6.868  22.379  0.2584 -0.0221 -0.1289
  409GLN     BB  953  20.476   7.121  22.455 -0.2005 -0.2816  0.0695
  409GLN    SC1  954  20.357   6.852  22.179 -0.0103  0.2377 -0.1084
  410ILE     BB  955  20.788   7.036  22.238 -0.2568  0.0822  0.2175
  410ILE    SC1  956  20.983   7.189  22.425 -0.0448 -0.0184  0.0826
  411ALA     BB  957  20.728   7.088  21.951 -0.0897 -0.1166  0.1880
  412PRO     BB  958  20.815   7.457  21.864 -0.0043  0.1719  0.2029
  412PRO    SC1  959  20.793   7.463  21.572  0.1757 -0.1838 -0.0879
  413GLY     BB  960  20.810   7.560  22.178 -0.0170 -0.3544 -0.1271
  414GLN     BB  961  20.738   7.796  22.302  0.1827  0.1050  0.1665
  414GLN    SC1  962  20.566   8.152  22.273 -0.0169 -0.2472 -0.2003
  415THR     BB  963  20.459   7.680  22.524 -0.0559 -0.0406 -0.0802
  415THR    SC1  964  20.602   7.518  22.668 -0.0031  0.1286  0.0612
  416GLY     BB  965  20.231   7.760  22.320  0.1305 -0.1876  0.1851
  417LYS     BB  966  20.096   8.015  22.480  0.2198 -0.0543  0.0494
  417LYS    SC1  967  19.821   8.037  22.293  0.0944  0.1009 -0.1894
  417LYS    SC2  968  19.596   7.958  22.202 -0.2775  0.1797 -0.1428
  418ILE     BB  969  20.057   8.082  22.780  0.0651 -0.1578  0.0533
  418ILE    SC1  970  19.756   8.010  22.797  0.0554 -0.1162  0.0586
  419ALA     BB  971  20.304   7.945  22.909  0.2274  0.1221  0.0481
  420ASP     BB  972  20.538   8.097  22.775  0.1312  0.1660 -0.0718
  420ASP    SC1  973  20.794   7.989  22.736 -0.0598  0.1437 -0.5426
  421TYR     BB  974  20.468   8.392  22.839 -0.0735  0.1089 -0.0264
  421TYR    SC1  975  20.307   8.513  22.587  0.2486  0.0349  0.0645
  421TYR    SC2  976  20.321   8.628  22.343 -0.3431 -0.0530 -0.0262
  421TYR    SC3  977  20.095   8.503  22.420  0.0399 -0.5639  0.3374
  422ASN     BB  978  20.344   8.415  23.144  0.0829 -0.0980  0.0550
  422ASN    SC1  979  20.032   8.426  23.105 -0.1042 -0.0210 -0.1689
  423TYR     BB  980  20.418   8.154  23.359  0.1618 -0.2099  0.1306
  423TYR    SC1  981  20.314   8.243  23.659 -0.0070  0.3481 -0.1010
  423TYR    SC2  982  20.394   8.238  23.917  0.1225  0.4448 -0.1378
  423TYR    SC3  983  20.158   8.351  23.851 -0.1766 -0.0632  0.0032
  424LYS     BB  984  20.742   8.119  23.304  0.2357 -0.2301  0.0253
  424LYS    SC1  985  20.850   8.338  23.167  0.4683 -0.0329  0.2351
  424LYS    SC2  986  20.977   8.424  22.988 -0.1090  0.2577 -0.2181
  425LEU     BB  987  20.755   7.797  23.211 -0.0004 -0.0741 -0.2388
  425LEU    SC1  988  20.485   7.642  23.171 -0.1576  0.2795 -0.2326
  426PRO     BB  989  20.970   7.562  23.061 -0.2214  0.2370  0.0459
  426PRO    SC1  990  20.912   7.302  22.977 -0.0940  0.0247 -0.0207
  427ASP     BB  991  21.217   7.761  23.047  0.4423  0.1145  0.2620
  427ASP    SC1  992  21.319   8.065  22.934  0.1705  0.0254  0.0531
  428ASP     BB  993  21.213   7.878  23.386  0.0639  0.3828  0.0450
  428ASP    SC1  994  21.237   8.223  23.405  0.1321  0.2097  0.0478
  429PHE     BB  995  21.079   7.669  23.615 -0.0295  0.1846 -0.2718
  429PHE    SC1  996  20.846   7.442  23.525 -0.3793 -0.1060  0.0935
  429PHE    SC2  997  20.688   7.262  23.401 -0.0638 -0.3595  0.0453
  429PHE    SC3  998  20.943   7.199  23.461  0.1413  0.1643 -0.2132
  430THR     BB  999  20.838   7.902  23.704 -0.1372  0.1321 -0.0873
  430THR    SC1 1000  20.882   8.138  23.805  0.1727  0.1669 -0.2887
  431GLY     BB 1001  20.524   7.775  23.726 -0.0753  0.1720  0.0881
  432CYS     BB 1002  20.402   7.459  23.787 -0.0936 -0.0301 -0.1785
  432CYS    SC1 1003  20.501   7.163  23.823  0.1391 -0.1774 -0.1179
  433VAL     BB 1004  20.065   7.292  23.620  0.0979 -0.1642  0.1847
  433VAL    SC1 1005  20.158   7.363  23.382 -0.2255  0.0504  0.1159
  434ILE     BB 1006  19.994   7.001  23.821 -0.0822 -0.1158  0.1918
  434ILE    SC1 1007  20.026   7.148  24.093 -0.1665  0.0189  0.1301
  435ALA     BB 1008  19.755   6.811  23.965 -0.0545 -0.0649 -0.0421
  436TRP     BB 1009  19.461   6.766  24.145  0.0309 -0.0572 -0.0245
  436TRP    SC1 1010  19.415   6.997  24.339 -0.1985  0.3186 -0.0617
  436TRP    SC2 1011  19.419   7.215  24.499 -0.4152  0.2697  0.0146
  436TRP    SC3 1012  19.586   7.199  24.287 -0.1805  0.3708  0.1868
  436TRP    SC4 1013  19.586   7.420  24.443 -0.2023  0.2154  0.4110
  437ASN     BB 1014  19.286   6.551  24.220 -0.2703  0.1271 -0.1077
  437ASN    SC1 1015  19.276   6.256  24.143 -0.0189  0.0948 -0.1656
  438SER     BB 1016  18.947   6.611  24.284  0.0797 -0.0548  0.0343
  438SER    SC1 1017  18.867   6.564  24.481 -0.0833  0.0479 -0.1762
  439ASN     BB 1018  18.790   6.714  24.041 -0.3303  0.2534 -0.2878
  439ASN    SC1 1019  18.961   6.853  23.862 -0.0336 -0.0652 -0.0471
  440ASN     BB 1020  18.540   6.555  23.982  0.0173  0.0189  0.2541
  440ASN    SC1 1021  18.613   6.260  24.080 -0.3513  0.2150  0.0628
  441LEU     BB 1022  18.314   6.704  24.149 -0.2191  0.1155 -0.0863
  441LEU    SC1 1023  18.331   6.551  24.402  0.1273 -0.0191  0.4133
  442ASP     BB 1024  18.078   6.784  23.905 -0.0266  0.1360 -0.0170
  442ASP    SC1 1025  17.793   6.874  24.046  0.1543 -0.1383  0.2794
  443SER     BB 1026  18.256   6.978  23.714 -0.0934 -0.2155 -0.2471
  443SER    SC1 1027  18.484   6.981  23.715  0.1390 -0.0758  0.0879
  444LYS     BB 1028  18.070   7.220  23.551 -0.2087 -0.0325  0.1321
  444LYS    SC1 1029  17.778   7.119  23.623  0.1375  0.4771 -0.1739
  444LYS    SC2 1030  17.542   7.187  23.768 -0.1372 -0.2325  0.0073
  445VAL     BB 1031  18.246   7.454  23.467 -0.1041  0.0267 -0.3156
  445VAL    SC1 1032  18.142   7.645  23.316 -0.4819 -0.0606 -0.1771
  446GLY     BB 1033  18.476   7.471  23.690  0.1715 -0.0277 -0.0974
  447GLY     BB 1034  18.412   7.667  23.891 -0.4107 -0.0250 -0.0902
  448ASN     BB 1035  18.441   7.956  23.816  0.3422 -0.2472 -0.3455
  448ASN    SC1 1036  18.216   8.044  23.584 -0.1182  0.1546  0.1864
  449TYR     BB 1037  18.623   8.136  23.788 -0.0450 -0.3219 -0.2722
  449TYR    SC1 1038  18.811   8.177  23.588  0.2119  0.4347  0.0904
  449TYR    SC2 1039  18.986   8.076  23.409 -0.1710  0.0304 -0.0744
  449TYR    SC3 1040  18.809   8.265  23.333  0.0149  0.2480  0.0240
  450ASN     BB 1041  18.431   8.436  23.864  0.0292  0.1346  0.2998
  450ASN    SC1 1042  18.191   8.425  23.965  0.0598  0.1809  0.1456
  451TYR     BB 1043  18.375   8.568  23.525 -0.1046  0.1026 -0.0953
  451TYR    SC1 1044  18.141   8.720  23.564 -0.1854  0.2669  0.1188
  451TYR    SC2 1045  17.903   8.790  23.457 -0.1238  0.1115 -0.1290
  451TYR    SC3 1046  17.978   8.889  23.697 -0.4216  0.1888 -0.0641
  452LEU     BB 1047  18.485   8.617  23.256 -0.1328 -0.2121  0.1781
  452LEU    SC1 1048  18.223   8.536  23.078  0.0280 -0.3372  0.2041
  453TYR     BB 1049  18.738   8.598  22.970 -0.2124  0.2751 -0.2484
  453TYR    SC1 1050  18.638   8.342  22.852  0.0068  0.0375 -0.2059
  453TYR    SC2 1051  18.739   8.095  22.891 -0.0206  0.0612  0.0361
  453TYR    SC3 1052  18.563   8.140  22.691  0.0949 -0.0812 -0.0999
  454ARG     BB 1053  18.992   8.650  22.959 -0.1876 -0.2602 -0.0214
  454ARG    SC1 1054  19.141   8.368  23.007 -0.2443  0.0272 -0.1666
  454ARG    SC2 1055  19.474   8.370  23.024 -0.3817 -0.1089 -0.3412
  455LEU     BB 1056  19.168   8.908  22.878 -0.3427 -0.0453 -0.5248
  455LEU    SC1 1057  19.433   8.863  23.030  0.2533 -0.1867 -0.0090
  456PHE     BB 1058  19.323   8.902  22.570 -0.0748  0.0820  0.0605
  456PHE    SC1 1059  19.454   8.604  22.532 -0.0040 -0.2316 -0.0925
  456PHE    SC2 1060  19.676   8.452  22.517 -0.0746 -0.3177 -0.2893
  456PHE    SC3 1061  19.434   8.335  22.541 -0.1033 -0.2249 -0.1090
  457ARG     BB 1062  19.530   9.171  22.611 -0.0957  0.0712 -0.0833
  457ARG    SC1 1063  19.282   9.392  22.672  0.3307  0.0152  0.0400
  457ARG    SC2 1064  19.049   9.407  22.889  0.0885  0.1754 -0.1215
  458LYS     BB 1065  19.756   9.263  22.751 -0.3518  0.1866  0.1177
  458LYS    SC1 1066  20.025   9.228  22.619 -0.0421  0.2044 -0.2087
  458LYS    SC2 1067  20.191   9.061  22.537 -0.0543 -0.5179  0.1633
  459SER     BB 1068  19.673   9.434  23.005 -0.0594 -0.6083 -0.5657
  459SER    SC1 1069  19.510   9.381  23.176  0.0339 -0.0295  0.0685
  460ASN     BB 1070  19.726   9.711  22.885  0.1664 -0.1755 -0.0669
  460ASN    SC1 1071  19.403   9.835  22.898  0.0410  0.3123  0.1988
  461LEU     BB 1072  20.034   9.718  22.832 -0.0367 -0.1281  0.2737
  461LEU    SC1 1073  20.160   9.695  22.533 -0.1543  0.0113 -0.3034
  462LYS     BB 1074  20.144   9.631  23.112 -0.0391  0.0091  0.1571
  462LYS    SC1 1075  20.203   9.818  23.382 -0.1890  0.1450  0.3488
  462LYS    SC2 1076  20.154   9.757  23.629  0.0245  0.0560  0.1995
  463PRO     BB 1077  20.137   9.333  23.325  0.1022  0.2083 -0.0234
  463PRO    SC1 1078  20.426   9.322  23.378  0.0404  0.1216 -0.1947
  464PHE     BB 1079  20.156   9.077  23.091 -0.0451  0.0203 -0.0512
  464PHE    SC1 1080  20.399   8.917  22.985  0.1081 -0.3032 -0.0798
  464PHE    SC2 1081  20.637   8.830  23.077  0.0745 -0.1264  0.1876
  464PHE    SC3 1082  20.604   8.878  22.813  0.2352 -0.4527  0.1019
  465GLU     BB 1083  19.912   8.913  23.162  0.0138 -0.2354 -0.0877
  465GLU    SC1 1084  19.871   8.769  22.823  0.0663  0.2080 -0.3127
  466ARG     BB 1085  19.678   9.003  23.401  0.2453  0.1034 -0.0357
  466ARG    SC1 1086  19.835   8.953  23.696 -0.1303  0.1515  0.0487
  466ARG    SC2 1087  19.942   8.791  23.920 -0.0310 -0.0524 -0.1461
  467ASP     BB 1088  19.400   8.833  23.534 -0.3921 -0.1029  0.0243
  467ASP    SC1 1089  19.387   8.845  23.839  0.0751  0.2934 -0.4540
  468ILE     BB 1090  19.191   8.609  23.450  0.0619  0.1062 -0.0841
  468ILE    SC1 1091  19.342   8.368  23.572  0.0400  0.3109  0.3658
  469SER     BB 1092  18.866   8.692  23.566 -0.0914 -0.1621 -0.1236
  469SER    SC1 1093  18.839   8.665  23.801 -0.0311 -0.0318 -0.0903
  470THR     BB 1094  18.825   9.009  23.348  0.2823 -0.0985  0.2296
  470THR    SC1 1095  19.063   9.104  23.306  0.1522  0.0551 -0.2226
  471GLU     BB 1096  18.630   9.057  23.037  0.0222  0.0054 -0.3795
  471GLU    SC1 1097  18.556   9.448  23.024  0.2466 -0.2809  0.0776
  472ILE     BB 1098  18.644   8.984  22.713  0.0722  0.2592  0.0240
  472ILE    SC1 1099  18.403   8.790  22.716  0.2496  0.0354  0.2366
  473TYR     BB 1100  18.869   8.956  22.515 -0.1851  0.1235 -0.2061
  473TYR    SC1 1101  18.856   8.640  22.473  0.2661 -0.0803 -0.3077
  473TYR    SC2 1102  18.788   8.381  22.437 -0.1499 -0.0441  0.1194
  473TYR    SC3 1103  19.028   8.443  22.543 -0.0906 -0.2591  0.1167
  474GLN     BB 1104  18.973   9.166  22.376  0.0663 -0.2462 -0.1180
  474GLN    SC1 1105  18.704   9.421  22.573 -0.2815 -0.0866  0.1386
  475ALA     BB 1106  19.167   9.188  22.209  0.0062 -0.4023 -0.2154
  476GLY     BB 1107  19.371   9.297  22.103  0.1640  0.1043 -0.0614
  477SER     BB 1108  19.582   9.168  21.941 -0.2470  0.0087 -0.0342
  477SER    SC1 1109  19.763   9.255  21.839 -0.0166  0.1773  0.2028
  478THR     BB 1110  19.595   8.856  22.146 -0.1718  0.0861  0.0359
  478THR    SC1 1111  19.800   8.908  22.299 -0.2953 -0.1350  0.2840
  479PRO     BB 1112  19.505   8.609  21.999 -0.0215  0.1215  0.1886
  479PRO    SC1 1113  19.705   8.414  21.986  0.0466  0.0917 -0.1550
  480CYS     BB 1114  19.237   8.535  22.069 -0.0458 -0.0947 -0.0674
  480CYS    SC1 1115  19.213   8.241  22.106 -0.0488  0.2196  0.2133
  481ASN     BB 1116  19.068   8.796  21.995  0.2242 -0.1104  0.0983
  481ASN    SC1 1117  19.193   8.921  21.745 -0.1305 -0.1375 -0.0144
  482GLY     BB 1118  18.789   8.858  22.021  0.1611  0.2063 -0.0589
  483VAL     BB 1119  18.576   8.847  21.799  0.1281 -0.0489  0.3113
  483VAL    SC1 1120  18.316   8.893  21.824  0.0242 -0.4501  0.0600
  484GLU     BB 1121  18.712   8.775  21.531  0.1609  0.0586  0.2969
  484GLU    SC1 1122  18.832   9.095  21.337 -0.0673  0.2565 -0.0005
  485GLY     BB 1123  18.905   8.504  21.657  0.0446 -0.2405  0.1804
  486PHE     BB 1124  18.777   8.365  21.928  0.1661 -0.0614  0.4155
  486PHE    SC1 1125  18.510   8.421  22.045 -0.1211  0.0726 -0.1489
  486PHE    SC2 1126  18.249   8.479  22.080 -0.0638  0.3628 -0.1744
  486PHE    SC3 1127  18.436   8.613  22.221  0.0730  0.1578 -0.1577
  487ASN     BB 1128  18.647   7.998  21.912  0.1253  0.1361 -0.0650
  487ASN    SC1 1129  18.368   7.943  21.899  0.1628  0.1496 -0.3536
  488CYS     BB 1130  18.813   7.899  22.215 -0.0039  0.0030 -0.1823
  488CYS    SC1 1131  19.086   8.041  22.139 -0.3163  0.2826 -0.3181
  489TYR     BB 1132  18.605   7.629  22.329 -0.0270 -0.1576 -0.0342
  489TYR    SC1 1133  18.363   7.817  22.367  0.0196 -0.2073 -0.3030
  489TYR    SC2 1134  18.120   7.823  22.484  0.2241  0.0591  0.1332
  489TYR    SC3 1135  18.204   8.034  22.338  0.2705  0.0541  0.1523
  490PHE     BB 1136  18.782   7.553  22.577 -0.1237  0.1517 -0.1046
  490PHE    SC1 1137  19.045   7.715  22.633 -0.4470 -0.0514 -0.0962
  490PHE    SC2 1138  19.284   7.837  22.609 -0.3577 -0.2401 -0.1849
  490PHE    SC3 1139  19.066   7.981  22.676 -0.2385 -0.0494 -0.1974
  491PRO     BB 1140  18.445   7.390  22.710 -0.2952  0.1024  0.1300
  491PRO    SC1 1141  18.382   7.609  22.863 -0.4797  0.0771  0.0397
  492LEU     BB 1142  18.350   7.173  22.568  0.2255  0.0377  0.1673
  492LEU    SC1 1143  18.025   7.268  22.495 -0.0738  0.0678 -0.1563
  493GLN     BB 1144  18.577   7.030  22.405  0.3825  0.1216  0.1218
  493GLN    SC1 1145  18.886   7.208  22.211 -0.2583  0.1265 -0.1681
  494SER     BB 1146  18.630   6.708  22.511 -0.1677 -0.0620 -0.0026
  494SER    SC1 1147  18.810   6.594  22.371  0.3660 -0.1155 -0.1667
  495TYR     BB 1148  18.491   6.719  22.793 -0.1618  0.2367  0.2096
  495TYR    SC1 1149  18.186   6.710  22.761  0.0140  0.1954  0.2756
  495TYR    SC2 1150  17.958   6.853  22.743 -0.0898  0.0054  0.0099
  495TYR    SC3 1151  17.948   6.589  22.801  0.0787  0.0353  0.1871
  496GLY     BB 1152  18.634   6.482  22.998 -0.0853  0.0418  0.0201
  497PHE     BB 1153  18.749   6.308  23.091 -0.0012  0.1111 -0.0269
  497PHE    SC1 1154  18.594   6.147  23.326 -0.3116  0.0093 -0.0310
  497PHE    SC2 1155  18.542   5.988  23.538  0.1152 -0.1338 -0.0255
  497PHE    SC3 1156  18.419   5.943  23.302 -0.2377 -0.0761  0.1417
  498GLN     BB 1157  18.994   6.038  23.075 -0.2668  0.0493 -0.1206
  498GLN    SC1 1158  18.958   5.706  23.288  0.1398  0.2386  0.2993
  499PRO     BB 1159  19.254   5.981  22.931 -0.0351  0.1335  0.0433
  499PRO    SC1 1160  19.412   5.748  23.041  0.0450 -0.1745 -0.1034
  500THR     BB 1161  19.519   6.200  22.755  0.2167  0.1925  0.1029
  500THR    SC1 1162  19.711   6.036  22.818  0.0002 -0.1322 -0.0527
  501ASN     BB 1163  19.483   6.220  22.372 -0.0757  0.0348  0.4526
  501ASN    SC1 1164  19.728   6.096  22.289  0.0453  0.0131 -0.0587
  502GLY     BB 1165  19.263   6.370  22.339 -0.4766 -0.0024  0.1299
  503VAL     BB 1166  19.252   6.626  22.541  0.1074  0.0218 -0.1262
  503VAL    SC1 1167  19.191   6.832  22.386 -0.5437  0.0149  0.0914
  504GLY     BB 1168  19.109   6.483  22.806  0.5281  0.2005  0.1832
  505TYR     BB 1169  19.158   6.588  23.087 -0.0644  0.3610  0.0965
  505TYR    SC1 1170  19.401   6.734  23.008 -0.1895 -0.0828 -0.0278
  505TYR    SC2 1171  19.556   6.892  22.852 -0.1424 -0.1986 -0.0992
  505TYR    SC3 1172  19.623   6.634  22.893  0.0578 -0.0767  0.4202
  506GLN     BB 1173  19.245   6.425  23.332 -0.0005 -0.0933 -0.3866
  506GLN    SC1 1174  19.320   6.539  23.719  0.1705  0.3252 -0.2021
  507PRO     BB 1175  19.582   6.417  23.337  0.0355 -0.1261 -0.1605
  507PRO    SC1 1176  19.622   6.142  23.283 -0.0963 -0.0335 -0.4367
  508TYR     BB 1177  19.667   6.733  23.426 -0.1554 -0.2894  0.2023
  508TYR    SC1 1178  19.834   6.913  23.229 -0.1308  0.1421 -0.2747
  508TYR    SC2 1179  19.994   6.924  23.012  0.2499  0.3390  0.0053
  508TYR    SC3 1180  19.837   7.134  23.075 -0.0902  0.1670 -0.2384
  509ARG     BB 1181  19.541   6.965  23.578  0.4588 -0.0147  0.2656
  509ARG    SC1 1182  19.236   7.015  23.451  0.0881 -0.1919 -0.0842
  509ARG    SC2 1183  18.949   7.177  23.510 -0.2643 -0.1954 -0.1996
  510VAL     BB 1184  19.537   7.250  23.826 -0.0699 -0.2558  0.3352
  510VAL    SC1 1185  19.280   7.228  23.886 -0.2054 -0.0403 -0.1208
  511VAL     BB 1186  19.714   7.531  23.922 -0.2258 -0.2363 -0.0929
  511VAL    SC1 1187  19.523   7.685  24.022  0.0695 -0.0115  0.1453
  512VAL     BB 1188  20.000   7.651  24.091  0.1033  0.2158  0.0107
  512VAL    SC1 1189  20.071   7.888  23.994  0.4828  0.0965 -0.0195
  513LEU     BB 1190  20.295   7.598  24.267 -0.1860  0.0674 -0.0218
  513LEU    SC1 1191  20.118   7.474  24.548  0.1822 -0.1185  0.3272
  514SER     BB 1192  20.656   7.625  24.191 -0.1989 -0.0450  0.4092
  514SER    SC1 1193  20.717   7.837  24.200 -0.0291  0.1275 -0.0444
  515PHE     BB 1194  20.906   7.435  24.022 -0.0282 -0.0006  0.3151
  515PHE    SC1 1195  20.932   7.130  24.007  0.0311 -0.0792  0.0442
  515PHE    SC2 1196  20.967   6.950  23.809  0.4375  0.1099 -0.0667
  515PHE    SC3 1197  20.854   6.874  24.043  0.1583 -0.1680 -0.2835
  516GLU     BB 1198  21.184   7.519  24.095  0.1721 -0.1017  0.2468
  516GLU    SC1 1199  21.228   7.873  24.069  0.1709  0.1793  0.0885
  517LEU     BB 1200  21.423   7.379  24.049  0.0548  0.0489  0.1392
  517LEU    SC1 1201  21.366   7.240  23.742  0.2238 -0.1787 -0.0485
  518LEU     BB 1202  21.668   7.293  24.261 -0.0654 -0.1919  0.0895
  518LEU    SC1 1203  21.754   7.048  24.038 -0.1702 -0.0919  0.1524
  519HIS     BB 1204  21.607   7.169  24.537  0.1601  0.0055 -0.0658
  519HIS    SC1 1205  21.719   6.881  24.501  0.3543 -0.1003  0.0604
  519HIS    SC2 1206  21.766   6.629  24.585  0.5419 -0.0737  0.0374
  519HIS    SC3 1207  21.848   6.707  24.340  0.3709 -0.0270 -0.0057
  520ALA     BB 1208  21.435   7.146  24.770 -0.1024  0.2588 -0.1562
  521PRO     BB 1209  21.516   7.386  25.027 -0.0270  0.1973  0.1947
  521PRO    SC1 1210  21.806   7.332  25.015  0.3577 -0.0856  0.1394
  522ALA     BB 1211  21.323   7.485  25.181  0.3159  0.3023  0.1480
  523THR     BB 1212  21.009   7.356  25.089 -0.1178  0.0945  0.1430
  523THR    SC1 1213  20.808   7.480  25.199 -0.3004 -0.1403  0.0826
  524VAL     BB 1214  21.002   6.998  25.016  0.2351 -0.2865  0.1810
  524VAL    SC1 1215  20.756   6.973  24.922  0.2120  0.0792  0.1312
  525CYS     BB 1216  21.232   6.625  25.135 -0.1122  0.2061  0.0160
  525CYS    SC1 1217  21.317   6.682  24.849 -0.0502 -0.1195  0.2471
  526GLY     BB 1218  21.312   6.400  25.217  0.1358 -0.1497 -0.0500
  527PRO     BB 1219  21.563   6.247  25.215 -0.0797  0.0994  0.0932
  527PRO    SC1 1220  21.752   6.343  25.010  0.0308  0.0686 -0.0536
  528LYS     BB 1221  21.616   5.969  25.408 -0.2283 -0.0597 -0.1957
  528LYS    SC1 1222  21.442   6.010  25.621 -0.1030  0.1192  0.0106
  528LYS    SC2 1223  21.263   5.937  25.747 -0.0486  0.2083  0.0149
  529LYS     BB 1224  21.782   5.744  25.382  0.2133 -0.0575 -0.0810
  529LYS    SC1 1225  22.015   5.832  25.198 -0.0736  0.0885 -0.3147
  529LYS    SC2 1226  22.097   6.024  25.041 -0.0286  0.2708 -0.0201
  530SER     BB 1227  21.720   5.435  25.293 -0.0588 -0.0241  0.1091
  530SER    SC1 1228  21.584   5.423  25.061 -0.2010  0.1245 -0.1148
  531THR     BB 1229  22.128   5.357  25.193  0.0627 -0.0546  0.0821
  531THR    SC1 1230  22.137   5.102  25.242  0.0814 -0.1173 -0.2285
  532ASN     BB 1231  22.466   5.539  25.191 -0.1026  0.1226  0.1409
  532ASN    SC1 1232  22.402   5.664  24.914 -0.1330  0.2403  0.4931
  533LEU     BB 1233  22.763   5.526  25.342  0.1434 -0.2056 -0.2791
  533LEU    SC1 1234  22.836   5.224  25.218 -0.0768  0.0753 -0.3196
  534VAL     BB 1235  22.956   5.753  25.548 -0.1145 -0.2735  0.2235
  534VAL    SC1 1236  22.814   5.871  25.740 -0.2778  0.0480 -0.0823
  535LYS     BB 1237  23.271   6.021  25.422 -0.4634  0.0270 -0.1855
  535LYS    SC1 1238  23.395   5.755  25.320  0.1987  0.1877  0.2265
  535LYS    SC2 1239  23.351   5.497  25.217 -0.0038  0.5409  0.2476
  536ASN     BB 1240  23.478   6.237  25.554  0.2091 -0.0425  0.3763
  536ASN    SC1 1241  23.705   6.158  25.740 -0.1451 -0.1014  0.2506
  537LYS     BB 1242  23.447   6.536  25.463  0.0964  0.0216  0.0728
  537LYS    SC1 1243  23.532   6.748  25.706 -0.0229 -0.2520  0.0755
  537LYS    SC2 1244  23.464   6.962  25.866  0.0682 -0.1103 -0.1814
  538CYS     BB 1245  23.208   6.779  25.374  0.0176  0.1157 -0.1081
  538CYS    SC1 1246  23.361   7.000  25.263 -0.1253 -0.0613 -0.0934
  539VAL     BB 1247  22.858   6.812  25.350  0.1768 -0.1682  0.2022
  539VAL    SC1 1248  22.747   6.879  25.581  0.0371  0.2159  0.0323
  540ASN     BB 1249  22.770   6.827  25.053 -0.1099  0.0818  0.2705
  540ASN    SC1 1250  23.029   6.774  24.915  0.1717 -0.3496  0.0746
  541PHE     BB 1251  22.554   6.950  24.863 -0.1243  0.1671 -0.2088
  541PHE    SC1 1252  22.461   7.222  24.948 -0.1370 -0.3695 -0.0391
  541PHE    SC2 1253  22.458   7.490  24.918  0.3614 -0.3701 -0.1862
  541PHE    SC3 1254  22.277   7.370  25.080  0.3182  0.0815  0.1193
  542ASN     BB 1255  22.529   6.824  24.629 -0.0905 -0.1449  0.1641
  542ASN    SC1 1256  22.800   6.874  24.483  0.0673 -0.2583 -0.0655
  543PHE     BB 1257  22.401   6.565  24.476  0.1403  0.2109  0.1897
  543PHE    SC1 1258  22.117   6.393  24.436  0.0685  0.0494  0.2096
  543PHE    SC2 1259  21.941   6.219  24.545  0.0528 -0.1432 -0.1100
  543PHE    SC3 1260  21.954   6.249  24.277  0.2877  0.1069 -0.0761
  544ASN     BB 1261  22.379   6.662  24.141 -0.0759 -0.3292  0.1200
  544ASN    SC1 1262  22.687   6.664  24.083 -0.2092 -0.0802 -0.1755
  545GLY     BB 1263  22.207   6.898  24.122 -0.1733  0.0029  0.0365
  546LEU     BB 1264  22.180   7.092  24.353  0.2803 -0.2085 -0.0257
  546LEU    SC1 1265  22.100   7.050  24.652 -0.1804 -0.2883 -0.0690
  547THR     BB 1266  22.502   7.212  24.303  0.3245 -0.0825  0.0135
  547THR    SC1 1267  22.582   7.212  24.055  0.1094  0.0919 -0.0586
  548GLY     BB 1268  22.646   7.354  24.502  0.0216  0.0095 -0.1733
  549THR     BB 1269  22.949   7.298  24.665  0.2044  0.0211 -0.1241
  549THR    SC1 1270  23.135   7.299  24.482  0.1742  0.0709 -0.1549
  550GLY     BB 1271  22.937   7.304  24.923 -0.3292  0.0434 -0.2924
  551VAL     BB 1272  22.993   7.307  25.249  0.0855 -0.4462 -0.1132
  551VAL    SC1 1273  22.748   7.300  25.351  0.1141  0.1280  0.0306
  552LEU     BB 1274  23.215   7.399  25.513  0.2523  0.1095 -0.3642
  552LEU    SC1 1275  23.083   7.215  25.731 -0.2858 -0.1074 -0.0244
  553THR     BB 1276  23.549   7.473  25.594 -0.0165 -0.4856 -0.0388
  553THR    SC1 1277  23.702   7.360  25.416  0.2595 -0.2325  0.0300
  554GLU     BB 1278  23.609   7.641  25.880 -0.1114 -0.0174 -0.0356
  554GLU    SC1 1279  23.484   7.388  26.162 -0.0642  0.3626  0.4829
  555SER     BB 1280  23.678   7.989  25.916  0.2362 -0.0605 -0.0116
  555SER    SC1 1281  23.900   7.976  26.039  0.0942  0.0123  0.0631
  556ASN     BB 1282  23.399   8.184  25.952 -0.1578  0.1276 -0.0550
  556ASN    SC1 1283  23.420   8.425  26.139 -0.2993 -0.1256  0.3560
  557LYS     BB 1284  23.152   8.206  25.694  0.0059  0.0383  0.0328
  557LYS    SC1 1285  22.932   8.208  25.962  0.1724 -0.0843 -0.0388
  557LYS    SC2 1286  22.829   8.357  26.124 -0.1100 -0.0576  0.1115
  558LYS     BB 1287  23.110   8.405  25.511 -0.2465  0.0426  0.0232
  558LYS    SC1 1288  23.091   8.313  25.221 -0.1166 -0.2958  0.1716
  558LYS    SC2 1289  23.016   8.176  24.995 -0.1587  0.2802 -0.0609
  559PHE     BB 1290  22.896   8.602  25.665 -0.0837  0.0598 -0.1857
  559PHE    SC1 1291  23.057   8.742  25.891 -0.0183  0.0628  0.0939
  559PHE    SC2 1292  23.086   8.810  26.151 -0.1967  0.1922  0.0813
  559PHE    SC3 1293  23.214   8.951  25.960 -0.1345  0.1515  0.0930
  560LEU     BB 1294  22.556   8.657  25.607 -0.2545  0.0565  0.1408
  560LEU    SC1 1295  22.347   8.565  25.843 -0.0976 -0.0583 -0.0358
  561PRO     BB 1296  22.400   8.799  25.254  0.0167  0.0155  0.1739
  561PRO    SC1 1297  22.510   9.091  25.231  0.0047 -0.3537  0.0685
  562PHE     BB 1298  22.249   8.682  25.043  0.4394 -0.1633 -0.0248
  562PHE    SC1 1299  21.969   8.803  24.943  0.0157  0.2228 -0.0020
  562PHE    SC2 1300  21.871   8.668  24.730  0.2268  0.3549 -0.1875
  562PHE    SC3 1301  21.724   8.864  24.845 -0.0016  0.1015 -0.0355
  563GLN     BB 1302  22.374   8.439  24.850  0.0115 -0.0066 -0.4061
  563GLN    SC1 1303  22.687   8.480  24.650  0.0044  0.2008  0.0440
  564GLN     BB 1304  22.202   8.272  24.627  0.1332  0.2300 -0.1358
  564GLN    SC1 1305  22.447   8.177  24.377  0.0701  0.2689 -0.0574
  565PHE     BB 1306  21.966   8.083  24.591  0.2830  0.1723 -0.0518
  565PHE    SC1 1307  22.088   7.788  24.590  0.2522 -0.0896  0.1644
  565PHE    SC2 1308  22.259   7.649  24.434 -0.0221 -0.1753 -0.0688
  565PHE    SC3 1309  22.080   7.518  24.589 -0.2430 -0.0902 -0.2455
  566GLY     BB 1310  21.669   8.257  24.556  0.3010  0.1568 -0.1537
  567ARG     BB 1311  21.640   8.392  24.388 -0.3615 -0.1709 -0.3847
  567ARG    SC1 1312  21.532   8.256  24.116 -0.0236  0.0672 -0.1511
  567ARG    SC2 1313  21.330   8.296  23.863 -0.0930  0.0645 -0.1868
  568ASP     BB 1314  21.976   8.493  24.234 -0.2475  0.3850  0.2693
  568ASP    SC1 1315  21.939   8.682  23.993 -0.3284 -0.0499 -0.0349
  569ILE     BB 1316  22.025   8.179  24.055  0.2805  0.0966 -0.0764
  569ILE    SC1 1317  21.898   8.209  23.774 -0.1854  0.1356  0.1295
  570ALA     BB 1318  22.175   7.962  24.044  0.0907 -0.2058  0.1813
  571ASP     BB 1319  22.466   8.034  23.793 -0.2491  0.1877 -0.2461
  571ASP    SC1 1320  22.369   8.249  23.618  0.0690 -0.0748 -0.1666
  572THR     BB 1321  22.536   7.712  23.844  0.1246 -0.0662 -0.0601
  572THR    SC1 1322  22.500   7.551  23.643  0.0768  0.1219 -0.2056
  573THR     BB 1323  22.715   7.719  24.181 -0.0026 -0.1927  0.0531
  573THR    SC1 1324  22.951   7.619  24.141  0.1511  0.1747 -0.0006
  574ASP     BB 1325  22.745   7.854  24.571 -0.0482 -0.0640 -0.1735
  574ASP    SC1 1326  23.008   8.026  24.525 -0.1129  0.0983 -0.0397
  575ALA     BB 1327  22.503   7.954  24.795  0.1000  0.0357 -0.0808
  576VAL     BB 1328  22.238   7.946  25.038 -0.4531 -0.0571  0.2450
  576VAL    SC1 1329  22.340   7.839  25.258  0.1134  0.0074  0.0286
  577ARG     BB 1330  22.001   8.170  25.125 -0.0876  0.2058  0.0425
  577ARG    SC1 1331  22.119   8.287  25.389 -0.0591 -0.1878  0.0422
  577ARG    SC2 1332  22.040   8.525  25.520  0.1102 -0.2699 -0.2783
  578ASP     BB 1333  21.783   8.328  25.039  0.1095  0.1159 -0.2150
  578ASP    SC1 1334  21.653   8.521  25.218  0.0126  0.2463 -0.1795
  579PRO     BB 1335  21.520   8.068  25.023 -0.1050  0.1396  0.0920
  579PRO    SC1 1336  21.664   7.829  24.924  0.3578 -0.1389  0.4006
  580GLN     BB 1337  21.398   8.086  25.267 -0.0587  0.1153 -0.2594
  580GLN    SC1 1338  21.148   8.414  25.253 -0.1354  0.1279  0.0275
  581THR     BB 1339  21.632   8.105  25.546 -0.4165  0.1593  0.1728
  581THR    SC1 1340  21.597   8.326  25.680  0.2649  0.2050  0.3121
  582LEU     BB 1341  21.783   7.879  25.530  0.0009  0.1655 -0.2219
  582LEU    SC1 1342  21.783   7.629  25.382 -0.2450 -0.0910  0.2914
  583GLU     BB 1343  22.023   7.877  25.736  0.4064  0.0355  0.2370
  583GLU    SC1 1344  22.032   8.190  25.921 -0.1596  0.0696  0.2415
  584ILE     BB 1345  22.224   7.656  25.782  0.2408  0.0992 -0.0345
  584ILE    SC1 1346  22.172   7.433  25.573 -0.0632 -0.0931  0.2362
  585LEU     BB 1347  22.575   7.599  25.759 -0.1463 -0.2761 -0.1976
  585LEU    SC1 1348  22.598   7.293  25.850 -0.1788  0.1989 -0.0609
  586ASP     BB 1349  22.889   7.710  25.705 -0.2010 -0.0947 -0.1307
  586ASP    SC1 1350  23.128   7.770  25.895  0.1579  0.1897  0.0895
  587ILE     BB 1351  23.065   7.844  25.389  0.0665  0.1108  0.1243
  587ILE    SC1 1352  22.829   7.785  25.197  0.1599 -0.0420  0.0542
  588THR     BB 1353  23.397   7.857  25.309  0.2438  0.0620 -0.0945
  588THR    SC1 1354  23.552   8.013  25.449  0.1812  0.0521 -0.0134
  589PRO     BB 1355  23.360   7.675  25.057  0.0491  0.0903  0.1781
  589PRO    SC1 1356  23.151   7.709  24.856 -0.1448 -0.0992  0.0943
  590CYS     BB 1357  23.474   7.394  24.967  0.1885  0.1369  0.3783
  590CYS    SC1 1358  23.378   7.142  25.070  0.2063 -0.0531 -0.0648
  591SER     BB 1359  23.777   7.239  24.841 -0.3390 -0.0471 -0.0591
  591SER    SC1 1360  23.973   7.186  24.924 -0.3138  0.1222  0.0756
  592PHE     BB 1361  23.776   7.239  24.502 -0.0777  0.1962 -0.1740
  592PHE    SC1 1362  23.602   7.476  24.433  0.2685 -0.0176  0.0382
  592PHE    SC2 1363  23.440   7.685  24.489  0.3748  0.0308  0.1710
  592PHE    SC3 1364  23.600   7.692  24.271  0.1279 -0.0597 -0.0178
  593GLY     BB 1365  24.093   7.203  24.357  0.1656  0.0345 -0.0017
  594GLY     BB 1366  24.331   7.245  24.109  0.3144  0.0063  0.0159
  595VAL     BB 1367  24.643   7.052  24.026  0.3623 -0.0548  0.0287
  595VAL    SC1 1368  24.702   6.829  24.156  0.1108 -0.2459 -0.1745
  596SER     BB 1369  24.935   7.134  23.865 -0.0514  0.0189  0.1625
  596SER    SC1 1370  24.991   7.409  23.808  0.1498  0.1986  0.0029
  597VAL     BB 1371  25.094   6.985  23.579  0.3945  0.1581 -0.0180
  597VAL    SC1 1372  24.947   6.810  23.444  0.2172  0.0576  0.2951
  598ILE     BB 1373  25.404   7.021  23.490 -0.2311  0.2791  0.1079
  598ILE    SC1 1374  25.534   7.248  23.657  0.1415  0.0891  0.0863
  599THR     BB 1375  25.687   6.975  23.272 -0.5551  0.0307  0.0696
  599THR    SC1 1376  25.657   6.945  23.016  0.0329 -0.0372 -0.0046
  600PRO     BB 1377  26.026   6.980  23.326 -0.0876 -0.0759  0.2611
  600PRO    SC1 1378  26.054   7.135  23.598  0.1512 -0.0285 -0.0355
  601GLY     BB 1379  26.172   6.820  23.164  0.1138 -0.0513 -0.3028
  602THR     BB 1380  26.050   6.706  22.758  0.1221 -0.2290 -0.1027
  602THR    SC1 1381  26.219   6.865  22.642  0.0984 -0.1008  0.0364
  603ASN     BB 1382  26.119   6.397  22.814  0.3856  0.4924  0.0457
  603ASN    SC1 1383  26.137   6.303  22.506 -0.1003 -0.0048  0.0675
  604THR     BB 1384  26.325   6.366  23.123 -0.1323  0.1839 -0.1422
  604THR    SC1 1385  26.420   6.139  23.206 -0.2916  0.1493 -0.0498
  605SER     BB 1386  26.600   6.513  22.971 -0.5026  0.1469 -0.1331
  605SER    SC1 1387  26.597   6.485  22.694  0.0087  0.0108  0.1912
  606ASN     BB 1388  26.652   6.681  23.224  0.1627 -0.0729 -0.1117
  606ASN    SC1 1389  26.915   6.798  23.237 -0.1135 -0.1393  0.0464
  607GLN     BB 1390  26.537   6.553  23.495 -0.2007  0.1417 -0.2617
  607GLN    SC1 1391  26.784   6.268  23.521 -0.2880  0.2376 -0.0356
  608VAL     BB 1392  26.282   6.667  23.634 -0.2997 -0.1535  0.3917
  608VAL    SC1 1393  26.084   6.522  23.532 -0.0313 -0.4193  0.2329
  609ALA     BB 1394  26.278   6.893  23.895 -0.1315  0.4834  0.1440
  610VAL     BB 1395  26.036   7.026  24.141  0.0352 -0.2103  0.1020
  610VAL    SC1 1396  26.146   7.105  24.369  0.3601  0.1696 -0.1719
  611LEU     BB 1397  25.720   7.205  24.106  0.3141  0.2745  0.1161
  611LEU    SC1 1398  25.821   7.480  23.978 -0.1072  0.0201  0.2817
  612TYR     BB 1399  25.408   7.316  24.164 -0.1623  0.1423  0.0438
  612TYR    SC1 1400  25.289   7.055  24.190  0.3469 -0.3220  0.1498
  612TYR    SC2 1401  25.243   6.804  24.279  0.1084 -0.2765  0.1619
  612TYR    SC3 1402  25.352   6.842  24.035 -0.1344 -0.3912  0.0325
  613GLN     BB 1403  25.293   7.647  24.223 -0.1190  0.1321  0.0974
  613GLN    SC1 1404  25.382   7.739  23.812 -0.0849 -0.0657  0.5281
  614ASP     BB 1405  25.331   7.596  24.577 -0.0426 -0.1256 -0.0687
  614ASP    SC1 1406  25.448   7.914  24.628 -0.0747  0.3065 -0.2167
  615VAL     BB 1407  25.146   7.493  24.797 -0.0512  0.0409 -0.0051
  615VAL    SC1 1408  25.224   7.389  25.028  0.1717  0.0866 -0.0571
  616ASN     BB 1409  24.861   7.736  24.731 -0.0377 -0.3431  0.3501
  616ASN    SC1 1410  24.930   7.897  24.490 -0.0053  0.0937  0.1352
  617CYS     BB 1411  24.777   7.872  24.958  0.3284 -0.2275 -0.1019
  617CYS    SC1 1412  25.015   7.867  25.160 -0.1967 -0.1255  0.1676
  618THR     BB 1413  24.443   7.851  25.090 -0.0239 -0.0348  0.1084
  618THR    SC1 1414  24.428   7.928  25.338  0.0204 -0.0646  0.1205
  619GLU     BB 1415  24.345   7.606  24.979 -0.0357  0.0823 -0.3129
  619GLU    SC1 1416  24.207   7.364  25.310 -0.0320  0.2662  0.1242
  620VAL     BB 1417  24.651   7.298  25.017  0.2096  0.0944 -0.2102
  620VAL    SC1 1418  24.747   7.435  25.222  0.1678  0.0228 -0.1418
  621PRO     BB 1419  24.470   7.096  24.868 -0.1229  0.0377 -0.4650
  621PRO    SC1 1420  24.464   6.926  24.593  0.3036 -0.0769  0.0942
  622VAL     BB 1421  24.314   6.880  25.184  0.2187 -0.2476 -0.1012
  622VAL    SC1 1422  24.457   6.957  25.393 -0.1030 -0.1418  0.0873
  623ALA     BB 1423  24.191   6.707  25.017 -0.2065 -0.3937 -0.1460
  624ILE     BB 1424  24.070   6.402  25.034  0.1413  0.0914  0.1522
  624ILE    SC1 1425  23.955   6.204  24.825  0.1369 -0.0264  0.2647
  625HIS     BB 1426  23.893   6.347  25.315 -0.1121  0.1313 -0.1022
  625HIS    SC1 1427  23.995   6.520  25.581 -0.2602  0.0193  0.2549
  625HIS    SC2 1428  23.979   6.686  25.794 -0.0232  0.2567  0.0950
  625HIS    SC3 1429  24.211   6.664  25.657 -0.1384  0.0167 -0.0698
  626ALA     BB 1430  23.849   6.025  25.262  0.2965  0.0571 -0.2408
  627ASP     BB 1431  24.165   5.956  25.494 -0.3062 -0.0075 -0.1816
  627ASP    SC1 1432  24.285   6.161  25.695  0.1183 -0.4486 -0.0955
  628GLN     BB 1433  24.330   6.020  25.157  0.3053  0.3646 -0.1886
  628GLN    SC1 1434  24.176   5.727  24.958  0.0207 -0.0090  0.2604
  629LEU     BB 1435  24.578   6.127  25.244  0.0707  0.0200 -0.2426
  629LEU    SC1 1436  24.541   6.436  25.384 -0.0596 -0.1860  0.1617
  630THR     BB 1437  24.762   5.854  25.449 -0.1325 -0.1256 -0.0073
  630THR    SC1 1438  24.622   5.832  25.667  0.1546 -0.1076  0.1858
  631PRO     BB 1439  25.049   6.033  25.351  0.0736 -0.2069 -0.1180
  631PRO    SC1 1440  25.033   6.279  25.527  0.2161  0.0684  0.3021
  632THR     BB 1441  25.141   5.938  25.047  0.0403 -0.1660  0.0381
  632THR    SC1 1442  25.184   5.686  24.999  0.0073 -0.1920  0.1434
  633TRP     BB 1443  25.103   6.140  24.864 -0.0080 -0.1694 -0.2621
  633TRP    SC1 1444  24.866   6.324  24.946 -0.2061 -0.1009  0.0336
  633TRP    SC2 1445  24.725   6.554  24.932 -0.2126 -0.1136 -0.1381
  633TRP    SC3 1446  24.937   6.535  25.099 -0.5530 -0.1740  0.3059
  633TRP    SC4 1447  24.782   6.757  25.101 -0.3359 -0.0004 -0.2305
  634ARG     BB 1448  25.071   6.039  24.559  0.3140  0.0726  0.0526
  634ARG    SC1 1449  25.227   5.842  24.428  0.0623  0.1899 -0.0075
  634ARG    SC2 1450  25.504   5.736  24.300 -0.0104  0.1519  0.1582
  635VAL     BB 1451  25.119   6.420  24.500  0.0309 -0.0498 -0.1614
  635VAL    SC1 1452  24.867   6.460  24.429 -0.0501 -0.2764 -0.0087
  636TYR     BB 1453  25.273   6.563  24.716 -0.1895  0.1355 -0.2476
  636TYR    SC1 1454  25.080   6.799  24.762 -0.0100 -0.0849 -0.3734
  636TYR    SC2 1455  24.967   7.030  24.844  0.0921 -0.1115 -0.1511
  636TYR    SC3 1456  24.968   6.966  24.582 -0.0825  0.0609 -0.1961
  637SER     BB 1457  25.514   6.501  24.911 -0.1403 -0.1561 -0.0549
  637SER    SC1 1458  25.389   6.429  25.145  0.1225 -0.0381 -0.0049
  638THR     BB 1459  25.852   6.471  24.827  0.1761 -0.1458 -0.1199
  638THR    SC1 1460  25.962   6.703  24.786  0.0882 -0.0558  0.1336
  639GLY     BB 1461  25.950   6.281  25.044 -0.0694 -0.2300 -0.1155
  640SER     BB 1462  26.200   6.420  25.128 -0.0827  0.3762 -0.2601
  640SER    SC1 1463  26.429   6.315  25.138 -0.0177  0.1669  0.1166
  641ASN     BB 1464  26.256   6.805  25.218 -0.1950  0.0991 -0.3783
  641ASN    SC1 1465  26.369   6.715  25.501  0.1124 -0.0873 -0.2651
  642VAL     BB 1466  26.157   7.141  25.284  0.1925 -0.2411 -0.0357
  642VAL    SC1 1467  26.050   7.202  25.518  0.0639 -0.0420 -0.1435
  643PHE     BB 1468  26.239   7.486  25.220 -0.0536 -0.1192  0.0910
  643PHE    SC1 1469  26.282   7.594  24.932 -0.2077 -0.0310  0.1979
  643PHE    SC2 1470  26.432   7.739  24.760 -0.2446 -0.0064  0.1867
  643PHE    SC3 1471  26.254   7.558  24.665  0.0320 -0.2954  0.2038
  644GLN     BB 1472  26.117   7.827  25.368 -0.0967  0.0695  0.3420
  644GLN    SC1 1473  25.847   7.765  25.649  0.1780  0.2073 -0.0274
  645THR     BB 1474  26.328   8.055  25.289 -0.0899  0.1299 -0.0050
  645THR    SC1 1475  26.500   8.083  25.481 -0.1312 -0.0809  0.0659
  646ARG     BB 1476  26.114   8.264  25.145 -0.2386 -0.4289  0.2198
  646ARG    SC1 1477  25.954   8.059  24.943  0.1292  0.0608 -0.3170
  646ARG    SC2 1478  25.958   8.016  24.593  0.3271 -0.2816 -0.2670
  647ALA     BB 1479  25.866   8.309  25.358  0.0700  0.1401  0.0108
  648GLY     BB 1480  25.692   8.164  25.341 -0.2762  0.1590  0.0110
  649CYS     BB 1481  25.536   7.868  25.161  0.0905  0.1599 -0.3261
  649CYS    SC1 1482  25.241   7.891  25.084 -0.2590  0.1497  0.0554
  650LEU     BB 1483  25.718   7.624  24.972 -0.0994 -0.1498  0.1801
  650LEU    SC1 1484  25.719   7.400  25.213 -0.0047 -0.1087  0.1243
  651ILE     BB 1485  25.757   7.419  24.750 -0.0211 -0.0296  0.1485
  651ILE    SC1 1486  25.802   7.543  24.469 -0.2391  0.0561  0.1499
  652GLY     BB 1487  25.985   7.194  24.825  0.0383  0.0986  0.4390
  653ALA     BB 1488  26.249   7.094  24.818  0.1113  0.1556 -0.1685
  654GLU     BB 1489  26.498   7.149  24.917 -0.1418  0.0717  0.3619
  654GLU    SC1 1490  26.700   6.822  25.056  0.2064  0.1097 -0.0795
  655HIS     BB 1491  26.796   7.319  24.907  0.0037 -0.0638 -0.0579
  655HIS    SC1 1492  26.990   7.125  24.717 -0.2492 -0.2341  0.1144
  655HIS    SC2 1493  27.169   7.070  24.522 -0.1611 -0.1050  0.1577
  655HIS    SC3 1494  27.123   6.889  24.717 -0.0935 -0.1477  0.1344
  656VAL     BB 1495  26.863   7.621  25.015 -0.1139  0.0090 -0.2447
  656VAL    SC1 1496  26.712   7.694  25.221  0.2183  0.0093  0.0068
  657ASN     BB 1497  27.144   7.678  24.956 -0.1803  0.0051  0.0398
  657ASN    SC1 1498  27.325   7.668  25.228  0.2322  0.0016 -0.1906
  658ASN     BB 1499  27.278   7.529  24.685 -0.1009 -0.3552 -0.0799
  658ASN    SC1 1500  27.481   7.330  24.836 -0.0965 -0.2070  0.2779
  659SER     BB 1501  27.378   7.706  24.408  0.0741 -0.0077 -0.0892
  659SER    SC1 1502  27.620   7.773  24.435 -0.0160  0.1724  0.0236
  660TYR     BB 1503  27.210   7.767  24.082  0.0349 -0.1351  0.1754
  660TYR    SC1 1504  27.053   7.498  24.002 -0.3699 -0.1083  0.1102
  660TYR    SC2 1505  27.015   7.244  23.918  0.0280 -0.1390  0.0028
  660TYR    SC3 1506  27.065   7.294  24.179 -0.3628 -0.1309  0.0835
  661GLU     BB 1507  27.246   7.967  23.893  0.0001 -0.0904 -0.1151
  661GLU    SC1 1508  27.612   8.002  23.838  0.0713  0.1177 -0.0654
  662CYS     BB 1509  27.104   8.098  23.632 -0.0175 -0.0574 -0.0481
  662CYS    SC1 1510  26.873   8.236  23.755  0.2390  0.0272  0.2167
  663ASP     BB 1511  27.001   8.080  23.287  0.1487  0.0555 -0.0568
  663ASP    SC1 1512  27.137   8.149  23.067 -0.2370 -0.1843 -0.0946
  664ILE     BB 1513  26.747   7.934  23.310 -0.0014  0.1140 -0.0016
  664ILE    SC1 1514  26.644   7.750  23.082  0.1164  0.0608 -0.0127
  665PRO     BB 1515  26.471   8.109  23.430 -0.0385 -0.0734 -0.0949
  665PRO    SC1 1516  26.492   8.411  23.517 -0.2250  0.2599  0.0012
  666ILE     BB 1517  26.294   8.078  23.772 -0.2387 -0.1091  0.0732
  666ILE    SC1 1518  26.227   7.777  23.749 -0.3566 -0.0766 -0.0170
  667GLY     BB 1519  26.210   8.322  24.006 -0.0768 -0.3780 -0.2933
  668ALA     BB 1520  26.376   8.352  24.229 -0.1495  0.0902  0.0424
  669GLY     BB 1521  26.492   8.222  24.378  0.1172  0.1629  0.0452
  670ILE     BB 1522  26.500   7.885  24.300 -0.0284  0.0017 -0.1018
  670ILE    SC1 1523  26.202   7.852  24.221 -0.1634  0.5595  0.1313
  671CYS     BB 1524  26.690   7.869  24.001 -0.3813 -0.1936 -0.1137
  671CYS    SC1 1525  26.723   8.184  23.935 -0.1427 -0.1698 -0.1375
  672ALA     BB 1526  26.727   7.734  23.722 -0.2324 -0.1543  0.0170
  673SER     BB 1527  27.022   7.595  23.531  0.1573 -0.0781 -0.0079
  673SER    SC1 1528  27.258   7.609  23.574  0.2189 -0.1108  0.0303
  674TYR     BB 1529  26.919   7.345  23.242  0.0193  0.0496 -0.0323
  674TYR    SC1 1530  26.763   7.203  23.438 -0.2366  0.0094  0.0277
  674TYR    SC2 1531  26.674   7.254  23.687 -0.1999  0.0241  0.0380
  674TYR    SC3 1532  26.580   7.040  23.552 -0.0679 -0.1028  0.1432
  675GLN     BB 1533  27.107   7.194  23.049 -0.0230  0.1635  0.0541
  675GLN    SC1 1534  27.014   7.362  22.730  0.1434  0.2058 -0.0184
  676THR     BB 1535  27.437   7.065  22.941  0.2512  0.2060 -0.0903
  676THR    SC1 1536  27.481   7.088  22.686  0.0944 -0.2928 -0.1739
  677GLN     BB 1537  27.554   6.863  23.136  0.2171  0.0610 -0.0746
  677GLN    SC1 1538  27.706   6.621  22.898 -0.1345 -0.3337 -0.0708
  678THR     BB 1539  27.363   6.864  23.411  0.0960  0.1627  0.1541
  678THR    SC1 1540  27.326   7.108  23.492 -0.1896  0.1685  0.0194
  679ASN     BB 1541  27.328   6.577  23.570 -0.0873  0.0769 -0.0353
  679ASN    SC1 1542  27.587   6.451  23.580  0.0624  0.0248  0.3142
  680SER     BB 1543  27.063   6.579  23.731  0.0392 -0.0066  0.1783
  680SER    SC1 1544  26.934   6.778  23.733 -0.1122  0.0977 -0.3548
  681PRO     BB 1545  27.127   6.341  23.919 -0.1526  0.0232  0.2833
  681PRO    SC1 1546  26.973   6.103  23.949  0.0357 -0.1179  0.2116
  682ARG     BB 1547  27.384   6.412  24.076 -0.0990 -0.0640  0.2359
  682ARG    SC1 1548  27.546   6.145  23.987  0.1908 -0.2343 -0.0685
  682ARG    SC2 1549  27.830   6.001  24.112  0.3749  0.0443 -0.3853
  683ARG     BB 1550  27.303   6.691  24.184 -0.2083  0.0207 -0.0550
  683ARG    SC1 1551  27.420   6.905  23.950 -0.2759 -0.2089  0.1092
  683ARG    SC2 1552  27.719   6.871  23.830 -0.1783  0.2604  0.0590
  684ALA     BB 1553  27.049   6.589  24.330 -0.1994  0.1272  0.0371
  685ARG     BB 1554  26.907   6.296  24.384 -0.0351  0.0116 -0.1440
  685ARG    SC1 1555  26.876   6.220  24.692  0.2081 -0.1260 -0.0303
  685ARG    SC2 1556  26.907   6.326  24.986 -0.2797  0.1117  0.0676
  686SER     BB 1557  26.537   6.310  24.219 -0.0980 -0.2443 -0.0935
  686SER    SC1 1558  26.528   6.470  24.044 -0.1737  0.2785  0.0435
  687VAL     BB 1559  26.450   5.996  24.247  0.1850  0.0454 -0.0375
  687VAL    SC1 1560  26.481   5.796  24.076  0.1590 -0.0223  0.0361
  688ALA     BB 1561  26.021   6.045  24.219 -0.0070  0.1021 -0.2217
  689SER     BB 1562  26.072   6.234  24.461 -0.0070  0.2503 -0.2586
  689SER    SC1 1563  26.263   6.165  24.652  0.1758  0.0132  0.1027
  690GLN     BB 1564  26.143   6.549  24.346  0.1870  0.2390  0.0197
  690GLN    SC1 1565  25.977   6.465  24.029  0.2575 -0.1545 -0.2034
  691SER     BB 1566  26.401   6.729  24.494  0.0557  0.0714 -0.3271
  691SER    SC1 1567  26.472   6.582  24.679 -0.1046 -0.0134 -0.3480
  692ILE     BB 1568  26.616   7.005  24.435 -0.1884 -0.0579 -0.1639
  692ILE    SC1 1569  26.701   6.896  24.158 -0.3450 -0.0433 -0.2187
  693ILE     BB 1570  26.643   7.416  24.454  0.0492  0.1801  0.1110
  693ILE    SC1 1571  26.500   7.415  24.180  0.2054  0.1913  0.0279
  694ALA     BB 1572  26.861   7.617  24.479  0.0431 -0.1113 -0.3169
  695TYR     BB 1573  26.951   7.939  24.465 -0.1144 -0.0744 -0.1466
  695TYR    SC1 1574  26.774   8.062  24.740  0.0449  0.0980 -0.0940
  695TYR    SC2 1575  26.583   8.218  24.849 -0.2683 -0.3632  0.0452
  695TYR    SC3 1576  26.771   8.105  25.006 -0.1404 -0.2596 -0.0319
  696THR     BB 1577  27.179   8.202  24.399 -0.0233  0.0714 -0.0503
  696THR    SC1 1578  27.156   8.346  24.185  0.0967  0.1455 -0.0138
  697MET     BB 1579  27.410   8.184  24.622 -0.3789 -0.3595 -0.1838
  697MET    SC1 1580  27.266   8.154  24.970 -0.1162 -0.2250 -0.1119
  698SER     BB 1581  27.664   8.331  24.446 -0.2447 -0.1770  0.2930
  698SER    SC1 1582  27.694   8.236  24.235 -0.0660  0.3352  0.1435
  699LEU     BB 1583  27.833   8.501  24.677 -0.5584 -0.1034  0.3553
  699LEU    SC1 1584  27.713   8.358  24.955 -0.0253 -0.2794 -0.0154
  700GLY     BB 1585  28.044   8.687  24.661  0.3194  0.0305 -0.0346
  701ALA     BB 1586  28.240   8.797  24.429 -0.2678  0.3431  0.0372
  702GLU     BB 1587  28.157   8.586  24.165 -0.2146 -0.0774  0.2369
  702GLU    SC1 1588  28.186   8.256  24.317  0.2342  0.0077  0.0977
  703ASN     BB 1589  28.071   8.580  23.888  0.1614 -0.1224  0.1451
  703ASN    SC1 1590  27.998   8.269  23.817 -0.1475 -0.0124  0.2516
  704SER     BB 1591  27.899   8.774  23.697 -0.2293 -0.1555  0.2450
  704SER    SC1 1592  27.784   8.712  23.493 -0.1787  0.2549 -0.0550
  705VAL     BB 1593  28.048   9.140  23.734 -0.3765 -0.0173 -0.0423
  705VAL    SC1 1594  28.227   9.277  23.595 -0.1200 -0.1678  0.1327
  706ALA     BB 1595  28.138   9.098  24.044  0.1555  0.4212  0.0179
  707TYR     BB 1596  28.016   9.182  24.254  0.0826 -0.0263 -0.0968
  707TYR    SC1 1597  27.855   9.123  24.537  0.2289 -0.4328  0.4592
  707TYR    SC2 1598  27.666   8.968  24.651 -0.1609 -0.3270 -0.0139
  707TYR    SC3 1599  27.689   9.227  24.723  0.0170 -0.4158  0.2641
  708SER     BB 1600  28.011   9.540  24.323 -0.2798  0.0623  0.1192
  708SER    SC1 1601  28.173   9.593  24.497  0.2883 -0.0926 -0.0380
  709ASN     BB 1602  28.197   9.594  23.972  0.0719  0.1408  0.1140
  709ASN    SC1 1603  28.103   9.737  23.714  0.2788 -0.0003  0.0426
  710ASN     BB 1604  28.465   9.806  24.104  0.3214  0.1705  0.0586
  710ASN    SC1 1605  28.578   9.750  24.321  0.0414 -0.0932  0.2919
  711SER     BB 1606  28.467  10.081  23.860 -0.1287  0.0164 -0.2518
  711SER    SC1 1607  28.490  10.290  23.950  0.1849  0.0001 -0.4090
  712ILE     BB 1608  28.639   9.919  23.620 -0.1063  0.2957  0.0964
  712ILE    SC1 1609  28.658  10.050  23.340  0.1110  0.0785  0.0065
  713ALA     BB 1610  28.695   9.601  23.575 -0.1282 -0.1806  0.2524
  714ILE     BB 1611  28.710   9.335  23.368  0.0056 -0.0939  0.0693
  714ILE    SC1 1612  28.748   9.502  23.110 -0.0114 -0.1734  0.0149
  715PRO     BB 1613  28.566   9.066  23.212 -0.0429  0.0610 -0.2050
  715PRO    SC1 1614  28.304   9.153  23.136  0.0953  0.4034  0.0870
  716THR     BB 1615  28.620   8.776  23.068  0.0167 -0.0399  0.0110
  716THR    SC1 1616  28.730   8.615  23.240  0.3455  0.3522  0.1857
  717ASN     BB 1617  28.570   8.640  22.742 -0.0725  0.1327  0.3608
  717ASN    SC1 1618  28.765   8.419  22.701  0.4251 -0.3709 -0.0522
  718PHE     BB 1619  28.329   8.549  22.486 -0.2965 -0.1894 -0.1058
  718PHE    SC1 1620  28.352   8.792  22.298  0.2433 -0.2816  0.0552
  718PHE    SC2 1621  28.442   9.039  22.238  0.1479 -0.1732  0.3397
  718PHE    SC3 1622  28.254   8.923  22.083  0.0727  0.0017  0.2972
  719THR     BB 1623  28.145   8.236  22.467 -0.2121  0.3189 -0.0699
  719THR    SC1 1624  28.004   8.198  22.682  0.1867 -0.1142  0.1319
  720ILE     BB 1625  28.059   8.059  22.183  0.0868  0.0564 -0.0062
  720ILE    SC1 1626  28.001   8.038  21.879 -0.1015 -0.2847  0.0483
  721SER     BB 1627  27.680   7.911  22.197 -0.1605 -0.0182  0.1471
  721SER    SC1 1628  27.598   8.072  22.371  0.1850  0.0730  0.0060
  722VAL     BB 1629  27.501   7.855  21.879  0.0207 -0.0288 -0.0558
  722VAL    SC1 1630  27.634   7.832  21.651  0.1328 -0.0434  0.0103
  723THR     BB 1631  27.147   7.966  21.849  0.3671 -0.1258 -0.0951
  723THR    SC1 1632  27.067   7.960  22.097 -0.1689  0.2451 -0.2408
  724THR     BB 1633  26.884   8.005  21.613  0.0689  0.0541  0.1163
  724THR    SC1 1634  27.042   8.017  21.406  0.1131  0.1174  0.1530
  725GLU     BB 1635  26.582   8.122  21.629  0.0063  0.1827 -0.2108
  725GLU    SC1 1636  26.585   8.287  22.005  0.0153 -0.1051  0.1316
  726ILE     BB 1637  26.330   8.392  21.385 -0.1102  0.3471 -0.1220
  726ILE    SC1 1638  26.592   8.492  21.253  0.2393 -0.0499  0.2394
  727LEU     BB 1639  26.199   8.289  21.092 -0.1517 -0.2458  0.0001
  727LEU    SC1 1640  26.231   7.960  21.194  0.0338  0.3168 -0.0252
  728PRO     BB 1641  26.260   8.375  20.746  0.2297  0.0399 -0.5047
  728PRO    SC1 1642  26.538   8.491  20.780 -0.0304 -0.1100  0.3680
  729VAL     BB 1643  25.898   8.382  20.641  0.0166  0.0541  0.0613
  729VAL    SC1 1644  25.907   8.643  20.687 -0.0100  0.0425  0.1340
  730SER     BB 1645  25.747   8.099  20.597  0.1917  0.1462  0.0240
  730SER    SC1 1646  25.567   8.096  20.438  0.1674 -0.2152  0.1256
  731MET     BB 1647  25.661   7.917  20.883  0.1024  0.2035  0.0789
  731MET    SC1 1648  25.488   8.237  21.047  0.1084  0.1374 -0.2972
  732THR     BB 1649  25.404   7.698  20.867 -0.1438  0.1484  0.1149
  732THR    SC1 1650  25.218   7.706  21.048 -0.2073 -0.0675  0.0617
  733LYS     BB 1651  25.281   7.558  20.612  0.3256  0.4396  0.2471
  733LYS    SC1 1652  25.318   7.709  20.330  0.1486  0.0912 -0.1340
  733LYS    SC2 1653  25.085   7.776  20.197 -0.0920  0.0427  0.1204
  734THR     BB 1654  24.917   7.568  20.636  0.0747  0.0777  0.0581
  734THR    SC1 1655  24.827   7.462  20.856  0.0968 -0.1864 -0.0562
  735SER     BB 1656  24.705   7.447  20.350 -0.0669  0.1629 -0.0118
  735SER    SC1 1657  24.811   7.280  20.170 -0.1134  0.0167  0.0547
  736VAL     BB 1658  24.346   7.514  20.268  0.0921  0.2890 -0.0072
  736VAL    SC1 1659  24.224   7.652  20.458 -0.0293  0.0234  0.1142
  737ASP     BB 1660  24.152   7.213  20.242 -0.0780  0.0767 -0.0948
  737ASP    SC1 1661  24.308   6.947  20.192  0.0002  0.2500 -0.0852
  738CYS     BB 1662  23.834   7.200  20.152 -0.0555 -0.0702 -0.1554
  738CYS    SC1 1663  23.733   7.478  20.255 -0.1227  0.0354 -0.0457
  739THR     BB 1664  23.734   6.910  20.103  0.0385 -0.1369  0.0357
  739THR    SC1 1665  23.611   6.811  19.897  0.0362 -0.1518  0.0445
  740MET     BB 1666  23.745   6.801  20.393  0.3166  0.0873  0.1148
  740MET    SC1 1667  24.018   6.777  20.635  0.3666  0.2677 -0.1221
  741TYR     BB 1668  23.555   7.004  20.530 -0.0153 -0.1545  0.0251
  741TYR    SC1 1669  23.752   7.191  20.697 -0.0544 -0.0432  0.3393
  741TYR    SC2 1670  23.859   7.230  20.942  0.3867  0.0921  0.1358
  741TYR    SC3 1671  23.998   7.298  20.721 -0.0860  0.1668 -0.1541
  742ILE     BB 1672  23.296   6.937  20.374 -0.0210 -0.0874  0.0055
  742ILE    SC1 1673  23.057   6.929  20.571 -0.0062 -0.0470  0.0250
  743CYS     BB 1674  23.111   6.838  20.118 -0.1137 -0.1301  0.0883
  743CYS    SC1 1675  22.817   6.840  20.163 -0.0660  0.1557 -0.3488
  744GLY     BB 1676  23.121   6.779  19.762  0.1091  0.1093 -0.0325
  745ASP     BB 1677  22.921   6.615  19.549 -0.2405 -0.3094 -0.1621
  745ASP    SC1 1678  23.001   6.395  19.321  0.2499 -0.1682  0.0017
  746SER     BB 1679  22.569   6.720  19.361  0.1604 -0.0125 -0.0728
  746SER    SC1 1680  22.532   6.597  19.154  0.1280 -0.2653  0.3515
  747THR     BB 1681  22.343   6.959  19.387  0.1117 -0.0697  0.0346
  747THR    SC1 1682  22.203   7.050  19.187  0.0269  0.0086  0.1281
  748GLU     BB 1683  22.285   7.063  19.673  0.1748  0.0736 -0.0040
  748GLU    SC1 1684  22.107   7.324  19.861 -0.0538  0.3031 -0.3323
  749CYS     BB 1685  22.567   7.065  19.802  0.0962 -0.0139  0.1735
  749CYS    SC1 1686  22.613   6.952  20.107  0.0050  0.2300 -0.4650
  750SER     BB 1687  22.702   7.265  19.607 -0.0016 -0.0996  0.0163
  750SER    SC1 1688  22.928   7.179  19.519 -0.1034  0.0135  0.2616
  751ASN     BB 1689  22.529   7.515  19.670  0.1757  0.0361 -0.0286
  751ASN    SC1 1690  22.361   7.525  19.409  0.0339  0.0184  0.5001
  752LEU     BB 1691  22.623   7.544  19.964  0.0428  0.3078 -0.0101
  752LEU    SC1 1692  22.403   7.482  20.218 -0.1942  0.0035  0.2815
  753LEU     BB 1693  22.926   7.591  19.925  0.0381  0.3267 -0.0245
  753LEU    SC1 1694  23.080   7.543  20.200  0.3002 -0.1657  0.2186
  754LEU     BB 1695  22.985   7.729  19.631 -0.3177  0.1803 -0.1703
  754LEU    SC1 1696  23.257   7.598  19.530 -0.0287  0.1254 -0.0234
  755GLN     BB 1697  22.821   8.015  19.682 -0.2311 -0.1732 -0.1867
  755GLN    SC1 1698  22.641   8.011  19.343  0.1206 -0.1661  0.2365
  756TYR     BB 1699  22.804   8.121  19.958 -0.2098  0.0924  0.1488
  756TYR    SC1 1700  22.787   7.980  20.201  0.2833  0.1681 -0.0491
  756TYR    SC2 1701  22.815   7.828  20.423  0.0091 -0.1708 -0.2367
  756TYR    SC3 1702  22.797   8.097  20.444 -0.0054 -0.1975  0.1483
  757GLY     BB 1703  22.949   8.386  20.022 -0.2686  0.1150 -0.0839
  758SER     BB 1704  23.284   8.315  19.896  0.0212 -0.0136 -0.0678
  758SER    SC1 1705  23.375   8.494  19.817 -0.1211  0.0585 -0.2513
  759PHE     BB 1706  23.308   7.999  19.985 -0.2407 -0.0712 -0.1935
  759PHE    SC1 1707  23.316   8.029  20.281 -0.2490 -0.2380 -0.0973
  759PHE    SC2 1708  23.277   8.101  20.538  0.0832 -0.0718 -0.0891
  759PHE    SC3 1709  23.485   7.943  20.473  0.2439  0.2169 -0.3033
  760CYS     BB 1710  23.546   7.825  19.886 -0.1797  0.0319 -0.2295
  760CYS    SC1 1711  23.565   7.589  20.124 -0.2330 -0.0139  0.0517
  761THR     BB 1712  23.721   8.060  19.783 -0.2948  0.1098 -0.2493
  761THR    SC1 1713  23.895   8.034  19.592  0.0931  0.2259  0.0768
  762GLN     BB 1714  23.778   8.207  20.049  0.0041  0.0580 -0.2810
  762GLN    SC1 1715  23.582   8.450  20.284  0.1071 -0.0317  0.0255
  763LEU     BB 1716  23.942   7.990  20.198  0.0950  0.1299 -0.2754
  763LEU    SC1 1717  23.954   8.094  20.496 -0.0694 -0.2593  0.3293
  764ASN     BB 1718  24.166   7.952  19.987  0.2920 -0.0090 -0.0459
  764ASN    SC1 1719  24.119   7.667  19.868  0.1097  0.1616 -0.0633
  765ARG     BB 1720  24.242   8.250  19.949  0.0834  0.0675  0.1201
  765ARG    SC1 1721  24.091   8.472  19.742  0.1497  0.0203 -0.0121
  765ARG    SC2 1722  23.822   8.556  19.615  0.2039 -0.1047  0.2525
  766ALA     BB 1723  24.345   8.324  20.232  0.0092  0.0803  0.1441
  767LEU     BB 1724  24.578   8.120  20.236 -0.0686 -0.0117  0.0360
  767LEU    SC1 1725  24.661   7.951  20.463 -0.2074  0.2313 -0.2000
  768THR     BB 1726  24.738   8.240  19.999  0.1840 -0.1622  0.1258
  768THR    SC1 1727  24.887   8.116  19.826 -0.0005 -0.2521  0.0282
  769GLY     BB 1728  24.785   8.520  20.123 -0.0381 -0.0553 -0.0229
  770ILE     BB 1729  24.939   8.410  20.369 -0.0737 -0.2512 -0.0866
  770ILE    SC1 1730  24.763   8.436  20.623  0.0854 -0.0690  0.0071
  771ALA     BB 1731  25.181   8.284  20.221  0.2300 -0.0602  0.2316
  772VAL     BB 1732  25.256   8.511  20.024 -0.0648 -0.1428  0.0175
  772VAL    SC1 1733  25.178   8.528  19.771  0.0461 -0.0985 -0.0141
  773GLU     BB 1734  25.280   8.733  20.238 -0.2093 -0.0508 -0.0594
  773GLU    SC1 1735  25.287   9.052  20.041 -0.2947  0.0762 -0.2457
  774GLN     BB 1736  25.538   8.631  20.378 -0.1047  0.2043 -0.0600
  774GLN    SC1 1737  25.390   8.491  20.688 -0.0384  0.0559 -0.1242
  775ASP     BB 1738  25.737   8.603  20.142 -0.0344  0.1128  0.0097
  775ASP    SC1 1739  25.976   8.402  20.107  0.2493  0.1324 -0.4704
  776LYS     BB 1740  25.742   8.897  20.045  0.2805  0.1133  0.0173
  776LYS    SC1 1741  25.693   9.063  19.772 -0.0088  0.4109 -0.0960
  776LYS    SC2 1742  25.528   9.219  19.633 -0.2185 -0.0690  0.0806
  777ASN     BB 1743  25.873   9.047  20.283  0.1102  0.2231  0.0441
  777ASN    SC1 1744  25.906   9.347  20.311 -0.0261 -0.0856  0.2257
  778THR     BB 1745  26.149   8.906  20.279 -0.0567 -0.1130 -0.0439
  778THR    SC1 1746  26.282   8.755  20.443  0.1758 -0.0234 -0.1448
  779GLN     BB 1747  26.250   8.942  19.988  0.0350  0.0202  0.0035
  779GLN    SC1 1748  26.434   8.628  19.941  0.4470  0.0961 -0.2489
  780GLU     BB 1749  26.236   9.252  19.982 -0.0161  0.0192  0.0538
  780GLU    SC1 1750  25.977   9.445  19.835  0.3838  0.1679  0.1980
  781VAL     BB 1751  26.440   9.308  20.209 -0.0419 -0.2173  0.1381
  781VAL    SC1 1752  26.408   9.320  20.471  0.1192 -0.0047  0.1506
  782PHE     BB 1753  26.696   9.198  20.075 -0.1543 -0.1819 -0.1122
  782PHE    SC1 1754  26.770   8.943  20.259  0.1997 -0.0804  0.1396
  782PHE    SC2 1755  26.841   8.695  20.341  0.1304 -0.0787  0.2062
  782PHE    SC3 1756  27.028   8.888  20.313  0.2688 -0.2751 -0.3384
  783ALA     BB 1757  26.653   9.096  19.764 -0.3282 -0.2490 -0.0670
  784GLN     BB 1758  26.629   9.303  19.578  0.3132  0.1687 -0.1309
  784GLN    SC1 1759  26.677   9.628  19.753  0.0110  0.0213  0.2075
  785VAL     BB 1760  26.266   9.224  19.456  0.1296 -0.1160 -0.0959
  785VAL    SC1 1761  26.152   8.995  19.523  0.2269 -0.1340  0.0103
  786LYS     BB 1762  26.307   9.351  19.158 -0.2201 -0.0627  0.3652
  786LYS    SC1 1763  26.165   9.629  19.246  0.3733  0.3075 -0.0121
  786LYS    SC2 1764  26.234   9.725  19.513 -0.1044  0.1585  0.2659
  787GLN     BB 1765  26.552   9.357  19.009 -0.2512  0.4935 -0.2804
  787GLN    SC1 1766  26.850   9.519  19.189 -0.0098 -0.0158  0.1969
  788ILE     BB 1767  26.717   9.095  19.013 -0.1733 -0.0161 -0.1181
  788ILE    SC1 1768  26.549   8.934  18.808 -0.1428 -0.1098 -0.0703
  789TYR     BB 1769  26.944   8.954  19.272  0.0282 -0.2439  0.1746
  789TYR    SC1 1770  27.124   9.086  19.429 -0.1043 -0.2429  0.0977
  789TYR    SC2 1771  27.120   9.335  19.535 -0.1855 -0.3197  0.2799
  789TYR    SC3 1772  27.355   9.206  19.501 -0.1255 -0.1502  0.0145
  790LYS     BB 1773  27.198   8.651  19.134 -0.0664  0.1557 -0.1045
  790LYS    SC1 1774  26.941   8.466  18.998  0.1301  0.1338 -0.1720
  790LYS    SC2 1775  26.659   8.384  19.005  0.1323 -0.3393  0.0350
  791THR     BB 1776  27.477   8.581  18.936  0.1307 -0.1514 -0.0031
  791THR    SC1 1777  27.476   8.382  18.769  0.1617 -0.0313 -0.1492
  792PRO     BB 1778  27.754   8.636  19.124  0.1511 -0.0067  0.0113
  792PRO    SC1 1779  27.671   8.892  19.285  0.0944  0.2885 -0.0244
  793PRO     BB 1780  27.981   8.443  19.161  0.2103  0.1071  0.1878
  793PRO    SC1 1781  27.890   8.339  19.428  0.1031 -0.0122  0.1021
  794ILE     BB 1782  28.305   8.316  19.043 -0.0583  0.2055  0.0664
  794ILE    SC1 1783  28.371   8.272  19.343 -0.2754  0.2350  0.1199
  795LYS     BB 1784  28.452   8.385  18.794  0.0325  0.1362 -0.2438
  795LYS    SC1 1785  28.436   8.599  18.537  0.1181  0.1670 -0.0255
  795LYS    SC2 1786  28.556   8.748  18.404 -0.2609  0.0245 -0.0658
  796ASP     BB 1787  28.748   8.369  18.791 -0.0013 -0.0243 -0.1758
  796ASP    SC1 1788  28.958   8.415  18.548 -0.1297 -0.4122  0.1039
  797PHE     BB 1789  28.869   8.190  19.008  0.0653  0.1034 -0.5747
  797PHE    SC1 1790  28.918   8.285  19.286 -0.0689 -0.1697  0.3759
  797PHE    SC2 1791  28.896   8.330  19.551 -0.0453 -0.2825  0.3974
  797PHE    SC3 1792  29.023   8.509  19.395 -0.2930 -0.0827  0.4183
  798GLY     BB 1793  28.645   7.950  19.042  0.3264 -0.0685 -0.0882
  799GLY     BB 1794  28.536   7.831  18.915  0.0733 -0.0263  0.1022
  800PHE     BB 1795  28.256   7.555  18.948 -0.0885 -0.1036  0.0636
  800PHE    SC1 1796  28.096   7.671  19.168 -0.0358 -0.0839 -0.1524
  800PHE    SC2 1797  27.891   7.703  19.340 -0.0269 -0.1916 -0.1208
  800PHE    SC3 1798  28.011   7.919  19.232 -0.0086 -0.1222  0.0362
  801ASN     BB 1799  28.456   7.357  19.007  0.1971 -0.2862  0.2749
  801ASN    SC1 1800  28.527   7.125  18.787 -0.2730  0.1099  0.0566
  802PHE     BB 1801  28.687   7.412  19.150  0.0657 -0.0711  0.0269
  802PHE    SC1 1802  28.611   7.586  19.406 -0.0365  0.0872  0.0237
  802PHE    SC2 1803  28.400   7.739  19.480 -0.2371 -0.0203 -0.3059
  802PHE    SC3 1804  28.518   7.576  19.660 -0.2999  0.1952 -0.0644
  803SER     BB 1805  28.916   7.187  19.176 -0.1766 -0.2583 -0.2005
  803SER    SC1 1806  28.955   7.027  19.075  0.1471 -0.0114 -0.2577
  804GLN     BB 1807  29.247   7.321  19.360 -0.0883 -0.1366  0.2592
  804GLN    SC1 1808  29.571   7.182  19.168 -0.0376 -0.2660 -0.1965
  805ILE     BB 1809  29.025   7.400  19.666  0.3258 -0.0370  0.1516
  805ILE    SC1 1810  28.980   7.623  19.877  0.3714  0.2353 -0.1191
  806LEU     BB 1811  28.913   7.153  19.718  0.0526  0.2099  0.0487
  806LEU    SC1 1812  29.005   6.993  19.978  0.1245  0.1371 -0.0344
  807PRO     BB 1813  28.594   7.092  19.666  0.5766  0.1693 -0.0484
  807PRO    SC1 1814  28.495   7.165  19.953  0.1638  0.1990  0.1246
  808ASP     BB 1815  28.339   7.089  19.401 -0.0481  0.4170  0.0603
  808ASP    SC1 1816  28.477   6.881  19.185  0.2056 -0.1084  0.0340
  809PRO     BB 1817  28.159   7.238  19.422  0.1645 -0.0352 -0.1726
  809PRO    SC1 1818  28.062   7.373  19.671 -0.1201  0.0743  0.1289
  810SER     BB 1819  27.961   7.213  19.150  0.1593  0.1520  0.2291
  810SER    SC1 1820  28.054   7.092  18.941  0.1008 -0.0540  0.0233
  811LYS     BB 1821  27.661   7.276  19.220 -0.0137 -0.1075  0.2466
  811LYS    SC1 1822  27.497   7.565  19.106  0.2607  0.3571 -0.0696
  811LYS    SC2 1823  27.237   7.643  19.143  0.3322 -0.0481  0.1841
  812PRO     BB 1824  27.452   7.013  19.213 -0.4053 -0.0678  0.0609
  812PRO    SC1 1825  27.508   6.933  18.930 -0.4636 -0.1514  0.1531
  813SER     BB 1826  27.204   7.065  19.481 -0.0393  0.0161 -0.0786
  813SER    SC1 1827  27.141   7.333  19.502 -0.2395 -0.0648  0.0493
  814LYS     BB 1828  27.175   6.817  19.609  0.3333  0.0297  0.0134
  814LYS    SC1 1829  26.904   6.697  19.741  0.2221 -0.0214 -0.1421
  814LYS    SC2 1830  26.832   6.458  19.774  0.2243  0.1158  0.1762
  815ARG     BB 1831  27.385   6.563  19.528  0.0493 -0.0450 -0.0852
  815ARG    SC1 1832  27.486   6.483  19.268 -0.0034 -0.2026  0.1958
  815ARG    SC2 1833  27.502   6.335  19.047  0.1921  0.1465 -0.0805
  816SER     BB 1834  27.583   6.394  19.755  0.4096 -0.0522 -0.1730
  816SER    SC1 1835  27.651   6.186  19.690 -0.0773 -0.0429 -0.0654
  817PHE     BB 1836  27.685   6.571  20.014 -0.2270 -0.1002  0.1289
  817PHE    SC1 1837  27.955   6.665  20.014 -0.0325 -0.1458 -0.2671
  817PHE    SC2 1838  28.153   6.719  20.189 -0.3327  0.0936  0.0126
  817PHE    SC3 1839  28.143   6.849  19.952 -0.1460  0.0618 -0.0145
  818ILE     BB 1840  27.500   6.788  20.136 -0.1222 -0.0078  0.1251
  818ILE    SC1 1841  27.675   7.012  20.260 -0.1327  0.1156 -0.0780
  819GLU     BB 1842  27.247   6.609  20.135 -0.0597 -0.0969  0.2001
  819GLU    SC1 1843  26.889   6.652  20.221  0.1261 -0.4347 -0.1734
  820ASP     BB 1844  27.320   6.372  20.321  0.3981  0.0205  0.1812
  820ASP    SC1 1845  27.532   6.178  20.217  0.0572  0.3159  0.2924
  821LEU     BB 1846  27.414   6.535  20.568  0.0542  0.2956  0.1370
  821LEU    SC1 1847  27.724   6.545  20.488 -0.5232  0.0479  0.0331
  822LEU     BB 1848  27.171   6.718  20.629 -0.1755  0.0379  0.0197
  822LEU    SC1 1849  27.227   6.974  20.495 -0.0065  0.1820  0.0434
  823PHE     BB 1850  26.962   6.498  20.693 -0.1231 -0.0107  0.0246
  823PHE    SC1 1851  27.080   6.215  20.745 -0.2337 -0.0090  0.3280
  823PHE    SC2 1852  27.056   5.947  20.755 -0.0591 -0.0289  0.2549
  823PHE    SC3 1853  27.299   6.061  20.779 -0.0885  0.1042 -0.0454
  824ASN     BB 1854  26.728   6.600  20.902 -0.0426  0.2548 -0.0103
  824ASN    SC1 1855  26.693   6.904  20.920  0.0378 -0.1771 -0.1013
  825LYS     BB 1856  26.662   6.347  21.041 -0.2246  0.3799 -0.1161
  825LYS    SC1 1857  26.936   6.207  21.182 -0.1826  0.0777  0.0504
  825LYS    SC2 1858  27.158   6.203  21.245 -0.0413 -0.1860  0.0656
  826VAL     BB 1859  26.420   6.354  21.325 -0.4142 -0.2546  0.1041
  826VAL    SC1 1860  26.560   6.174  21.459  0.0299  0.1021  0.1459
  827THR     BB 1861  26.232   6.535  21.099  0.3412  0.0951 -0.1358
  827THR    SC1 1862  26.205   6.791  21.065 -0.3756  0.0493 -0.0554
  828LEU     BB 1863  26.078   6.253  20.913  0.0523 -0.3138  0.3079
  828LEU    SC1 1864  26.165   5.992  21.096  0.2963  0.0989 -0.0395
  829ALA     BB 1865  25.980   6.311  20.675 -0.1073  0.3605  0.0165
  830ASP     BB 1866  25.965   6.564  20.479 -0.1115  0.1397  0.1186
  830ASP    SC1 1867  25.935   6.785  20.658 -0.0890 -0.1042 -0.1054
  831ALA     BB 1868  26.044   6.534  20.200  0.0752  0.0622  0.0651
  832GLY     BB 1869  25.912   6.695  19.958 -0.1189 -0.0502  0.0582
  833PHE     BB 1870  25.834   6.672  19.648  0.1176  0.2997  0.1661
  833PHE    SC1 1871  26.045   6.811  19.459  0.3096  0.1720 -0.0755
  833PHE    SC2 1872  26.175   6.805  19.223  0.0567 -0.0337 -0.2153
  833PHE    SC3 1873  26.207   7.015  19.389  0.2098  0.1317 -0.4469
  834ILE     BB 1874  25.693   6.444  19.518  0.0245  0.1233 -0.0943
  834ILE    SC1 1875  25.518   6.336  19.750 -0.0075  0.2186 -0.0737
  835LYS     BB 1876  25.789   6.263  19.318 -0.0714  0.1211  0.2541
  835LYS    SC1 1877  26.071   6.345  19.244  0.1870  0.0721  0.0771
  835LYS    SC2 1878  26.308   6.306  19.142  0.0780 -0.0237 -0.0911
  836GLN     BB 1879  25.722   6.025  19.118 -0.0449 -0.3509 -0.1995
  836GLN    SC1 1880  26.016   5.827  18.990 -0.0472  0.0269  0.1478
  837TYR     BB 1881  25.474   5.822  19.042 -0.2279 -0.1696 -0.0973
  837TYR    SC1 1882  25.184   5.867  18.915  0.4647  0.3943 -0.3700
  837TYR    SC2 1883  24.984   5.945  18.751 -0.2185 -0.5327 -0.0643
  837TYR    SC3 1884  24.956   5.967  19.019  0.2281 -0.4233 -0.0183
  838GLY     BB 1885  25.482   5.527  19.136  0.1355 -0.0667  0.2171
  839ASP     BB 1886  25.698   5.524  19.359  0.4773  0.1819 -0.0967
  839ASP    SC1 1887  25.962   5.430  19.254  0.4961  0.2948  0.0466
  840CYS     BB 1888  25.537   5.725  19.533  0.0532 -0.2001 -0.0281
  840CYS    SC1 1889  25.627   5.864  19.736 -0.3785  0.2787 -0.2120
  841LEU     BB 1890  25.259   5.589  19.530  0.0174 -0.1306  0.0843
  841LEU    SC1 1891  25.046   5.728  19.392 -0.1611  0.0479  0.0414
  842GLY     BB 1892  25.350   5.324  19.663  0.0311 -0.1466  0.0432
  843ASP     BB 1893  25.462   5.431  19.932  0.0598 -0.1515  0.0331
  843ASP    SC1 1894  25.363   5.437  20.241 -0.0617  0.1403  0.0106
  844ILE     BB 1895  25.792   5.431  19.933  0.0630  0.1772  0.1073
  844ILE    SC1 1896  25.885   5.444  20.229 -0.2186 -0.1370  0.2153
  845ALA     BB 1897  26.024   5.468  19.751  0.0217 -0.4026 -0.3578
  846ALA     BB 1898  26.276   5.516  19.811  0.1409  0.0454 -0.2605
  847ARG     BB 1899  26.557   5.611  19.649  0.0255 -0.0639 -0.3160
  847ARG    SC1 1900  26.460   5.630  19.376  0.4038 -0.1866  0.2927
  847ARG    SC2 1901  26.491   5.796  19.125  0.0360  0.1367 -0.2416
  848ASP     BB 1902  26.635   5.910  19.778  0.0260  0.1157  0.0232
  848ASP    SC1 1903  26.587   6.085  19.522 -0.1823 -0.0924 -0.0115
  849LEU     BB 1904  26.446   6.008  19.981 -0.0452  0.1084 -0.1573
  849LEU    SC1 1905  26.520   6.314  20.073  0.4203  0.0411  0.0694
  850ILE     BB 1906  26.167   5.928  20.170 -0.0195  0.0575  0.0912
  850ILE    SC1 1907  26.215   5.883  20.473  0.1267 -0.0426  0.0539
  851CYS     BB 1908  25.863   6.078  20.216 -0.0827 -0.0215  0.0222
  851CYS    SC1 1909  25.731   5.919  19.946 -0.1645 -0.2405 -0.1663
  852ALA     BB 1910  25.598   6.274  20.206  0.0802  0.2025  0.0220
  853GLN     BB 1911  25.534   6.572  20.264  0.0141  0.1691  0.1236
  853GLN    SC1 1912  25.429   6.690  20.651  0.2762  0.1627 -0.0758
  854LYS     BB 1913  25.280   6.600  20.088 -0.0420 -0.1482  0.1479
  854LYS    SC1 1914  25.363   6.859  19.885  0.1046  0.2081 -0.2771
  854LYS    SC2 1915  25.315   6.894  19.667  0.0966  0.0370  0.0394
  855PHE     BB 1916  25.089   6.397  20.224 -0.2994 -0.0026  0.0101
  855PHE    SC1 1917  25.100   6.138  20.071  0.1500  0.1490 -0.1370
  855PHE    SC2 1918  25.245   5.912  20.052 -0.4819 -0.3164  0.1761
  855PHE    SC3 1919  25.134   6.020  19.831  0.1912 -0.0232 -0.0476
  856ASN     BB 1920  24.900   6.537  20.456 -0.2344 -0.2599  0.2232
  856ASN    SC1 1921  24.943   6.382  20.675  0.0103  0.1137 -0.1742
  857GLY     BB 1922  24.719   6.754  20.411  0.4124  0.0869 -0.1481
  858LEU     BB 1923  24.774   7.009  20.628 -0.5135 -0.0154  0.0477
  858LEU    SC1 1924  24.460   7.084  20.649  0.2277  0.0442 -0.1322
  859THR     BB 1925  25.091   7.049  20.628  0.0174  0.0514 -0.0474
  859THR    SC1 1926  25.187   7.003  20.390  0.1550  0.1363 -0.0094
  860VAL     BB 1927  25.379   7.168  20.827  0.3173 -0.0381  0.0455
  860VAL    SC1 1928  25.281   7.267  21.052 -0.1747 -0.1618 -0.1021
  861LEU     BB 1929  25.667   7.193  20.695  0.0267 -0.0767 -0.0001
  861LEU    SC1 1930  25.816   7.119  20.990  0.0310  0.3234 -0.0733
  862PRO     BB 1931  25.800   7.528  20.523  0.0354  0.0725 -0.2104
  862PRO    SC1 1932  25.780   7.567  20.233 -0.0376 -0.0912 -0.2414
  863PRO     BB 1933  26.141   7.749  20.508 -0.2201 -0.1036 -0.1267
  863PRO    SC1 1934  26.211   7.877  20.735  0.0892 -0.0437 -0.0748
  864LEU     BB 1935  26.389   7.525  20.259 -0.2152  0.1172 -0.0038
  864LEU    SC1 1936  26.613   7.734  20.373  0.0386  0.1087  0.1408
  865LEU     BB 1937  26.284   7.668  19.989  0.1299  0.2002  0.1831
  865LEU    SC1 1938  26.151   7.958  20.060  0.1237  0.0403 -0.1455
  866THR     BB 1939  26.329   7.461  19.661  0.0306  0.2807  0.1116
  866THR    SC1 1940  26.155   7.556  19.492  0.0484  0.1770  0.0339
  867ASP     BB 1941  26.633   7.434  19.534 -0.0035  0.0603  0.0725
  867ASP    SC1 1942  26.699   7.124  19.501 -0.1460  0.1046 -0.2984
  868GLU     BB 1943  26.745   7.590  19.292 -0.0891 -0.2502 -0.1744
  868GLU    SC1 1944  26.413   7.403  19.094 -0.0065 -0.5613  0.0543
  869MET     BB 1945  26.625   7.868  19.361  0.0935 -0.2423  0.1293
  869MET    SC1 1946  26.336   8.050  19.111  0.1107 -0.1487  0.1166
  870ILE     BB 1947  26.746   7.918  19.642 -0.0587 -0.2202  0.1920
  870ILE    SC1 1948  26.661   8.100  19.878 -0.1367  0.0924 -0.0700
  871ALA     BB 1949  27.042   7.883  19.556  0.0021  0.2439  0.1906
  872GLN     BB 1950  27.092   8.109  19.350  0.0131  0.0783  0.0090
  872GLN    SC1 1951  27.467   8.140  19.209  0.1267 -0.2885  0.0917
  873TYR     BB 1952  26.982   8.335  19.531  0.1043  0.1182  0.0153
  873TYR    SC1 1953  26.739   8.533  19.486 -0.0355  0.0095  0.2032
  873TYR    SC2 1954  26.479   8.463  19.461 -0.0405  0.2120 -0.5458
  873TYR    SC3 1955  26.550   8.724  19.452  0.1775  0.1761 -0.0991
  874THR     BB 1956  27.147   8.283  19.789 -0.1339 -0.2561  0.0999
  874THR    SC1 1957  27.135   8.362  20.036 -0.3576 -0.1717  0.0644
  875SER     BB 1958  27.429   8.308  19.662 -0.2578  0.1291 -0.1151
  875SER    SC1 1959  27.606   8.193  19.794 -0.1581  0.4367 -0.3265
  876ALA     BB 1960  27.415   8.596  19.548  0.1533  0.1485 -0.1296
  877LEU     BB 1961  27.350   8.740  19.815 -0.2323  0.0395 -0.1592
  877LEU    SC1 1962  27.036   8.810  19.815  0.0841  0.2108 -0.3419
  878LEU     BB 1963  27.598   8.646  19.976 -0.2941 -0.0762 -0.1299
  878LEU    SC1 1964  27.455   8.595  20.297 -0.2447 -0.0676 -0.2013
  879ALA     BB 1965  27.820   8.777  19.804 -0.0393  0.0664  0.2902
  880GLY     BB 1966  27.714   9.067  19.817  0.0470  0.1121  0.0272
  881THR     BB 1967  27.734   9.109  20.123  0.0554 -0.2671  0.0828
  881THR    SC1 1968  27.537   9.108  20.293  0.0713 -0.0947  0.1041
  882ILE     BB 1969  28.040   9.061  20.142  0.1429  0.0806 -0.2992
  882ILE    SC1 1970  28.251   8.838  20.103  0.3057  0.1236  0.2491
  883THR     BB 1971  28.133   9.286  19.950  0.1618  0.2876 -0.0532
  883THR    SC1 1972  28.160   9.218  19.701 -0.0747  0.3328 -0.0938
  884SER     BB 1973  27.999   9.523  20.100 -0.0916  0.0402  0.1222
  884SER    SC1 1974  27.899   9.540  20.344  0.1846 -0.0519  0.1467
  885GLY     BB 1975  27.794   9.596  19.852 -0.0757  0.0132  0.1007
  886TRP     BB 1976  27.637   9.873  19.927  0.1371  0.1848  0.3612
  886TRP    SC1 1977  27.661   9.927  20.211  0.0414 -0.4395  0.0294
  886TRP    SC2 1978  27.768   9.973  20.455  0.0854 -0.3562 -0.0054
  886TRP    SC3 1979  27.737  10.177  20.280 -0.1727 -0.3699  0.0202
  886TRP    SC4 1980  27.838  10.224  20.526 -0.3142 -0.2562  0.0574
  887THR     BB 1981  27.352  10.006  19.828  0.0898  0.0179  0.2695
  887THR    SC1 1982  27.383  10.256  19.891 -0.1135  0.0541  0.2329
  888PHE     BB 1983  27.145   9.804  19.717  0.2293 -0.0005  0.0355
  888PHE    SC1 1984  27.163   9.565  19.910  0.0309  0.2765  0.4168
  888PHE    SC2 1985  27.376   9.400  19.888  0.1086  0.4295 -0.1048
  888PHE    SC3 1986  27.143   9.307  19.987  0.2195  0.0705 -0.1665
  889GLY     BB 1987  27.229   9.795  19.418  0.0104  0.0770 -0.0303
  890ALA     BB 1988  27.519   9.691  19.445 -0.0759 -0.1427  0.0696
  891GLY     BB 1989  27.822   9.813  19.399 -0.0252 -0.0906  0.5034
  892ALA     BB 1990  28.111   9.765  19.522 -0.2150  0.1799  0.0833
  893ALA     BB 1991  28.140   9.912  19.833 -0.0426  0.0640 -0.1214
  894LEU     BB 1992  28.161  10.012  20.090  0.1458  0.0554 -0.1901
  894LEU    SC1 1993  28.201  10.348  20.140 -0.2899  0.1989 -0.0355
  895GLN     BB 1994  28.271   9.843  20.341  0.4437 -0.0599  0.0110
  895GLN    SC1 1995  28.319  10.182  20.575 -0.0915 -0.0470  0.1336
  896ILE     BB 1996  28.457   9.636  20.290 -0.0940  0.0792  0.0004
  896ILE    SC1 1997  28.714   9.730  20.435 -0.1128  0.3087 -0.1119
  897PRO     BB 1998  28.464   9.298  20.346  0.0258  0.1941 -0.0089
  897PRO    SC1 1999  28.726   9.197  20.237  0.5196  0.0111  0.2131
  898PHE     BB 2000  28.431   9.048  20.558 -0.2928  0.4963  0.3126
  898PHE    SC1 2001  28.145   9.070  20.655  0.1859 -0.2789  0.1942
  898PHE    SC2 2002  27.890   9.158  20.668  0.2199 -0.0897 -0.2309
  898PHE    SC3 2003  28.010   9.060  20.889 -0.1497  0.0074  0.0244
  899ALA     BB 2004  28.692   9.039  20.726  0.1109 -0.1661 -0.2902
  900MET     BB 2005  28.716   9.343  20.783 -0.1015 -0.2103  0.0702
  900MET    SC1 2006  29.052   9.391  20.584  0.0865  0.1649  0.1178
  901GLN     BB 2007  28.458   9.396  20.946  0.1245 -0.0791  0.3947
  901GLN    SC1 2008  28.185   9.568  20.730  0.0124 -0.3265 -0.0881
  902MET     BB 2009  28.515   9.213  21.190 -0.0878 -0.0377  0.4784
  902MET    SC1 2010  28.429   8.854  21.132 -0.0442  0.2343 -0.0094
  903ALA     BB 2011  28.786   9.346  21.264  0.0613  0.0678 -0.1889
  904TYR     BB 2012  28.675   9.626  21.336 -0.0394  0.0120 -0.1250
  904TYR    SC1 2013  28.520   9.843  21.150  0.2747  0.0530 -0.2170
  904TYR    SC2 2014  28.535   9.892  20.885  0.1313  0.1154 -0.2147
  904TYR    SC3 2015  28.515  10.097  21.059  0.1153  0.0703 -0.1629
  905ARG     BB 2016  28.501   9.539  21.578 -0.0443 -0.1027 -0.1689
  905ARG    SC1 2017  28.327   9.796  21.597 -0.1535 -0.0711  0.0838
  905ARG    SC2 2018  28.176  10.026  21.756 -0.2569 -0.0507  0.0109
  906PHE     BB 2019  28.713   9.440  21.781 -0.2720 -0.0487  0.1021
  906PHE    SC1 2020  28.739   9.133  21.723  0.3215 -0.1098  0.2272
  906PHE    SC2 2021  28.552   8.980  21.602  0.4514 -0.0299 -0.0857
  906PHE    SC3 2022  28.658   8.902  21.838  0.0107 -0.0628  0.1123
  907ASN     BB 2023  28.888   9.696  21.785 -0.2148 -0.0739 -0.3202
  907ASN    SC1 2024  29.112   9.632  21.576 -0.1343 -0.3485 -0.0211
  908GLY     BB 2025  28.690   9.901  21.909 -0.0103  0.1286 -0.3216
  909ILE     BB 2026  28.442   9.760  22.074 -0.0866  0.3135 -0.2773
  909ILE    SC1 2027  28.173   9.861  22.191 -0.0713  0.1089 -0.0574
  910GLY     BB 2028  28.539   9.536  22.257  0.0612  0.0370 -0.5050
  911VAL     BB 2029  28.823   9.587  22.333  0.1983 -0.0077  0.0851
  911VAL    SC1 2030  28.872   9.618  22.591  0.0010  0.0696  0.1151
  912THR     BB 2031  29.015   9.955  22.278  0.1649 -0.1338  0.0284
  912THR    SC1 2032  28.826  10.101  22.380 -0.0352 -0.1949 -0.2437
  913GLN     BB 2033  29.251   9.941  22.155  0.0670 -0.0050  0.2601
  913GLN    SC1 2034  29.237  10.043  21.778  0.0158 -0.0932 -0.1977
  914ASN     BB 2035  29.446   9.675  22.160  0.0261 -0.0457 -0.0672
  914ASN    SC1 2036  29.555   9.700  21.859 -0.1404  0.1745 -0.2097
  915VAL     BB 2037  29.305   9.423  22.274 -0.1462  0.0856  0.0145
  915VAL    SC1 2038  29.248   9.358  22.525  0.0421 -0.2841 -0.0321
  916LEU     BB 2039  29.253   9.265  22.013  0.2276  0.2096 -0.1428
  916LEU    SC1 2040  28.991   9.111  22.096 -0.2151 -0.1138  0.2031
  917TYR     BB 2041  29.544   9.206  21.925  0.2019 -0.1870  0.0200
  917TYR    SC1 2042  29.532   9.289  21.604  0.0702 -0.2338 -0.1453
  917TYR    SC2 2043  29.552   9.187  21.355 -0.4409  0.0583 -0.3194
  917TYR    SC3 2044  29.599   9.450  21.398  0.0135 -0.0584 -0.0288
  918GLU     BB 2045  29.757   9.283  22.164 -0.0223  0.0483  0.1485
  918GLU    SC1 2046  29.743   9.114  22.493  0.3845 -0.1427 -0.4089
  919ASN     BB 2047  30.028   9.089  22.081 -0.0914  0.1484 -0.0207
  919ASN    SC1 2048  30.245   8.980  22.286  0.1420  0.3470  0.0616
  920GLN     BB 2049  29.835   8.827  22.025  0.0258  0.0897 -0.1563
  920GLN    SC1 2050  30.172   8.590  22.001  0.0939  0.3409  0.0683
  921LYS     BB 2051  29.690   8.674  22.252  0.0842  0.1644 -0.0679
  921LYS    SC1 2052  29.863   8.559  22.459  0.1519  0.0411  0.0438
  921LYS    SC2 2053  30.037   8.640  22.599  0.0434 -0.0302 -0.0392
  922LEU     BB 2054  29.408   8.804  22.237  0.0153  0.0480  0.1651
  922LEU    SC1 2055  29.196   8.858  22.524 -0.1011 -0.0996 -0.1664
  923ILE     BB 2056  29.329   8.743  21.944  0.3481  0.1386  0.0511
  923ILE    SC1 2057  29.259   8.856  21.664 -0.1723 -0.0931  0.0744
  924ALA     BB 2058  29.349   8.435  21.969 -0.2346  0.0651 -0.2117
  925ASN     BB 2059  29.135   8.391  22.189  0.0681 -0.0387  0.0721
  925ASN    SC1 2060  29.235   8.377  22.463 -0.0879 -0.1437  0.1367
  926GLN     BB 2061  28.893   8.499  22.028  0.0705  0.0034  0.0966
  926GLN    SC1 2062  28.782   8.672  22.293  0.1994 -0.1210 -0.1266
  927PHE     BB 2063  28.914   8.296  21.794 -0.3463  0.0227  0.0350
  927PHE    SC1 2064  28.733   8.352  21.566 -0.2700 -0.2289 -0.4055
  927PHE    SC2 2065  28.769   8.593  21.450 -0.3531  0.1054  0.2209
  927PHE    SC3 2066  28.557   8.441  21.381 -0.2098  0.1251 -0.3011
  928ASN     BB 2067  28.918   8.029  21.951 -0.1850 -0.0291 -0.0548
  928ASN    SC1 2068  29.218   7.935  21.946 -0.0822 -0.0656  0.0530
  929SER     BB 2069  28.632   8.033  22.071 -0.0734 -0.1115  0.2219
  929SER    SC1 2070  28.569   8.137  22.283  0.1061  0.1212  0.0806
  930ALA     BB 2071  28.468   8.033  21.808  0.2947 -0.0354 -0.0141
  931ILE     BB 2072  28.588   7.781  21.672  0.2334 -0.0780  0.0109
  931ILE    SC1 2073  28.781   7.899  21.460  0.1240  0.0265 -0.0315
  932GLY     BB 2074  28.520   7.575  21.894  0.1811 -0.2799 -0.1880
  933LYS     BB 2075  28.212   7.613  21.885  0.2060 -0.0018  0.0103
  933LYS    SC1 2076  27.981   7.526  22.118  0.0615 -0.1278 -0.1137
  933LYS    SC2 2077  27.763   7.411  22.238  0.0056 -0.2143 -0.1181
  934ILE     BB 2078  28.155   7.527  21.593 -0.1128 -0.0401  0.0807
  934ILE    SC1 2079  28.138   7.763  21.393  0.0022 -0.0161  0.0988
  935GLN     BB 2080  28.247   7.231  21.597 -0.0868 -0.0318  0.1060
  935GLN    SC1 2081  28.582   7.140  21.724  0.1453 -0.4168  0.2141
  936ASP     BB 2082  28.028   7.136  21.795 -0.2083 -0.3261 -0.1600
  936ASP    SC1 2083  28.098   7.080  22.089  0.0469  0.0921  0.1402
  937SER     BB 2084  27.776   7.237  21.645 -0.1675 -0.0539 -0.0522
  937SER    SC1 2085  27.613   7.381  21.747 -0.0595 -0.1340  0.1519
  938LEU     BB 2086  27.811   7.082  21.379  0.3151  0.0212 -0.0413
  938LEU    SC1 2087  28.030   7.276  21.185 -0.1290  0.0654 -0.4114
  939SER     BB 2088  27.779   6.798  21.500  0.2292  0.0781  0.0720
  939SER    SC1 2089  27.876   6.556  21.398  0.2957 -0.1183  0.0670
  940SER     BB 2090  27.487   6.833  21.597  0.1537 -0.1575 -0.0613
  940SER    SC1 2091  27.303   7.025  21.526 -0.2832 -0.1387 -0.2658
  941THR     BB 2092  27.332   6.552  21.674 -0.1634  0.0859  0.2211
  941THR    SC1 2093  27.466   6.351  21.579  0.1999  0.2820  0.2976
  942ALA     BB 2094  27.168   6.624  21.964 -0.0380  0.1491 -0.0495
  943SER     BB 2095  27.304   6.945  22.042  0.0455 -0.2700 -0.3355
  943SER    SC1 2096  27.544   6.990  22.079 -0.0760 -0.0859 -0.1880
  944ALA     BB 2097  27.108   7.069  22.291 -0.2051  0.0171 -0.4136
  945LEU     BB 2098  26.794   7.289  22.271  0.3636  0.0488 -0.1949
  945LEU    SC1 2099  26.638   7.004  22.352  0.0580  0.0249  0.1949
  946GLY     BB 2100  26.741   7.599  22.169 -0.0464  0.0062 -0.1279
  947LYS     BB 2101  26.562   7.729  21.952 -0.2225  0.1149  0.0777
  947LYS    SC1 2102  26.294   7.826  22.083 -0.0759 -0.0276  0.0291
  947LYS    SC2 2103  26.077   7.785  22.114 -0.1150 -0.1081  0.2489
  948LEU     BB 2104  26.614   7.555  21.701 -0.0718  0.0902  0.1247
  948LEU    SC1 2105  26.551   7.684  21.417 -0.1498  0.0516 -0.2467
  949GLN     BB 2106  26.522   7.281  21.812  0.0553 -0.0251 -0.0483
  949GLN    SC1 2107  26.846   7.008  21.856  0.3589  0.1043 -0.0796
  950ASP     BB 2108  26.231   7.343  21.898 -0.0368 -0.0449 -0.3351
  950ASP    SC1 2109  26.204   7.260  22.209 -0.3645 -0.0608  0.0286
  951VAL     BB 2110  26.084   7.473  21.657 -0.3515  0.1827 -0.0321
  951VAL    SC1 2111  26.094   7.734  21.612 -0.2150  0.1936  0.0532
  952VAL     BB 2112  26.090   7.234  21.459  0.0724  0.0777  0.0960
  952VAL    SC1 2113  26.288   7.242  21.283  0.0674 -0.1876  0.0747
  953ASN     BB 2114  25.953   7.009  21.623 -0.0964 -0.0651 -0.2325
  953ASN    SC1 2115  25.944   6.732  21.471  0.2089 -0.1143 -0.3760
  954GLN     BB 2116  25.690   7.153  21.704  0.0594  0.0937  0.0034
  954GLN    SC1 2117  25.738   7.301  22.042 -0.0108  0.1581 -0.0876
  955ASN     BB 2118  25.563   7.210  21.428 -0.3357 -0.1347  0.1303
  955ASN    SC1 2119  25.460   7.493  21.411  0.1848  0.0242 -0.1912
  956ALA     BB 2120  25.545   6.921  21.316 -0.1079 -0.1566  0.1470
  957GLN     BB 2121  25.372   6.807  21.546  0.0378 -0.0408  0.3177
  957GLN    SC1 2122  25.484   6.452  21.511 -0.2669  0.3139  0.0507
  958ALA     BB 2123  25.126   6.984  21.481  0.2553  0.1836  0.0864
  959LEU     BB 2124  25.064   6.876  21.197  0.0113  0.1549  0.1483
  959LEU    SC1 2125  24.792   7.069  21.113  0.1226 -0.0960  0.0221
  960ASN     BB 2126  25.068   6.567  21.225  0.1898  0.1330 -0.0884
  960ASN    SC1 2127  25.224   6.433  21.059  0.2781 -0.0338  0.0001
  961THR     BB 2128  24.852   6.529  21.444  0.1279 -0.1951 -0.2005
  961THR    SC1 2129  24.933   6.569  21.688 -0.1653  0.0215 -0.1323
  962LEU     BB 2130  24.611   6.650  21.290  0.0742 -0.2019 -0.1225
  962LEU    SC1 2131  24.368   6.884  21.221 -0.5721  0.1623  0.5800
  963VAL     BB 2132  24.617   6.464  21.042 -0.0607 -0.1491 -0.1666
  963VAL    SC1 2133  24.515   6.598  20.838  0.2075  0.1159 -0.1331
  964LYS     BB 2134  24.590   6.181  21.166 -0.0462 -0.1624 -0.1940
  964LYS    SC1 2135  24.755   6.021  20.937  0.1897 -0.0989  0.1775
  964LYS    SC2 2136  25.002   5.963  20.950 -0.0526  0.0239 -0.1092
  965GLN     BB 2137  24.317   6.193  21.350  0.1853 -0.0991  0.1559
  965GLN    SC1 2138  24.431   6.151  21.661 -0.3377 -0.4258  0.2549
  966LEU     BB 2139  24.150   6.433  21.266  0.0419 -0.1374  0.4588
  966LEU    SC1 2140  24.063   6.386  20.976 -0.0897 -0.2089  0.1712
  967SER     BB 2141  23.927   6.488  21.542  0.3240 -0.2512 -0.1564
  967SER    SC1 2142  23.985   6.309  21.735  0.2879  0.1062  0.0294
  968SER     BB 2143  23.571   6.459  21.452 -0.3155  0.0025 -0.2089
  968SER    SC1 2144  23.598   6.369  21.212  0.1175  0.2595  0.0809
  969ASN     BB 2145  23.211   6.589  21.607 -0.0918 -0.0067  0.1903
  969ASN    SC1 2146  23.133   6.317  21.706  0.3697  0.4221 -0.1788
  970PHE     BB 2147  23.017   6.826  21.505 -0.0977 -0.0675 -0.0984
  970PHE    SC1 2148  22.802   6.995  21.612  0.0797 -0.1035 -0.0115
  970PHE    SC2 2149  22.832   7.215  21.765  0.1067 -0.1654  0.0727
  970PHE    SC3 2150  22.597   7.168  21.642  0.2149  0.1073 -0.2563
  971GLY     BB 2151  22.835   6.569  21.318  0.1296  0.1447  0.2436
  972ALA     BB 2152  22.628   6.310  21.447 -0.2762  0.4091  0.1381
  973ILE     BB 2153  22.687   6.062  21.274  0.0862  0.3376  0.1034
  973ILE    SC1 2154  22.841   5.849  21.438  0.0049  0.1649 -0.0418
  974SER     BB 2155  22.469   6.019  21.006 -0.0113  0.0754  0.1316
  974SER    SC1 2156  22.244   5.969  21.050  0.2542  0.1554  0.0535
  975SER     BB 2157  22.624   6.165  20.742 -0.0213  0.0470 -0.0688
  975SER    SC1 2158  22.867   6.190  20.821  0.1482  0.0658  0.0459
  976VAL     BB 2159  22.498   6.115  20.446 -0.0604  0.1340 -0.2053
  976VAL    SC1 2160  22.266   5.987  20.464  0.0346 -0.0458 -0.2437
  977LEU     BB 2161  22.563   6.415  20.326  0.0443  0.2080  0.0316
  977LEU    SC1 2162  22.557   6.637  20.529  0.1073 -0.1462 -0.2834
  978ASN     BB 2163  22.450   6.382  20.040 -0.0428 -0.2639  0.1116
  978ASN    SC1 2164  22.543   6.573  19.830 -0.0377  0.0335  0.1784
  979ASP     BB 2165  22.154   6.305  20.092 -0.2173  0.1782 -0.1610
  979ASP    SC1 2166  22.023   6.178  19.859  0.0882  0.0905 -0.3694
  980ILE     BB 2167  22.061   6.540  20.271 -0.0860 -0.0265  0.1871
  980ILE    SC1 2168  22.075   6.449  20.567 -0.2513  0.0155  0.2088
  981LEU     BB 2169  22.135   6.779  20.087 -0.0100 -0.1631  0.0374
  981LEU    SC1 2170  22.118   7.012  20.275  0.0513 -0.2945 -0.1696
  982SER     BB 2171  22.001   6.700  19.819 -0.3356  0.1416  0.1025
  982SER    SC1 2172  22.078   6.611  19.590 -0.2847  0.0885 -0.4422
  983ARG     BB 2173  21.701   6.711  19.899 -0.3689 -0.1732  0.0357
  983ARG    SC1 2174  21.626   6.941  19.678 -0.2707  0.0239  0.1532
  983ARG    SC2 2175  21.806   7.119  19.511 -0.1624  0.0075  0.1215
  984LEU     BB 2176  21.598   6.558  20.172 -0.0167 -0.4403  0.0257
  984LEU    SC1 2177  21.543   6.247  20.095  0.0428 -0.0317 -0.2955
  985ASP     BB 2178  21.331   6.718  20.280 -0.0840 -0.0790  0.0550
  985ASP    SC1 2179  21.278   6.889  20.019  0.2813  0.0534 -0.2847
  986LYS     BB 2180  21.282   6.916  20.539  0.0636  0.0208  0.0083
  986LYS    SC1 2181  21.207   7.180  20.453  0.2302 -0.1659 -0.0404
  986LYS    SC2 2182  21.127   7.336  20.285 -0.0986 -0.1199  0.2849
  987VAL     BB 2183  21.376   6.823  20.819  0.2294  0.1888  0.0100
  987VAL    SC1 2184  21.351   6.808  21.083  0.0007 -0.0160 -0.0200
  988GLU     BB 2185  21.600   6.628  20.729  0.0183 -0.0958  0.0891
  988GLU    SC1 2186  21.760   6.353  20.929 -0.2954  0.1750  0.1954
  989ALA     BB 2187  21.777   6.831  20.576 -0.0936  0.0105  0.0989
  990GLU     BB 2188  21.826   7.055  20.785  0.0864  0.0944 -0.0309
  990GLU    SC1 2189  21.570   7.324  20.638  0.1889 -0.0968 -0.0651
  991VAL     BB 2190  21.956   6.901  21.020 -0.2257 -0.1736 -0.0272
  991VAL    SC1 2191  21.838   6.749  21.203 -0.0065 -0.0373  0.2352
  992GLN     BB 2192  22.209   6.814  20.864  0.0271  0.1560  0.1851
  992GLN    SC1 2193  22.300   6.496  20.992 -0.0293  0.0249 -0.0395
  993ILE     BB 2194  22.298   7.098  20.775 -0.1683  0.1024 -0.2037
  993ILE    SC1 2195  22.531   7.132  20.574 -0.1292  0.0435 -0.1689
  994ASP     BB 2196  22.354   7.218  21.055  0.0833  0.0287 -0.2205
  994ASP    SC1 2197  22.149   7.296  21.311 -0.0924 -0.3083  0.2805
  995ARG     BB 2198  22.557   7.015  21.173  0.1055  0.2128  0.0690
  995ARG    SC1 2199  22.395   6.828  21.350  0.0052 -0.2545 -0.4288
  995ARG    SC2 2200  22.364   6.714  21.610 -0.0136  0.0827  0.1093
  996LEU     BB 2201  22.791   7.034  20.970 -0.0021  0.0649 -0.0704
  996LEU    SC1 2202  22.821   6.714  20.889  0.1254  0.0554 -0.1687
  997ILE     BB 2203  22.813   7.341  20.937 -0.0413  0.0718 -0.0327
  997ILE    SC1 2204  22.943   7.383  20.659 -0.2099 -0.2515 -0.1658
  998THR     BB 2205  22.849   7.423  21.234  0.1214  0.1989 -0.0862
  998THR    SC1 2206  22.632   7.534  21.324  0.2001  0.2106  0.0944
  999GLY     BB 2207  23.104   7.254  21.283 -0.1938 -0.4008 -0.3972
 1000ARG     BB 2208  23.282   7.368  21.055  0.0494  0.0461 -0.0020
 1000ARG    SC1 2209  23.396   7.053  20.992  0.3283 -0.0626  0.4340
 1000ARG    SC2 2210  23.293   6.785  21.127  0.1127  0.3018  0.0775
 1001LEU     BB 2211  23.262   7.670  21.125  0.0664  0.0160  0.1352
 1001LEU    SC1 2212  23.093   7.850  20.900  0.1946 -0.1886  0.0195
 1002GLN     BB 2213  23.409   7.675  21.398 -0.0565 -0.1342  0.2055
 1002GLN    SC1 2214  23.123   7.644  21.650  0.1756 -0.2321  0.1440
 1003SER     BB 2215  23.684   7.559  21.314  0.0137  0.1248  0.0685
 1003SER    SC1 2216  23.853   7.407  21.434 -0.1759  0.0871  0.0643
 1004LEU     BB 2217  23.758   7.745  21.077 -0.1343  0.0744 -0.0189
 1004LEU    SC1 2218  23.878   7.729  20.777 -0.3304  0.0931  0.2175
 1005GLN     BB 2219  23.741   8.018  21.222 -0.0028 -0.0174  0.1741
 1005GLN    SC1 2220  23.669   8.210  20.877  0.1552 -0.0700 -0.2070
 1006THR     BB 2221  23.965   7.981  21.433 -0.0441 -0.2501  0.1797
 1006THR    SC1 2222  23.940   8.141  21.636  0.0113 -0.1290  0.0925
 1007TYR     BB 2223  24.194   7.901  21.239  0.0747  0.1334  0.1534
 1007TYR    SC1 2224  24.288   7.638  21.118  0.2032 -0.3060 -0.5364
 1007TYR    SC2 2225  24.212   7.379  21.125 -0.0353 -0.2350 -0.3616
 1007TYR    SC3 2226  24.469   7.445  21.175 -0.1156 -0.3872  0.3719
 1008VAL     BB 2227  24.189   8.147  21.050  0.1171  0.0380  0.0265
 1008VAL    SC1 2228  24.295   8.118  20.810 -0.0271  0.2989 -0.0731
 1009THR     BB 2229  24.255   8.349  21.276  0.1927 -0.2001  0.2216
 1009THR    SC1 2230  24.062   8.522  21.294  0.3760  0.0284  0.0432
 1010GLN     BB 2231  24.516   8.223  21.386  0.5151  0.4336  0.2239
 1010GLN    SC1 2232  24.656   7.854  21.465 -0.1693 -0.0377  0.0959
 1011GLN     BB 2233  24.685   8.245  21.127  0.3022 -0.1491  0.0203
 1011GLN    SC1 2234  24.762   7.908  20.985  0.2392  0.0417 -0.0564
 1012LEU     BB 2235  24.685   8.555  21.133 -0.2108 -0.1432  0.1371
 1012LEU    SC1 2236  24.420   8.604  20.935 -0.1708 -0.0886 -0.0802
 1013ILE     BB 2237  24.802   8.585  21.418  0.0047  0.0146  0.0342
 1013ILE    SC1 2238  24.553   8.714  21.550  0.0199  0.2019 -0.1168
 1014ARG     BB 2239  25.065   8.432  21.356  0.1659  0.2638  0.0870
 1014ARG    SC1 2240  25.075   8.092  21.387 -0.0875 -0.1016  0.1148
 1014ARG    SC2 2241  25.183   7.841  21.575 -0.0254  0.3099 -0.2275
 1015ALA     BB 2242  25.152   8.600  21.111  0.1205 -0.0653 -0.1610
 1016ALA     BB 2243  25.227   8.874  21.235 -0.0362 -0.0400 -0.1203
 1017GLU     BB 2244  25.441   8.787  21.442 -0.2001 -0.0629  0.0426
 1017GLU    SC1 2245  25.761   8.848  21.694  0.1099  0.0056 -0.2468
 1018ILE     BB 2246  25.624   8.646  21.235 -0.0769  0.0836  0.0500
 1018ILE    SC1 2247  25.851   8.458  21.330 -0.2279 -0.0235  0.2042
 1019ARG     BB 2248  25.704   8.885  21.053 -0.0730 -0.0615 -0.1418
 1019ARG    SC1 2249  25.542   8.966  20.824  0.0740  0.0614 -0.5319
 1019ARG    SC2 2250  25.478   9.142  20.519  0.1002  0.1227  0.1051
 1020ALA     BB 2251  25.869   9.069  21.240  0.0520  0.1248 -0.4280
 1021SER     BB 2252  26.099   8.877  21.320  0.0286  0.2311 -0.0879
 1021SER    SC1 2253  26.283   8.881  21.499 -0.3130  0.0398 -0.0059
 1022ALA     BB 2254  26.200   8.788  21.040 -0.1247 -0.0750 -0.0498
 1023ASN     BB 2255  26.262   9.066  20.917 -0.1104 -0.1217 -0.1491
 1023ASN    SC1 2256  26.024   9.199  20.779 -0.2122 -0.4538  0.4179
 1024LEU     BB 2257  26.494   9.175  21.091 -0.2753  0.0924 -0.0579
 1024LEU    SC1 2258  26.625   9.464  21.126  0.1877 -0.2053  0.0212
 1025ALA     BB 2259  26.698   8.944  21.049 -0.0512  0.2439  0.1683
 1026ALA     BB 2260  26.751   8.984  20.747  0.1235 -0.0595  0.1557
 1027THR     BB 2261  26.853   9.277  20.747 -0.1035  0.0219  0.0721
 1027THR    SC1 2262  26.906   9.384  20.516  0.2792 -0.0999  0.0961
 1028LYS     BB 2263  27.084   9.235  20.950  0.0406 -0.6052 -0.1963
 1028LYS    SC1 2264  27.043   9.233  21.249 -0.1089 -0.3381  0.2008
 1028LYS    SC2 2265  26.939   9.152  21.463  0.0585  0.2158 -0.1761
 1029MET     BB 2266  27.355   9.240  20.762  0.1874  0.0033  0.0097
 1029MET    SC1 2267  27.458   8.886  20.718 -0.0943 -0.0695  0.0526
 1030SER     BB 2268  27.420   9.517  20.610 -0.1904 -0.0647 -0.1837
 1030SER    SC1 2269  27.320   9.620  20.405  0.0227  0.1902  0.2367
 1031GLU     BB 2270  27.670   9.600  20.784 -0.0985 -0.2864  0.1611
 1031GLU    SC1 2271  27.529   9.935  20.880 -0.0487  0.2934 -0.3401
 1032CYS     BB 2272  27.747   9.500  21.037 -0.1142 -0.1593 -0.1376
 1032CYS    SC1 2273  27.623   9.288  21.165  0.0675  0.1592 -0.1890
 1033VAL     BB 2274  28.060   9.623  21.213  0.0502 -0.1452 -0.0726
 1033VAL    SC1 2275  28.072   9.430  21.395 -0.1708  0.1449  0.2615
 1034LEU     BB 2276  28.017   9.927  21.214  0.0990 -0.0332 -0.0930
 1034LEU    SC1 2277  28.025  10.050  20.900  0.2272 -0.2468  0.1613
 1035GLY     BB 2278  28.078  10.246  21.296 -0.3198  0.0449 -0.0985
 1036GLN     BB 2279  27.905  10.372  21.458 -0.2476 -0.0750  0.0844
 1036GLN    SC1 2280  27.880  10.406  21.819  0.3050  0.1244 -0.2645
 1037SER     BB 2281  27.613  10.320  21.235  0.2275  0.1132  0.3108
 1037SER    SC1 2282  27.685  10.362  20.991 -0.3258 -0.0619  0.2044
 1038LYS     BB 2283  27.438  10.177  21.414 -0.3239  0.0898 -0.0001
 1038LYS    SC1 2284  27.187  10.373  21.453 -0.0308 -0.5794 -0.0686
 1038LYS    SC2 2285  27.027  10.547  21.427 -0.3253  0.1657 -0.0421
 1039ARG     BB 2286  27.687   9.922  21.614 -0.3161  0.1753 -0.1235
 1039ARG    SC1 2287  27.579   9.727  21.431  0.1812  0.1059 -0.0979
 1039ARG    SC2 2288  27.355   9.679  21.244 -0.1155  0.1044 -0.0181
 1040VAL     BB 2289  27.578   9.835  21.914  0.0003  0.1541 -0.0576
 1040VAL    SC1 2290  27.690   9.943  22.128 -0.1584  0.0506  0.0805
 1041ASP     BB 2291  27.453   9.551  21.985 -0.3644  0.2458  0.0056
 1041ASP    SC1 2292  27.337   9.453  22.238  0.2611  0.0312 -0.1002
 1042PHE     BB 2293  27.275   9.430  21.762  0.2269  0.1717 -0.5271
 1042PHE    SC1 2294  27.121   9.642  21.652 -0.0470 -0.1485 -0.0198
 1042PHE    SC2 2295  27.088   9.896  21.567  0.4269  0.0361  0.3045
 1042PHE    SC3 2296  26.909   9.706  21.498  0.3378  0.3385 -0.3807
 1043CYS     BB 2297  27.455   9.216  21.626 -0.0652  0.0680  0.2028
 1043CYS    SC1 2298  27.624   9.263  21.404  0.7211  0.2334 -0.1655
 1044GLY     BB 2299  27.282   8.928  21.726 -0.0341  0.0443 -0.0562
 1045LYS     BB 2300  27.299   8.916  22.059  0.0715  0.0532 -0.1372
 1045LYS    SC1 2301  27.051   8.711  22.161  0.1476 -0.0676  0.0601
 1045LYS    SC2 2302  27.012   8.502  22.190  0.2092 -0.0074  0.1248
 1046GLY     BB 2303  27.451   8.975  22.226 -0.0128  0.4806 -0.0628
 1047TYR     BB 2304  27.724   9.035  22.201  0.2583  0.1992 -0.0042
 1047TYR    SC1 2305  27.854   9.293  22.326  0.2023 -0.2745  0.1764
 1047TYR    SC2 2306  28.092   9.416  22.361  0.2588 -0.3688  0.1301
 1047TYR    SC3 2307  27.866   9.563  22.337  0.3391 -0.2699 -0.0394
 1048HIS     BB 2308  27.795   8.975  21.862  0.1153 -0.4148 -0.2010
 1048HIS    SC1 2309  27.928   9.270  21.825  0.1908 -0.0743  0.1954
 1048HIS    SC2 2310  28.178   9.349  21.890  0.1766  0.2246 -0.0895
 1048HIS    SC3 2311  27.985   9.533  21.846 -0.1625 -0.0049  0.3599
 1049LEU     BB 2312  27.742   8.832  21.587 -0.0561  0.4157  0.1559
 1049LEU    SC1 2313  28.028   8.939  21.445  0.5853  0.1894 -0.2262
 1050MET     BB 2314  27.609   8.732  21.281  0.1704  0.2321  0.0851
 1050MET    SC1 2315  27.317   8.852  21.186  0.1591  0.0043 -0.1099
 1051SER     BB 2316  27.664   8.485  21.016 -0.0891 -0.1025 -0.1063
 1051SER    SC1 2317  27.893   8.582  20.953  0.3127 -0.3371  0.0767
 1052PHE     BB 2318  27.474   8.393  20.736 -0.0276 -0.1252  0.0589
 1052PHE    SC1 2319  27.200   8.447  20.847  0.0229  0.0120 -0.0228
 1052PHE    SC2 2320  26.997   8.620  20.884  0.0551  0.0507 -0.0248
 1052PHE    SC3 2321  27.001   8.386  21.019 -0.0194  0.0243 -0.0675
 1053PRO     BB 2322  27.441   8.120  20.553 -0.3800 -0.0859  0.0338
 1053PRO    SC1 2323  27.629   8.114  20.301  0.1651 -0.2341  0.0544
 1054GLN     BB 2324  27.107   7.934  20.471 -0.0276 -0.0358  0.1572
 1054GLN    SC1 2325  26.907   8.254  20.464  0.4104 -0.2219  0.1639
 1055SER     BB 2326  27.077   7.804  20.122  0.0079  0.2862  0.2352
 1055SER    SC1 2327  27.285   7.871  20.007 -0.1353 -0.2943  0.1974
 1056ALA     BB 2328  26.878   7.550  20.000  0.1893 -0.0035 -0.0346
 1057PRO     BB 2329  26.960   7.277  20.007 -0.1633 -0.4779 -0.2587
 1057PRO    SC1 2330  27.258   7.271  20.063 -0.3430 -0.1704 -0.0146
 1058HIS     BB 2331  26.760   7.141  20.177  0.3392 -0.0131  0.0917
 1058HIS    SC1 2332  26.552   7.008  19.972 -0.0387 -0.0831  0.0568
 1058HIS    SC2 2333  26.351   6.969  19.797  0.1282  0.1074 -0.1860
 1058HIS    SC3 2334  26.419   6.773  19.970 -0.1556 -0.0185 -0.2096
 1059GLY     BB 2335  26.773   7.134  20.429 -0.6033  0.2545 -0.0148
 1060VAL     BB 2336  26.848   7.340  20.682 -0.0083 -0.1479 -0.0239
 1060VAL    SC1 2337  26.699   7.458  20.866 -0.2743  0.0021 -0.3267
 1061VAL     BB 2338  27.177   7.508  20.722 -0.1926 -0.0638 -0.2342
 1061VAL    SC1 2339  27.324   7.482  20.504 -0.0067 -0.0241 -0.1159
 1062PHE     BB 2340  27.173   7.826  20.964  0.1246  0.4560  0.0548
 1062PHE    SC1 2341  26.884   7.932  20.957 -0.2208 -0.2169  0.1456
 1062PHE    SC2 2342  26.664   8.031  21.079 -0.2653 -0.0244 -0.0825
 1062PHE    SC3 2343  26.671   8.010  20.810 -0.1232 -0.3283 -0.0592
 1063LEU     BB 2344  27.420   7.992  21.130 -0.3798 -0.2210  0.3775
 1063LEU    SC1 2345  27.743   7.910  21.137 -0.1836  0.0634  0.1627
 1064HIS     BB 2346  27.445   8.238  21.390 -0.0126 -0.3441 -0.0498
 1064HIS    SC1 2347  27.241   8.432  21.524 -0.2241 -0.0559 -0.0006
 1064HIS    SC2 2348  27.061   8.468  21.722 -0.2121  0.1410 -0.0236
 1064HIS    SC3 2349  27.031   8.596  21.487 -0.1102  0.0750 -0.0735
 1065VAL     BB 2350  27.703   8.331  21.635 -0.2517 -0.0225 -0.3655
 1065VAL    SC1 2351  27.907   8.367  21.469  0.2634 -0.1275  0.2065
 1066THR     BB 2352  27.606   8.476  21.920 -0.1874  0.0504  0.2299
 1066THR    SC1 2353  27.417   8.332  22.025 -0.0628 -0.0307  0.3460
 1067TYR     BB 2354  27.871   8.552  22.144  0.1841 -0.0112 -0.2936
 1067TYR    SC1 2355  28.112   8.522  22.016 -0.0102  0.2562 -0.0452
 1067TYR    SC2 2356  28.227   8.583  21.779 -0.1521  0.2438 -0.1189
 1067TYR    SC3 2357  28.377   8.488  21.982 -0.0034  0.4024 -0.1522
 1068VAL     BB 2358  27.786   8.648  22.497 -0.2110 -0.0740 -0.1601
 1068VAL    SC1 2359  27.525   8.606  22.514 -0.1934 -0.0663  0.2219
 1069PRO     BB 2360  28.003   8.767  22.759 -0.1413 -0.0638 -0.2236
 1069PRO    SC1 2361  28.140   9.028  22.684 -0.4075  0.2363  0.0866
 1070ALA     BB 2362  28.143   8.715  23.035  0.0563  0.1607 -0.3778
 1071GLN     BB 2363  28.244   8.731  23.354 -0.0674  0.0549  0.1026
 1071GLN    SC1 2364  28.359   8.363  23.466  0.3585 -0.0967  0.1498
 1072GLU     BB 2365  28.414   8.846  23.624  0.1193 -0.2865 -0.0299
 1072GLU    SC1 2366  28.683   8.578  23.732  0.0306 -0.1486 -0.0218
 1073LYS     BB 2367  28.637   9.090  23.775  0.1751  0.2279  0.0888
 1073LYS    SC1 2368  28.924   8.956  23.765 -0.3143 -0.1740 -0.1117
 1073LYS    SC2 2369  29.134   8.786  23.804  0.1664  0.0263  0.3060
 1074ASN     BB 2370  28.673   9.353  23.980  0.2852  0.0702  0.0816
 1074ASN    SC1 2371  28.537   9.240  24.268 -0.1921 -0.1177  0.0576
 1075PHE     BB 2372  28.901   9.604  24.005 -0.1357 -0.2515  0.0773
 1075PHE    SC1 2373  29.139   9.483  23.854 -0.2593 -0.0069  0.1289
 1075PHE    SC2 2374  29.225   9.440  23.602 -0.0851 -0.2046  0.2190
 1075PHE    SC3 2375  29.369   9.349  23.811 -0.2319 -0.0497  0.3911
 1076THR     BB 2376  28.963   9.952  23.993  0.1143  0.0144  0.1815
 1076THR    SC1 2377  29.160   9.982  23.826 -0.0120  0.2410  0.0686
 1077THR     BB 2378  28.938  10.272  24.156  0.0523 -0.0958 -0.0673
 1077THR    SC1 2379  28.811  10.207  24.373  0.0034 -0.3798 -0.1764
 1078ALA     BB 2380  29.127  10.536  24.184 -0.1822  0.0383 -0.1104
 1079PRO     BB 2381  28.853  10.796  24.155  0.1906  0.1858  0.1500
 1079PRO    SC1 2382  28.593  10.761  23.957  0.0942 -0.2325  0.1967
 1080ALA     BB 2383  29.042  11.029  23.941  0.0587  0.0175 -0.0671
 1081ILE     BB 2384  29.059  11.319  23.741 -0.1036  0.2027 -0.1373
 1081ILE    SC1 2385  29.262  11.208  23.534 -0.2004  0.1120 -0.1844
 1082CYS     BB 2386  28.913  11.647  23.771  0.0502  0.2079 -0.0969
 1082CYS    SC1 2387  28.619  11.659  23.699 -0.0571 -0.0375  0.0017
 1083HIS     BB 2388  29.188  11.837  23.890 -0.1984 -0.1058 -0.3154
 1083HIS    SC1 2389  29.393  11.710  23.726  0.0515  0.1026  0.0238
 1083HIS    SC2 2390  29.529  11.723  23.492 -0.0941  0.1228 -0.0608
 1083HIS    SC3 2391  29.596  11.539  23.678  0.0848  0.1696 -0.0780
 1084ASP     BB 2392  29.261  12.115  23.903 -0.1716  0.0144  0.1308
 1084ASP    SC1 2393  29.119  12.290  24.102 -0.0646 -0.1928  0.3801
 1085GLY     BB 2394  29.332  12.266  23.631  0.2267 -0.0376 -0.0647
 1086LYS     BB 2395  29.242  12.232  23.396  0.3058 -0.3018 -0.2574
 1086LYS    SC1 2396  29.385  12.359  23.118  0.1756 -0.4217 -0.0853
 1086LYS    SC2 2397  29.607  12.374  23.031  0.0416  0.1051 -0.2036
 1087ALA     BB 2398  28.990  11.969  23.379  0.0200 -0.0157 -0.0507
 1088HIS     BB 2399  29.087  11.590  23.275  0.2633 -0.1502  0.2330
 1088HIS    SC1 2400  29.297  11.755  23.116 -0.1414  0.5325  0.2548
 1088HIS    SC2 2401  29.518  11.908  23.093  0.2014  0.0104 -0.1982
 1088HIS    SC3 2402  29.409  11.795  22.874 -0.2667 -0.0922  0.0735
 1089PHE     BB 2403  28.837  11.400  23.229  0.1145 -0.0387 -0.1117
 1089PHE    SC1 2404  28.724  11.259  23.432 -0.2738 -0.0194 -0.1241
 1089PHE    SC2 2405  28.607  11.197  23.667 -0.5443 -0.0613 -0.2654
 1089PHE    SC3 2406  28.720  11.003  23.518  0.0952  0.0318  0.0638
 1090PRO     BB 2407  28.755  11.166  22.962 -0.0117 -0.0179 -0.3823
 1090PRO    SC1 2408  28.465  11.246  22.930  0.1861  0.1156 -0.3163
 1091ARG     BB 2409  28.820  11.020  22.755  0.1201 -0.0800  0.0568
 1091ARG    SC1 2410  28.851  11.159  22.478  0.0074 -0.0974  0.0561
 1091ARG    SC2 2411  28.729  11.181  22.166 -0.1157 -0.0542 -0.2664
 1092GLU     BB 2412  28.794  10.718  22.723  0.1311 -0.1740 -0.1221
 1092GLU    SC1 2413  28.646  10.657  22.363  0.1240 -0.3921 -0.2473
 1093GLY     BB 2414  28.841  10.459  22.762 -0.3431 -0.0081 -0.1024
 1094VAL     BB 2415  28.819  10.218  22.943 -0.0188  0.0374  0.1914
 1094VAL    SC1 2416  28.809   9.964  22.869 -0.1659  0.1582 -0.2322
 1095PHE     BB 2417  29.084  10.300  23.172  0.2496 -0.1760 -0.0929
 1095PHE    SC1 2418  29.158  10.582  23.173  0.4510 -0.2002  0.3791
 1095PHE    SC2 2419  29.358  10.763  23.161  0.0935  0.2192  0.4756
 1095PHE    SC3 2420  29.102  10.843  23.135 -0.0601 -0.3471  0.0262
 1096VAL     BB 2421  29.239  10.013  23.333  0.0001  0.0724 -0.1007
 1096VAL    SC1 2422  29.057   9.821  23.315 -0.0464  0.1243 -0.1883
 1097SER     BB 2423  29.517   9.853  23.487  0.0307  0.0017 -0.4216
 1097SER    SC1 2424  29.553   9.674  23.331  0.0928 -0.0049 -0.1232
 1098ASN     BB 2425  29.733  10.084  23.713 -0.2565  0.1235  0.2770
 1098ASN    SC1 2426  29.770   9.872  23.926  0.2162  0.1691  0.2352
 1099GLY     BB 2427  29.538  10.376  23.880 -0.1068  0.3922  0.0816
 1100THR     BB 2428  29.607  10.610  24.078 -0.1639 -0.0536  0.0709
 1100THR    SC1 2429  29.618  10.533  24.326  0.1355 -0.0913  0.0500
 1101HIS     BB 2430  29.573  10.918  23.881  0.1207 -0.0607 -0.1059
 1101HIS    SC1 2431  29.713  11.097  24.064 -0.0400  0.1302 -0.1102
 1101HIS    SC2 2432  29.811  11.138  24.313 -0.2716  0.0329 -0.0007
 1101HIS    SC3 2433  29.856  11.319  24.118  0.3370 -0.1237 -0.0240
 1102TRP     BB 2434  29.542  10.848  23.609  0.2570  0.1016 -0.0752
 1102TRP    SC1 2435  29.226  10.727  23.601 -0.0783 -0.0692 -0.0238
 1102TRP    SC2 2436  28.968  10.649  23.613 -0.1067 -0.0208 -0.2730
 1102TRP    SC3 2437  29.165  10.473  23.666 -0.1860 -0.1117 -0.2774
 1102TRP    SC4 2438  28.907  10.401  23.701 -0.2132  0.2686  0.5549
 1103PHE     BB 2439  29.801  10.873  23.349  0.0726 -0.2749 -0.1376
 1103PHE    SC1 2440  29.964  11.017  23.519 -0.0822 -0.4361  0.1678
 1103PHE    SC2 2441  30.102  11.005  23.750  0.1387  0.1489  0.0841
 1103PHE    SC3 2442  29.932  11.210  23.705 -0.1758 -0.1486 -0.1362
 1104VAL     BB 2443  29.976  10.679  23.149 -0.1701  0.4319  0.0439
 1104VAL    SC1 2444  30.217  10.690  23.258 -0.2537  0.0132  0.2935
 1105THR     BB 2445  29.995  10.537  22.841  0.0867 -0.0211  0.0989
 1105THR    SC1 2446  30.231  10.549  22.734  0.0676  0.2933  0.0831
 1106GLN     BB 2447  29.731  10.514  22.725 -0.3435  0.2137  0.0729
 1106GLN    SC1 2448  29.826  10.544  22.331  0.1232  0.4016  0.2933
 1107ARG     BB 2449  29.481  10.404  22.839  0.0390  0.2643 -0.1525
 1107ARG    SC1 2450  29.295  10.265  22.674  0.2466  0.0401  0.1721
 1107ARG    SC2 2451  29.225  10.378  22.399  0.3047  0.1718  0.0273
 1108ASN     BB 2452  29.637  10.259  23.114 -0.0107  0.3339 -0.1792
 1108ASN    SC1 2453  29.555  10.364  23.355  0.3299 -0.1618 -0.0974
 1109PHE     BB 2454  29.722   9.951  22.958  0.0727 -0.1805 -0.4587
 1109PHE    SC1 2455  29.461   9.818  22.903 -0.2566  0.1496  0.2109
 1109PHE    SC2 2456  29.315   9.803  22.677  0.2338 -0.1541 -0.1041
 1109PHE    SC3 2457  29.239   9.664  22.896 -0.1321 -0.0236 -0.1410
 1110TYR     BB 2458  29.996  10.040  22.828  0.3020 -0.0953 -0.2370
 1110TYR    SC1 2459  30.157  10.115  23.074  0.0842  0.4664 -0.0539
 1110TYR    SC2 2460  30.342  10.069  23.266 -0.0722  0.1534  0.0289
 1110TYR    SC3 2461  30.091  10.143  23.334 -0.1551 -0.0518 -0.0451
 1111GLU     BB 2462  30.010  10.141  22.536 -0.0826 -0.4158  0.0178
 1111GLU    SC1 2463  29.678  10.080  22.457  0.1758  0.4686 -0.3005
 1112PRO     BB 2464  30.272  10.244  22.344 -0.4440 -0.0279 -0.2617
 1112PRO    SC1 2465  30.398   9.967  22.295  0.0128 -0.0694  0.1033
 1113GLN     BB 2466  30.293  10.493  22.228  0.1265  0.0599  0.0445
 1113GLN    SC1 2467  30.607  10.578  22.063  0.0403  0.3014  0.4112
 1114ILE     BB 2468  30.283  10.860  22.286  0.3401  0.3411 -0.0279
 1114ILE    SC1 2469  30.247  10.951  21.991 -0.0044  0.0638 -0.0777
 1115ILE     BB 2470  29.993  11.025  22.405 -0.0433  0.0371  0.1083
 1115ILE    SC1 2471  30.133  11.299  22.378 -0.1336  0.0670 -0.0702
 1116THR     BB 2472  29.757  10.966  22.594 -0.1722  0.1176 -0.0879
 1116THR    SC1 2473  29.693  11.010  22.843  0.0063  0.0986 -0.0374
 1117THR     BB 2474  29.456  10.872  22.443 -0.1285  0.2137 -0.0496
 1117THR    SC1 2475  29.297  10.809  22.638  0.3279 -0.1444  0.2273
 1118ASP     BB 2476  29.325  11.235  22.294 -0.3384  0.2173  0.0590
 1118ASP    SC1 2477  29.223  11.282  21.984  0.0687  0.2271  0.0985
 1119ASN     BB 2478  29.481  11.412  22.555  0.2524 -0.0884  0.1128
 1119ASN    SC1 2479  29.792  11.503  22.644  0.2436  0.2941  0.0825
 1120THR     BB 2480  29.218  11.330  22.809 -0.1516  0.0387  0.0863
 1120THR    SC1 2481  29.312  11.257  23.041 -0.0807  0.0050  0.0472
 1121PHE     BB 2482  28.964  11.526  22.756 -0.0155 -0.1320  0.1007
 1121PHE    SC1 2483  29.042  11.612  22.457 -0.1649  0.0478 -0.0270
 1121PHE    SC2 2484  29.125  11.693  22.213  0.2025 -0.3607 -0.0506
 1121PHE    SC3 2485  29.229  11.805  22.435  0.1659 -0.2690 -0.0790
 1122VAL     BB 2486  28.813  11.806  22.895 -0.1543 -0.1763 -0.0701
 1122VAL    SC1 2487  28.958  12.028  22.879 -0.0150 -0.2662 -0.0682
 1123SER     BB 2488  28.544  11.872  23.203  0.0209  0.1370  0.3385
 1123SER    SC1 2489  28.431  11.651  23.162 -0.1205  0.0505 -0.0647
 1124GLY     BB 2490  28.468  12.117  23.351 -0.1358  0.4293  0.1689
 1125ASN     BB 2491  28.275  12.209  23.582  0.1543  0.2316  0.0002
 1125ASN    SC1 2492  27.957  12.311  23.504 -0.0838  0.2590  0.2315
 1126CYS     BB 2493  28.241  11.932  23.766  0.1376 -0.1025  0.0489
 1126CYS    SC1 2494  28.387  11.675  23.643  0.0051  0.2580 -0.1969
 1127ASP     BB 2495  28.248  12.104  24.086  0.2013 -0.3217 -0.2210
 1127ASP    SC1 2496  28.044  12.382  24.037 -0.0233  0.1016  0.0208
 1128VAL     BB 2497  28.280  11.841  24.318 -0.0008 -0.1966 -0.2520
 1128VAL    SC1 2498  28.308  11.905  24.573 -0.0902 -0.3028 -0.2146
 1129VAL     BB 2499  28.163  11.629  24.130  0.0064 -0.2484 -0.1658
 1129VAL    SC1 2500  27.914  11.590  24.049 -0.1102  0.1925 -0.0463
 1130ILE     BB 2501  28.355  11.398  24.069  0.0285  0.1891  0.0884
 1130ILE    SC1 2502  28.233  11.134  23.963  0.1207  0.1166  0.1613
 1131GLY     BB 2503  28.655  11.446  24.164 -0.3366 -0.2916  0.1018
 1132ILE     BB 2504  28.938  11.299  24.364 -0.2510  0.0143  0.0873
 1132ILE    SC1 2505  28.866  11.178  24.640  0.1346 -0.1076  0.1403
 1133VAL     BB 2506  29.192  11.517  24.273  0.2236  0.0195  0.0734
 1133VAL    SC1 2507  29.352  11.402  24.095 -0.2258 -0.1875 -0.2140
 1134ASN     BB 2508  29.356  11.834  24.374  0.0063 -0.0003 -0.1264
 1134ASN    SC1 2509  29.258  12.049  24.585  0.0767 -0.0048  0.1869
 1135ASN     BB 2510  29.655  11.794  24.286  0.1605  0.0833  0.0113
 1135ASN    SC1 2511  29.820  11.628  24.494 -0.3799 -0.1944  0.2274
 1136THR     BB 2512  29.729  11.855  24.039 -0.0684 -0.1511 -0.0436
 1136THR    SC1 2513  29.753  12.093  23.936 -0.0680 -0.0895  0.0957
 1137VAL     BB 2514  30.090  11.704  23.863 -0.1271 -0.1199 -0.1919
 1137VAL    SC1 2515  30.169  11.672  24.114 -0.0403  0.0750 -0.1926
 1138TYR     BB 2516  30.082  11.806  23.534 -0.0105 -0.1631  0.0376
 1138TYR    SC1 2517  29.910  11.568  23.383 -0.0034  0.4199  0.1361
 1138TYR    SC2 2518  29.767  11.567  23.154  0.3431 -0.1119 -0.0984
 1138TYR    SC3 2519  29.740  11.365  23.330  0.3072  0.1367  0.1891
 1139ASP     BB 2520  29.936  12.053  23.288  0.0099  0.1522 -0.0008
 1139ASP    SC1 2521  29.760  12.163  23.472  0.3877 -0.0416  0.1395
 1140PRO     BB 2522  30.052  11.939  23.022 -0.4705 -0.1380  0.0339
 1140PRO    SC1 2523  29.912  11.984  22.775 -0.1079  0.0165 -0.0110
 1141LEU     BB 2524  30.260  11.683  23.031 -0.0843  0.1700  0.1695
 1141LEU    SC1 2525  30.240  11.584  22.731 -0.1557  0.0728 -0.2195
 1142GLN     BB 2526  30.505  11.761  23.204  0.1057  0.0571 -0.0428
 1142GLN    SC1 2527  30.444  12.134  23.303 -0.0225  0.1116  0.0853
 1143PRO     BB 2528  30.577  11.512  23.374 -0.3167 -0.0591 -0.0238
 1143PRO    SC1 2529  30.403  11.379  23.590  0.3334 -0.2026 -0.0492
 1144GLU     BB 2530  30.613  11.313  23.139 -0.1702 -0.0085 -0.0450
 1144GLU    SC1 2531  30.529  10.990  23.330  0.0524 -0.1614 -0.0771
 1145LEU     BB 2532  30.816  11.420  22.932  0.0354 -0.2114  0.0467
 1145LEU    SC1 2533  30.794  11.678  22.739 -0.0284  0.0767  0.1565
 1146ASP     BB 2534  31.076  11.455  23.098  0.1772 -0.0704 -0.1980
 1146ASP    SC1 2535  31.311  11.234  23.073  0.1177 -0.1063  0.0848
 1147SER     BB 2536  31.037  11.736  23.267  0.1934  0.1115 -0.4886
 1147SER    SC1 2537  31.022  11.746  23.502  0.1400  0.5129 -0.1355
 1148PHE     BB 2538  30.993  12.001  23.095  0.0061  0.1836  0.2281
 1148PHE    SC1 2539  30.977  12.072  22.802  0.3558 -0.0412  0.0599
 1148PHE    SC2 2540  30.956  12.317  22.692 -0.3341 -0.0377  0.1543
 1148PHE    SC3 2541  30.959  12.098  22.534 -0.0612  0.0122  0.0856
 1149LYS     BB 2542  30.994  12.259  23.278 -0.2390 -0.1684  0.0107
 1149LYS    SC1 2543  30.799  12.473  23.140 -0.0336 -0.1996 -0.0365
 1149LYS    SC2 2544  30.580  12.524  23.047  0.1338 -0.0942 -0.3376
 1150GLU     BB 2545  30.897  12.200  23.585 -0.1715 -0.1753  0.1638
 1150GLU    SC1 2546  30.692  12.499  23.595 -0.2014  0.1988  0.5118
 1151GLU     BB 2547  31.005  12.116  23.860  0.3073  0.0657  0.0742
 1151GLU    SC1 2548  31.143  12.462  24.062  0.2315  0.1769  0.1580
 1152LEU     BB 2549  31.189  11.908  23.987 -0.2121 -0.2766 -0.1081
 1152LEU    SC1 2550  31.102  11.862  24.281 -0.1103  0.1256 -0.1974
 1153ASP     BB 2551  31.424  11.835  23.749 -0.1351 -0.0949 -0.2206
 1153ASP    SC1 2552  31.676  11.755  23.875  0.0713  0.0296 -0.2961
 1154LYS     BB 2553  31.398  12.059  23.508  0.2917  0.2035 -0.0031
 1154LYS    SC1 2554  31.389  12.384  23.580  0.2015 -0.2744  0.1046
 1154LYS    SC2 2555  31.272  12.568  23.592  0.2891 -0.0522  0.1057
 1155TYR     BB 2556  31.483  12.004  23.215 -0.1724  0.0093 -0.1105
 1155TYR    SC1 2557  31.453  11.816  22.985 -0.3217  0.0569  0.0730
 1155TYR    SC2 2558  31.285  11.748  22.784 -0.0273 -0.3785 -0.0405
 1155TYR    SC3 2559  31.521  11.620  22.812  0.3309  0.2613  0.0717
 1156PHE     BB 2560  31.545  12.283  23.096 -0.0901  0.2045  0.3660
 1156PHE    SC1 2561  31.428  12.324  22.847 -0.1324 -0.1465  0.1601
 1156PHE    SC2 2562  31.473  12.498  22.645  0.0040 -0.0725  0.2522
 1156PHE    SC3 2563  31.373  12.252  22.593 -0.3224  0.0790  0.1332
 1157LYS     BB 2564  31.764  12.389  23.288  0.2672  0.0714  0.0446
 1157LYS    SC1 2565  31.830  12.712  23.441  0.0349  0.2583 -0.0730
 1157LYS    SC2 2566  32.098  12.803  23.483 -0.0375 -0.0476 -0.0196
 1158ASN     BB 2567  31.978  12.168  23.250 -0.0268 -0.2004 -0.0745
 1158ASN    SC1 2568  31.993  11.939  23.443 -0.0130 -0.2194 -0.0017
 1159HIS     BB 2569  32.224  12.370  23.161 -0.1728  0.1124  0.2115
 1159HIS    SC1 2570  32.073  12.594  22.986 -0.1342  0.2295  0.0866
 1159HIS    SC2 2571  31.898  12.800  22.993 -0.3405  0.0629 -0.0365
 1159HIS    SC3 2572  31.895  12.627  22.786 -0.0441  0.0405 -0.0273
 1160THR     BB 2573  32.499  12.190  23.293 -0.2254  0.1612  0.0988
 1160THR    SC1 2574  32.494  11.993  23.462 -0.2731  0.2208  0.1676
 1161SER     BB 2575  32.871  12.318  23.342  0.2798 -0.0704 -0.1537
 1161SER    SC1 2576  32.910  12.259  23.599  0.3018  0.0548  0.2313
 1162PRO     BB 2577  32.909  12.539  23.099  0.0320 -0.0665  0.1072
 1162PRO    SC1 2578  33.027  12.826  23.082 -0.2050  0.1628 -0.2505
 1163ASP     BB 2579  32.576  12.623  22.974 -0.5092 -0.1219 -0.0450
 1163ASP    SC1 2580  32.478  12.850  23.114  0.1738 -0.0551  0.0595
 1164VAL     BB 2581  32.508  12.596  22.691 -0.0761 -0.3138  0.3250
 1164VAL    SC1 2582  32.300  12.449  22.617 -0.0754 -0.1494 -0.0197
 1165ASP     BB 2583  32.699  12.634  22.471  0.1557 -0.0209  0.0998
 1165ASP    SC1 2584  33.006  12.669  22.582  0.0150 -0.1265 -0.1002
 1166LEU     BB 2585  32.649  12.407  22.236  0.0008  0.0187  0.0932
 1166LEU    SC1 2586  32.371  12.359  22.086  0.0743 -0.0628  0.5266
 1167GLY     BB 2587  32.900  12.225  22.235  0.1472  0.2163 -0.1207
 1168ASP     BB 2588  32.845  12.097  21.958 -0.3041  0.2117 -0.0377
 1168ASP    SC1 2589  32.911  11.790  21.939  0.1988 -0.2982 -0.0693
 1169ILE     BB 2590  32.861  12.359  21.792  0.0159  0.1462 -0.1187
 1169ILE    SC1 2591  32.649  12.414  21.573  0.0468 -0.2123 -0.2451
 1170SER     BB 2592  33.155  12.449  21.829  0.0329  0.0253  0.0557
 1170SER    SC1 2593  33.281  12.525  21.622  0.2427  0.0813 -0.0067
 1171GLY     BB 2594  33.140  12.634  22.101  0.1864 -0.0878  0.1431
 1172ILE     BB 2595  33.397  12.697  22.153  0.1882 -0.1306 -0.1712
 1172ILE    SC1 2596  33.484  12.767  22.442 -0.1971 -0.1165 -0.0538
 1173ASN     BB 2597  33.604  12.796  21.916  0.1341 -0.0123 -0.1698
 1173ASN    SC1 2598  33.616  13.128  22.053 -0.1919 -0.2062  0.2632
 1174ALA     BB 2599  33.897  12.719  21.850  0.2247  0.0668  0.1233
 1175SER     BB 2600  33.906  12.849  21.569  0.0924  0.0356  0.1044
 1175SER    SC1 2601  33.766  12.748  21.384  0.2075 -0.0740 -0.0620
 1176VAL     BB 2602  33.857  13.145  21.646  0.0769  0.0668 -0.0242
 1176VAL    SC1 2603  33.793  13.280  21.427  0.0272 -0.0384 -0.0751
 1177VAL     BB 2604  34.098  13.196  21.833  0.0634 -0.0180  0.0168
 1177VAL    SC1 2605  34.126  13.352  22.045  0.1090  0.0410 -0.0324
 1178ASN     BB 2606  34.310  13.146  21.612  0.2413  0.2285  0.1263
 1178ASN    SC1 2607  34.405  12.867  21.599  0.1450  0.3378 -0.0022
 1179ILE     BB 2608  34.248  13.384  21.423 -0.0443  0.0433 -0.0219
 1179ILE    SC1 2609  34.345  13.473  21.142 -0.3558 -0.3446 -0.2621
 1180GLN     BB 2610  34.273  13.599  21.646 -0.4018 -0.0769  0.1403
 1180GLN    SC1 2611  34.129  13.931  21.501  0.2442 -0.1947  0.2017
 1181LYS     BB 2612   0.162  13.551  21.724 -0.3062  0.1333 -0.0671
 1181LYS    SC1 2613   0.286  13.654  22.009  0.1295 -0.4122  0.1713
 1181LYS    SC2 2614   0.449  13.839  22.199 -0.5982 -0.0043 -0.0321
 1182GLU     BB 2615   0.299  13.603  21.451 -0.1604 -0.0319 -0.0274
 1182GLU    SC1 2616   0.667  13.470  21.641 -0.1333  0.1833 -0.1341
 1183ILE     BB 2617   0.218  13.898  21.402  0.3353  0.1187  0.0077
 1183ILE    SC1 2618   0.222  13.917  21.092  0.1706  0.2059  0.0096
 1184ASP     BB 2619   0.328  14.024  21.663  0.1326  0.3239 -0.0029
 1184ASP    SC1 2620   0.080  14.191  21.762  0.0603  0.2956  0.1972
 1185ARG     BB 2621   0.627  13.957  21.615  0.0250 -0.2040  0.0066
 1185ARG    SC1 2622   0.872  13.991  21.826 -0.3736 -0.0560 -0.0497
 1185ARG    SC2 2623   1.130  13.966  22.061 -0.0510 -0.2821  0.0671
 1186LEU     BB 2624   0.680  14.111  21.351  0.1723 -0.0808  0.1065
 1186LEU    SC1 2625   0.914  13.948  21.234 -0.2755  0.0632  0.0602
 1187ASN     BB 2626   0.591  14.391  21.451  0.1314 -0.0492 -0.0165
 1187ASN    SC1 2627   0.371  14.518  21.442 -0.1278  0.0833 -0.0776
 1188GLU     BB 2628   0.796  14.427  21.680  0.1448 -0.1791 -0.0076
 1188GLU    SC1 2629   0.540  14.398  21.948 -0.0375 -0.0614  0.2228
 1189VAL     BB 2630   1.056  14.400  21.513  0.1766  0.0113  0.0092
 1189VAL    SC1 2631   1.242  14.215  21.476  0.0049 -0.0812 -0.4498
 1190ALA     BB 2632   1.013  14.634  21.314 -0.0715  0.0013  0.0476
 1191LYS     BB 2633   1.018  14.877  21.507 -0.2117  0.0272  0.0189
 1191LYS    SC1 2634   0.670  14.876  21.651 -0.1198 -0.0821  0.2016
 1191LYS    SC2 2635   0.448  14.886  21.789  0.1788  0.1070 -0.0459
 1192ASN     BB 2636   1.295  14.826  21.636 -0.0330  0.2154 -0.2763
 1192ASN    SC1 2637   1.380  14.985  21.877 -0.3117 -0.0500 -0.0169
 1193LEU     BB 2638   1.475  14.818  21.384 -0.2529 -0.1447 -0.4308
 1193LEU    SC1 2639   1.616  14.550  21.344 -0.0929 -0.0678  0.0994
 1194ASN     BB 2640   1.457  15.109  21.280  0.1980  0.0945  0.1078
 1194ASN    SC1 2641   1.294  15.255  21.059  0.1582  0.3850 -0.2737
 1195GLU     BB 2642   1.573  15.253  21.529  0.0178  0.0045  0.2457
 1195GLU    SC1 2643   1.288  15.487  21.556  0.0280  0.2357  0.0981
 1196SER     BB 2644   1.845  15.110  21.570 -0.0510 -0.1362  0.2198
 1196SER    SC1 2645   1.838  14.903  21.720 -0.1304  0.0951 -0.1162
 1197LEU     BB 2646   1.972  15.157  21.291 -0.1274  0.0765  0.2191
 1197LEU    SC1 2647   1.851  14.907  21.081 -0.0611 -0.0999 -0.4880
 1198ILE     BB 2648   1.977  15.461  21.233  0.0476  0.0581  0.1301
 1198ILE    SC1 2649   1.792  15.458  20.984  0.0226  0.0441  0.1490
 1199ASP     BB 2650   2.131  15.569  21.480  0.0358  0.0359  0.1471
 1199ASP    SC1 2651   1.875  15.723  21.635 -0.2098  0.3458 -0.2722
 1200LEU     BB 2652   2.395  15.408  21.461 -0.1920 -0.3293 -0.0356
 1200LEU    SC1 2653   2.410  15.115  21.461  0.0901  0.0867 -0.0647
 1201GLN     BB 2654   2.497  15.519  21.190 -0.1295 -0.1070  0.0768
 1201GLN    SC1 2655   2.883  15.437  21.198 -0.0175  0.2086 -0.0822
 1202GLU     BB 2656   2.522  15.824  21.241  0.2268 -0.1140 -0.0343
 1202GLU    SC1 2657   2.662  15.855  20.895  0.2905  0.1253  0.2479
 1203LEU     BB 2658   2.792  15.974  21.357 -0.0049  0.2343  0.0673
 1203LEU    SC1 2659   2.743  16.275  21.224 -0.1365  0.2701  0.0368
 1204GLY     BB 2660   2.951  15.789  21.579  0.0785  0.0486 -0.1435
 1205LYS     BB 2661   2.739  15.617  21.726  0.0150  0.0447 -0.2383
 1205LYS    SC1 2662   2.512  15.835  21.790  0.0244  0.1014 -0.0070
 1205LYS    SC2 2663   2.281  15.964  21.872 -0.2850  0.0558  0.0284
 1206TYR     BB 2664   2.898  15.358  21.789  0.0691  0.1068 -0.1180
 1206TYR    SC1 2665   2.855  15.083  21.686  0.2290  0.3168  0.0138
 1206TYR    SC2 2666   2.801  14.831  21.607  0.3722  0.1945  0.2900
 1206TYR    SC3 2667   2.864  15.019  21.424  0.1376  0.0652  0.0691
 1207GLU     BB 2668   3.225  15.402  21.765  0.1399 -0.2901  0.0457
 1207GLU    SC1 2669   3.273  15.507  22.126 -0.2131 -0.2962 -0.2960
 1208GLN     BB 2670   3.304  15.431  21.520  0.0670 -0.0884 -0.0295
 1208GLN    SC1 2671   3.691  15.563  21.601 -0.0558 -0.0596 -0.0374
 1209TYR     BB 2672   3.368  15.288  21.257  0.1005  0.0810 -0.2335
 1209TYR    SC1 2673   3.656  15.351  21.183  0.2009  0.0349 -0.0629
 1209TYR    SC2 2674   3.854  15.531  21.147  0.4103 -0.1921 -0.0785
 1209TYR    SC3 2675   3.855  15.301  21.007  0.0472 -0.1304 -0.1923
 1210ILE     BB 2676   3.282  15.096  21.055 -0.2328 -0.2129 -0.0520
 1210ILE    SC1 2677   3.430  15.149  20.787  0.1183  0.1729  0.2050
 1211LYS     BB 2678   3.196  14.771  21.099  0.0137 -0.0620  0.1508
 1211LYS    SC1 2679   3.249  14.590  21.359  0.2015 -0.2597 -0.0434
 1211LYS    SC2 2680   3.388  14.427  21.472 -0.2016  0.2033  0.0011
 1212TRP     BB 2681   2.983  14.583  20.963  0.1640 -0.1139  0.0944
 1212TRP    SC1 2682   2.745  14.564  21.168 -0.0691  0.0496  0.2783
 1212TRP    SC2 2683   2.507  14.565  21.295 -0.1841 -0.0365  0.0671
 1212TRP    SC3 2684   2.527  14.663  21.044 -0.0298 -0.1690  0.0260
 1212TRP    SC4 2685   2.292  14.676  21.175 -0.0449  0.1410 -0.0239
 1213PRO     BB 2686   2.953  14.422  20.730  0.1201 -0.2467  0.1567
 1213PRO    SC1 2687   3.117  14.222  20.645 -0.0853  0.4023 -0.1067
 1214TRP     BB 2688   2.783  14.581  20.417 -0.2702 -0.1941  0.1057
 1214TRP    SC1 2689   2.787  14.318  20.268  0.1165 -0.0444 -0.0914
 1214TRP    SC2 2690   2.762  14.160  20.051  0.0615  0.3156 -0.3566
 1214TRP    SC3 2691   2.551  14.198  20.215  0.2295 -0.3375  0.0475
 1214TRP    SC4 2692   2.518  14.064  19.983  0.1256 -0.0369 -0.1163
 1215TYR     BB 2693   2.606  14.762  20.494  0.2930  0.3163  0.1803
 1215TYR    SC1 2694   2.350  14.592  20.573  0.1033 -0.0956  0.2052
 1215TYR    SC2 2695   2.164  14.448  20.707 -0.1154  0.0067  0.0192
 1215TYR    SC3 2696   2.276  14.348  20.482  0.3032 -0.1954  0.3034
 1216ILE     BB 2697   2.510  15.028  20.444 -0.0317  0.1131  0.0647
 1216ILE    SC1 2698   2.263  15.152  20.304 -0.1594 -0.0346  0.1557
 1217TRP     BB 2699   2.620  15.326  20.535 -0.0699  0.1388  0.0271
 1217TRP    SC1 2700   2.386  15.431  20.676  0.4320  0.2559  0.1407
 1217TRP    SC2 2701   2.211  15.585  20.813  0.0951 -0.0041  0.0173
 1217TRP    SC3 2702   2.319  15.676  20.583 -0.1153  0.0435 -0.0647
 1217TRP    SC4 2703   2.142  15.828  20.718 -0.0259 -0.0024  0.1069
 1218LEU     BB 2704   2.840  15.545  20.530  0.0274  0.0405 -0.0680
 1218LEU    SC1 2705   3.034  15.488  20.762  0.1826 -0.2674 -0.2505
 1219GLY     BB 2706   2.917  15.539  20.230  0.0703 -0.1113 -0.0549
 1220PHE     BB 2707   2.646  15.622  20.103  0.0624  0.0216  0.0468
 1220PHE    SC1 2708   2.548  15.468  19.892 -0.0218 -0.0910 -0.1373
 1220PHE    SC2 2709   2.626  15.476  19.633 -0.0155  0.0104 -0.1327
 1220PHE    SC3 2710   2.364  15.446  19.695 -0.0036 -0.1329 -0.1497
 1221ILE     BB 2711   2.639  15.911  20.216 -0.1076  0.0514 -0.0379
 1221ILE    SC1 2712   2.366  16.058  20.218 -0.0440  0.1702  0.0980
 1222ALA     BB 2713   2.898  15.993  20.067  0.0339  0.0843  0.2206
 1223GLY     BB 2714   2.817  15.912  19.779  0.0065 -0.0585  0.2678
 1224LEU     BB 2715   2.576  16.108  19.773  0.0388 -0.0224  0.0449
 1224LEU    SC1 2716   2.304  15.921  19.755  0.3019 -0.0953  0.0405
 1225ILE     BB 2717   2.705  16.379  19.850  0.0629 -0.0547  0.1197
 1225ILE    SC1 2718   2.544  16.490  20.091  0.0740  0.0501  0.0800
 1226ALA     BB 2719   2.914  16.397  19.622 -0.0171  0.1769  0.0617
 1227ILE     BB 2720   2.710  16.390  19.389  0.0198  0.0855  0.0317
 1227ILE    SC1 2721   2.890  16.243  19.183 -0.1010  0.0740 -0.0674
 1228VAL     BB 2722   2.547  16.641  19.470 -0.1606 -0.0660  0.1450
 1228VAL    SC1 2723   2.342  16.595  19.632 -0.1664 -0.0075  0.1544
 1229MET     BB 2724   2.786  16.838  19.469 -0.0403 -0.2069 -0.1649
 1229MET    SC1 2725   3.050  16.834  19.788  0.2110 -0.4249 -0.2426
 1230VAL     BB 2726   2.869  16.818  19.171  0.2413  0.0482 -0.1088
 1230VAL    SC1 2727   3.030  16.682  19.011  0.0749 -0.2169 -0.0576
 1231THR     BB 2728   2.596  16.896  19.047  0.2082  0.1083  0.0012
 1231THR    SC1 2729   2.430  16.714  18.965 -0.1363  0.4063  0.0098
 1232ILE     BB 2730   2.582  17.178  19.176  0.0990 -0.0072  0.2474
 1232ILE    SC1 2731   2.489  17.264  19.459 -0.2700  0.0428  0.1163
 1233MET     BB 2732   2.843  17.320  19.089  0.0900 -0.1593 -0.0382
 1233MET    SC1 2733   3.093  17.188  19.410  0.1096  0.2906  0.0103
 1234LEU     BB 2734   3.016  17.168  18.853  0.1518  0.0579 -0.1356
 1234LEU    SC1 2735   3.299  17.160  18.922  0.0021  0.1387  0.0116
 1235CYS     BB 2736   2.762  17.084  18.632  0.2205  0.0277  0.0949
 1235CYS    SC1 2737   2.801  16.769  18.594  0.2952  0.0824 -0.1828
 1236CYS     BB 2738   2.603  17.333  18.501 -0.0295 -0.2742 -0.0044
 1236CYS    SC1 2739   2.458  17.224  18.248  0.3373  0.0667 -0.0224
 1237MET     BB 2740   2.481  17.524  18.611 -0.0449 -0.0603 -0.0184
 1237MET    SC1 2741   2.161  17.634  18.371  0.1064  0.2664 -0.1860
 1238THR     BB 2742   2.305  17.782  18.867  0.2476  0.0729 -0.0384
 1238THR    SC1 2743   2.339  17.645  19.085 -0.0210  0.0266 -0.0216
 1239SER     BB 2744   2.026  18.011  18.816  0.0802 -0.1017 -0.0650
 1239SER    SC1 2745   2.059  18.096  18.552 -0.3856  0.1397 -0.0738
 1240CYS     BB 2746   1.952  18.096  19.126  0.0798 -0.2524 -0.0233
 1240CYS    SC1 2747   2.144  18.020  19.339  0.2256  0.0632  0.1457
 1241CYS     BB 2748   1.681  17.997  19.239  0.0369 -0.1687 -0.0522
 1241CYS    SC1 2749   1.649  17.982  19.517  0.0313  0.3626  0.0136
 1242SER     BB 2750   1.574  17.815  19.013  0.0393 -0.1156 -0.0964
 1242SER    SC1 2751   1.332  17.818  18.868 -0.2002 -0.3018 -0.1510
 1243CYS     BB 2752   1.786  17.590  18.985  0.1661  0.0042 -0.1078
 1243CYS    SC1 2753   1.919  17.562  18.758  0.0609 -0.0350 -0.1893
 1244LEU     BB 2754   1.772  17.483  19.275  0.0295  0.2329 -0.0269
 1244LEU    SC1 2755   2.051  17.516  19.427 -0.1220 -0.0043  0.1876
 1245LYS     BB 2756   1.479  17.381  19.280  0.1619 -0.1634 -0.0091
 1245LYS    SC1 2757   1.271  17.669  19.366  0.0274 -0.1390 -0.1136
 1245LYS    SC2 2758   1.066  17.787  19.348  0.1155  0.3136  0.0782
 1246GLY     BB 2759   1.434  17.055  19.247 -0.2065 -0.0982 -0.1999
 1247CYS     BB 2760   1.378  16.786  19.176  0.3657 -0.2058 -0.0153
 1247CYS    SC1 2761   1.634  16.624  19.271  0.1455 -0.2208 -0.0752
 1248CYS     BB 2762   1.358  16.706  18.887 -0.1167  0.0647  0.0593
 1248CYS    SC1 2763   1.524  16.485  18.829  0.1496  0.0925 -0.1324
 1249SER     BB 2764   1.160  16.873  18.705 -0.0389 -0.1895 -0.2887
 1249SER    SC1 2765   1.097  16.973  18.507 -0.0131  0.0935  0.2456
 1250CYS     BB 2766   0.918  16.901  18.944 -0.2065  0.2906 -0.2972
 1250CYS    SC1 2767   0.685  16.984  18.769  0.1460  0.1082  0.1841
 1251GLY     BB 2768   0.935  16.938  19.202  0.2025 -0.0623  0.1544
 1252SER     BB 2769   0.938  17.097  19.462  0.0631  0.3729  0.0423
 1252SER    SC1 2770   1.068  17.282  19.529  0.1010  0.2609  0.0354
 1253CYS     BB 2771   0.752  16.834  19.709 -0.0050 -0.5029  0.1059
 1253CYS    SC1 2772   0.551  16.785  19.508 -0.0027  0.0900  0.0829
 1254CYS     BB 2773   0.838  16.880  19.957 -0.1917 -0.3628  0.3091
 1254CYS    SC1 2774   1.020  16.652  20.077  0.0378  0.4690  0.2174
 1255LYS     BB 2775   0.807  17.154  20.086 -0.0614  0.2443 -0.2999
 1255LYS    SC1 2776   0.508  17.151  20.199  0.2566 -0.0477  0.0092
 1255LYS    SC2 2777   0.254  17.215  20.308 -0.0242 -0.0703 -0.1337
 1256PHE     BB 2778   0.882  17.377  20.012 -0.3590 -0.1193  0.4438
 1256PHE    SC1 2779   1.153  17.533  19.939  0.0489  0.0431 -0.1378
 1256PHE    SC2 2780   1.250  17.781  19.893 -0.1648  0.1079 -0.2559
 1256PHE    SC3 2781   1.395  17.564  19.825  0.3742  0.1748  0.5362
 1257ASP     BB 2782   0.647  17.675  19.972  0.1049 -0.0956 -0.2956
 1257ASP    SC1 2783   0.792  17.870  19.747  0.0194 -0.1259 -0.2036
 1258GLU     BB 2784   0.425  17.652  20.100  0.0880  0.0179  0.1744
 1258GLU    SC1 2785   0.566  17.551  20.424 -0.0363 -0.0657 -0.3046
 1259ASP     BB 2786   0.117  17.557  19.940 -0.1588  0.0968  0.0207
 1259ASP    SC1 2787  34.288  17.646  20.155 -0.1228  0.1562  0.0552
 1260ASP     BB 2788  34.404  17.498  19.614  0.2014  0.0661  0.2248
 1260ASP    SC1 2789  34.295  17.231  19.481 -0.1275  0.0577  0.0006
 1261SER     BB 2790   0.075  17.700  19.323 -0.0479 -0.2094  0.0324
 1261SER    SC1 2791   0.114  17.535  19.137  0.0395  0.3146 -0.0145
 1262GLU     BB 2792  34.341  18.026  19.217  0.1615 -0.2990  0.2284
 1262GLU    SC1 2793  34.029  17.991  18.954 -0.1107  0.1325 -0.3249
 1263PRO     BB 2794  34.302  18.288  19.305 -0.1694  0.0428 -0.2809
 1263PRO    SC1 2795  34.202  18.519  19.185  0.1673 -0.1581 -0.2445
 1264VAL     BB 2796   0.155  18.499  19.522  0.0068  0.0277 -0.1234
 1264VAL    SC1 2797  34.393  18.685  19.607 -0.0363 -0.0722  0.0191
 1265LEU     BB 2798   0.442  18.677  19.570  0.2522 -0.1037  0.0532
 1265LEU    SC1 2799   0.386  18.989  19.656 -0.2452 -0.2087 -0.0012
 1266LYS     BB 2800   0.623  18.422  19.645 -0.1041  0.1720 -0.2711
 1266LYS    SC1 2801   0.433  18.183  19.738  0.0376 -0.1575 -0.0882
 1266LYS    SC2 2802   0.313  17.980  19.681 -0.1120  0.0926  0.2809
 1267GLY     BB 2803   0.868  18.357  19.710  0.1052 -0.0321 -0.2450
 1268VAL     BB 2804   1.117  18.334  19.867 -0.2761  0.1024 -0.1974
 1268VAL    SC1 2805   1.283  18.204  19.706  0.0421  0.0314  0.1724
 1269LYS     BB 2806   1.174  18.607  19.977  0.2037 -0.0276 -0.0891
 1269LYS    SC1 2807   0.904  18.799  19.935 -0.2934 -0.2037 -0.0439
 1269LYS    SC2 2808   0.801  19.041  20.061 -0.1077  0.1443  0.0362
 1270LEU     BB 2809   1.522  18.644  20.018 -0.4270 -0.0484  0.2740
 1270LEU    SC1 2810   1.714  18.843  19.788  0.0461 -0.2159  0.0696
 1271HIS     BB 2811   1.754  18.535  20.179 -0.2113 -0.2031 -0.0899
 1271HIS    SC1 2812   1.929  18.448  19.939  0.1822 -0.6591  0.2334
 1271HIS    SC2 2813   2.118  18.486  19.750 -0.1174  0.0073  0.0355
 1271HIS    SC3 2814   1.895  18.345  19.692  0.0134 -0.2138  0.0594
 1272TYR     BB 2815   1.927  18.792  20.320  0.1211  0.1928 -0.2351
 1272TYR    SC1 2816   2.215  18.673  20.319 -0.0420 -0.0068  0.1756
 1272TYR    SC2 2817   2.358  18.481  20.194  0.0615 -0.1893  0.5611
 1272TYR    SC3 2818   2.484  18.680  20.326 -0.0449  0.1529  0.1686
 1273THR     BB 2819   1.882  19.122  20.333 -0.0513  0.2708 -0.0613
 1273THR    SC1 2820   1.713  19.241  20.491  0.0246 -0.0469  0.2727
    1MET     BB 2821  20.129  13.251  23.526  0.0379  0.0759  0.0554
    1MET    SC1 2822  20.386  13.458  23.420  0.1381  0.1076 -0.0319
    2PHE     BB 2823  19.945  13.223  23.353 -0.0199 -0.4104  0.0324
    2PHE    SC1 2824  19.950  13.220  23.074  0.1334 -0.2301  0.0893
    2PHE    SC2 2825  20.075  13.149  22.846 -0.0157  0.1236 -0.1122
    2PHE    SC3 2826  19.926  13.374  22.853  0.1205  0.2104  0.3838
    3VAL     BB 2827  19.571  13.128  23.408  0.1362 -0.2006 -0.0397
    3VAL    SC1 2828  19.501  13.171  23.156 -0.1397  0.0080  0.0683
    4PHE     BB 2829  19.373  13.055  23.657  0.2546 -0.1718 -0.0130
    4PHE    SC1 2830  19.226  13.230  23.859  0.0127 -0.2905  0.1556
    4PHE    SC2 2831  19.237  13.193  24.126  0.1812 -0.0120  0.1917
    4PHE    SC3 2832  19.133  13.421  24.025  0.0599 -0.1419  0.0139
    5LEU     BB 2833  19.059  12.925  23.527 -0.0030  0.4662  0.3948
    5LEU    SC1 2834  18.830  12.999  23.331 -0.1708 -0.0901  0.1128
    6VAL     BB 2835  18.854  12.707  23.720 -0.0379 -0.1531  0.0828
    6VAL    SC1 2836  18.964  12.757  23.955 -0.0121  0.2689 -0.0110
    7LEU     BB 2837  18.510  12.704  23.740 -0.0834 -0.1379 -0.3184
    7LEU    SC1 2838  18.411  12.714  23.388 -0.1097 -0.1427 -0.2265
    8LEU     BB 2839  18.203  12.642  23.897 -0.1621  0.1541  0.0014
    8LEU    SC1 2840  18.000  12.534  23.662  0.3507  0.3517 -0.1391
    9PRO     BB 2841  18.143  12.494  24.217 -0.0966 -0.0112 -0.2766
    9PRO    SC1 2842  17.882  12.351  24.192 -0.1875 -0.0627  0.1283
   10LEU     BB 2843  18.294  12.346  24.537  0.0982 -0.2809  0.1789
   10LEU    SC1 2844  17.984  12.376  24.651  0.0210  0.2547 -0.2683
   11VAL     BB 2845  18.453  12.069  24.696 -0.2651 -0.0754 -0.1536
   11VAL    SC1 2846  18.292  12.023  24.901 -0.0491 -0.1052  0.0134
   12SER     BB 2847  18.702  11.912  24.489  0.5727 -0.1046 -0.1955
   12SER    SC1 2848  18.873  12.067  24.479 -0.2329  0.0938  0.0898
   13SER     BB 2849  18.539  11.603  24.473  0.1050 -0.0161 -0.0650
   13SER    SC1 2850  18.450  11.572  24.726 -0.1820 -0.1578 -0.0066
   14GLN     BB 2851  18.434  11.459  24.241  0.1611  0.2490  0.0222
   14GLN    SC1 2852  18.152  11.248  24.437 -0.0596 -0.3369  0.1554
   15CYS     BB 2853  18.551  11.236  24.093 -0.3444  0.0097  0.1620
   15CYS    SC1 2854  18.355  10.970  24.111 -0.1586  0.0325 -0.1770
   16VAL     BB 2855  18.743  11.250  23.900  0.2105  0.3523 -0.1219
   16VAL    SC1 2856  18.963  11.107  23.867  0.0350  0.0636 -0.0748
   17ASN     BB 2857  18.712  11.545  23.665  0.2171  0.3513 -0.4153
   17ASN    SC1 2858  18.481  11.667  23.787 -0.2605  0.0229  0.0218
   18LEU     BB 2859  18.960  11.592  23.538  0.2567  0.0173 -0.1982
   18LEU    SC1 2860  19.209  11.530  23.731  0.1214 -0.1024 -0.2514
   19THR     BB 2861  19.079  11.809  23.322  0.0219  0.2260 -0.1148
   19THR    SC1 2862  19.061  11.758  23.067 -0.1378 -0.0101 -0.0600
   20THR     BB 2863  19.296  12.035  23.397 -0.1753 -0.2118 -0.0909
   20THR    SC1 2864  19.462  11.953  23.579 -0.1774  0.1323  0.0742
   21ARG     BB 2865  19.540  12.203  23.163  0.0208 -0.1940  0.0739
   21ARG    SC1 2866  19.385  12.181  22.915 -0.2396  0.1940  0.1729
   21ARG    SC2 2867  19.076  12.173  22.836 -0.3052  0.2776 -0.1592
   22THR     BB 2868  19.869  12.213  23.199 -0.0516 -0.0331  0.1676
   22THR    SC1 2869  19.980  12.188  23.433 -0.0180 -0.0656  0.1482
   23GLN     BB 2870  20.116  12.293  22.983 -0.0698  0.2126 -0.2688
   23GLN    SC1 2871  20.186  12.541  22.714  0.0408 -0.2930 -0.1983
   24LEU     BB 2872  20.417  12.237  23.083  0.1263 -0.1198  0.1349
   24LEU    SC1 2873  20.584  12.527  23.058 -0.1736  0.1653  0.0954
   25PRO     BB 2874  20.662  12.010  23.066 -0.3701  0.2006  0.4638
   25PRO    SC1 2875  20.792  12.150  22.808  0.0642 -0.0468 -0.1348
   26PRO     BB 2876  20.961  12.051  23.276 -0.0989 -0.0254  0.1128
   26PRO    SC1 2877  20.952  12.309  23.316 -0.0756 -0.0179 -0.3738
   27ALA     BB 2878  21.081  11.846  23.472  0.2398  0.1962  0.0174
   28TYR     BB 2879  21.360  11.775  23.568  0.1006 -0.4004  0.1837
   28TYR    SC1 2880  21.357  11.569  23.811  0.0177  0.2473  0.1572
   28TYR    SC2 2881  21.549  11.386  23.858 -0.2183 -0.0514 -0.0050
   28TYR    SC3 2882  21.385  11.463  24.058 -0.2987 -0.2334  0.0013
   29THR     BB 2883  21.667  11.664  23.448 -0.1895 -0.0150  0.2319
   29THR    SC1 2884  21.666  11.746  23.201 -0.0384 -0.2414  0.1520
   30ASN     BB 2885  21.972  11.544  23.590  0.0716  0.0443  0.1165
   30ASN    SC1 2886  22.168  11.667  23.400 -0.1826  0.1285  0.2327
   31SER     BB 2887  21.878  11.684  23.930 -0.3294  0.1345 -0.3133
   31SER    SC1 2888  21.765  11.871  23.906 -0.0672  0.2813 -0.0106
   32PHE     BB 2889  21.956  11.488  24.206 -0.1160 -0.1331  0.0407
   32PHE    SC1 2890  21.966  11.188  24.055  0.1686  0.0010 -0.0364
   32PHE    SC2 2891  21.943  11.103  23.799 -0.0292 -0.2087  0.0471
   32PHE    SC3 2892  22.137  11.003  23.958 -0.1104 -0.3256  0.0738
   33THR     BB 2893  21.700  11.613  24.426  0.1698  0.1127  0.0604
   33THR    SC1 2894  21.679  11.869  24.386 -0.0079  0.0977  0.0466
   34ARG     BB 2895  21.552  11.335  24.493 -0.2214 -0.0695  0.0929
   34ARG    SC1 2896  21.250  11.396  24.547 -0.1588 -0.2176 -0.1447
   34ARG    SC2 2897  20.963  11.285  24.561 -0.0924  0.0269 -0.0012
   35GLY     BB 2898  21.614  11.082  24.394 -0.2327  0.1754  0.2017
   36VAL     BB 2899  21.599  10.800  24.169  0.1276 -0.1680 -0.0868
   36VAL    SC1 2900  21.548  10.850  23.913  0.3024 -0.2073 -0.1305
   37TYR     BB 2901  21.602  10.505  24.280  0.0573 -0.0658  0.0912
   37TYR    SC1 2902  21.388  10.431  24.448  0.0389 -0.0009 -0.0569
   37TYR    SC2 2903  21.290  10.243  24.616  0.3052 -0.0252  0.0769
   37TYR    SC3 2904  21.124  10.425  24.504  0.0992 -0.1145  0.2315
   38TYR     BB 2905  21.845  10.265  24.382 -0.2090 -0.0273 -0.2160
   38TYR    SC1 2906  22.135  10.224  24.218 -0.0416  0.1791  0.1012
   38TYR    SC2 2907  22.367  10.362  24.210  0.1896 -0.1942  0.1216
   38TYR    SC3 2908  22.330  10.151  24.045 -0.0906 -0.2097  0.2001
   39PRO     BB 2909  21.707   9.999  24.455 -0.3595  0.1218  0.1781
   39PRO    SC1 2910  21.614   9.914  24.734 -0.1258  0.2247  0.1294
   40ASP     BB 2911  21.891   9.739  24.362 -0.2351 -0.2483  0.0917
   40ASP    SC1 2912  21.688   9.595  24.180 -0.0877 -0.0509  0.0804
   41LYS     BB 2913  22.103   9.477  24.484 -0.0977 -0.2363 -0.1884
   41LYS    SC1 2914  21.935   9.191  24.394 -0.4788  0.0695  0.0238
   41LYS    SC2 2915  21.742   8.997  24.385  0.0168  0.1608  0.0811
   42VAL     BB 2916  22.357   9.322  24.663 -0.1340 -0.2481  0.0876
   42VAL    SC1 2917  22.213   9.205  24.852 -0.1616 -0.3870 -0.0177
   43PHE     BB 2918  22.604   9.379  24.351 -0.1962  0.0628 -0.2850
   43PHE    SC1 2919  22.734   9.107  24.335  0.2604 -0.1104  0.1072
   43PHE    SC2 2920  22.737   8.972  24.102 -0.1600 -0.0038  0.0314
   43PHE    SC3 2921  22.731   8.837  24.336  0.0157 -0.1116 -0.0243
   44ARG     BB 2922  22.543   9.526  24.132  0.0197  0.0208 -0.1939
   44ARG    SC1 2923  22.251   9.613  24.059 -0.1799 -0.0528 -0.3137
   44ARG    SC2 2924  22.074   9.529  23.765  0.0688 -0.1056  0.3970
   45SER     BB 2925  22.670   9.368  23.831 -0.2765 -0.0018  0.1270
   45SER    SC1 2926  22.500   9.276  23.707 -0.1854 -0.0253 -0.0232
   46SER     BB 2927  23.010   9.465  23.826 -0.0251 -0.0403 -0.2405
   46SER    SC1 2928  23.104   9.354  24.072 -0.1501 -0.0220  0.0721
   47VAL     BB 2929  23.248   9.360  23.556  0.0003 -0.0270 -0.2155
   47VAL    SC1 2930  23.508   9.376  23.509  0.0090 -0.0781 -0.1834
   48LEU     BB 2931  23.014   9.325  23.277 -0.0208 -0.2449  0.5049
   48LEU    SC1 2932  23.218   9.380  23.038 -0.1613 -0.0594  0.1901
   49HIS     BB 2933  22.659   9.280  23.278 -0.1867  0.0310 -0.1416
   49HIS    SC1 2934  22.543   9.070  23.079 -0.1392  0.0427 -0.0410
   49HIS    SC2 2935  22.409   8.928  22.893  0.1732 -0.1220 -0.1479
   49HIS    SC3 2936  22.315   8.941  23.146 -0.2023  0.0218 -0.2872
   50SER     BB 2937  22.328   9.472  23.277  0.1431  0.1804 -0.3749
   50SER    SC1 2938  22.397   9.721  23.181  0.1203  0.5938  0.2321
   51THR     BB 2939  22.013   9.351  23.242  0.0054 -0.0312 -0.0458
   51THR    SC1 2940  21.998   9.252  23.002  0.2779  0.1976 -0.1632
   52GLN     BB 2941  21.703   9.471  23.356  0.1872  0.0839  0.2171
   52GLN    SC1 2942  21.588   9.619  23.694 -0.0999  0.0100 -0.0399
   53ASP     BB 2943  21.425   9.648  23.155  0.2059 -0.0593 -0.1520
   53ASP    SC1 2944  21.417   9.428  22.914 -0.1218  0.0781 -0.0693
   54LEU     BB 2945  21.093   9.751  23.173 -0.3373 -0.1946 -0.4333
   54LEU    SC1 2946  21.109   9.737  23.514  0.1313 -0.0738 -0.2182
   55PHE     BB 2947  20.979  10.122  23.177 -0.0607 -0.1977 -0.0760
   55PHE    SC1 2948  20.723  10.018  23.054  0.0452  0.1429 -0.0479
   55PHE    SC2 2949  20.599   9.779  23.079  0.0567  0.1691  0.3051
   55PHE    SC3 2950  20.555   9.932  22.861 -0.3222  0.0568  0.2963
   56LEU     BB 2951  21.005  10.229  23.478  0.0147 -0.4217 -0.0204
   56LEU    SC1 2952  20.968  10.100  23.753 -0.1042 -0.1025 -0.2599
   57PRO     BB 2953  21.173  10.556  23.378 -0.2650 -0.4550 -0.1160
   57PRO    SC1 2954  21.412  10.645  23.517 -0.0807  0.3868  0.2350
   58PHE     BB 2955  21.112  10.878  23.242  0.0168  0.1130  0.1649
   58PHE    SC1 2956  21.337  11.074  23.302  0.1801  0.0105  0.2156
   58PHE    SC2 2957  21.556  11.104  23.457  0.3249  0.1316 -0.0066
   58PHE    SC3 2958  21.520  11.264  23.243  0.2791 -0.2222 -0.2716
   59PHE     BB 2959  20.879  11.052  23.139 -0.0930  0.0900  0.1701
   59PHE    SC1 2960  21.012  11.342  23.135  0.1329 -0.0906  0.2209
   59PHE    SC2 2961  20.999  11.598  23.051 -0.0696 -0.1616  0.0214
   59PHE    SC3 2962  21.227  11.456  23.018  0.0088 -0.0412  0.0363
   60SER     BB 2963  20.981  11.003  22.775  0.0271 -0.3820  0.0365
   60SER    SC1 2964  21.204  11.004  22.717 -0.0231  0.0249  0.2091
   61ASN     BB 2965  20.681  10.889  22.636 -0.0611 -0.2258 -0.0691
   61ASN    SC1 2966  20.732  10.840  22.378 -0.1377 -0.1158  0.0124
   62VAL     BB 2967  20.462  10.948  22.912  0.1857  0.1186 -0.1557
   62VAL    SC1 2968  20.235  11.027  22.800 -0.0500  0.1105  0.2925
   63THR     BB 2969  20.403  10.981  23.261  0.0267 -0.1225  0.4114
   63THR    SC1 2970  20.226  10.796  23.308 -0.1092 -0.2169 -0.3417
   64TRP     BB 2971  20.383  11.219  23.498 -0.3372 -0.0776 -0.1250
   64TRP    SC1 2972  20.678  11.264  23.535 -0.0755 -0.2089  0.0613
   64TRP    SC2 2973  20.926  11.366  23.570 -0.1840  0.0907 -0.0096
   64TRP    SC3 2974  20.873  11.111  23.641  0.0382  0.1490  0.3955
   64TRP    SC4 2975  21.128  11.200  23.638  0.0316  0.2057 -0.3436
   65PHE     BB 2976  20.278  11.345  23.776  0.0883 -0.1846  0.6101
   65PHE    SC1 2977  20.069  11.216  23.942  0.0221  0.1253 -0.2506
   65PHE    SC2 2978  19.847  11.117  24.060  0.1066 -0.0100 -0.2028
   65PHE    SC3 2979  20.085  10.998  24.100  0.2714  0.3998  0.1212
   66HIS     BB 2980  20.411  11.618  23.915  0.0272  0.4042 -0.1149
   66HIS    SC1 2981  20.726  11.518  23.911  0.1976 -0.1067 -0.5527
   66HIS    SC2 2982  20.962  11.434  24.012  0.0503 -0.3236 -0.3796
   66HIS    SC3 2983  20.941  11.681  23.906  0.3224 -0.2555 -0.2831
   67ALA     BB 2984  20.425  11.890  24.074  0.2447 -0.1080 -0.0228
   68ILE     BB 2985  20.698  12.103  24.161  0.0705  0.2200 -0.0794
   68ILE    SC1 2986  20.846  12.136  23.891  0.2306 -0.1934 -0.0503
   69HIS     BB 2987  20.747  12.298  24.451  0.2181 -0.1653 -0.1369
   69HIS    SC1 2988  20.973  12.245  24.633 -0.1538  0.1452  0.2296
   69HIS    SC2 2989  21.093  12.256  24.874  0.0924  0.2881  0.1041
   69HIS    SC3 2990  21.199  12.105  24.677 -0.1289  0.1410  0.0949
   70VAL     BB 2991  20.900  12.624  24.301  0.0162  0.0443 -0.1398
   70VAL    SC1 2992  21.054  12.471  24.149  0.1200  0.1201 -0.1116
   71SER     BB 2993  20.579  12.690  24.213  0.1611 -0.2031  0.2344
   71SER    SC1 2994  20.428  12.518  24.082  0.0879 -0.2235 -0.0583
   72GLY     BB 2995  20.498  12.944  24.317 -0.1232  0.0230 -0.1336
   73THR     BB 2996  20.160  13.079  24.327 -0.1419 -0.0565  0.2564
   73THR    SC1 2997  20.102  13.330  24.363 -0.0975  0.0678 -0.4157
   74ASN     BB 2998  20.012  12.908  24.113  0.2363  0.1384 -0.4433
   74ASN    SC1 2999  19.850  13.108  23.903 -0.1682  0.3036  0.4149
   75GLY     BB 3000  19.924  12.632  24.183 -0.1692 -0.0964 -0.1406
   76THR     BB 3001  19.611  12.558  24.051 -0.0228 -0.1608 -0.1628
   76THR    SC1 3002  19.444  12.755  24.018  0.2365  0.1516  0.2765
   77LYS     BB 3003  19.648  12.249  24.037  0.3576 -0.1104 -0.4063
   77LYS    SC1 3004  19.529  11.984  24.173  0.2421  0.1086  0.2247
   77LYS    SC2 3005  19.429  11.763  24.091  0.0091 -0.0312  0.0234
   78ARG     BB 3006  20.005  12.219  23.960 -0.1133 -0.3704 -0.0963
   78ARG    SC1 3007  20.093  12.171  24.257  0.0377 -0.0496 -0.3199
   78ARG    SC2 3008  20.262  12.241  24.480 -0.2246 -0.2970 -0.1132
   79PHE     BB 3009  19.919  11.894  23.884 -0.0664  0.0166  0.1507
   79PHE    SC1 3010  19.929  11.716  24.111  0.0228 -0.2434 -0.3439
   79PHE    SC2 3011  19.854  11.499  24.254 -0.0025  0.1317  0.2471
   79PHE    SC3 3012  20.114  11.571  24.246  0.0265  0.0078 -0.0685
   80ASP     BB 3013  19.928  11.670  23.627 -0.1753 -0.0739  0.2885
   80ASP    SC1 3014  19.671  11.466  23.737 -0.0407 -0.2047 -0.0249
   81ASN     BB 3015  20.077  11.643  23.433  0.3288 -0.1924  0.0595
   81ASN    SC1 3016  20.207  11.830  23.168  0.0285 -0.1399  0.1557
   82PRO     BB 3017  20.053  11.338  23.219 -0.0065  0.2050  0.0227
   82PRO    SC1 3018  19.857  11.180  23.394 -0.1798 -0.0244  0.0687
   83VAL     BB 3019  19.937  11.366  22.960  0.1698  0.1922  0.1194
   83VAL    SC1 3020  20.008  11.457  22.722 -0.1028  0.0768 -0.0093
   84LEU     BB 3021  19.693  11.065  22.944 -0.0852 -0.2849  0.2551
   84LEU    SC1 3022  19.688  11.081  22.630 -0.0015  0.1938  0.1921
   85PRO     BB 3023  19.810  10.770  23.018  0.0208 -0.1809 -0.0240
   85PRO    SC1 3024  19.765  10.609  22.809  0.2240 -0.2168 -0.2162
   86PHE     BB 3025  19.712  10.641  23.247 -0.3628  0.0704  0.0349
   86PHE    SC1 3026  19.528  10.807  23.391  0.0737 -0.0848 -0.0340
   86PHE    SC2 3027  19.282  10.847  23.493  0.1064 -0.1217  0.0605
   86PHE    SC3 3028  19.494  10.974  23.600  0.1380 -0.1441  0.0244
   87ASN     BB 3029  19.842  10.347  23.311 -0.0347 -0.1062  0.0392
   87ASN    SC1 3030  19.763  10.196  23.046 -0.1004  0.6372  0.0841
   88ASP     BB 3031  20.125  10.288  23.551 -0.2697  0.2069  0.1293
   88ASP    SC1 3032  20.008  10.178  23.848 -0.1174  0.1353 -0.0743
   89GLY     BB 3033  20.450  10.220  23.540  0.0268  0.1833 -0.0644
   90VAL     BB 3034  20.503  10.220  23.953  0.1228  0.1283 -0.4017
   90VAL    SC1 3035  20.427   9.970  23.997 -0.0939  0.2528 -0.0196
   91TYR     BB 3036  20.660  10.458  24.072  0.1355  0.1931  0.2889
   91TYR    SC1 3037  20.914  10.565  23.973 -0.0421  0.0143 -0.1974
   91TYR    SC2 3038  21.043  10.744  23.817  0.0992  0.0911  0.0025
   91TYR    SC3 3039  21.182  10.552  23.944 -0.0507 -0.1612 -0.2044
   92PHE     BB 3040  20.638  10.629  24.424  0.0694  0.1823  0.0843
   92PHE    SC1 3041  20.347  10.611  24.415  0.0315  0.0221  0.1004
   92PHE    SC2 3042  20.112  10.623  24.282  0.1152  0.2780 -0.0314
   92PHE    SC3 3043  20.116  10.561  24.544 -0.1168  0.4300  0.0108
   93ALA     BB 3044  20.807  10.787  24.635 -0.4712  0.0614 -0.1726
   94SER     BB 3045  20.783  10.916  24.945 -0.2478 -0.1249 -0.2385
   94SER    SC1 3046  20.651  10.787  25.087 -0.0284  0.1110  0.1858
   95THR     BB 3047  20.957  11.238  25.159  0.1811 -0.1844  0.0812
   95THR    SC1 3048  21.170  11.282  25.017 -0.1931  0.0565 -0.4382
   96GLU     BB 3049  20.766  11.417  25.336  0.1984 -0.0944 -0.1060
   96GLU    SC1 3050  20.484  11.187  25.318 -0.1785 -0.1514  0.0978
   97LYS     BB 3051  20.722  11.596  25.533 -0.1051  0.1026 -0.2498
   97LYS    SC1 3052  20.763  11.920  25.444  0.0597  0.1036 -0.1627
   97LYS    SC2 3053  20.770  12.146  25.375 -0.1115  0.0103 -0.2272
   98SER     BB 3054  20.387  11.624  25.634 -0.4379 -0.0127 -0.4395
   98SER    SC1 3055  20.379  11.724  25.881  0.0274  0.1135 -0.1091
   99ASN     BB 3056  20.056  11.501  25.549  0.0017  0.1287 -0.0894
   99ASN    SC1 3057  20.029  11.415  25.895  0.6258  0.1687  0.0262
  100ILE     BB 3058  19.982  11.441  25.257 -0.1909  0.0797  0.0868
  100ILE    SC1 3059  19.686  11.502  25.187 -0.2729 -0.3818 -0.0018
  101ILE     BB 3060  20.090  11.241  25.041  0.1903 -0.0674  0.0264
  101ILE    SC1 3061  20.140  11.415  24.789  0.1406 -0.2275 -0.0960
  102ARG     BB 3062  19.930  10.979  25.001 -0.3070  0.2857 -0.1139
  102ARG    SC1 3063  20.144  10.781  25.159 -0.1214 -0.0018 -0.0462
  102ARG    SC2 3064  20.243  10.723  25.402  0.0510 -0.0060 -0.3418
  103GLY     BB 3065  19.714  10.740  24.871 -0.1371 -0.0267 -0.2498
  104TRP     BB 3066  19.734  10.442  24.753  0.0353  0.0562 -0.1307
  104TRP    SC1 3067  19.852  10.258  24.969 -0.1186  0.1180  0.0582
  104TRP    SC2 3068  19.996  10.120  25.151  0.0607  0.0285 -0.1472
  104TRP    SC3 3069  20.118  10.300  24.990 -0.0532 -0.0530 -0.3283
  104TRP    SC4 3070  20.246  10.206  25.208 -0.0125  0.2853 -0.1998
  105ILE     BB 3071  19.693  10.209  24.528 -0.2565 -0.0793  0.1511
  105ILE    SC1 3072  19.732  10.287  24.231 -0.1646  0.0623  0.1997
  106PHE     BB 3073  19.615   9.901  24.529  0.3003  0.2542  0.1883
  106PHE    SC1 3074  19.874   9.781  24.646 -0.0899  0.3161 -0.1747
  106PHE    SC2 3075  20.117   9.662  24.636 -0.2631 -0.0782  0.0640
  106PHE    SC3 3076  20.028   9.770  24.867 -0.2658  0.1871 -0.0563
  107GLY     BB 3077  19.453   9.621  24.374  0.1160 -0.0490 -0.1373
  108THR     BB 3078  19.320   9.439  24.144 -0.2513  0.0207  0.0500
  108THR    SC1 3079  19.347   9.193  24.222  0.1802 -0.0124 -0.1783
  109THR     BB 3080  19.259   9.518  23.856 -0.4113 -0.0823  0.0169
  109THR    SC1 3081  19.300   9.361  23.653  0.1087  0.0663 -0.0075
  110LEU     BB 3082  19.235   9.823  23.875 -0.3129 -0.1261  0.0121
  110LEU    SC1 3083  19.377  10.034  24.143  0.3841 -0.0704 -0.0187
  111ASP     BB 3084  18.909   9.883  23.739 -0.0170  0.1450 -0.0365
  111ASP    SC1 3085  18.951  10.139  23.582  0.1863  0.5063 -0.0469
  112SER     BB 3086  18.752   9.728  24.075  0.0716 -0.1746 -0.0733
  112SER    SC1 3087  18.937   9.774  24.239 -0.1437 -0.3437 -0.0775
  113LYS     BB 3088  18.617   9.467  23.982 -0.2366  0.0536 -0.1550
  113LYS    SC1 3089  18.842   9.309  23.877 -0.2373  0.0792  0.0515
  113LYS    SC2 3090  18.971   9.107  23.869  0.1242 -0.1521 -0.0639
  114THR     BB 3091  18.336   9.443  24.172  0.3159  0.2451  0.0898
  114THR    SC1 3092  18.133   9.365  24.029  0.1802  0.0332  0.3877
  115GLN     BB 3093  18.447   9.474  24.491  0.2520  0.1551  0.1446
  115GLN    SC1 3094  18.171   9.356  24.654 -0.3072 -0.2967 -0.0752
  116SER     BB 3095  18.781   9.387  24.544 -0.0952  0.1624 -0.0000
  116SER    SC1 3096  18.875   9.257  24.362 -0.1074  0.3244 -0.0167
  117LEU     BB 3097  19.052   9.580  24.673  0.0175  0.4049 -0.0827
  117LEU    SC1 3098  19.023   9.482  25.012 -0.1937  0.2199  0.1874
  118LEU     BB 3099  19.132   9.876  24.791 -0.2997  0.2003 -0.0721
  118LEU    SC1 3100  19.129  10.059  24.572  0.6321 -0.3131 -0.2645
  119ILE     BB 3101  19.448   9.979  24.999 -0.0712 -0.0041  0.2135
  119ILE    SC1 3102  19.542   9.684  24.983  0.0105  0.0167  0.3030
  120VAL     BB 3103  19.483  10.082  25.325 -0.0994  0.1493 -0.0157
  120VAL    SC1 3104  19.534   9.869  25.474  0.1912  0.1957 -0.0428
  121ASN     BB 3105  19.607  10.309  25.523  0.1179  0.3446 -0.0606
  121ASN    SC1 3106  19.719  10.523  25.356  0.0517 -0.1721  0.0251
  122ASN     BB 3107  19.576  10.450  25.840  0.1613  0.1453 -0.2331
  122ASN    SC1 3108  19.401  10.701  25.765 -0.1453  0.1279  0.2042
  123ALA     BB 3109  19.630  10.276  26.067  0.1116 -0.0532  0.0112
  124THR     BB 3110  19.830  10.044  25.960 -0.1556  0.0253  0.0582
  124THR    SC1 3111  19.838   9.868  26.151  0.1458 -0.0218  0.0071
  125ASN     BB 3112  19.997  10.008  25.706 -0.1987 -0.0658 -0.3253
  125ASN    SC1 3113  20.151  10.255  25.669 -0.1153 -0.1580  0.0258
  126VAL     BB 3114  19.942   9.689  25.614  0.1079 -0.0047 -0.1284
  126VAL    SC1 3115  20.011   9.696  25.359 -0.0179 -0.0666 -0.1651
  127VAL     BB 3116  19.670   9.539  25.790 -0.1591 -0.1053  0.0741
  127VAL    SC1 3117  19.815   9.371  25.936  0.1921  0.0714 -0.0607
  128ILE     BB 3118  19.300   9.436  25.697 -0.1746 -0.1100 -0.1143
  128ILE    SC1 3119  19.331   9.444  25.389  0.1372  0.1272 -0.0816
  129LYS     BB 3120  18.984   9.634  25.697 -0.1360  0.0321  0.3417
  129LYS    SC1 3121  18.898   9.553  25.969 -0.0151  0.1046  0.1792
  129LYS    SC2 3122  18.840   9.560  26.218 -0.0939  0.0828 -0.0729
  130VAL     BB 3123  18.857   9.738  25.427  0.0484 -0.1829 -0.0708
  130VAL    SC1 3124  19.030   9.893  25.299 -0.0878 -0.0163 -0.0561
  131CYS     BB 3125  18.509   9.798  25.477 -0.2261 -0.1855 -0.0229
  131CYS    SC1 3126  18.429   9.521  25.561 -0.1568  0.0704 -0.0476
  132GLU     BB 3127  18.378   9.971  25.290 -0.1194 -0.1752  0.2010
  132GLU    SC1 3128  18.076   9.688  25.251  0.1613 -0.3174 -0.1682
  133PHE     BB 3129  18.311  10.169  25.076  0.0457  0.2174  0.2422
  133PHE    SC1 3130  18.563  10.360  25.046 -0.1482 -0.0417  0.0684
  133PHE    SC2 3131  18.793  10.250  24.957  0.0290  0.0952  0.3440
  133PHE    SC3 3132  18.799  10.436  25.153 -0.3202  0.0867  0.3688
  134GLN     BB 3133  18.157  10.163  24.823 -0.0007 -0.0781  0.3661
  134GLN    SC1 3134  18.164   9.833  24.690  0.3192  0.2012 -0.1616
  135PHE     BB 3135  18.253  10.407  24.573  0.0212  0.2806 -0.1345
  135PHE    SC1 3136  18.305  10.655  24.734  0.1974 -0.0762 -0.0997
  135PHE    SC2 3137  18.465  10.766  24.921  0.0399 -0.0841  0.0419
  135PHE    SC3 3138  18.204  10.832  24.911  0.0308 -0.1410 -0.1281
  136CYS     BB 3139  18.284  10.500  24.229  0.5037  0.0672 -0.0841
  136CYS    SC1 3140  18.251  10.819  24.266 -0.1186  0.2200  0.0380
  137ASN     BB 3141  18.464  10.448  23.982 -0.1037 -0.0631 -0.1464
  137ASN    SC1 3142  18.494  10.182  23.820 -0.0669 -0.0927  0.0043
  138ASP     BB 3143  18.726  10.687  23.997 -0.2778  0.0819 -0.2223
  138ASP    SC1 3144  18.934  10.639  23.773  0.0431  0.0559  0.0072
  139PRO     BB 3145  18.775  10.751  24.307  0.0928 -0.2365  0.2512
  139PRO    SC1 3146  18.710  10.530  24.506  0.1554 -0.0189 -0.0610
  140PHE     BB 3147  18.979  10.988  24.327 -0.3322  0.0557 -0.0158
  140PHE    SC1 3148  19.244  11.057  24.221 -0.1580 -0.0619 -0.3132
  140PHE    SC2 3149  19.424  11.255  24.183 -0.1138 -0.0432 -0.0258
  140PHE    SC3 3150  19.436  11.031  24.033  0.1579 -0.0472 -0.0032
  141LEU     BB 3151  18.849  11.200  24.582  0.1475 -0.0702  0.3478
  141LEU    SC1 3152  18.540  11.087  24.567 -0.0306  0.1552  0.0786
  142GLY     BB 3153  18.882  11.287  24.831 -0.1413 -0.1314  0.1205
  143VAL     BB 3154  18.743  11.219  25.116 -0.0506  0.2543  0.1071
  143VAL    SC1 3155  18.486  11.215  25.051 -0.0282  0.4500 -0.0026
  144TYR     BB 3156  18.914  10.922  25.248  0.1026 -0.2950 -0.2154
  144TYR    SC1 3157  18.618  10.789  25.350 -0.2576 -0.1314 -0.2440
  144TYR    SC2 3158  18.422  10.930  25.472 -0.0326  0.1679 -0.2164
  144TYR    SC3 3159  18.372  10.681  25.378 -0.3115  0.0766  0.1524
  145TYR     BB 3160  18.998  10.937  25.587 -0.2853 -0.1547  0.0729
  145TYR    SC1 3161  18.769  10.828  25.769 -0.0550  0.1825 -0.5915
  145TYR    SC2 3162  18.563  10.905  25.926  0.1555  0.0936 -0.2621
  145TYR    SC3 3163  18.561  10.661  25.811  0.1222  0.0517 -0.1740
  146HIS     BB 3164  19.106  11.229  25.788 -0.2258 -0.1673  0.1169
  146HIS    SC1 3165  18.909  11.384  25.957  0.3808 -0.0057 -0.0699
  146HIS    SC2 3166  18.930  11.447  26.219  0.1710 -0.1794 -0.0092
  146HIS    SC3 3167  18.714  11.311  26.128  0.4288 -0.4774 -0.2007
  147LYS     BB 3168  19.397  11.173  25.829 -0.0762  0.0759  0.3303
  147LYS    SC1 3169  19.491  11.419  25.604 -0.0987  0.1857 -0.2932
  147LYS    SC2 3170  19.548  11.658  25.607 -0.2477 -0.1289 -0.0477
  148ASN     BB 3171  19.606  11.251  26.104  0.1278 -0.1143 -0.3924
  148ASN    SC1 3172  19.408  11.331  26.286  0.1636 -0.2207  0.1587
  149ASN     BB 3173  19.790  11.047  26.217  0.2203 -0.0790 -0.0405
  149ASN    SC1 3174  20.080  11.039  26.256 -0.0684 -0.1618  0.1053
  150LYS     BB 3175  19.567  10.799  26.255  0.0810 -0.0208 -0.1178
  150LYS    SC1 3176  19.284  10.836  26.199 -0.0116 -0.0902  0.2772
  150LYS    SC2 3177  19.113  10.932  26.167  0.2080  0.0266  0.2502
  151SER     BB 3178  19.695  10.615  26.475  0.5162 -0.2686 -0.1023
  151SER    SC1 3179  19.935  10.670  26.581  0.3692 -0.2309  0.1795
  152TRP     BB 3180  19.661  10.293  26.525 -0.0766  0.0323  0.0959
  152TRP    SC1 3181  19.928  10.139  26.599  0.0898  0.2628  0.4189
  152TRP    SC2 3182  20.111   9.946  26.642 -0.2554 -0.2360 -0.1766
  152TRP    SC3 3183  19.908   9.981  26.817  0.1438  0.0314  0.2589
  152TRP    SC4 3184  20.077   9.772  26.845 -0.1204 -0.2559 -0.1695
  153MET     BB 3185  19.477  10.061  26.490  0.2160  0.1107  0.2030
  153MET    SC1 3186  19.614   9.713  26.596  0.1104 -0.0323  0.1276
  154GLU     BB 3187  19.192   9.980  26.695 -0.1873 -0.3009  0.1974
  154GLU    SC1 3188  19.419  10.071  26.996 -0.1703 -0.1492 -0.3555
  155SER     BB 3189  18.892  10.066  26.544  0.0367 -0.0624  0.4126
  155SER    SC1 3190  18.948  10.027  26.292  0.1752  0.2914  0.3520
  156GLU     BB 3191  18.592  10.032  26.656 -0.0082 -0.1064 -0.0248
  156GLU    SC1 3192  18.607   9.655  26.682 -0.1079 -0.2369  0.0019
  157PHE     BB 3193  18.358  10.180  26.660 -0.2151  0.1366 -0.0388
  157PHE    SC1 3194  18.321  10.456  26.596  0.5473 -0.2332  0.4263
  157PHE    SC2 3195  18.309  10.670  26.431  0.3550 -0.3721  0.2549
  157PHE    SC3 3196  18.201  10.683  26.679 -0.0434 -0.4004  0.0912
  158ARG     BB 3197  18.061  10.034  26.671 -0.4722 -0.2493  0.0336
  158ARG    SC1 3198  18.126   9.787  26.861  0.1994  0.1238  0.1168
  158ARG    SC2 3199  18.259   9.547  27.038 -0.0402  0.1192 -0.0715
  159VAL     BB 3200  17.846  10.100  26.471  0.2329  0.1895 -0.1594
  159VAL    SC1 3201  17.613  10.204  26.400 -0.0157 -0.2457 -0.0213
  160TYR     BB 3202  18.027  10.080  26.179 -0.0850  0.1522  0.0712
  160TYR    SC1 3203  17.879  10.291  26.007  0.1072 -0.0542 -0.0956
  160TYR    SC2 3204  17.658  10.431  25.940  0.0201 -0.1489 -0.0092
  160TYR    SC3 3205  17.734  10.219  25.791  0.1621 -0.0013 -0.1503
  161SER     BB 3206  17.986   9.807  25.960 -0.1263 -0.1067 -0.1020
  161SER    SC1 3207  18.086   9.849  25.761 -0.3460  0.1010  0.1084
  162SER     BB 3208  17.617   9.663  26.048  0.1308 -0.0652  0.2887
  162SER    SC1 3209  17.508   9.843  26.123  0.2228 -0.2015  0.1825
  163ALA     BB 3210  17.642   9.378  26.025 -0.0526 -0.0819 -0.0190
  164ASN     BB 3211  17.810   9.169  26.030 -0.0790  0.0194  0.1320
  164ASN    SC1 3212  17.759   8.913  25.867 -0.2467  0.0921 -0.3140
  165ASN     BB 3213  18.143   9.156  26.096  0.2707  0.1453  0.2149
  165ASN    SC1 3214  18.154   8.873  26.225 -0.1038 -0.1543  0.0644
  166CYS     BB 3215  18.409   9.264  26.017 -0.2727 -0.2596 -0.0835
  166CYS    SC1 3216  18.386   9.452  25.786  0.1877  0.0872  0.0285
  167THR     BB 3217  18.727   9.084  26.101 -0.2979 -0.2186  0.1021
  167THR    SC1 3218  18.802   9.057  26.348  0.2135 -0.0230 -0.0187
  168PHE     BB 3219  18.959   9.056  25.863  0.1351  0.1024  0.0982
  168PHE    SC1 3220  18.794   9.137  25.631  0.2637  0.1720  0.2730
  168PHE    SC2 3221  18.841   9.262  25.396 -0.0200 -0.0268  0.1040
  168PHE    SC3 3222  18.642   9.081  25.416 -0.0284  0.0166  0.5120
  169GLU     BB 3223  19.245   8.924  25.779  0.2828 -0.2126  0.0931
  169GLU    SC1 3224  19.255   8.919  25.390 -0.0386  0.0448 -0.1290
  170TYR     BB 3225  19.582   8.967  25.801 -0.0325 -0.0038 -0.1084
  170TYR    SC1 3226  19.691   9.103  25.489 -0.0748 -0.4482 -0.0655
  170TYR    SC2 3227  19.833   9.256  25.318 -0.2002  0.0750  0.2758
  170TYR    SC3 3228  19.955   9.139  25.529 -0.1587 -0.0541  0.1818
  171VAL     BB 3229  19.896   8.889  25.983 -0.2092 -0.1593 -0.0842
  171VAL    SC1 3230  19.934   8.819  26.236  0.1163  0.1357 -0.0441
  172SER     BB 3231  20.191   8.835  25.842  0.2817 -0.2913 -0.2556
  172SER    SC1 3232  20.307   8.651  25.874 -0.1169  0.0263  0.0281
  173GLN     BB 3233  20.343   9.132  25.875  0.0515 -0.1386 -0.2228
  173GLN    SC1 3234  20.691   9.007  25.655  0.1463  0.0148 -0.0326
  174PRO     BB 3235  20.337   9.399  25.721 -0.0859 -0.0727 -0.4171
  174PRO    SC1 3236  20.374   9.368  25.438 -0.2234  0.0591 -0.3032
  175PHE     BB 3237  20.359   9.706  25.892 -0.2574 -0.0317 -0.2332
  175PHE    SC1 3238  20.200   9.602  26.156 -0.0956 -0.0386  0.1344
  175PHE    SC2 3239  20.082   9.575  26.398  0.0589 -0.0029  0.2150
  175PHE    SC3 3240  20.167   9.356  26.263 -0.5824 -0.0846 -0.0932
  176LEU     BB 3241  20.511   9.917  25.782  0.0595 -0.1072  0.0728
  176LEU    SC1 3242  20.511   9.843  25.451 -0.2624  0.1866 -0.1701
  177MET     BB 3243  20.757  10.056  26.021  0.1820  0.3576  0.2067
  177MET    SC1 3244  21.012   9.800  26.179 -0.1091  0.1881  0.0632
  178ASP     BB 3245  20.823  10.301  26.151 -0.0213  0.1282  0.0225
  178ASP    SC1 3246  21.011  10.492  25.964 -0.1137 -0.1683  0.0365
  179LEU     BB 3247  20.840  10.394  26.431  0.0472  0.0531 -0.0365
  179LEU    SC1 3248  20.950  10.105  26.554 -0.1978 -0.0596 -0.1092
  180GLU     BB 3249  20.873  10.582  26.596  0.0593 -0.3489 -0.2749
  180GLU    SC1 3250  21.109  10.449  26.879 -0.0469 -0.2010 -0.1385
  181GLY     BB 3251  20.806  10.854  26.679 -0.1092  0.0488  0.0524
  182LYS     BB 3252  20.682  11.046  26.565 -0.2887 -0.0204  0.0689
  182LYS    SC1 3253  20.409  11.113  26.642 -0.2993  0.3623 -0.0016
  182LYS    SC2 3254  20.237  11.217  26.782 -0.0049 -0.2524 -0.3008
  183GLN     BB 3255  20.799  11.343  26.439  0.1646 -0.0323 -0.1443
  183GLN    SC1 3256  20.662  11.704  26.603 -0.0077 -0.1180  0.0958
  184GLY     BB 3257  21.019  11.371  26.374  0.2039 -0.0956 -0.0409
  185ASN     BB 3258  21.265  11.464  26.299  0.1245  0.0075  0.0048
  185ASN    SC1 3259  21.351  11.752  26.273  0.2720 -0.0588  0.1080
  186PHE     BB 3260  21.501  11.361  26.032 -0.0930  0.1547  0.1148
  186PHE    SC1 3261  21.604  11.587  25.836  0.1176  0.2602 -0.2858
  186PHE    SC2 3262  21.749  11.790  25.734  0.5919  0.2016  0.2247
  186PHE    SC3 3263  21.823  11.535  25.686  0.2864  0.1512 -0.0090
  187LYS     BB 3264  21.551  11.156  26.048 -0.2198  0.2875  0.0079
  187LYS    SC1 3265  21.696  10.998  26.318 -0.0293  0.3867  0.0999
  187LYS    SC2 3266  21.790  10.907  26.523  0.3888  0.1640 -0.1429
  188ASN     BB 3267  21.388  10.827  25.853  0.1994  0.0327 -0.1185
  188ASN    SC1 3268  21.495  10.649  26.006  0.0155  0.2908 -0.0355
  189LEU     BB 3269  21.538  10.894  25.586 -0.0384  0.3613 -0.1083
  189LEU    SC1 3270  21.827  11.013  25.679 -0.0990  0.0948 -0.0012
  190ARG     BB 3271  21.338  10.864  25.308  0.0614 -0.3527 -0.1585
  190ARG    SC1 3272  21.034  10.821  25.389 -0.0279 -0.2377  0.0447
  190ARG    SC2 3273  20.783  10.861  25.570  0.0567 -0.4341 -0.1827
  191GLU     BB 3274  21.277  10.661  25.008  0.2529 -0.2309 -0.3369
  191GLU    SC1 3275  21.289  10.886  24.717  0.2750  0.1909  0.6122
  192PHE     BB 3276  21.040  10.437  25.008  0.4419  0.4425  0.2591
  192PHE    SC1 3277  20.859  10.398  25.259  0.1982 -0.1759  0.0709
  192PHE    SC2 3278  20.639  10.296  25.376  0.1393  0.1775  0.2819
  192PHE    SC3 3279  20.883  10.236  25.474  0.1270 -0.0247  0.1945
  193VAL     BB 3280  20.807  10.284  24.799  0.1351  0.2424 -0.0204
  193VAL    SC1 3281  20.570  10.386  24.860  0.1167  0.1629  0.0434
  194PHE     BB 3282  20.731  10.148  24.457  0.1024 -0.0387  0.1444
  194PHE    SC1 3283  20.433  10.097  24.451  0.0367 -0.1026 -0.1480
  194PHE    SC2 3284  20.204  10.135  24.589  0.2151 -0.0523  0.1428
  194PHE    SC3 3285  20.215  10.195  24.326 -0.0319  0.1876  0.1836
  195LYS     BB 3286  20.907   9.951  24.228  0.0542 -0.2598  0.1127
  195LYS    SC1 3287  21.181  10.061  24.189 -0.2958 -0.0070  0.1643
  195LYS    SC2 3288  21.435  10.096  24.087 -0.0335  0.0020  0.0717
  196ASN     BB 3289  20.885   9.685  24.040 -0.1079 -0.0037  0.0754
  196ASN    SC1 3290  21.160   9.612  23.980  0.2832 -0.1956  0.2376
  197ILE     BB 3291  20.714   9.504  23.793 -0.1521  0.0077 -0.1736
  197ILE    SC1 3292  20.653   9.757  23.626  0.1646  0.0245 -0.2705
  198ASP     BB 3293  20.376   9.445  23.934  0.0412 -0.0369  0.1367
  198ASP    SC1 3294  20.257   9.212  23.794  0.0702 -0.2632 -0.1050
  199GLY     BB 3295  20.345   9.517  24.200  0.2032 -0.2152  0.0109
  200TYR     BB 3296  20.610   9.490  24.352  0.0198  0.1088 -0.5862
  200TYR    SC1 3297  20.797   9.259  24.294  0.0583 -0.1638  0.1538
  200TYR    SC2 3298  20.793   9.110  24.069 -0.2286  0.0473  0.0131
  200TYR    SC3 3299  21.026   9.154  24.197 -0.0859 -0.2116 -0.1480
  201PHE     BB 3300  20.739   9.662  24.573  0.3230 -0.0196 -0.1301
  201PHE    SC1 3301  20.530   9.681  24.782 -0.2432 -0.1747 -0.2217
  201PHE    SC2 3302  20.418   9.885  24.920 -0.2465 -0.0109 -0.4600
  201PHE    SC3 3303  20.446   9.642  25.036 -0.0366  0.1806 -0.0927
  202LYS     BB 3304  20.999   9.842  24.702 -0.3417  0.1068 -0.0692
  202LYS    SC1 3305  21.230   9.728  24.578  0.1058 -0.2677 -0.1605
  202LYS    SC2 3306  21.293   9.552  24.434  0.0096  0.3071  0.0574
  203ILE     BB 3307  21.146   9.940  25.018 -0.1664  0.1267 -0.0404
  203ILE    SC1 3308  20.888   9.872  25.178 -0.0298 -0.1345  0.0751
  204TYR     BB 3309  21.365  10.067  25.197 -0.1095 -0.2378 -0.1558
  204TYR    SC1 3310  21.424   9.848  25.428  0.0670 -0.0839 -0.1355
  204TYR    SC2 3311  21.399   9.687  25.643  0.2191 -0.1302 -0.1517
  204TYR    SC3 3312  21.583   9.885  25.643  0.0162  0.0615 -0.1216
  205SER     BB 3313  21.423  10.383  25.384  0.1755 -0.0210  0.1156
  205SER    SC1 3314  21.301  10.460  25.580  0.2584  0.0029 -0.1413
  206LYS     BB 3315  21.783  10.491  25.474 -0.1135 -0.2169 -0.0456
  206LYS    SC1 3316  21.814  10.288  25.689 -0.1424 -0.0338 -0.0743
  206LYS    SC2 3317  21.807  10.267  25.954 -0.0373 -0.0522  0.2803
  207HIS     BB 3318  21.843  10.699  25.256  0.1303  0.0100  0.0886
  207HIS    SC1 3319  21.839  10.631  24.980  0.5615 -0.0628 -0.0319
  207HIS    SC2 3320  21.751  10.680  24.730  0.5317 -0.2546 -0.0604
  207HIS    SC3 3321  21.671  10.458  24.860  0.0073  0.1613  0.3766
  208THR     BB 3322  21.835  11.059  25.162  0.1105 -0.0605  0.1118
  208THR    SC1 3323  21.651  11.074  24.979  0.3078  0.0949 -0.0782
  209PRO     BB 3324  22.113  11.246  25.215 -0.4221  0.2644 -0.0405
  209PRO    SC1 3325  22.290  11.240  25.447 -0.2069  0.0983 -0.3088
  210ILE     BB 3326  22.107  11.520  25.051  0.0413 -0.1203  0.0141
  210ILE    SC1 3327  22.004  11.735  25.250  0.0451 -0.3030  0.2169
  211ASN     BB 3328  22.053  11.497  24.740 -0.0302  0.0548 -0.0485
  211ASN    SC1 3329  22.008  11.219  24.654  0.1109 -0.1682 -0.1555
  212LEU     BB 3330  22.172  11.784  24.592 -0.0217 -0.1186 -0.0399
  212LEU    SC1 3331  22.031  11.980  24.772 -0.1420 -0.1159  0.1223
  213VAL     BB 3332  22.503  11.905  24.527 -0.0165 -0.1311 -0.0794
  213VAL    SC1 3333  22.633  12.124  24.599 -0.0500 -0.1898  0.1717
  214ARG     BB 3334  22.719  11.682  24.356 -0.1133 -0.1249 -0.0078
  214ARG    SC1 3335  22.953  11.756  24.578  0.0445 -0.0040 -0.1303
  214ARG    SC2 3336  23.238  11.736  24.754 -0.0485  0.1036  0.2712
  215ASP     BB 3337  22.634  11.409  24.346  0.0980  0.0005 -0.2807
  215ASP    SC1 3338  22.374  11.316  24.394 -0.1782 -0.0869  0.2586
  216LEU     BB 3339  22.840  11.182  24.438  0.3368  0.0920  0.3236
  216LEU    SC1 3340  23.111  11.340  24.440 -0.0825 -0.1825  0.0009
  217PRO     BB 3341  22.740  10.884  24.460  0.1007  0.0473 -0.0840
  217PRO    SC1 3342  22.500  10.827  24.319 -0.2370 -0.0520 -0.0986
  218GLN     BB 3343  22.868  10.759  24.733  0.1537 -0.3244  0.1321
  218GLN    SC1 3344  23.224  10.901  24.722  0.0634  0.1465  0.1105
  219GLY     BB 3345  22.782  10.640  24.956  0.0170 -0.1418  0.3244
  220PHE     BB 3346  22.689  10.533  25.201  0.0365  0.2197  0.0427
  220PHE    SC1 3347  22.768  10.541  25.476  0.0270 -0.0602  0.1477
  220PHE    SC2 3348  22.876  10.324  25.594  0.0143 -0.1474  0.0021
  220PHE    SC3 3349  22.949  10.572  25.673  0.1419 -0.2046  0.0668
  221SER     BB 3350  22.354  10.586  25.221  0.0229  0.0427 -0.1478
  221SER    SC1 3351  22.307  10.799  25.335 -0.3858  0.2048  0.0864
  222ALA     BB 3352  22.241  10.324  25.255  0.3238  0.1983  0.3549
  223LEU     BB 3353  22.063  10.053  25.286 -0.1762  0.0698 -0.1216
  223LEU    SC1 3354  21.803  10.097  25.143  0.0657  0.1186 -0.0010
  224GLU     BB 3355  22.062   9.793  25.393  0.1037  0.0467  0.2930
  224GLU    SC1 3356  22.141   9.893  25.804 -0.0152  0.1776  0.2842
  225PRO     BB 3357  21.830   9.535  25.217 -0.0166 -0.2650  0.1362
  225PRO    SC1 3358  22.025   9.339  25.354 -0.2461  0.1050  0.0022
  226LEU     BB 3359  21.622   9.555  25.032  0.3088  0.0457  0.0277
  226LEU    SC1 3360  21.683   9.417  24.745  0.1807 -0.4424 -0.0342
  227VAL     BB 3361  21.226   9.405  25.017 -0.1010  0.0447  0.1047
  227VAL    SC1 3362  21.145   9.493  25.253 -0.1623  0.1749  0.0362
  228ASP     BB 3363  21.064   9.269  24.757  0.2928  0.1352 -0.3093
  228ASP    SC1 3364  21.268   9.092  24.624  0.2434  0.0593 -0.1443
  229LEU     BB 3365  20.716   9.228  24.809 -0.0763 -0.4002 -0.0966
  229LEU    SC1 3366  20.757   9.247  25.118  0.1316 -0.3504 -0.0215
  230PRO     BB 3367  20.450   9.167  24.740  0.1797 -0.1646 -0.0333
  230PRO    SC1 3368  20.261   9.195  24.940  0.1028 -0.3110  0.1524
  231ILE     BB 3369  20.335   9.079  24.423 -0.0458  0.0196  0.3428
  231ILE    SC1 3370  20.438   8.786  24.430 -0.1748 -0.0318  0.1628
  232GLY     BB 3371  20.093   9.087  24.265  0.3626  0.1081  0.0725
  233ILE     BB 3372  19.804   9.283  24.246 -0.0116 -0.2560 -0.0947
  233ILE    SC1 3373  19.784   9.301  24.555 -0.0007  0.1819 -0.1135
  234ASN     BB 3374  19.808   9.440  23.942  0.2667  0.1626  0.2224
  234ASN    SC1 3375  19.778   9.428  23.637 -0.1526 -0.0566  0.1018
  235ILE     BB 3376  19.720   9.771  23.943 -0.0384 -0.1715 -0.1762
  235ILE    SC1 3377  19.939   9.813  24.158 -0.1964 -0.2455  0.0024
  236THR     BB 3378  19.650   9.954  23.608  0.3121  0.1695 -0.3228
  236THR    SC1 3379  19.698   9.834  23.383 -0.2749 -0.4686 -0.1398
  237ARG     BB 3380  19.486  10.242  23.658 -0.3999  0.1693  0.1131
  237ARG    SC1 3381  19.346  10.307  23.362 -0.0461 -0.1480  0.1483
  237ARG    SC2 3382  19.165  10.261  23.088  0.0259 -0.1299  0.1546
  238PHE     BB 3383  19.384  10.512  23.886 -0.2605  0.3977 -0.0122
  238PHE    SC1 3384  19.656  10.673  23.840 -0.2190 -0.2499  0.1242
  238PHE    SC2 3385  19.906  10.610  23.917 -0.1135 -0.2711 -0.2198
  238PHE    SC3 3386  19.867  10.763  23.699 -0.4023 -0.2844 -0.1810
  239GLN     BB 3387  19.242  10.551  24.203 -0.2238  0.1779 -0.3757
  239GLN    SC1 3388  18.961  10.260  24.120 -0.2860  0.1353 -0.0617
  240THR     BB 3389  19.421  10.700  24.481  0.1119 -0.0560 -0.0205
  240THR    SC1 3390  19.664  10.755  24.408 -0.0143  0.3219 -0.1812
  241LEU     BB 3391  19.311  10.955  24.727 -0.0899  0.0952 -0.1109
  241LEU    SC1 3392  18.998  10.823  24.816 -0.1791  0.1218 -0.2421
  242LEU     BB 3393  19.462  11.278  24.809 -0.0924  0.0660 -0.0944
  242LEU    SC1 3394  19.701  11.220  24.631 -0.0503 -0.3328  0.3107
  243ALA     BB 3395  19.266  11.309  25.080  0.1163 -0.2997 -0.5680
  244LEU     BB 3396  19.137  11.551  25.271 -0.0835  0.2667 -0.0156
  244LEU    SC1 3397  19.286  11.817  25.170 -0.0330 -0.4710  0.1631
  245HIS     BB 3398  18.968  11.616  25.535 -0.1021  0.0006  0.0838
  245HIS    SC1 3399  18.744  11.450  25.510 -0.1527 -0.1711 -0.7443
  245HIS    SC2 3400  18.477  11.407  25.503 -0.2233  0.0144 -0.0268
  245HIS    SC3 3401  18.635  11.248  25.654 -0.0652  0.4283  0.2620
  246ARG     BB 3402  19.135  11.877  25.663  0.0785  0.0148 -0.0759
  246ARG    SC1 3403  19.181  11.807  25.960 -0.0371  0.4076 -0.2947
  246ARG    SC2 3404  19.414  11.832  26.144  0.1007  0.2163  0.2814
  247SER     BB 3405  19.005  12.118  25.454 -0.1049  0.1605  0.3105
  247SER    SC1 3406  19.163  12.282  25.360  0.0715 -0.2049  0.0792
  248TYR     BB 3407  18.693  12.092  25.539 -0.1861 -0.1677  0.1692
  248TYR    SC1 3408  18.657  11.910  25.758 -0.2635  0.1368  0.1002
  248TYR    SC2 3409  18.449  11.751  25.822 -0.2414  0.0182 -0.1123
  248TYR    SC3 3410  18.679  11.735  25.963 -0.2340 -0.1511 -0.1414
  249LEU     BB 3411  18.510  12.216  25.373 -0.2078 -0.3189  0.0605
  249LEU    SC1 3412  18.193  12.114  25.350  0.0394  0.1340 -0.0588
  250THR     BB 3413  18.479  12.489  25.205  0.0779  0.0761  0.0468
  250THR    SC1 3414  18.289  12.469  25.029  0.0630  0.1264  0.0571
  251PRO     BB 3415  18.715  12.678  25.309 -0.0300  0.0526  0.0981
  251PRO    SC1 3416  18.813  12.562  25.593 -0.3176 -0.2502 -0.1166
  252GLY     BB 3417  19.060  12.771  25.195  0.1292 -0.2202 -0.1468
  253ASP     BB 3418  19.243  12.674  24.923  0.0456 -0.4692 -0.0977
  253ASP    SC1 3419  19.503  12.555  24.997 -0.5397  0.0262  0.2240
  254SER     BB 3420  19.146  12.682  24.539 -0.4250  0.1222  0.0215
  254SER    SC1 3421  19.079  12.928  24.517 -0.1548 -0.1685 -0.3669
  255SER     BB 3422  19.228  12.444  24.378 -0.2774 -0.2087  0.0441
  255SER    SC1 3423  19.174  12.357  24.184 -0.0545  0.0420  0.1498
  256SER     BB 3424  19.503  12.240  24.570 -0.2225  0.1817  0.1129
  256SER    SC1 3425  19.358  12.140  24.742  0.0315 -0.0479 -0.3128
  257GLY     BB 3426  19.715  12.347  24.519 -0.2324 -0.1149 -0.1551
  258TRP     BB 3427  19.920  12.285  24.794  0.2708 -0.0484 -0.1684
  258TRP    SC1 3428  19.934  11.962  24.740  0.1502  0.1394  0.1327
  258TRP    SC2 3429  19.806  11.831  24.542  0.2634  0.2161  0.0073
  258TRP    SC3 3430  19.731  11.793  24.799  0.0372  0.2061 -0.0575
  258TRP    SC4 3431  19.576  11.701  24.598  0.0270  0.5260 -0.2035
  259THR     BB 3432  20.116  12.395  25.056 -0.0231 -0.0967 -0.1301
  259THR    SC1 3433  19.973  12.507  25.242  0.1539 -0.1133  0.0194
  260ALA     BB 3434  20.418  12.289  25.034  0.2524  0.1299 -0.0143
  261GLY     BB 3435  20.575  12.176  24.904  0.1992 -0.0408 -0.3092
  262ALA     BB 3436  20.526  11.917  24.730  0.0270  0.0670 -0.3792
  263ALA     BB 3437  20.455  11.781  24.585 -0.0398 -0.0182  0.0443
  264ALA     BB 3438  20.602  11.526  24.363  0.0186 -0.0159 -0.0175
  265TYR     BB 3439  20.510  11.215  24.246  0.2212 -0.1252  0.1756
  265TYR    SC1 3440  20.338  11.103  24.475 -0.0672  0.2181 -0.1144
  265TYR    SC2 3441  20.112  10.984  24.566  0.0552 -0.1640 -0.2878
  265TYR    SC3 3442  20.343  10.959  24.704  0.0864 -0.1409 -0.3352
  266TYR     BB 3443  20.625  11.037  24.048  0.0360 -0.3280  0.2812
  266TYR    SC1 3444  20.912  10.993  24.165  0.1839  0.0374  0.0554
  266TYR    SC2 3445  21.162  11.081  24.112  0.1792 -0.0733 -0.1613
  266TYR    SC3 3446  21.126  10.857  24.259  0.2038 -0.0058 -0.0512
  267VAL     BB 3447  20.550  10.825  23.745 -0.3076  0.0331 -0.0603
  267VAL    SC1 3448  20.345  10.665  23.794 -0.2450 -0.0587 -0.0951
  268GLY     BB 3449  20.700  10.676  23.487  0.1648  0.0125  0.0612
  269TYR     BB 3450  20.696  10.605  23.160 -0.1461 -0.1934  0.0774
  269TYR    SC1 3451  20.425  10.420  23.124  0.1609  0.1261 -0.0416
  269TYR    SC2 3452  20.241  10.484  22.938  0.0479  0.0810  0.0531
  269TYR    SC3 3453  20.276  10.226  23.010 -0.0332  0.1153  0.2199
  270LEU     BB 3454  20.900  10.522  22.913  0.0227 -0.2144 -0.1452
  270LEU    SC1 3455  20.716  10.390  22.697  0.3833 -0.0953  0.1669
  271GLN     BB 3456  21.213  10.550  22.840 -0.1973  0.0525  0.1974
  271GLN    SC1 3457  21.233  10.575  22.433 -0.0742  0.2704 -0.1501
  272PRO     BB 3458  21.408  10.248  22.775 -0.1667  0.3341  0.1561
  272PRO    SC1 3459  21.156  10.094  22.688 -0.2533 -0.2368  0.0231
  273ARG     BB 3460  21.587  10.019  22.868 -0.0670 -0.1210 -0.1155
  273ARG    SC1 3461  21.583   9.794  22.619  0.1314 -0.2432  0.0604
  273ARG    SC2 3462  21.455   9.562  22.392 -0.1608  0.0643  0.1332
  274THR     BB 3463  21.885   9.870  23.020 -0.0641  0.0433 -0.0424
  274THR    SC1 3464  22.015   9.744  22.833 -0.0750 -0.1702  0.0909
  275PHE     BB 3465  21.963   9.913  23.418  0.3048 -0.0740  0.0297
  275PHE    SC1 3466  21.732  10.056  23.442  0.1474 -0.0324  0.2460
  275PHE    SC2 3467  21.541  10.168  23.595 -0.2789 -0.2317 -0.1170
  275PHE    SC3 3468  21.514  10.165  23.326  0.1909 -0.3611 -0.1715
  276LEU     BB 3469  22.229   9.973  23.544 -0.2112 -0.6043 -0.0917
  276LEU    SC1 3470  22.197  10.302  23.549  0.2087 -0.1908  0.4197
  277LEU     BB 3471  22.516   9.820  23.731 -0.0473 -0.1553  0.1198
  277LEU    SC1 3472  22.739   9.718  23.496 -0.0228 -0.2851 -0.0604
  278LYS     BB 3473  22.783   9.929  23.932 -0.1983 -0.0043 -0.2039
  278LYS    SC1 3474  22.984  10.048  23.768 -0.0120  0.0411  0.2226
  278LYS    SC2 3475  23.275   9.998  23.798 -0.3370  0.2084 -0.1711
  279TYR     BB 3476  22.936   9.873  24.236  0.3098 -0.1771  0.0614
  279TYR    SC1 3477  22.641   9.934  24.412 -0.0619 -0.0345  0.0457
  279TYR    SC2 3478  22.544   9.791  24.620 -0.1933 -0.0320 -0.0124
  279TYR    SC3 3479  22.375   9.924  24.457 -0.0663  0.3014  0.1192
  280ASN     BB 3480  23.127   9.944  24.485 -0.2783 -0.1336 -0.0435
  280ASN    SC1 3481  23.407   9.926  24.300  0.1549 -0.2885  0.1882
  281GLU     BB 3482  23.010   9.936  24.754 -0.1130 -0.2225 -0.3150
  281GLU    SC1 3483  23.178   9.665  24.998 -0.0472  0.1098  0.0914
  282ASN     BB 3484  23.053  10.197  24.946 -0.0300 -0.0392  0.0247
  282ASN    SC1 3485  23.079  10.122  25.199  0.1361 -0.1606  0.0416
  283GLY     BB 3486  23.202  10.402  24.745  0.2079 -0.1901 -0.1590
  284THR     BB 3487  23.412  10.367  24.518 -0.1150 -0.0461  0.0325
  284THR    SC1 3488  23.669  10.344  24.544 -0.0856  0.0981 -0.1100
  285ILE     BB 3489  23.267  10.379  24.194  0.1332 -0.1296  0.0535
  285ILE    SC1 3490  23.457  10.500  23.981  0.1079 -0.0756  0.0616
  286THR     BB 3491  22.934  10.429  24.188  0.0991 -0.2746 -0.1378
  286THR    SC1 3492  22.826  10.349  24.411  0.1398  0.1266  0.0343
  287ASP     BB 3493  22.734  10.471  23.847 -0.4000  0.2798 -0.2459
  287ASP    SC1 3494  23.018  10.496  23.656  0.3447  0.0323  0.2714
  288ALA     BB 3495  22.507  10.625  23.748  0.1442 -0.2815  0.0308
  289VAL     BB 3496  22.281  10.765  23.587  0.3082  0.0396  0.0378
  289VAL    SC1 3497  22.310  11.001  23.470  0.1749 -0.0043 -0.0872
  290ASP     BB 3498  21.876  10.624  23.586  0.1539 -0.0773 -0.1015
  290ASP    SC1 3499  21.918  10.497  23.881  0.2201 -0.1714  0.1896
  291CYS     BB 3500  21.826  10.539  23.248  0.2423  0.1288  0.0358
  291CYS    SC1 3501  22.025  10.368  23.096  0.2052  0.2957 -0.1720
  292ALA     BB 3502  21.606  10.751  23.064  0.2168  0.0881  0.2154
  293LEU     BB 3503  21.753  10.758  22.813 -0.0302 -0.1183  0.2363
  293LEU    SC1 3504  21.707  10.654  22.533 -0.0198  0.1159  0.0130
  294ASP     BB 3505  21.873  11.044  22.716  0.2704 -0.0332  0.2327
  294ASP    SC1 3506  21.655  11.250  22.797 -0.2061  0.1238  0.0211
  295PRO     BB 3507  22.093  11.011  22.472 -0.0923  0.1303 -0.1283
  295PRO    SC1 3508  22.042  11.093  22.209  0.1777 -0.0154  0.0860
  296LEU     BB 3509  22.356  10.992  22.635 -0.2250  0.2033  0.0989
  296LEU    SC1 3510  22.652  10.948  22.539  0.0577  0.2921 -0.0166
  297SER     BB 3511  22.257  10.765  22.822  0.1655 -0.0994 -0.0474
  297SER    SC1 3512  22.296  10.757  23.056 -0.0262  0.4406  0.1113
  298GLU     BB 3513  22.193  10.530  22.630  0.0452 -0.0377 -0.0841
  298GLU    SC1 3514  22.037  10.197  22.601  0.0931  0.0446 -0.0657
  299THR     BB 3515  22.483  10.485  22.530  0.0878 -0.0968  0.0636
  299THR    SC1 3516  22.489  10.330  22.321  0.2238  0.0106 -0.0142
  300LYS     BB 3517  22.632  10.455  22.800  0.2610 -0.2542 -0.0463
  300LYS    SC1 3518  22.879  10.612  22.876 -0.2972  0.1816  0.4039
  300LYS    SC2 3519  23.031  10.717  23.095 -0.1883 -0.1219 -0.3457
  301CYS     BB 3520  22.474  10.219  22.925 -0.0758 -0.0613 -0.0947
  301CYS    SC1 3521  22.236  10.261  23.054  0.0342 -0.0479 -0.1916
  302THR     BB 3522  22.550  10.010  22.709  0.0328 -0.3396  0.2056
  302THR    SC1 3523  22.382   9.865  22.572 -0.0974 -0.0502  0.0512
  303LEU     BB 3524  22.867  10.007  22.800  0.0383  0.1024  0.2216
  303LEU    SC1 3525  23.173  10.033  22.706 -0.2914  0.0210 -0.0079
  304LYS     BB 3526  22.853   9.726  23.037 -0.2433 -0.2342 -0.2170
  304LYS    SC1 3527  22.680   9.548  22.816 -0.0001  0.3115 -0.1605
  304LYS    SC2 3528  22.456   9.413  22.777  0.0634  0.0059 -0.2133
  305SER     BB 3529  23.207   9.897  23.117 -0.2054  0.1053 -0.4079
  305SER    SC1 3530  23.289   9.792  23.330  0.0395 -0.1288  0.0230
  306PHE     BB 3531  23.151  10.230  23.218 -0.0060 -0.1474  0.1602
  306PHE    SC1 3532  22.857  10.281  23.278  0.2631  0.5040  0.3844
  306PHE    SC2 3533  22.642  10.182  23.407 -0.0867 -0.1521 -0.5923
  306PHE    SC3 3534  22.639  10.436  23.316 -0.1029  0.0973  0.0556
  307THR     BB 3535  23.394  10.416  23.263 -0.2886  0.1608 -0.0661
  307THR    SC1 3536  23.482  10.407  23.508  0.1945  0.2695 -0.2257
  308VAL     BB 3537  23.654  10.331  23.018  0.1569 -0.0858 -0.0921
  308VAL    SC1 3538  23.654  10.069  23.059  0.1706 -0.0281  0.3099
  309GLU     BB 3539  23.839  10.400  22.788  0.1681  0.0430 -0.2948
  309GLU    SC1 3540  24.085  10.089  22.772 -0.0370  0.2711  0.2813
  310LYS     BB 3541  23.898  10.501  22.490 -0.1396  0.0180  0.1507
  310LYS    SC1 3542  24.071  10.313  22.356  0.4798  0.1431 -0.0216
  310LYS    SC2 3543  24.120  10.084  22.262 -0.1301 -0.2546  0.2729
  311GLY     BB 3544  23.624  10.591  22.308 -0.1070 -0.3619 -0.2307
  312ILE     BB 3545  23.438  10.418  22.153  0.1936  0.1014 -0.0707
  312ILE    SC1 3546  23.325  10.613  21.940  0.0636  0.1872  0.0736
  313TYR     BB 3547  23.258  10.104  22.136  0.1619  0.0224  0.0441
  313TYR    SC1 3548  23.468   9.993  22.315 -0.0996 -0.4096  0.0486
  313TYR    SC2 3549  23.677   9.827  22.355  0.1777 -0.0857 -0.0122
  313TYR    SC3 3550  23.653  10.051  22.503 -0.1757 -0.1590  0.0497
  314GLN     BB 3551  22.946   9.984  22.073 -0.1624 -0.3068  0.0561
  314GLN    SC1 3552  22.818   9.767  22.384 -0.1869  0.1359  0.2062
  315THR     BB 3553  22.619  10.008  21.963  0.0852  0.0249  0.1104
  315THR    SC1 3554  22.419   9.891  22.082 -0.1687  0.2578 -0.0754
  316SER     BB 3555  22.467  10.031  21.591 -0.0424 -0.2208 -0.1843
  316SER    SC1 3556  22.583  10.169  21.453  0.0489  0.1518  0.1216
  317ASN     BB 3557  22.127   9.932  21.574  0.0265 -0.0458  0.0131
  317ASN    SC1 3558  22.010   9.779  21.827 -0.0569 -0.3755  0.0892
  318PHE     BB 3559  21.802  10.198  21.645 -0.0860 -0.1397 -0.2348
  318PHE    SC1 3560  21.923  10.267  21.917 -0.1973 -0.2199  0.0225
  318PHE    SC2 3561  21.971  10.420  22.134 -0.0891  0.1701 -0.2669
  318PHE    SC3 3562  22.092  10.180  22.109 -0.0984  0.1226  0.0964
  319ARG     BB 3563  21.482  10.114  21.474  0.0144  0.4377 -0.3026
  319ARG    SC1 3564  21.261  10.115  21.699  0.0368 -0.1724 -0.1949
  319ARG    SC2 3565  20.930  10.105  21.711  0.1850  0.4557 -0.3693
  320VAL     BB 3566  21.497   9.871  21.330  0.1054  0.1182  0.0721
  320VAL    SC1 3567  21.737   9.820  21.229  0.1365 -0.0302  0.2162
  321GLN     BB 3568  21.266   9.727  21.316 -0.3105 -0.0418 -0.1551
  321GLN    SC1 3569  21.088   9.658  21.608  0.0160  0.2438  0.2597
  322PRO     BB 3570  21.016   9.947  21.226 -0.1948 -0.2672 -0.1879
  322PRO    SC1 3571  21.105  10.205  21.116 -0.0947  0.2484  0.0283
  323THR     BB 3572  20.716   9.844  21.219  0.1754 -0.0541 -0.0461
  323THR    SC1 3573  20.663   9.725  21.444  0.0935 -0.1607 -0.1203
  324GLU     BB 3574  20.477   9.979  21.037 -0.1307  0.1916  0.2189
  324GLU    SC1 3575  20.278  10.018  21.377  0.0123  0.1509  0.3452
  325SER     BB 3576  20.242   9.965  20.798  0.2383 -0.0505  0.0757
  325SER    SC1 3577  20.078  10.142  20.821 -0.0633  0.0004 -0.0394
  326ILE     BB 3578  20.086   9.604  20.653 -0.1189 -0.0188 -0.0932
  326ILE    SC1 3579  20.063   9.345  20.822 -0.0611  0.2304  0.3099
  327VAL     BB 3580  19.838   9.565  20.454 -0.1271  0.2882 -0.0158
  327VAL    SC1 3581  19.878   9.552  20.193  0.1732  0.3517  0.0235
  328ARG     BB 3582  19.498   9.530  20.436 -0.0218  0.3105  0.0871
  328ARG    SC1 3583  19.349   9.696  20.268 -0.0131 -0.1072 -0.0440
  328ARG    SC2 3584  19.107   9.796  20.114  0.0384 -0.3337 -0.1815
  329PHE     BB 3585  19.344   9.232  20.411  0.0498 -0.1210  0.2382
  329PHE    SC1 3586  19.550   9.027  20.428 -0.1487 -0.3330  0.1328
  329PHE    SC2 3587  19.742   8.985  20.242 -0.0548 -0.2769  0.2165
  329PHE    SC3 3588  19.810   9.059  20.493 -0.1965 -0.0204  0.1834
  330PRO     BB 3589  19.058   9.101  20.324 -0.3457  0.0092 -0.1132
  330PRO    SC1 3590  19.082   9.058  20.024 -0.0723  0.2608  0.0062
  331ASN     BB 3591  18.751   8.962  20.375  0.2134  0.1754  0.3047
  331ASN    SC1 3592  18.536   9.043  20.205 -0.1591  0.4934  0.2980
  332ILE     BB 3593  18.701   8.657  20.466  0.2994  0.0728  0.0329
  332ILE    SC1 3594  18.806   8.392  20.342 -0.2119 -0.0329 -0.2003
  333THR     BB 3595  18.426   8.639  20.603  0.0680 -0.1170  0.0214
  333THR    SC1 3596  18.265   8.841  20.630 -0.0153 -0.1932  0.1021
  334ASN     BB 3597  18.363   8.352  20.762 -0.1152  0.0406  0.1129
  334ASN    SC1 3598  18.290   8.482  21.056  0.1735  0.5088  0.1256
  335LEU     BB 3599  18.305   8.149  20.658 -0.0238 -0.1058 -0.2926
  335LEU    SC1 3600  18.025   7.953  20.621 -0.3367 -0.1051 -0.0125
  336CYS     BB 3601  18.470   8.020  20.360 -0.0492 -0.0450  0.1821
  336CYS    SC1 3602  18.701   7.898  20.525  0.1100  0.1187  0.3803
  337PRO     BB 3603  18.536   7.732  20.091  0.1175  0.0712  0.1445
  337PRO    SC1 3604  18.308   7.684  20.002  0.1150  0.2356  0.1636
  338PHE     BB 3605  18.636   7.431  20.184 -0.0655 -0.0401 -0.0085
  338PHE    SC1 3606  18.924   7.353  20.179  0.0171 -0.2917 -0.3403
  338PHE    SC2 3607  19.147   7.434  20.051  0.1065 -0.1945 -0.1269
  338PHE    SC3 3608  19.165   7.257  20.253  0.0117 -0.0546  0.0064
  339GLY     BB 3609  18.483   7.223  20.013  0.0531 -0.0862 -0.0602
  340GLU     BB 3610  18.673   6.978  20.014 -0.0627 -0.1776  0.0815
  340GLU    SC1 3611  18.512   6.843  19.699 -0.0861  0.0077 -0.0944
  341VAL     BB 3612  18.665   6.896  20.312 -0.1580  0.1032  0.1599
  341VAL    SC1 3613  18.903   6.824  20.403 -0.0367 -0.0542 -0.2601
  342PHE     BB 3614  18.439   7.061  20.487 -0.3676  0.0348 -0.0411
  342PHE    SC1 3615  18.592   7.260  20.660 -0.0554  0.0260 -0.1108
  342PHE    SC2 3616  18.860   7.260  20.628 -0.0068 -0.0288  0.2552
  342PHE    SC3 3617  18.741   7.462  20.762 -0.1886  0.1552 -0.1689
  343ASN     BB 3618  18.179   6.947  20.473  0.0221  0.3116  0.0640
  343ASN    SC1 3619  18.112   6.960  20.169  0.0422  0.0323  0.1196
  344ALA     BB 3620  18.045   6.760  20.653  0.1322  0.2648  0.2387
  345THR     BB 3621  18.098   6.427  20.516  0.3047 -0.1511 -0.1489
  345THR    SC1 3622  18.086   6.274  20.726  0.0972 -0.2913 -0.2597
  346ARG     BB 3623  18.324   6.443  20.346  0.3100  0.2021 -0.0390
  346ARG    SC1 3624  18.293   6.543  20.044  0.1199 -0.0485  0.0910
  346ARG    SC2 3625  18.272   6.349  19.760  0.0795  0.0892  0.0725
  347PHE     BB 3626  18.615   6.458  20.555  0.3256 -0.0336 -0.1266
  347PHE    SC1 3627  18.568   6.688  20.792  0.2637  0.0397  0.2169
  347PHE    SC2 3628  18.683   6.895  20.921  0.0060  0.2800  0.0715
  347PHE    SC3 3629  18.419   6.850  20.948  0.0541 -0.0184  0.0798
  348ALA     BB 3630  18.821   6.341  20.544 -0.3113  0.0659 -0.1148
  349SER     BB 3631  18.992   6.017  20.560 -0.1247 -0.1134 -0.0827
  349SER    SC1 3632  18.908   5.814  20.637 -0.0513  0.1340  0.2388
  350VAL     BB 3633  19.114   5.929  20.209 -0.0333  0.1082  0.1054
  350VAL    SC1 3634  19.236   5.694  20.219 -0.1040  0.0645 -0.0321
  351TYR     BB 3635  19.183   5.998  19.844 -0.1699 -0.2866  0.0696
  351TYR    SC1 3636  18.940   6.064  19.714  0.0178 -0.1388 -0.1391
  351TYR    SC2 3637  18.850   6.090  19.461  0.2878  0.2762 -0.2017
  351TYR    SC3 3638  18.802   6.285  19.642 -0.1841 -0.1562  0.1702
  352ALA     BB 3639  19.442   6.196  19.755 -0.0010 -0.0545 -0.0742
  353TRP     BB 3640  19.306   6.456  19.697 -0.0570 -0.0014 -0.0807
  353TRP    SC1 3641  19.544   6.612  19.591  0.1789  0.2010  0.2399
  353TRP    SC2 3642  19.649   6.854  19.532 -0.0354  0.2551  0.0701
  353TRP    SC3 3643  19.495   6.725  19.351  0.3728 -0.1784  0.0107
  353TRP    SC4 3644  19.593   6.971  19.295 -0.1921  0.0627  0.0096
  354ASN     BB 3645  19.099   6.690  19.765 -0.1376  0.1672 -0.0874
  354ASN    SC1 3646  19.205   6.857  19.998  0.0512  0.0134  0.0911
  355ARG     BB 3647  18.987   6.882  19.537 -0.1311  0.0579 -0.0230
  355ARG    SC1 3648  18.992   6.687  19.289 -0.0344 -0.1586  0.1794
  355ARG    SC2 3649  18.726   6.599  19.159 -0.0355  0.0645 -0.3680
  356LYS     BB 3650  18.869   7.244  19.630 -0.2293  0.4987  0.0624
  356LYS    SC1 3651  18.556   7.288  19.547  0.2063  0.0423 -0.2569
  356LYS    SC2 3652  18.508   7.184  19.293 -0.2355 -0.0305  0.0870
  357ARG     BB 3653  18.925   7.554  19.611  0.0329 -0.6985  0.1530
  357ARG    SC1 3654  18.667   7.738  19.626  0.1474  0.0397  0.1422
  357ARG    SC2 3655  18.730   8.037  19.452 -0.2416 -0.2614 -0.2185
  358ILE     BB 3656  19.173   7.816  19.464  0.0930  0.2737 -0.2449
  358ILE    SC1 3657  19.188   7.633  19.215 -0.1547 -0.1853  0.0643
  359SER     BB 3658  19.318   7.934  19.758 -0.3709  0.0278  0.0824
  359SER    SC1 3659  19.549   7.949  19.794  0.0145  0.0706 -0.2636
  360ASN     BB 3660  19.139   7.920  20.038  0.1860 -0.2485  0.2605
  360ASN    SC1 3661  18.862   8.035  19.947  0.1812 -0.5504 -0.0744
  361CYS     BB 3662  19.181   7.970  20.398 -0.0144  0.0989  0.0642
  361CYS    SC1 3663  18.914   7.827  20.441 -0.1011 -0.0336 -0.0603
  362VAL     BB 3664  19.177   8.190  20.638  0.2222 -0.0659  0.0976
  362VAL    SC1 3665  19.411   8.259  20.741  0.2980  0.0919 -0.1696
  363ALA     BB 3666  18.908   8.317  20.771 -0.4751  0.0440  0.1142
  364ASP     BB 3667  18.766   8.134  20.963 -0.1694  0.2125  0.2137
  364ASP    SC1 3668  18.715   8.274  21.250 -0.1960  0.2466  0.2451
  365TYR     BB 3669  18.856   7.875  21.037  0.0238 -0.0313  0.0673
  365TYR    SC1 3670  19.110   7.780  20.892 -0.2010 -0.1830 -0.1379
  365TYR    SC2 3671  19.208   7.573  20.749 -0.1032 -0.3956  0.2228
  365TYR    SC3 3672  19.376   7.740  20.877 -0.1896 -0.2071  0.0954
  366SER     BB 3673  18.695   7.746  21.294 -0.0846 -0.1483 -0.0581
  366SER    SC1 3674  18.588   7.857  21.471 -0.0777  0.1759  0.0334
  367VAL     BB 3675  18.730   7.439  21.313 -0.0449 -0.1415 -0.0193
  367VAL    SC1 3676  18.540   7.280  21.218 -0.2775  0.1154  0.0026
  368LEU     BB 3677  19.017   7.406  21.202 -0.0383 -0.0582 -0.0279
  368LEU    SC1 3678  19.139   7.154  21.051 -0.1266  0.1784  0.0447
  369TYR     BB 3679  19.169   7.578  21.410  0.1144 -0.2407  0.0138
  369TYR    SC1 3680  19.331   7.830  21.306 -0.1288  0.0352 -0.3195
  369TYR    SC2 3681  19.525   8.015  21.272 -0.1683  0.1104 -0.1466
  369TYR    SC3 3682  19.273   8.066  21.188 -0.1829  0.1431 -0.0838
  370ASN     BB 3683  19.023   7.723  21.668  0.4219  0.1276 -0.0104
  370ASN    SC1 3684  19.031   8.035  21.624  0.1929  0.0762 -0.2083
  371SER     BB 3685  18.867   7.524  21.826 -0.1026 -0.3354  0.2525
  371SER    SC1 3686  18.619   7.500  21.837 -0.1936  0.2245 -0.1737
  372ALA     BB 3687  19.023   7.224  21.738 -0.2343 -0.2635 -0.3257
  373SER     BB 3688  19.285   7.146  21.694  0.0574 -0.1174 -0.0373
  373SER    SC1 3689  19.423   7.123  21.490  0.0114 -0.0598  0.1930
  374PHE     BB 3690  19.413   7.125  22.014 -0.1330  0.0359 -0.3176
  374PHE    SC1 3691  19.695   7.016  21.942 -0.1228  0.2407 -0.2275
  374PHE    SC2 3692  19.959   6.980  21.984 -0.1591  0.1861 -0.0360
  374PHE    SC3 3693  19.859   6.966  21.733 -0.0334 -0.1433 -0.0728
  375SER     BB 3694  19.365   7.483  22.062  0.1946 -0.1045 -0.2840
  375SER    SC1 3695  19.238   7.581  22.191 -0.0331 -0.1180  0.1714
  376THR     BB 3696  19.503   7.639  21.802 -0.0195  0.2857  0.0670
  376THR    SC1 3697  19.501   7.895  21.755 -0.3383  0.2563 -0.1094
  377PHE     BB 3698  19.773   7.466  21.635 -0.0726 -0.0076 -0.0912
  377PHE    SC1 3699  19.666   7.490  21.354  0.0481  0.1594  0.0150
  377PHE    SC2 3700  19.753   7.624  21.137  0.1006 -0.0197 -0.0768
  377PHE    SC3 3701  19.588   7.413  21.108 -0.0347  0.0630  0.0707
  378LYS     BB 3702  20.135   7.549  21.532  0.4056  0.2296 -0.1074
  378LYS    SC1 3703  20.247   7.461  21.823 -0.0126  0.1091  0.1872
  378LYS    SC2 3704  20.320   7.370  22.027 -0.1562 -0.1306 -0.3883
  379CYS     BB 3705  20.353   7.580  21.362  0.2368 -0.0048  0.1076
  379CYS    SC1 3706  20.492   7.397  21.176  0.2324  0.0645 -0.1796
  380TYR     BB 3707  20.427   7.928  21.370  0.1853  0.2021  0.1177
  380TYR    SC1 3708  20.545   7.927  21.085 -0.1485  0.1742  0.0458
  380TYR    SC2 3709  20.422   7.999  20.856 -0.1277 -0.1492 -0.0732
  380TYR    SC3 3710  20.622   7.819  20.850  0.0936  0.0802  0.1656
  381GLY     BB 3711  20.305   8.110  21.535  0.0192 -0.1029  0.0849
  382VAL     BB 3712  20.338   8.319  21.815 -0.0022  0.1710 -0.1466
  382VAL    SC1 3713  20.159   8.231  21.989 -0.0371  0.1715 -0.1819
  383SER     BB 3714  20.554   8.562  21.915 -0.2731 -0.2018 -0.5454
  383SER    SC1 3715  20.769   8.453  21.929 -0.2463 -0.1642  0.0756
  384PRO     BB 3716  20.494   8.853  21.926 -0.0641 -0.1994 -0.2680
  384PRO    SC1 3717  20.661   9.017  22.140  0.0607  0.1347  0.0648
  385THR     BB 3718  20.135   8.951  21.819 -0.0256 -0.0719  0.0446
  385THR    SC1 3719  20.059   8.719  21.910  0.0811 -0.0732  0.1333
  386LYS     BB 3720  20.244   9.127  21.601 -0.2663  0.4181  0.0203
  386LYS    SC1 3721  20.288   9.462  21.659 -0.0299  0.2397  0.1120
  386LYS    SC2 3722  20.148   9.677  21.697 -0.3156  0.4489  0.1025
  387LEU     BB 3723  20.024   9.141  21.373 -0.2182 -0.2033  0.0113
  387LEU    SC1 3724  19.842   9.380  21.409  0.1919 -0.0055 -0.0528
  388ASN     BB 3725  19.908   8.804  21.372 -0.2611  0.1394  0.0542
  388ASN    SC1 3726  19.683   8.824  21.573 -0.1168 -0.0268  0.1814
  389ASP     BB 3727  20.165   8.582  21.313  0.1157 -0.4854 -0.0923
  389ASP    SC1 3728  20.380   8.683  21.468 -0.0139  0.2342  0.0871
  390LEU     BB 3729  20.131   8.342  21.058  0.1494 -0.0679 -0.0957
  390LEU    SC1 3730  19.994   8.085  21.179 -0.2797 -0.2172  0.0030
  391CYS     BB 3731  20.142   8.348  20.702  0.2602 -0.5490  0.0165
  391CYS    SC1 3732  19.881   8.450  20.645  0.1387 -0.2353 -0.2264
  392PHE     BB 3733  20.180   8.110  20.475 -0.1415  0.0385 -0.0574
  392PHE    SC1 3734  19.961   7.899  20.599  0.1347 -0.1175 -0.0119
  392PHE    SC2 3735  19.776   7.965  20.785 -0.1282  0.3193 -0.4029
  392PHE    SC3 3736  19.770   7.721  20.669 -0.1098  0.1312 -0.0238
  393THR     BB 3737  20.240   8.114  20.239  0.1216 -0.2330  0.2182
  393THR    SC1 3738  20.411   8.189  20.058 -0.1516 -0.0943  0.0095
  394ASN     BB 3739  20.020   7.791  20.106 -0.2072 -0.3430  0.2399
  394ASN    SC1 3740  20.248   7.710  19.936 -0.2174 -0.3019 -0.0445
  395VAL     BB 3741  19.734   7.551  20.033 -0.1212 -0.0935 -0.1842
  395VAL    SC1 3742  19.547   7.630  20.204  0.2735  0.2729  0.0995
  396TYR     BB 3743  19.721   7.217  19.948 -0.0776  0.4285  0.3056
  396TYR    SC1 3744  19.508   7.231  19.707  0.2264 -0.0229  0.0288
  396TYR    SC2 3745  19.379   7.466  19.675  0.0513 -0.0914  0.2091
  396TYR    SC3 3746  19.336   7.264  19.501 -0.2022 -0.1626  0.3499
  397ALA     BB 3747  19.725   6.913  20.096  0.0287  0.1101 -0.0668
  398ASP     BB 3748  19.699   6.585  20.109 -0.4803  0.1579 -0.1030
  398ASP    SC1 3749  19.853   6.398  19.912 -0.1547  0.1805  0.0884
  399SER     BB 3750  19.425   6.356  20.240  0.0272  0.0750 -0.0643
  399SER    SC1 3751  19.213   6.416  20.222  0.4002 -0.0682 -0.1062
  400PHE     BB 3752  19.500   6.119  20.574 -0.1867 -0.3874  0.1757
  400PHE    SC1 3753  19.792   6.197  20.566  0.2929 -0.1145  0.2083
  400PHE    SC2 3754  19.955   6.298  20.376 -0.0421 -0.1978 -0.1338
  400PHE    SC3 3755  20.060   6.165  20.586  0.3500  0.0988 -0.1299
  401VAL     BB 3756  19.523   5.820  20.651 -0.2947  0.1100  0.0038
  401VAL    SC1 3757  19.352   5.704  20.817  0.0687 -0.1331  0.2218
  402ILE     BB 3758  19.578   5.456  20.520  0.0827  0.1741 -0.2317
  402ILE    SC1 3759  19.749   5.327  20.295  0.1190  0.0089 -0.1118
  403ARG     BB 3760  19.560   5.142  20.718 -0.0359  0.2456 -0.2489
  403ARG    SC1 3761  19.459   5.221  21.018 -0.0854 -0.2204  0.2667
  403ARG    SC2 3762  19.439   5.456  21.205  0.3062 -0.2465 -0.0649
  404GLY     BB 3763  19.831   5.074  20.729  0.1137  0.0544  0.3554
  405ASP     BB 3764  20.038   5.106  20.898 -0.2416  0.3775  0.1799
  405ASP    SC1 3765  20.341   5.001  20.720  0.1238  0.0417  0.0050
  406GLU     BB 3766  20.151   5.274  21.136 -0.0273  0.1600 -0.2245
  406GLU    SC1 3767  19.888   5.224  21.410 -0.0647 -0.1584  0.0032
  407VAL     BB 3768  20.046   5.585  21.098  0.0572  0.1432 -0.3807
  407VAL    SC1 3769  19.822   5.546  20.961 -0.2052  0.0948  0.0453
  408ARG     BB 3770  20.132   5.792  21.356 -0.0063  0.0903 -0.3328
  408ARG    SC1 3771  20.137   5.611  21.591  0.0112  0.2082  0.2606
  408ARG    SC2 3772  19.975   5.507  21.835 -0.3300 -0.0509 -0.0373
  409GLN     BB 3773  20.162   6.080  21.410  0.2476 -0.1893 -0.3048
  409GLN    SC1 3774  20.448   6.050  21.709 -0.2535  0.2032  0.2600
  410ILE     BB 3775  20.316   6.302  21.301 -0.0280 -0.0384 -0.0001
  410ILE    SC1 3776  20.136   6.483  21.125  0.1955  0.1221 -0.0683
  411ALA     BB 3777  20.661   6.216  21.334 -0.1021  0.1460  0.2674
  412PRO     BB 3778  20.862   6.017  21.312  0.0264 -0.0432 -0.1144
  412PRO    SC1 3779  21.077   6.012  21.530  0.1969 -0.1037  0.1820
  413GLY     BB 3780  20.903   5.876  21.097  0.1149  0.1012 -0.0566
  414GLN     BB 3781  20.722   5.830  20.847 -0.0556  0.0150 -0.1743
  414GLN    SC1 3782  20.372   5.932  20.936 -0.0760  0.1753 -0.5400
  415THR     BB 3783  20.715   5.522  20.769 -0.1523 -0.0801 -0.1715
  415THR    SC1 3784  20.550   5.370  20.902 -0.0202 -0.0516  0.0293
  416GLY     BB 3785  21.024   5.417  20.733  0.0106 -0.1204 -0.1980
  417LYS     BB 3786  21.282   5.582  20.609  0.0645 -0.1039 -0.0668
  417LYS    SC1 3787  21.305   5.827  20.769 -0.1141 -0.0182 -0.3617
  417LYS    SC2 3788  21.383   5.970  20.908  0.1704 -0.0085  0.0150
  418ILE     BB 3789  21.224   5.572  20.284  0.1071 -0.3251 -0.0695
  418ILE    SC1 3790  21.435   5.751  20.144 -0.1045 -0.1181 -0.1324
  419ALA     BB 3791  21.007   5.446  20.193  0.0935 -0.0106 -0.0849
  420ASP     BB 3792  20.735   5.559  20.269  0.3129  0.0374 -0.0274
  420ASP    SC1 3793  20.578   5.283  20.322 -0.0442 -0.0623 -0.1087
  421TYR     BB 3794  20.549   5.778  20.359  0.0223  0.2463 -0.0245
  421TYR    SC1 3795  20.299   5.687  20.512  0.0641  0.0720  0.2008
  421TYR    SC2 3796  20.050   5.737  20.605 -0.0610  0.0358 -0.1024
  421TYR    SC3 3797  20.151   5.486  20.615  0.2181  0.1535  0.5976
  422ASN     BB 3798  20.437   6.114  20.276  0.0983  0.0813 -0.1013
  422ASN    SC1 3799  20.216   6.026  20.069  0.2172  0.1686  0.0562
  423TYR     BB 3800  20.585   6.307  20.263 -0.1435 -0.3371  0.0745
  423TYR    SC1 3801  20.409   6.560  20.174 -0.0167  0.0275  0.3088
  423TYR    SC2 3802  20.380   6.824  20.125  0.0753 -0.0337 -0.1131
  423TYR    SC3 3803  20.174   6.682  20.227 -0.0089  0.1774  0.0173
  424LYS     BB 3804  20.853   6.419  20.320  0.1029 -0.1060  0.0620
  424LYS    SC1 3805  21.069   6.371  20.082  0.1300 -0.5478 -0.1416
  424LYS    SC2 3806  21.189   6.381  19.869 -0.1698 -0.0790  0.1246
  425LEU     BB 3807  21.051   6.453  20.558 -0.1467 -0.1093  0.2358
  425LEU    SC1 3808  21.340   6.278  20.550 -0.0702 -0.1243  0.2988
  426PRO     BB 3809  20.942   6.272  20.817 -0.0618  0.1016  0.0470
  426PRO    SC1 3810  21.150   6.335  21.053 -0.0732  0.0570  0.1580
  427ASP     BB 3811  20.690   6.356  20.848  0.1819  0.1250 -0.1191
  427ASP    SC1 3812  20.421   6.510  20.714  0.3364  0.0191  0.2638
  428ASP     BB 3813  20.800   6.715  21.076  0.0659 -0.1524  0.1447
  428ASP    SC1 3814  20.564   6.746  21.226  0.2384 -0.0119  0.0371
  429PHE     BB 3815  20.856   6.926  20.840  0.1300  0.3847 -0.0779
  429PHE    SC1 3816  21.012   7.129  20.982  0.2581  0.3154  0.0388
  429PHE    SC2 3817  20.971   7.351  21.130  0.0629  0.2178  0.1364
  429PHE    SC3 3818  21.212   7.307  21.015  0.2382  0.2684  0.4706
  430THR     BB 3819  20.677   6.889  20.512 -0.1577 -0.1779 -0.2931
  430THR    SC1 3820  20.842   6.878  20.311  0.0616 -0.0207 -0.1267
  431GLY     BB 3821  20.388   7.036  20.550  0.0257  0.1079  0.0188
  432CYS     BB 3822  20.310   7.027  20.840  0.0294 -0.0579  0.0902
  432CYS    SC1 3823  20.462   7.207  21.034  0.0105  0.0566 -0.1244
  433VAL     BB 3824  20.073   6.961  21.086 -0.0008  0.2701 -0.0728
  433VAL    SC1 3825  19.999   7.139  21.267 -0.1672 -0.0379  0.1716
  434ILE     BB 3826  19.753   6.774  21.164  0.1602  0.1996  0.0445
  434ILE    SC1 3827  19.549   6.947  21.006 -0.0273 -0.0277  0.0324
  435ALA     BB 3828  19.600   6.639  21.377 -0.0873  0.0425 -0.0583
  436TRP     BB 3829  19.312   6.439  21.417 -0.1315 -0.0893 -0.1108
  436TRP    SC1 3830  19.131   6.661  21.381 -0.1162 -0.1788  0.2158
  436TRP    SC2 3831  18.950   6.859  21.345 -0.0718 -0.1824 -0.0478
  436TRP    SC3 3832  18.901   6.661  21.522 -0.1906 -0.0250  0.0977
  436TRP    SC4 3833  18.725   6.864  21.494 -0.0838  0.0461 -0.0711
  437ASN     BB 3834  19.134   6.209  21.599 -0.0245 -0.1484 -0.3701
  437ASN    SC1 3835  19.333   6.176  21.849 -0.1404  0.0981 -0.2081
  438SER     BB 3836  18.831   6.258  21.772  0.0039 -0.0672  0.0948
  438SER    SC1 3837  18.842   6.306  22.018 -0.1099 -0.0488  0.3719
  439ASN     BB 3838  18.573   6.246  21.587  0.2414  0.2307 -0.1371
  439ASN    SC1 3839  18.370   6.486  21.610  0.0832 -0.0709  0.1207
  440ASN     BB 3840  18.425   5.970  21.583 -0.2590 -0.1354  0.4009
  440ASN    SC1 3841  18.125   6.059  21.709  0.0304  0.1145  0.0121
  441LEU     BB 3842  18.561   5.838  21.403 -0.1427  0.0283  0.0139
  441LEU    SC1 3843  18.855   5.840  21.405  0.1596 -0.0596  0.0688
  442ASP     BB 3844  18.548   5.832  21.064 -0.0488 -0.0644  0.3138
  442ASP    SC1 3845  18.522   6.042  20.871  0.1539 -0.0064 -0.0149
  443SER     BB 3846  18.516   5.480  20.963  0.2567  0.1558 -0.0213
  443SER    SC1 3847  18.595   5.487  20.717 -0.0297 -0.3511 -0.2537
  444LYS     BB 3848  18.287   5.326  21.114  0.0189 -0.1222 -0.1169
  444LYS    SC1 3849  18.220   5.501  21.339  0.0847  0.1549 -0.2002
  444LYS    SC2 3850  18.075   5.604  21.565  0.0663  0.1307  0.0762
  445VAL     BB 3851  17.991   5.231  20.894  0.0969 -0.1624  0.2815
  445VAL    SC1 3852  17.820   5.386  21.024  0.1405 -0.0174  0.1682
  446GLY     BB 3853  18.136   5.249  20.611 -0.1761 -0.1033  0.1086
  447GLY     BB 3854  18.278   5.199  20.399  0.0471 -0.1641  0.0521
  448ASN     BB 3855  18.421   5.388  20.198 -0.0492 -0.0323  0.0186
  448ASN    SC1 3856  18.232   5.566  20.013 -0.1719 -0.2288  0.0597
  449TYR     BB 3857  18.727   5.478  20.203  0.0706 -0.1987  0.0303
  449TYR    SC1 3858  18.921   5.319  20.396  0.1012  0.0201 -0.1516
  449TYR    SC2 3859  19.066   5.218  20.600 -0.2209 -0.0601  0.0452
  449TYR    SC3 3860  18.872   5.069  20.485 -0.2653  0.1046 -0.0977
  450ASN     BB 3861  18.814   5.640  19.889  0.2748 -0.1081 -0.1581
  450ASN    SC1 3862  18.568   5.751  19.730 -0.2561 -0.1233  0.0902
  451TYR     BB 3863  19.017   5.517  19.764 -0.0931 -0.0380 -0.3061
  451TYR    SC1 3864  18.975   5.634  19.447  0.1491 -0.0642 -0.3186
  451TYR    SC2 3865  18.813   5.705  19.242  0.0979  0.3352 -0.1494
  451TYR    SC3 3866  19.080   5.742  19.223  0.0794  0.5022 -0.0936
  452LEU     BB 3867  19.262   5.341  19.870  0.0152  0.2293  0.0228
  452LEU    SC1 3868  19.319   5.218  20.138 -0.3835  0.1547  0.2470
  453TYR     BB 3869  19.616   5.500  19.857 -0.0722 -0.2399  0.1181
  453TYR    SC1 3870  19.702   5.741  20.023 -0.0407  0.3317 -0.2522
  453TYR    SC2 3871  19.818   5.797  20.261 -0.0993  0.0523 -0.1541
  453TYR    SC3 3872  19.694   5.992  20.122 -0.3695  0.1539  0.2138
  454ARG     BB 3873  19.896   5.476  19.682  0.1055  0.3082  0.0614
  454ARG    SC1 3874  20.035   5.709  19.672 -0.2008 -0.0505 -0.1106
  454ARG    SC2 3875  19.931   5.984  19.659  0.0034  0.0493 -0.6370
  455LEU     BB 3876  19.980   5.182  19.670  0.0403 -0.4247  0.1408
  455LEU    SC1 3877  19.738   5.029  19.871 -0.2937 -0.1542 -0.0037
  456PHE     BB 3878  20.202   5.073  19.537  0.1210 -0.0998  0.2458
  456PHE    SC1 3879  20.216   4.812  19.405 -0.1674 -0.2032  0.1979
  456PHE    SC2 3880  20.369   4.590  19.426  0.0732 -0.0746 -0.1075
  456PHE    SC3 3881  20.186   4.611  19.228  0.0713  0.0112 -0.0973
  457ARG     BB 3882  20.562   5.150  19.557 -0.1655 -0.4367 -0.0214
  457ARG    SC1 3883  20.602   5.083  19.242  0.3247  0.0908 -0.0658
  457ARG    SC2 3884  20.759   5.069  18.986 -0.3958  0.0962 -0.1027
  458LYS     BB 3885  20.621   5.329  19.781 -0.2694 -0.0081 -0.2177
  458LYS    SC1 3886  20.342   5.459  19.916  0.1453 -0.2017  0.2085
  458LYS    SC2 3887  20.193   5.505  20.099 -0.0161 -0.0787 -0.2541
  459SER     BB 3888  20.934   5.493  19.678  0.0630 -0.2290  0.0451
  459SER    SC1 3889  21.152   5.463  19.743 -0.0076  0.1934  0.1933
  460ASN     BB 3890  20.922   5.713  19.377  0.0613  0.0095  0.2048
  460ASN    SC1 3891  20.861   5.528  19.180 -0.1244  0.2863  0.1461
  461LEU     BB 3892  20.957   5.987  19.401 -0.1426 -0.1714  0.0974
  461LEU    SC1 3893  21.269   6.040  19.444 -0.1337  0.0063 -0.2210
  462LYS     BB 3894  20.830   6.252  19.496  0.0740  0.1078  0.0044
  462LYS    SC1 3895  21.016   6.497  19.446 -0.0371 -0.1269 -0.1460
  462LYS    SC2 3896  21.197   6.692  19.534  0.1345 -0.1022  0.1639
  463PRO     BB 3897  20.664   6.398  19.774  0.0373 -0.0178 -0.0484
  463PRO    SC1 3898  20.751   6.673  19.862 -0.1306 -0.3131  0.0126
  464PHE     BB 3899  20.360   6.349  19.745 -0.1769  0.0399 -0.0360
  464PHE    SC1 3900  20.247   6.632  19.740 -0.4094 -0.0062 -0.2726
  464PHE    SC2 3901  20.062   6.827  19.759 -0.2749  0.1296 -0.3345
  464PHE    SC3 3902  20.302   6.880  19.648 -0.2138 -0.0558 -0.2938
  465GLU     BB 3903  20.317   6.273  19.411  0.3724  0.2157  0.0565
  465GLU    SC1 3904  20.528   6.567  19.297 -0.1481 -0.3461 -0.0249
  466ARG     BB 3905  20.013   6.367  19.367  0.2599 -0.4558  0.2904
  466ARG    SC1 3906  20.022   6.644  19.275 -0.1354  0.0221  0.0560
  466ARG    SC2 3907  20.118   6.831  19.036  0.0002  0.3413 -0.0366
  467ASP     BB 3908  19.776   6.281  19.112  0.1448 -0.1568  0.0077
  467ASP    SC1 3909  19.706   6.533  18.906 -0.0815 -0.0596 -0.0099
  468ILE     BB 3910  19.585   6.102  19.140  0.1071  0.3489  0.0668
  468ILE    SC1 3911  19.310   6.185  19.257  0.1221  0.0456  0.3307
  469SER     BB 3912  19.574   5.803  19.272 -0.1592 -0.2737 -0.0506
  469SER    SC1 3913  19.503   5.763  19.509 -0.1211  0.2980 -0.2767
  470THR     BB 3914  19.905   5.695  19.194  0.0381 -0.1523 -0.1082
  470THR    SC1 3915  20.064   5.890  19.127  0.1980 -0.2254  0.0500
  471GLU     BB 3916  19.859   5.397  19.197 -0.0578 -0.1855  0.3009
  471GLU    SC1 3917  19.541   5.286  19.364  0.2447  0.0105 -0.1482
  472ILE     BB 3918  19.915   5.156  19.015  0.2449  0.2178  0.0655
  472ILE    SC1 3919  20.197   5.038  18.965  0.1179 -0.1575  0.1977
  473TYR     BB 3920  19.595   4.993  18.928 -0.0582 -0.2272  0.0336
  473TYR    SC1 3921  19.716   4.732  18.837  0.0962  0.0358  0.1854
  473TYR    SC2 3922  19.914   4.550  18.860 -0.0079 -0.0859  0.1345
  473TYR    SC3 3923  19.695   4.492  18.714 -0.1166  0.0170  0.2543
  474GLN     BB 3924  19.435   5.145  18.775 -0.1656  0.0237  0.0250
  474GLN    SC1 3925  19.592   5.147  18.437 -0.5368  0.2011  0.0813
  475ALA     BB 3926  19.541   5.495  18.843 -0.0963  0.3747  0.1199
  476GLY     BB 3927  19.487   5.755  18.832 -0.0752  0.2824  0.0970
  477SER     BB 3928  19.290   5.983  18.729  0.3151  0.2171 -0.2924
  477SER    SC1 3929  19.365   6.233  18.727 -0.0660 -0.4990 -0.0513
  478THR     BB 3930  18.954   5.978  18.776 -0.2204  0.0182 -0.0868
  478THR    SC1 3931  18.908   6.135  18.979 -0.4272 -0.2741  0.1012
  479PRO     BB 3932  18.915   5.651  18.762  0.1851 -0.0482  0.0551
  479PRO    SC1 3933  18.837   5.576  18.451 -0.3647 -0.1759  0.1364
  480CYS     BB 3934  19.037   5.419  18.812  0.0668  0.2985 -0.0570
  480CYS    SC1 3935  19.079   5.242  19.048 -0.2035  0.0475  0.0180
  481ASN     BB 3936  19.000   5.143  18.556 -0.0875 -0.3851 -0.3669
  481ASN    SC1 3937  19.099   5.141  18.252  0.0628 -0.3474  0.2146
  482GLY     BB 3938  18.789   4.987  18.719  0.3186  0.3487 -0.0460
  483VAL     BB 3939  18.717   4.699  18.553 -0.5301 -0.0378  0.0769
  483VAL    SC1 3940  18.739   4.683  18.289  0.3089  0.0234  0.1157
  484GLU     BB 3941  18.781   4.499  18.757  0.0182 -0.0847  0.1786
  484GLU    SC1 3942  18.922   4.251  18.500  0.1818  0.4280  0.2513
  485GLY     BB 3943  18.726   4.510  19.044  0.0605 -0.1537  0.1900
  486PHE     BB 3944  18.659   4.795  19.255  0.0338 -0.0393 -0.2178
  486PHE    SC1 3945  18.477   4.914  19.081  0.0277 -0.1749  0.0508
  486PHE    SC2 3946  18.270   5.085  19.111  0.1986  0.0058  0.2361
  486PHE    SC3 3947  18.311   4.962  18.874  0.0199  0.1517  0.1272
  487ASN     BB 3948  18.807   4.783  19.497 -0.1976 -0.2492 -0.0799
  487ASN    SC1 3949  18.713   4.643  19.750 -0.0097 -0.0525  0.0769
  488CYS     BB 3950  19.045   4.996  19.524  0.0072 -0.2790 -0.0030
  488CYS    SC1 3951  19.041   5.119  19.251  0.2065 -0.0982  0.0171
  489TYR     BB 3952  19.310   4.909  19.638 -0.2181 -0.2631  0.0025
  489TYR    SC1 3953  19.517   4.818  19.407  0.1121 -0.0334 -0.1532
  489TYR    SC2 3954  19.637   4.621  19.267  0.2239  0.0630 -0.1948
  489TYR    SC3 3955  19.781   4.833  19.352  0.1020  0.1336 -0.1618
  490PHE     BB 3956  19.342   4.682  19.841  0.1818  0.1829 -0.0537
  490PHE    SC1 3957  19.237   4.784  20.138  0.1082  0.0300  0.1966
  490PHE    SC2 3958  19.233   4.804  20.407 -0.3426  0.4624  0.1719
  490PHE    SC3 3959  19.022   4.698  20.276  0.0668 -0.1958 -0.0021
  491PRO     BB 3960  19.559   4.480  19.746  0.3656 -0.0812  0.3257
  491PRO    SC1 3961  19.499   4.200  19.619  0.1020  0.2065 -0.1401
  492LEU     BB 3962  19.872   4.542  19.763 -0.0733 -0.0200  0.0264
  492LEU    SC1 3963  19.992   4.279  19.622  0.2012 -0.0840 -0.0044
  493GLN     BB 3964  20.081   4.700  19.854 -0.0526  0.1591 -0.1222
  493GLN    SC1 3965  20.330   4.355  19.896  0.0516  0.1501 -0.3127
  494SER     BB 3966  20.145   4.745  20.259  0.0473  0.1284 -0.0680
  494SER    SC1 3967  20.151   5.008  20.236  0.0811  0.1765  0.0532
  495TYR     BB 3968  20.162   4.546  20.455  0.0791 -0.1097 -0.1248
  495TYR    SC1 3969  20.194   4.275  20.441  0.2061 -0.1252  0.2329
  495TYR    SC2 3970  20.397   4.110  20.375  0.0500 -0.1551 -0.2048
  495TYR    SC3 3971  20.157   4.008  20.446  0.0724 -0.1166 -0.0717
  496GLY     BB 3972  20.054   4.591  20.769 -0.1010  0.0647  0.1137
  497PHE     BB 3973  19.724   4.561  20.730 -0.0341  0.0905  0.2409
  497PHE    SC1 3974  19.673   4.624  20.476 -0.1553 -0.0411  0.0374
  497PHE    SC2 3975  19.653   4.809  20.280 -0.0856 -0.2588 -0.1809
  497PHE    SC3 3976  19.602   4.550  20.226 -0.3641 -0.2842  0.1645
  498GLN     BB 3977  19.500   4.626  20.923 -0.0580  0.0355 -0.2446
  498GLN    SC1 3978  19.730   4.824  21.166 -0.1314  0.0123 -0.0569
  499PRO     BB 3979  19.278   4.783  20.941  0.4601 -0.0325  0.2220
  499PRO    SC1 3980  19.011   4.700  20.824  0.1019 -0.2634 -0.0229
  500THR     BB 3981  19.219   4.864  21.289  0.2882  0.0821  0.0491
  500THR    SC1 3982  19.375   5.015  21.432 -0.1105  0.1132  0.4734
  501ASN     BB 3983  19.022   4.625  21.374  0.0273  0.0506 -0.1923
  501ASN    SC1 3984  19.098   4.408  21.196  0.1870 -0.3083  0.1706
  502GLY     BB 3985  18.905   4.685  21.633 -0.3351  0.0980 -0.1032
  503VAL     BB 3986  18.812   4.939  21.773 -0.1977 -0.1570 -0.0533
  503VAL    SC1 3987  18.615   5.004  21.938 -0.0069 -0.1996  0.1974
  504GLY     BB 3988  19.020   5.165  21.786 -0.2326  0.0586  0.0097
  505TYR     BB 3989  19.085   5.408  21.555  0.2266 -0.1970  0.1835
  505TYR    SC1 3990  19.007   5.360  21.266 -0.2029  0.0704  0.0490
  505TYR    SC2 3991  18.984   5.504  21.039 -0.3646  0.0932  0.0787
  505TYR    SC3 3992  18.964   5.235  21.030  0.3294  0.0253 -0.0388
  506GLN     BB 3993  19.199   5.691  21.660  0.1454  0.2404 -0.4712
  506GLN    SC1 3994  19.003   5.805  21.968  0.0672 -0.1490 -0.1587
  507PRO     BB 3995  19.376   5.828  21.508 -0.0102 -0.0786  0.0546
  507PRO    SC1 3996  19.638   5.698  21.539  0.0242  0.0314  0.0657
  508TYR     BB 3997  19.348   5.963  21.213 -0.1372  0.0476  0.0892
  508TYR    SC1 3998  19.639   6.034  21.079 -0.3688  0.0510 -0.1523
  508TYR    SC2 3999  19.713   6.277  20.987 -0.1974  0.0727  0.0385
  508TYR    SC3 4000  19.892   6.075  20.994 -0.1941  0.0810  0.3508
  509ARG     BB 4001  19.174   6.197  21.006 -0.0901  0.0357 -0.0310
  509ARG    SC1 4002  18.921   6.225  21.154  0.2091 -0.0882 -0.0081
  509ARG    SC2 4003  18.701   6.443  21.151  0.2348  0.1742 -0.1371
  510VAL     BB 4004  19.276   6.455  20.839 -0.1129 -0.0145  0.1639
  510VAL    SC1 4005  19.119   6.665  20.885 -0.0777  0.1153 -0.2630
  511VAL     BB 4006  19.470   6.648  20.588  0.2256  0.0105 -0.0542
  511VAL    SC1 4007  19.383   6.844  20.432  0.0017  0.1986  0.2927
  512VAL     BB 4008  19.818   6.826  20.614  0.0696 -0.1182  0.1595
  512VAL    SC1 4009  19.946   6.624  20.728 -0.3524 -0.3417  0.2547
  513LEU     BB 4010  19.885   7.145  20.528  0.2216 -0.0301 -0.1116
  513LEU    SC1 4011  19.573   7.259  20.602 -0.0638 -0.0577  0.3870
  514SER     BB 4012  20.056   7.362  20.346 -0.0912  0.1197  0.0468
  514SER    SC1 4013  20.147   7.255  20.128  0.0215  0.1437  0.0322
  515PHE     BB 4014  20.312   7.612  20.469  0.2937 -0.0457 -0.1663
  515PHE    SC1 4015  20.247   7.542  20.734 -0.2169  0.0819 -0.0182
  515PHE    SC2 4016  20.033   7.445  20.867 -0.2217 -0.0678 -0.1325
  515PHE    SC3 4017  20.149   7.676  20.947 -0.1656 -0.2019  0.1903
  516GLU     BB 4018  20.582   7.704  20.300 -0.0798 -0.1082  0.2688
  516GLU    SC1 4019  20.609   7.347  20.173  0.1646 -0.0073 -0.2972
  517LEU     BB 4020  20.715   7.989  20.380 -0.3703  0.3281  0.0049
  517LEU    SC1 4021  21.007   8.041  20.282  0.4034  0.0888 -0.1107
  518LEU     BB 4022  20.681   8.252  20.581  0.0529 -0.2640 -0.1580
  518LEU    SC1 4023  20.949   8.169  20.800 -0.0665  0.0214 -0.0961
  519HIS     BB 4024  20.629   8.477  20.354 -0.0022  0.0768  0.0780
  519HIS    SC1 4025  20.928   8.555  20.208 -0.0567  0.0920 -0.1758
  519HIS    SC2 4026  21.195   8.538  20.243 -0.0878 -0.1126 -0.0165
  519HIS    SC3 4027  21.095   8.634  20.011  0.1227  0.1873  0.0104
  520ALA     BB 4028  20.369   8.575  20.359  0.0223 -0.0739  0.1550
  521PRO     BB 4029  20.140   8.619  20.154  0.2128  0.2675 -0.0222
  521PRO    SC1 4030  20.229   8.858  19.965  0.0674  0.4532  0.1552
  522ALA     BB 4031  19.941   8.449  20.057 -0.2073  0.0988 -0.0240
  523THR     BB 4032  19.669   8.412  19.914  0.2525 -0.1379  0.0177
  523THR    SC1 4033  19.634   8.422  19.656 -0.2035 -0.0578  0.0745
  524VAL     BB 4034  19.482   8.306  20.123 -0.0530  0.3084 -0.1097
  524VAL    SC1 4035  19.604   8.098  20.233 -0.2694  0.1956 -0.0758
  525CYS     BB 4036  19.486   8.534  20.341  0.2641 -0.2376 -0.1136
  525CYS    SC1 4037  19.767   8.560  20.465  0.0088 -0.1590 -0.0991
  526GLY     BB 4038  19.222   8.661  20.427 -0.0831  0.0640  0.2759
  527PRO     BB 4039  19.217   8.732  20.727 -0.0592 -0.1012  0.3173
  527PRO    SC1 4040  19.513   8.780  20.803  0.3922 -0.1182 -0.1899
  528LYS     BB 4041  19.053   9.009  20.795 -0.1221  0.0200 -0.1017
  528LYS    SC1 4042  18.768   8.870  20.900 -0.0747  0.1474  0.0253
  528LYS    SC2 4043  18.711   8.693  21.014 -0.0138  0.1826  0.1591
  529LYS     BB 4044  19.169   9.213  20.890 -0.2606  0.1295 -0.2183
  529LYS    SC1 4045  19.054   9.372  21.067 -0.2027  0.0884 -0.0320
  529LYS    SC2 4046  18.965   9.587  21.210  0.0262  0.1307 -0.0555
  530SER     BB 4047  19.497   9.405  20.903 -0.0345  0.2380  0.1529
  530SER    SC1 4048  19.660   9.216  20.973 -0.1625 -0.1358  0.0752
  531THR     BB 4049  19.673   9.796  20.852 -0.1472  0.1181  0.0140
  531THR    SC1 4050  19.845   9.750  21.042 -0.0273  0.0934 -0.0987
  532ASN     BB 4051  19.626  10.007  20.654 -0.0280  0.2836 -0.0716
  532ASN    SC1 4052  19.555  10.285  20.804  0.1842 -0.1223 -0.0889
  533LEU     BB 4053  19.777  10.056  20.391  0.1032  0.0150 -0.3115
  533LEU    SC1 4054  19.571  10.112  20.187 -0.1653 -0.2372 -0.2260
  534VAL     BB 4055  20.090  10.104  20.318 -0.0330  0.2633  0.0350
  534VAL    SC1 4056  20.222   9.878  20.278 -0.0078  0.2991 -0.0889
  535LYS     BB 4057  20.265  10.357  20.364  0.0990  0.0740  0.0233
  535LYS    SC1 4058  20.494  10.304  20.599  0.0864 -0.2245  0.1183
  535LYS    SC2 4059  20.723  10.324  20.729  0.2587 -0.1335 -0.0083
  536ASN     BB 4060  20.457  10.649  20.244  0.0107  0.1368 -0.0184
  536ASN    SC1 4061  20.279  10.905  20.183 -0.1668  0.0690 -0.0843
  537LYS     BB 4062  20.744  10.606  20.200  0.2402  0.1722 -0.0790
  537LYS    SC1 4063  20.861  10.769  19.952  0.1314 -0.0917  0.0983
  537LYS    SC2 4064  20.906  10.951  19.807  0.0187  0.0575 -0.0021
  538CYS     BB 4065  20.829  10.334  20.244 -0.2188  0.3428  0.0750
  538CYS    SC1 4066  21.099  10.299  20.406 -0.3037  0.0516  0.0099
  539VAL     BB 4067  20.682  10.002  20.268 -0.0888 -0.0149  0.1898
  539VAL    SC1 4068  20.670   9.784  20.118 -0.0272  0.0169  0.1380
  540ASN     BB 4069  20.677   9.798  20.570  0.0423 -0.1032  0.3629
  540ASN    SC1 4070  20.898   9.891  20.730  0.2439 -0.2382  0.0506
  541PHE     BB 4071  20.550   9.520  20.686  0.1687 -0.1796 -0.0920
  541PHE    SC1 4072  20.433   9.347  20.471 -0.1565  0.1805 -0.2565
  541PHE    SC2 4073  20.241   9.181  20.378 -0.2530  0.2417 -0.1672
  541PHE    SC3 4074  20.312   9.399  20.235 -0.3044  0.2608 -0.1641
  542ASN     BB 4075  20.521   9.390  20.976 -0.0176 -0.1112  0.1634
  542ASN    SC1 4076  20.293   9.553  21.169  0.0338 -0.0657  0.1495
  543PHE     BB 4077  20.477   9.072  21.134  0.4133 -0.0341 -0.0355
  543PHE    SC1 4078  20.258   8.910  20.961  0.3961 -0.0806 -0.0636
  543PHE    SC2 4079  20.002   8.835  20.916  0.3786 -0.1360  0.1211
  543PHE    SC3 4080  20.175   8.857  20.710  0.2439 -0.1691  0.0038
  544ASN     BB 4081  20.722   9.026  21.272  0.1208 -0.0508 -0.1666
  544ASN    SC1 4082  20.763   9.259  21.501 -0.0919 -0.0571 -0.3147
  545GLY     BB 4083  20.952   8.961  21.036 -0.1968  0.2531  0.0359
  546LEU     BB 4084  20.843   9.061  20.775 -0.0242  0.2951 -0.3403
  546LEU    SC1 4085  20.675   8.917  20.600  0.1755  0.2086  0.2825
  547THR     BB 4086  21.051   9.398  20.866 -0.0142  0.1738 -0.0495
  547THR    SC1 4087  20.990   9.443  21.115 -0.4050  0.0893 -0.1225
  548GLY     BB 4088  21.179   9.428  20.672 -0.1552  0.0089  0.0898
  549THR     BB 4089  21.067   9.523  20.340  0.1485 -0.0496 -0.2364
  549THR    SC1 4090  20.868   9.374  20.265  0.0192  0.0807 -0.1588
  550GLY     BB 4091  21.178   9.796  20.310 -0.3287 -0.2737  0.1404
  551VAL     BB 4092  21.114   9.971  20.016 -0.0473 -0.2768  0.3749
  551VAL    SC1 4093  21.288   9.833  19.872 -0.0209 -0.0010  0.1342
  552LEU     BB 4094  20.830  10.070  19.781 -0.3177 -0.2242 -0.0878
  552LEU    SC1 4095  20.872   9.728  19.659 -0.1536 -0.2650 -0.0779
  553THR     BB 4096  20.637  10.268  19.707 -0.0346  0.1567 -0.1300
  553THR    SC1 4097  20.450  10.307  19.883  0.0849  0.4280 -0.0573
  554GLU     BB 4098  20.676  10.560  19.406 -0.2670  0.1174 -0.1396
  554GLU    SC1 4099  20.459  10.758  19.690 -0.1209 -0.0743  0.0153
  555SER     BB 4100  20.836  10.814  19.328  0.1271  0.1549 -0.0278
  555SER    SC1 4101  20.796  11.046  19.373 -0.0446 -0.1647 -0.1692
  556ASN     BB 4102  21.087  10.790  19.079  0.0384 -0.3074 -0.0129
  556ASN    SC1 4103  21.280  11.017  19.144 -0.0097  0.1341 -0.0460
  557LYS     BB 4104  20.987  10.579  18.938  0.1943  0.2527 -0.2949
  557LYS    SC1 4105  20.661  10.699  18.854 -0.3004 -0.2924 -0.1159
  557LYS    SC2 4106  20.470  10.756  18.715 -0.1502 -0.1039  0.0147
  558LYS     BB 4107  21.126  10.342  18.837 -0.1421 -0.1245  0.0132
  558LYS    SC1 4108  21.240  10.389  18.529 -0.3680 -0.0064  0.2167
  558LYS    SC2 4109  21.303  10.392  18.294 -0.0383  0.0396 -0.1227
  559PHE     BB 4110  21.232  10.065  18.960  0.0841 -0.0248 -0.1168
  559PHE    SC1 4111  21.531  10.090  18.957  0.3145  0.1358 -0.3368
  559PHE    SC2 4112  21.739  10.098  19.129  0.0669 -0.2760  0.0033
  559PHE    SC3 4113  21.779  10.146  18.866  0.4404  0.4695  0.1680
  560LEU     BB 4114  21.203   9.677  18.895  0.2241  0.1212  0.0378
  560LEU    SC1 4115  21.033   9.666  19.184 -0.0849  0.4065 -0.0106
  561PRO     BB 4116  21.433   9.416  18.771  0.0897 -0.0725 -0.2082
  561PRO    SC1 4117  21.741   9.503  18.805  0.4599  0.0585  0.1614
  562PHE     BB 4118  21.384   9.250  19.058  0.1516 -0.1578  0.2986
  562PHE    SC1 4119  21.475   9.417  19.262 -0.1372  0.1322  0.0103
  562PHE    SC2 4120  21.538   9.679  19.282 -0.4465  0.2118 -0.0177
  562PHE    SC3 4121  21.410   9.554  19.485  0.3432 -0.1149  0.3196
  563GLN     BB 4122  21.311   8.924  19.015  0.1185  0.0356  0.0072
  563GLN    SC1 4123  21.320   8.948  18.637 -0.0717 -0.0340  0.0999
  564GLN     BB 4124  21.423   8.813  19.285 -0.2750 -0.0158  0.0709
  564GLN    SC1 4125  21.407   9.046  19.574 -0.1064  0.2368  0.0795
  565PHE     BB 4126  21.734   8.642  19.265  0.3036 -0.2324  0.1414
  565PHE    SC1 4127  21.669   8.365  19.238 -0.2721  0.1007  0.0613
  565PHE    SC2 4128  21.522   8.258  19.038 -0.2299 -0.0573  0.1130
  565PHE    SC3 4129  21.710   8.109  19.162 -0.0692  0.1227  0.0912
  566GLY     BB 4130  21.900   8.741  19.495  0.0363  0.0347  0.2274
  567ARG     BB 4131  22.181   8.930  19.558 -0.0316 -0.1385 -0.1524
  567ARG    SC1 4132  22.304   8.800  19.263  0.0078  0.1123 -0.0126
  567ARG    SC2 4133  22.278   8.566  19.070  0.0111  0.1768 -0.2672
  568ASP     BB 4134  22.131   9.124  19.775  0.1966  0.0097  0.3530
  568ASP    SC1 4135  22.432   9.184  19.919  0.3596  0.2102  0.0577
  569ILE     BB 4136  21.901   9.389  19.866 -0.1273 -0.0317 -0.0341
  569ILE    SC1 4137  21.889   9.545  19.599 -0.0925  0.1121  0.0477
  570ALA     BB 4138  21.585   9.414  19.948  0.0087  0.4302  0.2609
  571ASP     BB 4139  21.526   9.298  20.247  0.0601 -0.1885  0.1782
  571ASP    SC1 4140  21.654   9.398  20.519  0.1496 -0.0710 -0.1199
  572THR     BB 4141  21.287   9.051  20.211  0.1291 -0.0868  0.1674
  572THR    SC1 4142  21.165   8.987  20.432 -0.0847 -0.2584  0.0044
  573THR     BB 4143  21.131   9.102  19.942  0.0089 -0.0272 -0.2445
  573THR    SC1 4144  21.124   9.338  19.832 -0.2063 -0.0055 -0.1900
  574ASP     BB 4145  20.758   9.055  19.862  0.0889 -0.2730  0.1325
  574ASP    SC1 4146  20.651   8.960  20.156 -0.1741  0.1481  0.1955
  575ALA     BB 4147  20.590   9.381  19.829  0.0840 -0.0507  0.0132
  576VAL     BB 4148  20.302   9.585  19.801 -0.0629 -0.1154 -0.1218
  576VAL    SC1 4149  20.368   9.837  19.755  0.4391 -0.1926  0.1121
  577ARG     BB 4150  19.980   9.510  19.683 -0.1953  0.0650  0.0699
  577ARG    SC1 4151  19.965   9.227  19.831  0.3048 -0.0389 -0.0316
  577ARG    SC2 4152  19.810   8.930  19.718 -0.3229 -0.2399  0.2216
  578ASP     BB 4153  19.801   9.510  19.389  0.0674  0.3181 -0.0241
  578ASP    SC1 4154  19.637   9.260  19.400 -0.2997  0.0912 -0.0013
  579PRO     BB 4155  19.774   9.769  19.265  0.1693 -0.1723 -0.1115
  579PRO    SC1 4156  19.726   9.903  19.027  0.0073  0.3635  0.1256
  580GLN     BB 4157  19.997   9.980  19.391  0.0730 -0.2480 -0.0140
  580GLN    SC1 4158  19.674  10.246  19.401 -0.1732  0.2248 -0.1101
  581THR     BB 4159  20.231  10.268  19.391  0.3664  0.1219 -0.0163
  581THR    SC1 4160  20.132  10.496  19.467  0.2428  0.0804 -0.0505
  582LEU     BB 4161  20.356  10.323  19.057  0.0728 -0.3381 -0.3004
  582LEU    SC1 4162  20.053  10.350  18.949 -0.1228 -0.3826  0.2556
  583GLU     BB 4163  20.609  10.256  19.006 -0.2981 -0.3643  0.4613
  583GLU    SC1 4164  20.539  10.300  18.597 -0.0571 -0.0080 -0.0733
  584ILE     BB 4165  20.800  10.127  19.182 -0.0863  0.2824  0.3189
  584ILE    SC1 4166  20.605   9.913  19.294  0.1385 -0.0705  0.0602
  585LEU     BB 4167  21.072  10.307  19.415 -0.3298 -0.1431  0.0481
  585LEU    SC1 4168  21.284  10.067  19.445 -0.0329 -0.0533 -0.0951
  586ASP     BB 4169  21.112  10.488  19.658 -0.3271 -0.3217 -0.3560
  586ASP    SC1 4170  21.279  10.761  19.559  0.1411 -0.2312 -0.2178
  587ILE     BB 4171  21.217  10.464  19.984 -0.0195 -0.3616 -0.1722
  587ILE    SC1 4172  21.454  10.275  19.920  0.0862 -0.3277  0.1096
  588THR     BB 4173  21.400  10.729  20.195  0.1322  0.1251  0.0098
  588THR    SC1 4174  21.335  10.940  20.057  0.2951  0.1694 -0.0003
  589PRO     BB 4175  21.543  10.594  20.439 -0.0999  0.0876  0.0021
  589PRO    SC1 4176  21.683  10.348  20.354  0.2038  0.1212  0.1597
  590CYS     BB 4177  21.484  10.358  20.748  0.0491 -0.1326  0.0348
  590CYS    SC1 4178  21.219  10.277  20.613 -0.1107  0.3502 -0.0639
  591SER     BB 4179  21.687  10.359  21.058 -0.0508  0.0293 -0.3150
  591SER    SC1 4180  21.630  10.554  21.225  0.0787 -0.0585 -0.1437
  592PHE     BB 4181  21.981  10.253  21.082  0.0776 -0.0284 -0.1379
  592PHE    SC1 4182  22.003  10.126  20.801  0.1037  0.1927 -0.1182
  592PHE    SC2 4183  22.013  10.093  20.533  0.0397  0.1439 -0.1148
  592PHE    SC3 4184  22.232  10.047  20.683  0.0281 -0.0004 -0.1402
  593GLY     BB 4185  22.114  10.371  21.345 -0.0633 -0.1996  0.1278
  594GLY     BB 4186  22.252  10.483  21.617 -0.2365  0.0025  0.0177
  595VAL     BB 4187  22.434  10.507  21.884  0.1902 -0.0273  0.1832
  595VAL    SC1 4188  22.348  10.719  22.017  0.0456  0.1551 -0.1858
  596SER     BB 4189  22.814  10.515  21.966  0.1504  0.1483 -0.0018
  596SER    SC1 4190  22.919  10.391  21.756  0.3230 -0.0718 -0.1127
  597VAL     BB 4191  22.972  10.571  22.248  0.1628 -0.1978 -0.0851
  597VAL    SC1 4192  22.940  10.408  22.454  0.3568 -0.0688  0.0501
  598ILE     BB 4193  23.159  10.851  22.455 -0.0700 -0.0635  0.1182
  598ILE    SC1 4194  23.312  11.047  22.269 -0.2598  0.2234  0.2566
  599THR     BB 4195  23.400  10.726  22.738  0.3006 -0.1711  0.1885
  599THR    SC1 4196  23.345  10.477  22.690 -0.0759 -0.0951  0.1953
  600PRO     BB 4197  23.568  10.812  23.016 -0.0097 -0.0553  0.0265
  600PRO    SC1 4198  23.837  10.834  22.999  0.0939  0.4823  0.0430
  601GLY     BB 4199  23.460  11.052  23.231  0.0330 -0.3092  0.1849
  602THR     BB 4200  23.304  10.903  23.478  0.1561 -0.1034 -0.0323
  602THR    SC1 4201  23.387  10.871  23.722  0.0801  0.1037  0.0228
  603ASN     BB 4202  22.986  11.128  23.496  0.0210  0.1902  0.0112
  603ASN    SC1 4203  22.781  10.918  23.464 -0.1697 -0.2107 -0.1106
  604THR     BB 4204  23.154  11.437  23.412 -0.2018  0.3877  0.0104
  604THR    SC1 4205  23.349  11.518  23.259  0.0431 -0.0357  0.0832
  605SER     BB 4206  22.818  11.594  23.317 -0.0376  0.0808 -0.0865
  605SER    SC1 4207  22.635  11.467  23.447  0.1668  0.3479 -0.4366
  606ASN     BB 4208  22.893  11.703  23.054 -0.2888 -0.2113 -0.0994
  606ASN    SC1 4209  23.116  11.917  23.118  0.1789 -0.0317  0.0064
  607GLN     BB 4210  22.744  11.613  22.810 -0.1521  0.4756 -0.1959
  607GLN    SC1 4211  22.396  11.727  22.902  0.1179 -0.0591 -0.2075
  608VAL     BB 4212  22.656  11.407  22.576  0.0996 -0.4639 -0.5977
  608VAL    SC1 4213  22.435  11.457  22.438 -0.1310  0.2227 -0.0416
  609ALA     BB 4214  22.919  11.368  22.383  0.2949 -0.0389  0.1383
  610VAL     BB 4215  22.818  11.135  22.156  0.0344  0.3445 -0.1155
  610VAL    SC1 4216  22.561  11.136  22.091 -0.0356  0.0034  0.1314
  611LEU     BB 4217  22.904  10.983  21.838  0.1469 -0.1806  0.2745
  611LEU    SC1 4218  23.214  11.074  21.790 -0.0284 -0.1154 -0.0965
  612TYR     BB 4219  22.709  10.865  21.559  0.0175 -0.2041 -0.2717
  612TYR    SC1 4220  22.439  11.006  21.596  0.0609  0.0133 -0.5360
  612TYR    SC2 4221  22.189  11.052  21.687  0.2333 -0.0213 -0.0114
  612TYR    SC3 4222  22.267  11.153  21.449 -0.3015 -0.0872 -0.2280
  613GLN     BB 4223  22.680  10.620  21.365 -0.1386 -0.1085  0.1498
  613GLN    SC1 4224  22.996  10.385  21.187  0.0321 -0.2311  0.0399
  614ASP     BB 4225  22.709  10.744  21.011  0.1493  0.3036 -0.1299
  614ASP    SC1 4226  22.972  10.824  20.920  0.0782  0.3126  0.2878
  615VAL     BB 4227  22.364  10.963  20.934 -0.1149  0.2002 -0.0849
  615VAL    SC1 4228  22.208  10.832  21.104  0.0669 -0.2131 -0.2237
  616ASN     BB 4229  22.154  11.199  20.790 -0.2836  0.0287  0.0819
  616ASN    SC1 4230  22.200  11.421  20.597  0.1004 -0.1251 -0.0322
  617CYS     BB 4231  21.898  11.301  20.953  0.0112 -0.3006 -0.0459
  617CYS    SC1 4232  21.948  11.423  21.225 -0.2167  0.2860 -0.0288
  618THR     BB 4233  21.633  11.106  20.867 -0.0509 -0.1588  0.2206
  618THR    SC1 4234  21.731  10.866  20.846  0.0641 -0.0837 -0.1964
  619GLU     BB 4235  21.370  11.253  20.814 -0.4474  0.1349  0.3409
  619GLU    SC1 4236  21.367  11.262  20.412 -0.2523 -0.0427 -0.0127
  620VAL     BB 4237  21.291  11.442  21.079 -0.3960 -0.1357 -0.2970
  620VAL    SC1 4238  21.127  11.649  21.106  0.0244  0.1732  0.0342
  621PRO     BB 4239  21.498  11.434  21.423 -0.0397  0.2931 -0.1094
  621PRO    SC1 4240  21.410  11.719  21.535 -0.0786 -0.1832  0.0279
  622VAL     BB 4241  21.577  11.093  21.414 -0.0405 -0.3145  0.0791
  622VAL    SC1 4242  21.802  10.960  21.369 -0.0211 -0.2303 -0.0783
  623ALA     BB 4243  21.440  10.942  21.667  0.0591  0.1965  0.2384
  624ILE     BB 4244  21.579  10.686  21.736 -0.2780  0.0353  0.0710
  624ILE    SC1 4245  21.844  10.779  21.867 -0.2555  0.1358 -0.0438
  625HIS     BB 4246  21.414  10.599  21.988  0.1192 -0.0670 -0.2362
  625HIS    SC1 4247  21.506  10.294  22.093  0.3800 -0.0158  0.2974
  625HIS    SC2 4248  21.560  10.034  22.140  0.6517 -0.0649 -0.2157
  625HIS    SC3 4249  21.574  10.213  22.341 -0.2452 -0.5320  0.3251
  626ALA     BB 4250  21.084  10.572  21.966  0.1404 -0.4570 -0.1878
  627ASP     BB 4251  20.952  10.656  21.601  0.0630  0.1460 -0.1108
  627ASP    SC1 4252  21.190  10.524  21.449 -0.0406 -0.0865 -0.0999
  628GLN     BB 4253  20.718  10.775  21.695 -0.1224 -0.2809 -0.0615
  628GLN    SC1 4254  20.473  10.857  21.423 -0.1041 -0.0123 -0.2089
  629LEU     BB 4255  20.727  11.005  21.871  0.1471  0.3269 -0.5668
  629LEU    SC1 4256  20.534  11.270  21.903 -0.1455 -0.0603 -0.3183
  630THR     BB 4257  21.089  11.075  21.961  0.2890 -0.1156 -0.0318
  630THR    SC1 4258  21.132  11.311  21.860  0.3226 -0.0255  0.1876
  631PRO     BB 4259  21.216  11.041  22.246 -0.0707  0.0849 -0.1322
  631PRO    SC1 4260  21.497  11.019  22.270  0.0152  0.1593 -0.1468
  632THR     BB 4261  21.148  11.380  22.420  0.0006 -0.0238  0.1278
  632THR    SC1 4262  20.891  11.342  22.431 -0.0114  0.1262  0.6021
  633TRP     BB 4263  21.458  11.507  22.367  0.0122 -0.1844  0.2240
  633TRP    SC1 4264  21.571  11.550  22.089  0.1442 -0.0715  0.2282
  633TRP    SC2 4265  21.767  11.573  21.905  0.2329  0.0550  0.3372
  633TRP    SC3 4266  21.641  11.337  21.939 -0.0918  0.1348 -0.1960
  633TRP    SC4 4267  21.861  11.352  21.782  0.1387  0.1355  0.1162
  634ARG     BB 4268  21.436  11.773  22.602  0.0612  0.1766 -0.0841
  634ARG    SC1 4269  21.115  11.898  22.596 -0.2311  0.0268  0.2301
  634ARG    SC2 4270  20.800  11.803  22.404  0.0604 -0.1721  0.1966
  635VAL     BB 4271  21.659  12.045  22.575  0.1251  0.0304 -0.1340
  635VAL    SC1 4272  21.590  12.293  22.638  0.1297  0.0016 -0.0117
  636TYR     BB 4273  21.689  12.019  22.213 -0.0882  0.1106  0.1017
  636TYR    SC1 4274  21.392  11.981  22.098  0.0047  0.2437 -0.2204
  636TYR    SC2 4275  21.168  12.061  21.969 -0.1720  0.1093 -0.0046
  636TYR    SC3 4276  21.190  11.807  22.057  0.1811  0.0441 -0.2576
  637SER     BB 4277  21.835  12.182  21.875  0.0796  0.0467  0.2086
  637SER    SC1 4278  21.783  12.054  21.710  0.0811 -0.1131  0.2991
  638THR     BB 4279  21.960  12.407  22.070  0.1839  0.1007  0.1367
  638THR    SC1 4280  21.813  12.532  22.244 -0.1545 -0.0104 -0.0590
  639GLY     BB 4281  22.227  12.574  21.976  0.0802 -0.1429  0.0044
  640SER     BB 4282  22.462  12.771  21.908 -0.1944  0.0163  0.0074
  640SER    SC1 4283  22.520  12.966  22.083  0.2077 -0.1628  0.1086
  641ASN     BB 4284  22.663  12.591  21.692  0.0585 -0.0635  0.1706
  641ASN    SC1 4285  22.861  12.744  21.536 -0.0343 -0.2430 -0.0260
  642VAL     BB 4286  22.519  12.324  21.528  0.0514  0.1248 -0.2956
  642VAL    SC1 4287  22.268  12.273  21.597  0.0725  0.1739 -0.1807
  643PHE     BB 4288  22.451  12.107  21.191  0.2849  0.3420 -0.0374
  643PHE    SC1 4289  22.696  11.955  21.107  0.2323  0.4464  0.3827
  643PHE    SC2 4290  22.943  11.945  20.998 -0.0140  0.1881 -0.1898
  643PHE    SC3 4291  22.825  11.719  21.086 -0.1562  0.2656 -0.1790
  644GLN     BB 4292  22.338  12.237  20.948  0.0375 -0.3864 -0.2940
  644GLN    SC1 4293  22.619  12.221  20.670 -0.1912  0.1757 -0.1769
  645THR     BB 4294  22.113  12.493  20.817 -0.1322 -0.0643  0.1309
  645THR    SC1 4295  22.122  12.435  20.564 -0.0987  0.0793  0.0983
  646ARG     BB 4296  21.926  12.534  21.103  0.2949  0.1676 -0.2468
  646ARG    SC1 4297  21.720  12.774  21.070  0.1108  0.0084  0.0333
  646ARG    SC2 4298  21.499  12.814  21.292 -0.0415 -0.3369  0.0439
  647ALA     BB 4299  21.891  12.301  21.275 -0.0389 -0.0663  0.1613
  648GLY     BB 4300  21.964  12.064  21.255 -0.0549  0.0434 -0.0310
  649CYS     BB 4301  22.144  11.815  21.460  0.0099  0.0387  0.0890
  649CYS    SC1 4302  21.976  11.602  21.382 -0.2447  0.1958  0.0805
  650LEU     BB 4303  22.469  11.771  21.536  0.2761  0.2099 -0.2893
  650LEU    SC1 4304  22.397  11.507  21.707 -0.3120  0.1137 -0.0535
  651ILE     BB 4305  22.806  11.802  21.609  0.3537  0.0935 -0.1195
  651ILE    SC1 4306  22.872  11.510  21.688 -0.2446 -0.0493 -0.0966
  652GLY     BB 4307  22.887  12.032  21.746 -0.2191  0.0970  0.1579
  653ALA     BB 4308  23.055  12.286  21.818 -0.3044  0.2674 -0.0587
  654GLU     BB 4309  23.239  12.524  21.900  0.1391  0.0795  0.2981
  654GLU    SC1 4310  22.966  12.726  22.100  0.0248  0.2023  0.0256
  655HIS     BB 4311  23.508  12.447  22.013 -0.2540  0.1516  0.1319
  655HIS    SC1 4312  23.750  12.635  21.945  0.3327 -0.2716  0.0345
  655HIS    SC2 4313  23.925  12.840  21.931  0.0660 -0.0296  0.1592
  655HIS    SC3 4314  23.751  12.798  21.730  0.0975 -0.1135  0.1493
  656VAL     BB 4315  23.478  12.483  22.341  0.0205 -0.2000  0.4504
  656VAL    SC1 4316  23.364  12.704  22.434 -0.1619 -0.1004  0.0176
  657ASN     BB 4317  23.785  12.430  22.565 -0.0309 -0.4281 -0.2227
  657ASN    SC1 4318  23.943  12.623  22.416  0.0117  0.2590  0.0592
  658ASN     BB 4319  23.991  12.171  22.664  0.0577 -0.2482  0.3688
  658ASN    SC1 4320  23.956  12.190  22.976  0.0058  0.1094 -0.2682
  659SER     BB 4321  24.265  12.130  22.473 -0.0847  0.0483  0.3158
  659SER    SC1 4322  24.420  12.345  22.443 -0.0118  0.0829 -0.0606
  660TYR     BB 4323  24.294  11.868  22.284  0.0639  0.0245 -0.1126
  660TYR    SC1 4324  24.292  11.507  22.229  0.0019 -0.1339 -0.1249
  660TYR    SC2 4325  24.206  11.275  22.338  0.0210 -0.0202  0.1412
  660TYR    SC3 4326  24.245  11.293  22.071  0.0827 -0.3408  0.1242
  661GLU     BB 4327  24.476  11.961  22.040  0.1981  0.5152  0.0014
  661GLU    SC1 4328  24.814  12.083  22.140 -0.2562 -0.0018 -0.1110
  662CYS     BB 4329  24.328  12.029  21.673  0.1831  0.2874 -0.2013
  662CYS    SC1 4330  24.133  11.857  21.779  0.0604 -0.0723 -0.3513
  663ASP     BB 4331  24.410  11.897  21.410  0.0713 -0.1658  0.1738
  663ASP    SC1 4332  24.574  12.143  21.260 -0.2824  0.0394 -0.0226
  664ILE     BB 4333  24.456  11.588  21.486  0.0214  0.2000  0.0831
  664ILE    SC1 4334  24.572  11.559  21.772  0.2043  0.0534 -0.0032
  665PRO     BB 4335  24.135  11.418  21.407 -0.0193  0.2655 -0.0164
  665PRO    SC1 4336  24.131  11.193  21.599 -0.0469 -0.2313 -0.1179
  666ILE     BB 4337  23.944  11.356  21.114  0.2967  0.4031 -0.1557
  666ILE    SC1 4338  24.070  11.156  20.913 -0.0792  0.1617 -0.1609
  667GLY     BB 4339  23.615  11.585  21.036  0.2074 -0.3621 -0.3421
  668ALA     BB 4340  23.363  11.521  21.289 -0.0997  0.1396 -0.0148
  669GLY     BB 4341  23.325  11.651  21.495  0.0359  0.0239  0.0491
  670ILE     BB 4342  23.643  11.467  21.677  0.3342 -0.0291 -0.0078
  670ILE    SC1 4343  23.609  11.213  21.502 -0.0680  0.0308 -0.0248
  671CYS     BB 4344  23.743  11.446  21.984 -0.1711 -0.1445 -0.1662
  671CYS    SC1 4345  24.011  11.664  21.853 -0.0243  0.0354 -0.2067
  672ALA     BB 4346  23.772  11.542  22.276 -0.0574 -0.0156  0.0348
  673SER     BB 4347  23.847  11.627  22.603 -0.0396 -0.0475  0.0079
  673SER    SC1 4348  24.069  11.669  22.690 -0.2341  0.3197 -0.0565
  674TYR     BB 4349  23.621  11.722  22.909  0.2051 -0.1325  0.2269
  674TYR    SC1 4350  23.346  11.654  22.787  0.1713 -0.0079 -0.0557
  674TYR    SC2 4351  23.305  11.536  22.548  0.1118 -0.2283  0.0603
  674TYR    SC3 4352  23.148  11.741  22.626  0.1953 -0.0887 -0.1299
  675GLN     BB 4353  23.746  11.783  23.188 -0.2237 -0.3109 -0.2667
  675GLN    SC1 4354  24.174  11.771  23.242 -0.1493 -0.0664 -0.1997
  676THR     BB 4355  23.728  12.002  23.462 -0.0940  0.0516 -0.0877
  676THR    SC1 4356  23.540  12.164  23.386 -0.2262 -0.0704 -0.0260
  677GLN     BB 4357  23.865  12.043  23.735  0.0890  0.1941  0.1624
  677GLN    SC1 4358  24.066  11.727  23.754  0.0593  0.1814  0.1870
  678THR     BB 4359  23.614  12.131  23.923  0.0817 -0.0084 -0.2710
  678THR    SC1 4360  23.390  12.229  23.832 -0.1436 -0.2121  0.0417
  679ASN     BB 4361  23.536  12.214  24.282 -0.2699 -0.0291 -0.2009
  679ASN    SC1 4362  23.609  12.004  24.508 -0.1981  0.0915 -0.0961
  680SER     BB 4363  23.295  12.362  24.407  0.1187 -0.2504  0.1730
  680SER    SC1 4364  23.183  12.262  24.571  0.0081 -0.1613 -0.3334
  681PRO     BB 4365  23.151  12.556  24.123 -0.0863 -0.1205  0.2394
  681PRO    SC1 4366  22.963  12.740  24.255  0.0122  0.1431 -0.1162
  682ARG     BB 4367  23.118  12.722  23.813 -0.0592  0.2593  0.0540
  682ARG    SC1 4368  23.301  13.019  23.902  0.1318  0.4019  0.1316
  682ARG    SC2 4369  23.232  13.120  24.209  0.4882 -0.2274  0.0593
  683ARG     BB 4370  23.193  12.606  23.561  0.1229 -0.1573 -0.1744
  683ARG    SC1 4371  23.402  12.826  23.413 -0.1650 -0.3695 -0.1020
  683ARG    SC2 4372  23.512  13.093  23.276 -0.2426  0.1930  0.0098
  684ALA     BB 4373  23.152  12.410  23.335  0.3893  0.1584 -0.4820
  685ARG     BB 4374  22.978  12.405  23.138 -0.1131  0.2132 -0.1706
  685ARG    SC1 4375  22.735  12.194  23.215  0.0970 -0.1920 -0.0102
  685ARG    SC2 4376  22.536  11.997  23.251 -0.1421 -0.1751 -0.2611
  686SER     BB 4377  22.872  12.569  22.862  0.1423  0.2631  0.3203
  686SER    SC1 4378  22.968  12.588  22.642 -0.0504 -0.1297  0.1118
  687VAL     BB 4379  22.569  12.615  22.895  0.1324 -0.0140  0.2575
  687VAL    SC1 4380  22.366  12.770  22.968  0.0014 -0.0216 -0.0732
  688ALA     BB 4381  22.401  12.321  22.864 -0.0200  0.1231  0.2324
  689SER     BB 4382  22.597  12.110  22.711 -0.0317  0.1695 -0.2257
  689SER    SC1 4383  22.850  12.115  22.731  0.1485  0.1103  0.0154
  690GLN     BB 4384  22.460  11.959  22.486 -0.3108 -0.0120 -0.0671
  690GLN    SC1 4385  22.129  12.133  22.461  0.2896  0.1312 -0.1655
  691SER     BB 4386  22.721  11.823  22.276 -0.2886  0.1696  0.1279
  691SER    SC1 4387  22.660  11.672  22.071 -0.0964  0.1183 -0.1033
  692ILE     BB 4388  23.056  11.946  22.224 -0.1589  0.0289  0.0989
  692ILE    SC1 4389  23.107  12.236  22.321 -0.0187  0.0811 -0.1248
  693ILE     BB 4390  23.296  11.856  22.003  0.0412 -0.1886 -0.0077
  693ILE    SC1 4391  23.283  11.550  22.053 -0.0748 -0.1245  0.3945
  694ALA     BB 4392  23.481  11.993  21.738 -0.0267 -0.0135 -0.0212
  695TYR     BB 4393  23.665  12.244  21.608 -0.1420 -0.2845  0.3591
  695TYR    SC1 4394  23.826  12.064  21.441  0.2203 -0.2192 -0.1259
  695TYR    SC2 4395  23.940  11.834  21.355  0.0216 -0.2822 -0.2271
  695TYR    SC3 4396  23.949  12.055  21.200 -0.0254 -0.2974 -0.2515
  696THR     BB 4397  23.567  12.505  21.327 -0.3301 -0.3280 -0.1528
  696THR    SC1 4398  23.376  12.660  21.410  0.1645  0.1688  0.1272
  697MET     BB 4399  23.814  12.557  21.217 -0.1442  0.0561  0.1461
  697MET    SC1 4400  23.812  12.717  20.880  0.0894 -0.1696 -0.2247
  698SER     BB 4401  24.228  12.535  21.362  0.2569 -0.1694  0.1310
  698SER    SC1 4402  24.173  12.485  21.572 -0.2411 -0.0415  0.2304
  699LEU     BB 4403  24.469  12.648  21.147 -0.1558 -0.0381  0.2178
  699LEU    SC1 4404  24.369  12.629  20.874 -0.0665  0.1844 -0.0102
  700GLY     BB 4405  24.694  12.661  21.316  0.0540 -0.0636 -0.3301
  701ALA     BB 4406  24.869  12.903  21.434 -0.1188  0.2933  0.0921
  702GLU     BB 4407  24.904  13.112  21.333 -0.0608  0.0174 -0.0704
  702GLU    SC1 4408  24.605  13.170  21.081  0.1741 -0.2236 -0.0810
  703ASN     BB 4409  25.051  13.329  21.210  0.2082  0.1768  0.2624
  703ASN    SC1 4410  25.071  13.582  21.383 -0.0519 -0.0823 -0.0112
  704SER     BB 4411  25.269  13.398  20.938 -0.1235 -0.0455  0.0501
  704SER    SC1 4412  25.317  13.633  20.889  0.1478 -0.2733  0.0457
  705VAL     BB 4413  25.265  13.144  20.635 -0.0800 -0.2496 -0.4907
  705VAL    SC1 4414  25.001  13.156  20.610 -0.1149  0.2219 -0.0461
  706ALA     BB 4415  25.436  12.931  20.631 -0.1609 -0.0538 -0.1363
  707TYR     BB 4416  25.694  12.916  20.701  0.0573  0.2003 -0.0911
  707TYR    SC1 4417  25.774  12.674  20.848 -0.0824 -0.2234  0.0486
  707TYR    SC2 4418  25.835  12.556  21.083 -0.2759  0.1515  0.2967
  707TYR    SC3 4419  25.912  12.442  20.851 -0.1185 -0.2487  0.5356
  708SER     BB 4420  25.752  13.275  20.847  0.1622  0.2519 -0.0058
  708SER    SC1 4421  25.774  13.465  20.773  0.0762 -0.2745  0.2992
  709ASN     BB 4422  25.996  13.137  21.072  0.0008 -0.3472  0.0475
  709ASN    SC1 4423  26.269  13.220  20.980  0.0274  0.3966 -0.0189
  710ASN     BB 4424  25.909  12.982  21.278 -0.5934 -0.0410 -0.0207
  710ASN    SC1 4425  25.853  13.089  21.529 -0.0887  0.1039  0.0003
  711SER     BB 4426  26.316  12.822  21.387  0.1626  0.1076  0.2036
  711SER    SC1 4427  26.369  12.741  21.166  0.1727 -0.0219 -0.0588
  712ILE     BB 4428  26.312  12.765  21.701 -0.3354 -0.0269 -0.0459
  712ILE    SC1 4429  26.016  12.696  21.761 -0.2478  0.0284  0.5020
  713ALA     BB 4430  26.498  12.741  21.977 -0.1243 -0.0443 -0.0459
  714ILE     BB 4431  26.542  12.758  22.339 -0.0265 -0.0570 -0.2060
  714ILE    SC1 4432  26.472  13.050  22.417  0.1068 -0.0161 -0.2371
  715PRO     BB 4433  26.757  12.638  22.554  0.1059  0.0052  0.1029
  715PRO    SC1 4434  26.943  12.850  22.594 -0.0556 -0.1554 -0.1763
  716THR     BB 4435  26.742  12.523  22.906  0.0818 -0.0730  0.0192
  716THR    SC1 4436  26.993  12.467  22.947  0.0670  0.0588  0.3194
  717ASN     BB 4437  26.588  12.261  23.129 -0.0305  0.1361  0.1109
  717ASN    SC1 4438  26.573  12.451  23.356  0.2599  0.1751  0.3439
  718PHE     BB 4439  26.406  12.020  23.078 -0.0802  0.1035 -0.1332
  718PHE    SC1 4440  26.622  11.799  23.009  0.0884 -0.1547 -0.1554
  718PHE    SC2 4441  26.814  11.627  23.091  0.1575  0.0163  0.0501
  718PHE    SC3 4442  26.795  11.693  22.830  0.1146 -0.3183 -0.0357
  719THR     BB 4443  26.043  11.959  23.197 -0.0329  0.0710  0.2832
  719THR    SC1 4444  25.958  12.180  23.305 -0.0236  0.1891  0.0552
  720ILE     BB 4445  25.854  11.698  23.120 -0.0527  0.0042  0.2856
  720ILE    SC1 4446  25.949  11.511  23.348 -0.0371 -0.2921  0.0433
  721SER     BB 4447  25.589  11.542  22.993  0.2072  0.0243  0.1257
  721SER    SC1 4448  25.436  11.741  22.884 -0.0336 -0.2343  0.0661
  722VAL     BB 4449  25.458  11.234  23.066  0.1009 -0.0200 -0.0038
  722VAL    SC1 4450  25.638  11.116  23.220  0.1038  0.0260  0.0280
  723THR     BB 4451  25.384  10.941  22.818  0.0948  0.0346 -0.1887
  723THR    SC1 4452  25.125  10.945  22.807  0.0850 -0.2244 -0.1294
  724THR     BB 4453  25.512  10.619  22.979 -0.0759 -0.2693 -0.0339
  724THR    SC1 4454  25.571  10.634  23.231 -0.0011  0.1997 -0.0717
  725GLU     BB 4455  25.499  10.287  22.823  0.0410 -0.2862  0.0492
  725GLU    SC1 4456  25.370  10.472  22.512  0.1487 -0.2281 -0.1870
  726ILE     BB 4457  25.555   9.984  22.934  0.1554 -0.1303  0.0981
  726ILE    SC1 4458  25.558  10.063  23.233 -0.1507  0.0319  0.0619
  727LEU     BB 4459  25.382   9.654  22.843  0.1608  0.1323 -0.1377
  727LEU    SC1 4460  25.637   9.510  22.812 -0.2617  0.2853 -0.0264
  728PRO     BB 4461  25.294   9.414  23.099  0.1197  0.2830 -0.0014
  728PRO    SC1 4462  25.389   9.493  23.361  0.1040 -0.0673 -0.2158
  729VAL     BB 4463  24.942   9.296  23.132 -0.1166  0.0191 -0.1545
  729VAL    SC1 4464  24.850   9.106  22.972  0.0853 -0.0857 -0.1490
  730SER     BB 4465  24.749   9.179  23.445 -0.1123  0.0242 -0.0176
  730SER    SC1 4466  24.502   9.233  23.464 -0.1165  0.4586  0.3135
  731MET     BB 4467  24.774   8.821  23.352  0.2583 -0.1644 -0.1921
  731MET    SC1 4468  24.360   8.788  23.450  0.0398 -0.1592 -0.1679
  732THR     BB 4469  25.061   8.709  23.272  0.0172 -0.0906  0.0112
  732THR    SC1 4470  25.216   8.892  23.173 -0.0990  0.0052  0.0050
  733LYS     BB 4471  25.116   8.406  23.337  0.1008 -0.1055  0.0730
  733LYS    SC1 4472  25.446   8.389  23.367  0.2115 -0.0662 -0.1712
  733LYS    SC2 4473  25.584   8.643  23.380 -0.3350  0.0412 -0.0181
  734THR     BB 4474  24.845   8.230  23.173 -0.2753  0.0282 -0.2245
  734THR    SC1 4475  24.612   8.332  23.226 -0.2165 -0.0777  0.2848
  735SER     BB 4476  24.756   7.848  23.361  0.3292 -0.0958 -0.0882
  735SER    SC1 4477  24.963   7.782  23.494  0.1268  0.0343 -0.0458
  736VAL     BB 4478  24.468   7.688  23.238 -0.3176  0.0513  0.0970
  736VAL    SC1 4479  24.516   7.639  22.982  0.0278  0.0252  0.1620
  737ASP     BB 4480  24.096   7.469  23.209  0.2084 -0.2246 -0.0253
  737ASP    SC1 4481  23.985   7.617  23.458 -0.2486 -0.1209 -0.1393
  738CYS     BB 4482  23.855   7.279  23.087  0.0086  0.1506 -0.2324
  738CYS    SC1 4483  23.888   7.301  22.744 -0.1814  0.0684  0.1709
  739THR     BB 4484  23.595   7.318  23.251  0.1085 -0.0143 -0.0299
  739THR    SC1 4485  23.600   7.226  23.494  0.0516  0.0872  0.0105
  740MET     BB 4486  23.561   7.620  23.191 -0.2751 -0.0608 -0.0709
  740MET    SC1 4487  23.456   7.888  23.347 -0.0311  0.2256  0.0846
  741TYR     BB 4488  23.577   7.629  22.882  0.1713 -0.1605 -0.0572
  741TYR    SC1 4489  23.846   7.786  22.776 -0.0004 -0.4528 -0.2650
  741TYR    SC2 4490  24.003   7.983  22.680 -0.3206  0.1330  0.3293
  741TYR    SC3 4491  24.114   7.758  22.780  0.0724  0.1339 -0.0753
  742ILE     BB 4492  23.351   7.429  22.809  0.0414 -0.1071  0.1889
  742ILE    SC1 4493  23.431   7.153  22.692 -0.2708 -0.0657 -0.1408
  743CYS     BB 4494  23.073   7.406  22.985 -0.1370 -0.0936 -0.0848
  743CYS    SC1 4495  22.844   7.237  22.838 -0.2155  0.1252 -0.1725
  744GLY     BB 4496  23.122   7.521  23.276  0.2296  0.0644  0.0720
  745ASP     BB 4497  23.100   7.290  23.492 -0.1186 -0.1204 -0.0711
  745ASP    SC1 4498  22.918   7.357  23.747 -0.2094 -0.1179  0.1346
  746SER     BB 4499  22.785   7.086  23.345  0.1115  0.0524 -0.0123
  746SER    SC1 4500  22.624   7.226  23.267  0.1490  0.1331  0.0526
  747THR     BB 4501  22.797   6.759  23.385  0.2454  0.0848  0.2340
  747THR    SC1 4502  22.851   6.713  23.635 -0.0343 -0.1070  0.2644
  748GLU     BB 4503  22.661   6.591  23.162  0.2447  0.0305  0.2754
  748GLU    SC1 4504  22.796   6.232  23.300 -0.0107 -0.2471  0.0758
  749CYS     BB 4505  22.739   6.764  22.916 -0.1284  0.0916  0.1944
  749CYS    SC1 4506  22.695   7.049  22.833  0.0891 -0.1367  0.1204
  750SER     BB 4507  23.044   6.729  22.958 -0.0502 -0.1681 -0.4651
  750SER    SC1 4508  23.192   6.867  23.088 -0.1185 -0.0217 -0.0248
  751ASN     BB 4509  23.081   6.430  22.884  0.1667 -0.2834  0.0597
  751ASN    SC1 4510  23.435   6.424  22.872  0.3002  0.0892 -0.0052
  752LEU     BB 4511  22.995   6.443  22.586  0.0282 -0.1704  0.1033
  752LEU    SC1 4512  22.760   6.603  22.423  0.2005 -0.3357  0.0178
  753LEU     BB 4513  23.223   6.616  22.468 -0.2265  0.0785 -0.0329
  753LEU    SC1 4514  23.116   6.904  22.473 -0.1455  0.2774  0.0705
  754LEU     BB 4515  23.288   6.567  22.148  0.0428  0.1111  0.0146
  754LEU    SC1 4516  23.110   6.801  22.021  0.0977 -0.0672  0.0480
  755GLN     BB 4517  23.544   6.462  22.013  0.0606  0.4216 -0.0234
  755GLN    SC1 4518  23.563   6.091  21.867  0.2720  0.0159  0.1159
  756TYR     BB 4519  23.680   6.681  21.906  0.0369 -0.2207 -0.2822
  756TYR    SC1 4520  23.501   6.922  21.765 -0.4300 -0.1394 -0.1829
  756TYR    SC2 4521  23.452   7.186  21.731  0.0712 -0.0374 -0.1967
  756TYR    SC3 4522  23.498   7.028  21.517 -0.2508 -0.1472 -0.1900
  757GLY     BB 4523  23.975   6.754  22.043  0.1280  0.1495  0.2186
  758SER     BB 4524  24.084   7.029  21.801  0.0172 -0.1032  0.1141
  758SER    SC1 4525  24.044   6.972  21.586  0.1046  0.0411  0.1179
  759PHE     BB 4526  23.955   7.269  21.986 -0.2459 -0.0973 -0.0724
  759PHE    SC1 4527  23.765   7.485  21.921 -0.3149 -0.0482  0.0512
  759PHE    SC2 4528  23.551   7.644  21.883 -0.1612  0.1675  0.0652
  759PHE    SC3 4529  23.800   7.747  21.862 -0.0591 -0.0597  0.1364
  760CYS     BB 4530  24.059   7.186  22.266  0.0018 -0.0281 -0.1418
  760CYS    SC1 4531  23.892   7.194  22.529  0.1795  0.1762  0.1171
  761THR     BB 4532  24.356   7.146  22.186  0.0443  0.0065 -0.0047
  761THR    SC1 4533  24.513   6.948  22.246 -0.0862 -0.0015  0.3279
  762GLN     BB 4534  24.404   7.432  22.076 -0.1739  0.0446 -0.0056
  762GLN    SC1 4535  24.727   7.591  21.901 -0.1601  0.1060 -0.0591
  763LEU     BB 4536  24.346   7.598  22.331  0.1193 -0.2427  0.2575
  763LEU    SC1 4537  24.064   7.674  22.292 -0.0533  0.1763  0.1641
  764ASN     BB 4538  24.538   7.466  22.536  0.0063 -0.1919  0.3980
  764ASN    SC1 4539  24.387   7.236  22.689 -0.1807 -0.0356 -0.0535
  765ARG     BB 4540  24.792   7.534  22.372 -0.2403 -0.0674  0.0543
  765ARG    SC1 4541  25.032   7.373  22.295 -0.1857 -0.2829 -0.2555
  765ARG    SC2 4542  25.297   7.503  22.303 -0.1585 -0.1904  0.0724
  766ALA     BB 4543  24.774   7.844  22.363  0.1658 -0.0399 -0.0173
  767LEU     BB 4544  24.753   7.915  22.664  0.0514  0.0640 -0.0487
  767LEU    SC1 4545  24.559   8.178  22.752  0.2328 -0.0110 -0.2676
  768THR     BB 4546  25.017   7.775  22.748 -0.0588 -0.1972 -0.1246
  768THR    SC1 4547  25.081   7.755  23.000  0.1139 -0.1662 -0.1651
  769GLY     BB 4548  25.215   7.900  22.545 -0.4162  0.2094 -0.2372
  770ILE     BB 4549  25.206   8.202  22.616 -0.0616  0.1935 -0.1021
  770ILE    SC1 4550  25.297   8.331  22.349 -0.0940 -0.0155 -0.2165
  771ALA     BB 4551  25.314   8.170  22.904  0.0064 -0.2171 -0.1672
  772VAL     BB 4552  25.585   8.039  22.827  0.0871 -0.0492 -0.1720
  772VAL    SC1 4553  25.619   7.777  22.843  0.0039 -0.0475  0.0681
  773GLU     BB 4554  25.699   8.260  22.641 -0.0430  0.2120  0.0500
  773GLU    SC1 4555  25.703   8.054  22.318  0.2660 -0.2880  0.0082
  774GLN     BB 4556  25.720   8.487  22.850  0.3194  0.1679  0.0686
  774GLN    SC1 4557  25.374   8.651  22.757 -0.0594  0.2131 -0.2826
  775ASP     BB 4558  25.914   8.355  23.052  0.0435  0.0457  0.2608
  775ASP    SC1 4559  26.023   8.339  23.337  0.0541 -0.0563  0.2237
  776LYS     BB 4560  26.153   8.341  22.854 -0.1474  0.0984  0.0215
  776LYS    SC1 4561  26.404   8.210  22.961 -0.0423 -0.0043  0.0013
  776LYS    SC2 4562  26.691   8.220  22.914 -0.0792 -0.0646  0.1790
  777ASN     BB 4563  26.166   8.637  22.762  0.2829  0.0390 -0.1318
  777ASN    SC1 4564  26.150   8.736  22.521 -0.0162 -0.1877  0.0506
  778THR     BB 4565  26.243   8.773  23.029  0.0060 -0.1538  0.0525
  778THR    SC1 4566  26.065   8.827  23.211 -0.0307  0.2060 -0.0824
  779GLN     BB 4567  26.524   8.648  23.072 -0.0848 -0.3632  0.0459
  779GLN    SC1 4568  26.841   8.581  23.303 -0.0367  0.2498  0.2616
  780GLU     BB 4569  26.667   8.732  22.810 -0.2281  0.0800  0.1019
  780GLU    SC1 4570  26.611   8.535  22.484 -0.0461  0.0766  0.2058
  781VAL     BB 4571  26.651   9.042  22.813 -0.0289  0.0911  0.1558
  781VAL    SC1 4572  26.415   9.158  22.781 -0.0295  0.1009  0.1960
  782PHE     BB 4573  26.808   9.109  23.072 -0.1745  0.0371  0.2591
  782PHE    SC1 4574  26.595   9.081  23.282 -0.2063  0.3637  0.2270
  782PHE    SC2 4575  26.500   8.962  23.506 -0.1329 -0.1618 -0.0058
  782PHE    SC3 4576  26.356   9.156  23.384 -0.3729 -0.1675  0.2586
  783ALA     BB 4577  27.131   9.058  23.026 -0.2460 -0.0712 -0.1625
  784GLN     BB 4578  27.194   8.758  22.985  0.0224 -0.2634 -0.0495
  784GLN    SC1 4579  27.134   8.475  22.708  0.0756  0.0208  0.0900
  785VAL     BB 4580  27.453   8.597  23.152 -0.0525 -0.0755 -0.1837
  785VAL    SC1 4581  27.611   8.504  22.960 -0.0577 -0.4113 -0.0332
  786LYS     BB 4582  27.346   8.465  23.371 -0.3098 -0.1300 -0.2303
  786LYS    SC1 4583  27.545   8.203  23.425 -0.1756 -0.1855  0.1936
  786LYS    SC2 4584  27.566   7.924  23.367  0.2502  0.0787 -0.5636
  787GLN     BB 4585  27.184   8.606  23.633  0.2066 -0.1426  0.0798
  787GLN    SC1 4586  27.464   8.522  23.829  0.1146  0.1280 -0.1555
  788ILE     BB 4587  27.285   8.909  23.559 -0.1437  0.0650 -0.2928
  788ILE    SC1 4588  26.999   9.016  23.508 -0.2031  0.1423  0.1586
  789TYR     BB 4589  27.397   9.228  23.654 -0.0216 -0.0496  0.0961
  789TYR    SC1 4590  27.321   9.408  23.413  0.1291  0.2571  0.0575
  789TYR    SC2 4591  27.091   9.495  23.300  0.0414 -0.3073 -0.2325
  789TYR    SC3 4592  27.324   9.513  23.164  0.1519  0.1087 -0.0057
  790LYS     BB 4593  27.584   9.196  23.886 -0.0843 -0.1867 -0.1264
  790LYS    SC1 4594  27.657   8.951  24.072  0.1940 -0.1271 -0.0919
  790LYS    SC2 4595  27.722   8.756  24.228  0.3187 -0.3838  0.3607
  791THR     BB 4596  27.672   9.442  23.994 -0.0236 -0.2565 -0.2046
  791THR    SC1 4597  27.655   9.683  23.897  0.6209 -0.0698  0.0861
  792PRO     BB 4598  27.548   9.446  24.305  0.0058  0.1157  0.0134
  792PRO    SC1 4599  27.344   9.273  24.347 -0.1535 -0.1828  0.1016
  793PRO     BB 4600  27.559   9.800  24.391 -0.1349  0.3420 -0.0809
  793PRO    SC1 4601  27.416   9.974  24.223  0.2204 -0.0508  0.0877
  794ILE     BB 4602  27.610   9.823  24.701 -0.0101 -0.0098 -0.0696
  794ILE    SC1 4603  27.909   9.891  24.747 -0.0662  0.0691  0.1952
  795LYS     BB 4604  27.335   9.794  24.857  0.0537 -0.0597 -0.5422
  795LYS    SC1 4605  27.183   9.470  24.891  0.1171  0.0244  0.1213
  795LYS    SC2 4606  26.978   9.446  25.070  0.1041 -0.1011 -0.0519
  796ASP     BB 4607  26.995   9.954  24.805  0.0781 -0.0953  0.1218
  796ASP    SC1 4608  26.846   9.899  25.103 -0.1387 -0.1583 -0.1081
  797PHE     BB 4609  27.133  10.158  24.581  0.0425  0.1741  0.0593
  797PHE    SC1 4610  26.885  10.150  24.403 -0.0123  0.0444 -0.0514
  797PHE    SC2 4611  26.783  10.132  24.154 -0.0971 -0.0597 -0.0099
  797PHE    SC3 4612  26.623  10.094  24.369 -0.0750  0.2531  0.0665
  798GLY     BB 4613  27.406  10.268  24.685  0.2415 -0.0054  0.1694
  799GLY     BB 4614  27.617  10.295  24.469 -0.2120 -0.0484 -0.0126
  800PHE     BB 4615  27.835  10.531  24.407  0.1009  0.1643  0.4281
  800PHE    SC1 4616  27.725  10.746  24.236 -0.6438 -0.0107  0.5591
  800PHE    SC2 4617  27.520  10.880  24.122 -0.1841  0.1172 -0.1812
  800PHE    SC3 4618  27.774  10.926  24.041  0.0988 -0.4271  0.3207
  801ASN     BB 4619  27.908  10.551  24.773  0.0951 -0.2528  0.1130
  801ASN    SC1 4620  28.020  10.312  24.824 -0.1612 -0.1479  0.1462
  802PHE     BB 4621  28.014  10.848  24.792 -0.2351  0.0333 -0.0710
  802PHE    SC1 4622  28.210  10.943  24.608  0.0310 -0.2856  0.0789
  802PHE    SC2 4623  28.240  10.867  24.350 -0.0117 -0.1862  0.0443
  802PHE    SC3 4624  28.434  11.010  24.472 -0.0794 -0.0598  0.0051
  803SER     BB 4625  27.768  11.075  24.828  0.0080  0.2493  0.0927
  803SER    SC1 4626  27.715  11.207  25.035  0.3534 -0.0001 -0.1281
  804GLN     BB 4627  27.449  10.904  24.708 -0.0558  0.4265 -0.0080
  804GLN    SC1 4628  27.479  10.642  24.982 -0.1637 -0.1338  0.2223
  805ILE     BB 4629  27.259  10.874  24.525  0.4679 -0.0308  0.1547
  805ILE    SC1 4630  27.193  10.595  24.405  0.1796  0.0182  0.1924
  806LEU     BB 4631  26.967  11.072  24.480 -0.0144  0.0043  0.4128
  806LEU    SC1 4632  27.027  11.138  24.149  0.2817 -0.1766  0.4693
  807PRO     BB 4633  26.664  11.077  24.670 -0.0235  0.1638  0.0180
  807PRO    SC1 4634  26.477  11.043  24.440  0.1274 -0.1914  0.1966
  808ASP     BB 4635  26.386  10.859  24.897 -0.1717 -0.0369  0.2586
  808ASP    SC1 4636  26.572  10.781  25.112  0.1643  0.1617 -0.2493
  809PRO     BB 4637  26.305  10.597  24.699 -0.0315 -0.2095  0.0185
  809PRO    SC1 4638  26.343  10.554  24.402  0.0524  0.0051 -0.0541
  810SER     BB 4639  26.419  10.253  24.789 -0.2272 -0.2561  0.2584
  810SER    SC1 4640  26.602  10.231  24.873  0.1094 -0.0450  0.1138
  811LYS     BB 4641  26.167  10.014  24.791 -0.0912  0.2596  0.1237
  811LYS    SC1 4642  26.173   9.922  25.079 -0.0062  0.1839 -0.0903
  811LYS    SC2 4643  26.368   9.981  25.275  0.0988 -0.3271 -0.2587
  812PRO     BB 4644  26.175   9.874  24.453 -0.2649  0.1584  0.1027
  812PRO    SC1 4645  26.139  10.019  24.236  0.0455 -0.1571 -0.2147
  813SER     BB 4646  26.059   9.561  24.414 -0.0724 -0.0619 -0.1350
  813SER    SC1 4647  26.237   9.422  24.321  0.0904  0.3279  0.4145
  814LYS     BB 4648  25.702   9.378  24.353  0.1297  0.0853 -0.1731
  814LYS    SC1 4649  25.802   9.150  24.139 -0.0137  0.3823 -0.5795
  814LYS    SC2 4650  25.665   8.931  24.071  0.1413  0.2837 -0.1105
  815ARG     BB 4651  25.613   9.403  24.598 -0.2270 -0.0896 -0.0498
  815ARG    SC1 4652  25.310   9.384  24.658  0.0566 -0.0750 -0.1073
  815ARG    SC2 4653  25.124   9.515  24.923 -0.1536 -0.0134 -0.1798
  816SER     BB 4654  25.714   9.727  24.713  0.1691  0.0436  0.0107
  816SER    SC1 4655  25.719   9.763  24.964  0.3067  0.1028 -0.0690
  817PHE     BB 4656  25.664   9.902  24.438  0.1358  0.0954  0.0493
  817PHE    SC1 4657  25.700  10.174  24.515  0.0292 -0.0579 -0.3196
  817PHE    SC2 4658  25.917  10.333  24.494 -0.0543  0.1642  0.2842
  817PHE    SC3 4659  25.678  10.440  24.558 -0.3262 -0.0952 -0.2382
  818ILE     BB 4660  25.624   9.854  24.134  0.3900 -0.3655  0.0788
  818ILE    SC1 4661  25.724  10.091  23.961 -0.0282 -0.0612  0.2336
  819GLU     BB 4662  25.363   9.686  24.139  0.0243  0.1719 -0.0394
  819GLU    SC1 4663  25.489   9.427  23.866 -0.0471  0.0762  0.2322
  820ASP     BB 4664  25.181   9.891  24.283 -0.2233 -0.0084 -0.0891
  820ASP    SC1 4665  24.994   9.696  24.461  0.2606  0.0385 -0.0286
  821LEU     BB 4666  25.218  10.140  24.102  0.4272 -0.0538 -0.0423
  821LEU    SC1 4667  25.355  10.356  24.227 -0.0592 -0.2323 -0.0547
  822LEU     BB 4668  25.101  10.037  23.834  0.0470  0.0590  0.0731
  822LEU    SC1 4669  25.327   9.917  23.671  0.0369 -0.0544  0.4537
  823PHE     BB 4670  24.821   9.954  23.937  0.0211  0.0726  0.0139
  823PHE    SC1 4671  24.744  10.147  24.138 -0.2735 -0.2181 -0.4023
  823PHE    SC2 4672  24.548  10.163  24.323  0.0373  0.1434 -0.0865
  823PHE    SC3 4673  24.723  10.367  24.294  0.5286 -0.2700 -0.1740
  824ASN     BB 4674  24.537   9.832  23.822 -0.0792 -0.0059  0.3340
  824ASN    SC1 4675  24.318   9.918  23.659  0.2261  0.2331  0.0513
  825LYS     BB 4676  24.615   9.473  23.909  0.1320 -0.0964 -0.1062
  825LYS    SC1 4677  24.592   9.544  24.234  0.2292  0.1037 -0.1134
  825LYS    SC2 4678  24.510   9.667  24.416  0.0796  0.0448  0.0530
  826VAL     BB 4679  24.976   9.496  23.918  0.4707  0.0384  0.2814
  826VAL    SC1 4680  25.004   9.540  23.658 -0.2797 -0.0902  0.1545
  827THR     BB 4681  25.069   9.287  24.112  0.1399 -0.1611 -0.0635
  827THR    SC1 4682  25.276   9.159  24.203  0.0411 -0.0872  0.2776
  828LEU     BB 4683  24.733   8.999  24.177 -0.2663  0.0369  0.1132
  828LEU    SC1 4684  24.731   8.938  23.874  0.2242 -0.2396 -0.4029
  829ALA     BB 4685  24.520   8.953  24.340  0.0184 -0.0419 -0.2924
  830ASP     BB 4686  24.291   9.144  24.469  0.1016  0.0624 -0.1824
  830ASP    SC1 4687  24.154   9.326  24.242  0.1086 -0.3334 -0.0706
  831ALA     BB 4688  24.329   9.063  24.792 -0.1146 -0.0279 -0.2597
  832GLY     BB 4689  24.328   8.908  24.987 -0.1313  0.1298  0.1642
  833PHE     BB 4690  24.532   8.681  25.107  0.2502  0.0558 -0.1284
  833PHE    SC1 4691  24.691   8.742  25.366  0.1606  0.1122 -0.0378
  833PHE    SC2 4692  24.863   8.885  25.517  0.1930  0.0275  0.0068
  833PHE    SC3 4693  24.798   8.633  25.589 -0.1583  0.1488  0.1386
  834ILE     BB 4694  24.557   8.384  25.017 -0.0781 -0.0622 -0.1465
  834ILE    SC1 4695  24.748   8.283  25.240  0.0028  0.1504 -0.1175
  835LYS     BB 4696  24.644   8.303  24.723 -0.0565 -0.1556 -0.1052
  835LYS    SC1 4697  24.956   8.291  24.760  0.1743  0.0966 -0.0218
  835LYS    SC2 4698  25.161   8.365  24.603  0.0608 -0.0027 -0.1824
  836GLN     BB 4699  24.479   8.116  24.617 -0.0771  0.2329  0.0386
  836GLN    SC1 4700  24.468   8.089  24.253  0.2039  0.0915  0.0540
  837TYR     BB 4701  24.184   8.104  24.765 -0.0455 -0.0657  0.0839
  837TYR    SC1 4702  24.044   8.143  24.504 -0.0114  0.0198  0.0476
  837TYR    SC2 4703  23.826   8.066  24.364  0.0482 -0.0981  0.0183
  837TYR    SC3 4704  23.986   8.260  24.267  0.0461 -0.1250 -0.0394
  838GLY     BB 4705  24.113   8.178  25.057 -0.5129 -0.1259 -0.0077
  839ASP     BB 4706  24.021   8.473  25.029 -0.1577 -0.0073  0.0291
  839ASP    SC1 4707  23.978   8.647  25.247  0.2659  0.0113 -0.1881
  840CYS     BB 4708  23.800   8.454  24.813 -0.2396  0.1721  0.0951
  840CYS    SC1 4709  23.611   8.585  24.598 -0.3634  0.0610 -0.1211
  841LEU     BB 4710  23.603   8.260  24.953 -0.0760 -0.1044 -0.0496
  841LEU    SC1 4711  23.474   8.121  24.714  0.0384 -0.0133 -0.1123
  842GLY     BB 4712  23.534   8.430  25.202  0.0491  0.0436 -0.1141
  843ASP     BB 4713  23.424   8.695  25.084  0.2102  0.1850  0.0474
  843ASP    SC1 4714  23.200   8.625  24.848 -0.0057  0.1223  0.1392
  844ILE     BB 4715  23.626   8.956  25.092  0.4767 -0.0204  0.1977
  844ILE    SC1 4716  23.712   9.079  25.363 -0.2579  0.3291  0.2971
  845ALA     BB 4717  23.834   9.013  24.824 -0.0849 -0.1538 -0.1023
  846ALA     BB 4718  23.754   9.107  24.623  0.0540  0.1256  0.0377
  847ARG     BB 4719  23.651   9.351  24.429 -0.1151  0.1027 -0.1723
  847ARG    SC1 4720  23.333   9.433  24.508 -0.2630  0.1841 -0.0913
  847ARG    SC2 4721  23.027   9.443  24.583  0.0827  0.2116  0.2807
  848ASP     BB 4722  23.637   9.312  24.102 -0.2123  0.0449  0.4142
  848ASP    SC1 4723  23.569   9.595  23.979 -0.0994  0.1039 -0.2190
  849LEU     BB 4724  23.597   9.075  23.910  0.0841 -0.0449  0.1086
  849LEU    SC1 4725  23.778   8.974  23.644 -0.1884 -0.2073 -0.5463
  850ILE     BB 4726  23.473   8.840  24.021  0.0589 -0.2142 -0.0941
  850ILE    SC1 4727  23.169   8.805  23.977  0.0550  0.1322 -0.3997
  851CYS     BB 4728  23.587   8.577  24.066  0.1841  0.0699  0.1082
  851CYS    SC1 4729  23.608   8.527  24.365 -0.3343 -0.2379 -0.0517
  852ALA     BB 4730  23.818   8.448  23.868 -0.1345 -0.1783 -0.1134
  853GLN     BB 4731  23.704   8.377  23.589 -0.0638 -0.0182 -0.1842
  853GLN    SC1 4732  23.317   8.330  23.700 -0.1628 -0.0263 -0.0166
  854LYS     BB 4733  23.840   8.100  23.560  0.1105  0.0453  0.0039
  854LYS    SC1 4734  23.970   8.042  23.252 -0.0414 -0.0316  0.0940
  854LYS    SC2 4735  24.191   8.122  23.126  0.2917 -0.4055 -0.0488
  855PHE     BB 4736  23.743   7.946  23.811 -0.1936  0.3449  0.0772
  855PHE    SC1 4737  23.539   8.058  24.005  0.0097 -0.0885  0.0093
  855PHE    SC2 4738  23.296   7.947  24.044  0.0881 -0.1905  0.2233
  855PHE    SC3 4739  23.399   8.116  24.229  0.1454 -0.0829  0.0944
  856ASN     BB 4740  24.007   7.804  23.948 -0.1791  0.3808  0.0864
  856ASN    SC1 4741  23.937   7.520  24.012 -0.1565 -0.1311 -0.1621
  857GLY     BB 4742  24.218   7.966  23.892  0.4178  0.0618  0.0868
  858LEU     BB 4743  24.335   8.043  23.625 -0.0584  0.1350 -0.1768
  858LEU    SC1 4744  24.240   8.332  23.594  0.0778  0.1791  0.1090
  859THR     BB 4745  24.654   8.218  23.749 -0.1195 -0.0111  0.1182
  859THR    SC1 4746  24.745   8.452  23.681 -0.0095 -0.0842  0.0089
  860VAL     BB 4747  24.913   7.996  23.957  0.1101 -0.2597 -0.2057
  860VAL    SC1 4748  24.780   7.774  24.014 -0.0019 -0.0713  0.3273
  861LEU     BB 4749  25.192   8.116  24.099  0.0263  0.2904  0.0598
  861LEU    SC1 4750  25.239   8.303  23.810  0.3857  0.1258  0.1573
  862PRO     BB 4751  25.486   8.186  24.195 -0.0851 -0.3222 -0.2626
  862PRO    SC1 4752  25.745   8.035  24.135  0.0163  0.0226  0.2078
  863PRO     BB 4753  25.646   8.432  24.516 -0.1202 -0.0850 -0.0688
  863PRO    SC1 4754  25.903   8.492  24.333 -0.0457 -0.2338 -0.2026
  864LEU     BB 4755  25.717   8.479  24.805  0.0822 -0.1137 -0.1498
  864LEU    SC1 4756  25.454   8.321  24.934 -0.3079 -0.0580 -0.0846
  865LEU     BB 4757  25.808   8.711  25.063 -0.0114 -0.1265  0.1928
  865LEU    SC1 4758  25.545   8.709  25.269 -0.0505 -0.0738  0.3166
  866THR     BB 4759  26.081   8.804  25.135 -0.1009  0.1200 -0.0460
  866THR    SC1 4760  26.150   8.983  25.310 -0.1530  0.2218 -0.1292
  867ASP     BB 4761  26.296   8.699  24.907 -0.0300 -0.0897  0.1134
  867ASP    SC1 4762  26.206   8.467  24.720  0.0933  0.0959 -0.1164
  868GLU     BB 4763  26.596   8.776  24.894 -0.0925  0.1593  0.0830
  868GLU    SC1 4764  26.595   9.126  25.047 -0.0438 -0.0446  0.3553
  869MET     BB 4765  26.652   8.745  24.590 -0.0550  0.1204  0.0938
  869MET    SC1 4766  26.871   8.503  24.599  0.1136 -0.0769 -0.2151
  870ILE     BB 4767  26.463   8.954  24.460  0.1117  0.0692 -0.2417
  870ILE    SC1 4768  26.254   8.851  24.255  0.0074 -0.1731 -0.0202
  871ALA     BB 4769  26.610   9.200  24.579 -0.0687  0.0053  0.1292
  872GLN     BB 4770  26.881   9.165  24.432  0.0062  0.0928  0.2445
  872GLN    SC1 4771  27.028   9.032  24.760  0.0470 -0.1454  0.3680
  873TYR     BB 4772  26.787   9.220  24.142  0.2237 -0.0745  0.1394
  873TYR    SC1 4773  26.746   8.934  23.998  0.0764  0.1241  0.0232
  873TYR    SC2 4774  26.776   8.667  24.022 -0.1064  0.1062  0.0666
  873TYR    SC3 4775  26.605   8.767  23.840 -0.1665  0.1886  0.1678
  874THR     BB 4776  26.700   9.517  24.145  0.1710 -0.0807 -0.2321
  874THR    SC1 4777  26.549   9.683  24.014  0.0021 -0.0990 -0.0651
  875SER     BB 4778  26.970   9.650  24.218 -0.0084  0.2067 -0.0696
  875SER    SC1 4779  27.079   9.636  24.459 -0.0545  0.1862 -0.0413
  876ALA     BB 4780  27.144   9.534  23.989 -0.1823 -0.3624  0.0702
  877LEU     BB 4781  26.996   9.642  23.739  0.0567  0.1718  0.1458
  877LEU    SC1 4782  26.745   9.451  23.618  0.5236 -0.1641 -0.3078
  878LEU     BB 4783  26.997   9.950  23.773  0.0113  0.1823  0.0547
  878LEU    SC1 4784  26.716  10.021  23.652  0.1179 -0.1732 -0.1914
  879ALA     BB 4785  27.300  10.010  23.748  0.0456 -0.0575 -0.1414
  880GLY     BB 4786  27.367   9.899  23.466  0.2932  0.3270 -0.2422
  881THR     BB 4787  27.127  10.032  23.322 -0.1613 -0.0525  0.1304
  881THR    SC1 4788  26.988   9.951  23.117 -0.2869  0.2422  0.0943
  882ILE     BB 4789  27.194  10.326  23.392  0.0415 -0.0924  0.1077
  882ILE    SC1 4790  26.958  10.477  23.524 -0.0118 -0.1275  0.0522
  883THR     BB 4791  27.472  10.366  23.261  0.0004 -0.2848 -0.0430
  883THR    SC1 4792  27.670  10.301  23.418 -0.0285 -0.1419  0.0551
  884SER     BB 4793  27.422  10.292  22.964 -0.1386  0.2678 -0.1694
  884SER    SC1 4794  27.330  10.425  22.781 -0.1018  0.3070 -0.0159
  885GLY     BB 4795  27.498   9.974  22.922 -0.0011  0.2722  0.0298
  886TRP     BB 4796  27.743   9.854  22.746  0.0210  0.1242  0.1541
  886TRP    SC1 4797  27.967  10.003  22.686 -0.1773 -0.0017 -0.1825
  886TRP    SC2 4798  28.203  10.119  22.624 -0.1664  0.1123  0.0604
  886TRP    SC3 4799  28.192   9.854  22.674 -0.0702  0.1233  0.1448
  886TRP    SC4 4800  28.424   9.967  22.596 -0.1677  0.1430 -0.1278
  887THR     BB 4801  27.762   9.534  22.825  0.1760  0.0871 -0.0275
  887THR    SC1 4802  28.001   9.464  22.899  0.2976  0.3460 -0.1607
  888PHE     BB 4803  27.498   9.417  22.711  0.1475  0.1628 -0.0395
  888PHE    SC1 4804  27.190   9.503  22.750  0.0996  0.0306  0.4750
  888PHE    SC2 4805  27.031   9.692  22.643  0.2630 -0.1438 -0.1126
  888PHE    SC3 4806  26.941   9.541  22.847  0.0087  0.3311  0.1454
  889GLY     BB 4807  27.546   9.112  22.740 -0.0220  0.1209 -0.1817
  890ALA     BB 4808  27.612   9.082  23.041  0.0228 -0.4023 -0.2338
  891GLY     BB 4809  27.791   9.165  23.306 -0.3048  0.3033 -0.2101
  892ALA     BB 4810  27.801   9.422  23.422 -0.1063  0.1104  0.0833
  893ALA     BB 4811  27.781   9.681  23.288  0.1015 -0.1101 -0.0659
  894LEU     BB 4812  28.022   9.891  23.197 -0.1450 -0.0459  0.2167
  894LEU    SC1 4813  28.277   9.683  23.289 -0.0852  0.2866  0.6802
  895GLN     BB 4814  28.123  10.116  23.397 -0.1753 -0.1455  0.1381
  895GLN    SC1 4815  28.343  10.262  23.078 -0.0400  0.1646  0.0116
  896ILE     BB 4816  28.189  10.351  23.568 -0.1055  0.1653  0.2308
  896ILE    SC1 4817  28.469  10.479  23.538  0.0180 -0.1668 -0.1157
  897PRO     BB 4818  28.082  10.599  23.751 -0.0933  0.0240  0.0626
  897PRO    SC1 4819  28.109  10.589  23.999 -0.0527  0.0453 -0.3009
  898PHE     BB 4820  28.140  10.887  23.599  0.1375 -0.1705 -0.2295
  898PHE    SC1 4821  27.770  10.936  23.586  0.1085  0.3111 -0.4045
  898PHE    SC2 4822  27.555  10.789  23.513  0.0802  0.2007 -0.1113
  898PHE    SC3 4823  27.523  11.047  23.587  0.0213  0.1403  0.0819
  899ALA     BB 4824  28.282  10.967  23.335  0.0859 -0.0741 -0.2283
  900MET     BB 4825  28.201  10.732  23.150 -0.2389 -0.1250 -0.0317
  900MET    SC1 4826  28.583  10.693  23.136  0.1852  0.1784  0.1683
  901GLN     BB 4827  27.893  10.737  23.180 -0.2315  0.0127  0.0300
  901GLN    SC1 4828  27.889  10.381  22.952  0.2553  0.1252  0.0178
  902MET     BB 4829  27.867  11.034  23.098 -0.1790  0.0692  0.2128
  902MET    SC1 4830  27.635  11.250  23.158  0.1966 -0.3406  0.3551
  903ALA     BB 4831  27.965  11.027  22.804  0.0461 -0.0020  0.2872
  904TYR     BB 4832  27.788  10.813  22.666  0.0116  0.1411  0.1057
  904TYR    SC1 4833  27.775  10.554  22.460 -0.0947  0.1316 -0.1326
  904TYR    SC2 4834  27.941  10.379  22.340  0.1027  0.1508  0.1055
  904TYR    SC3 4835  27.694  10.300  22.416 -0.0076  0.1252 -0.2602
  905ARG     BB 4836  27.508  10.926  22.738 -0.0542  0.1253 -0.1162
  905ARG    SC1 4837  27.419  10.812  23.034  0.0544 -0.1586 -0.0950
  905ARG    SC2 4838  27.166  10.816  23.276 -0.2736 -0.1699  0.0179
  906PHE     BB 4839  27.541  11.220  22.645  0.2144  0.1048 -0.0940
  906PHE    SC1 4840  27.294  11.348  22.733 -0.0924 -0.1268  0.0166
  906PHE    SC2 4841  27.199  11.514  22.923 -0.3076 -0.0036 -0.1935
  906PHE    SC3 4842  27.101  11.263  22.901  0.0162 -0.1667  0.1226
  907ASN     BB 4843  27.594  11.164  22.344  0.0813  0.2233 -0.1408
  907ASN    SC1 4844  27.861  11.195  22.267  0.2574 -0.0490 -0.0466
  908GLY     BB 4845  27.320  11.045  22.261  0.2284 -0.1021 -0.1769
  909ILE     BB 4846  27.234  11.261  22.026 -0.1725 -0.1279 -0.0610
  909ILE    SC1 4847  27.400  11.146  21.791  0.0198 -0.1435  0.0797
  910GLY     BB 4848  27.296  11.545  22.158 -0.1399  0.2553 -0.0299
  911VAL     BB 4849  27.297  11.754  22.388 -0.2147  0.0851 -0.0505
  911VAL    SC1 4850  27.045  11.829  22.422 -0.1407  0.2691  0.1093
  912THR     BB 4851  27.638  11.744  22.526  0.3742 -0.0190  0.1106
  912THR    SC1 4852  27.823  11.668  22.360  0.1145 -0.2213 -0.0971
  913GLN     BB 4853  27.672  11.694  22.856 -0.1544 -0.1099 -0.2258
  913GLN    SC1 4854  28.048  11.511  22.864 -0.4438 -0.0169 -0.3140
  914ASN     BB 4855  27.727  11.847  23.143 -0.3818 -0.0830 -0.1948
  914ASN    SC1 4856  28.017  11.909  23.204  0.1152  0.0348 -0.1960
  915VAL     BB 4857  27.506  12.000  23.298 -0.0142  0.1244  0.1432
  915VAL    SC1 4858  27.426  12.253  23.297 -0.1553  0.0808  0.0815
  916LEU     BB 4859  27.468  11.819  23.546  0.0577  0.0156  0.0758
  916LEU    SC1 4860  27.342  11.568  23.381 -0.1223  0.0219  0.2206
  917TYR     BB 4861  27.755  11.832  23.665 -0.0376  0.2310  0.2895
  917TYR    SC1 4862  27.866  11.577  23.526  0.0819  0.1371  0.1963
  917TYR    SC2 4863  27.924  11.334  23.629 -0.1781  0.0730  0.1986
  917TYR    SC3 4864  28.039  11.414  23.398  0.0635  0.0328  0.3015
  918GLU     BB 4865  27.745  12.014  23.940 -0.2356  0.2721  0.2575
  918GLU    SC1 4866  27.538  12.330  23.772 -0.1230 -0.0329 -0.0394
  919ASN     BB 4867  27.769  11.977  24.290 -0.1737  0.0622  0.0131
  919ASN    SC1 4868  27.889  12.134  24.484 -0.0535 -0.2100  0.0958
  920GLN     BB 4869  27.509  11.775  24.308 -0.0246 -0.1711 -0.3443
  920GLN    SC1 4870  27.458  11.374  24.368  0.0812 -0.0370  0.1685
  921LYS     BB 4871  27.305  11.995  24.231  0.1904  0.1536 -0.0191
  921LYS    SC1 4872  27.418  12.265  24.227  0.1378 -0.5572  0.0177
  921LYS    SC2 4873  27.591  12.454  24.281 -0.0211 -0.1725  0.0892
  922LEU     BB 4874  27.259  11.888  23.944  0.2824  0.0026  0.0214
  922LEU    SC1 4875  27.074  12.125  23.829 -0.1427 -0.1147 -0.0224
  923ILE     BB 4876  27.190  11.591  24.001 -0.0043  0.0765  0.0700
  923ILE    SC1 4877  27.452  11.451  23.912 -0.2195 -0.1798 -0.1807
  924ALA     BB 4878  26.965  11.637  24.209 -0.0049 -0.1051  0.1112
  925ASN     BB 4879  26.766  11.789  24.026  0.5410  0.2461 -0.2197
  925ASN    SC1 4880  26.543  11.962  24.097  0.0351  0.0118 -0.0693
  926GLN     BB 4881  26.705  11.572  23.813  0.2056  0.0520  0.0626
  926GLN    SC1 4882  26.951  11.403  23.603  0.1568  0.4505  0.0703
  927PHE     BB 4883  26.583  11.346  23.986  0.1676  0.1266  0.1341
  927PHE    SC1 4884  26.598  11.060  23.853 -0.3754 -0.0181  0.0817
  927PHE    SC2 4885  26.772  10.919  23.702 -0.2714 -0.0990  0.2742
  927PHE    SC3 4886  26.524  10.973  23.609 -0.0194  0.3626 -0.1760
  928ASN     BB 4887  26.325  11.481  24.092  0.1280  0.0415  0.1472
  928ASN    SC1 4888  26.216  11.464  24.357  0.2756  0.0717 -0.1317
  929SER     BB 4889  26.174  11.546  23.830 -0.0070 -0.1205  0.1832
  929SER    SC1 4890  26.061  11.737  23.728 -0.0887 -0.2316 -0.2573
  930ALA     BB 4891  26.126  11.252  23.743  0.1590 -0.0658 -0.1098
  931ILE     BB 4892  25.970  11.129  23.982  0.1404 -0.1976 -0.1886
  931ILE    SC1 4893  26.178  10.927  24.092 -0.0749 -0.2814  0.0749
  932GLY     BB 4894  25.715  11.305  23.965  0.2014 -0.0766  0.0919
  933LYS     BB 4895  25.629  11.237  23.675 -0.2031 -0.1286  0.2184
  933LYS    SC1 4896  25.549  11.522  23.545 -0.2008  0.0121 -0.2205
  933LYS    SC2 4897  25.319  11.619  23.407 -0.0649 -0.0519  0.1358
  934ILE     BB 4898  25.623  10.929  23.715  0.0867 -0.1848 -0.1231
  934ILE    SC1 4899  25.871  10.750  23.662  0.1531 -0.0430 -0.3045
  935GLN     BB 4900  25.407  10.898  23.934 -0.0513  0.0564 -0.2205
  935GLN    SC1 4901  25.557  10.933  24.276  0.0973 -0.3445  0.0609
  936ASP     BB 4902  25.150  10.981  23.782  0.1130  0.2121 -0.4186
  936ASP    SC1 4903  25.085  11.304  23.714 -0.1176 -0.0899 -0.0067
  937SER     BB 4904  25.181  10.779  23.549  0.1790 -0.0963 -0.1501
  937SER    SC1 4905  25.142  10.886  23.309  0.0693  0.0742  0.5116
  938LEU     BB 4906  25.166  10.505  23.692  0.0722  0.0132  0.0532
  938LEU    SC1 4907  25.471  10.433  23.673 -0.0513  0.0759  0.0610
  939SER     BB 4908  24.870  10.480  23.836  0.0332 -0.1381 -0.0501
  939SER    SC1 4909  24.791  10.685  23.902  0.2294 -0.1679  0.0007
  940SER     BB 4910  24.678  10.338  23.619 -0.3065 -0.0443  0.2749
  940SER    SC1 4911  24.755  10.177  23.452  0.0080  0.1146  0.2466
  941THR     BB 4912  24.386  10.416  23.748  0.2439 -0.1240  0.0750
  941THR    SC1 4913  24.279  10.315  23.962 -0.2805 -0.2461 -0.2277
  942ALA     BB 4914  24.341  10.711  23.623 -0.3353 -0.2489  0.2423
  943SER     BB 4915  24.686  10.805  23.445  0.0917 -0.1897 -0.2326
  943SER    SC1 4916  24.738  11.029  23.519  0.1583  0.1001 -0.2021
  944ALA     BB 4917  24.726  10.581  23.236  0.2888 -0.2206  0.1026
  945LEU     BB 4918  24.931  10.501  23.047 -0.0458 -0.0131  0.1548
  945LEU    SC1 4919  25.179  10.370  23.178  0.0922  0.1879 -0.0127
  946GLY     BB 4920  24.946  10.360  22.749 -0.0967  0.0942  0.1009
  947LYS     BB 4921  25.021  10.061  22.721 -0.1759  0.0916 -0.0950
  947LYS    SC1 4922  25.181  10.010  22.500  0.0463  0.0880  0.3632
  947LYS    SC2 4923  25.451   9.951  22.425  0.0701 -0.0839  0.4549
  948LEU     BB 4924  24.927   9.971  23.002 -0.0094  0.2615  0.0177
  948LEU    SC1 4925  25.129   9.877  23.247 -0.1472  0.1084 -0.2919
  949GLN     BB 4926  24.635  10.073  22.982 -0.0458  0.1299 -0.1469
  949GLN    SC1 4927  24.333  10.189  23.192 -0.2059 -0.1712 -0.1520
  950ASP     BB 4928  24.540   9.911  22.735  0.1839 -0.0585 -0.1152
  950ASP    SC1 4929  24.578  10.031  22.479  0.2414  0.2221  0.1205
  951VAL     BB 4930  24.627   9.627  22.822 -0.0213 -0.0587  0.0985
  951VAL    SC1 4931  24.884   9.572  22.791  0.0274 -0.0861  0.4967
  952VAL     BB 4932  24.509   9.589  23.106 -0.1855 -0.2726  0.0049
  952VAL    SC1 4933  24.609   9.675  23.336  0.1071 -0.0804 -0.1875
  953ASN     BB 4934  24.212   9.653  23.045 -0.1720  0.0453  0.2460
  953ASN    SC1 4935  24.033   9.748  23.243 -0.1840  0.2685  0.0263
  954GLN     BB 4936  24.163   9.445  22.820  0.0506  0.0554  0.1861
  954GLN    SC1 4937  24.129   9.663  22.559 -0.0271 -0.1179  0.0308
  955ASN     BB 4938  24.181   9.177  22.976  0.1041  0.0218  0.1227
  955ASN    SC1 4939  24.399   8.956  22.991  0.1526 -0.0975  0.0867
  956ALA     BB 4940  23.983   9.212  23.212  0.0347 -0.0228  0.0713
  957GLN     BB 4941  23.727   9.278  23.049  0.0863  0.0404  0.0156
  957GLN    SC1 4942  23.694   9.651  22.872  0.2535  0.1565 -0.1100
  958ALA     BB 4943  23.668   9.033  22.868  0.2222  0.0883 -0.0960
  959LEU     BB 4944  23.626   8.815  23.084  0.1880  0.0326 -0.1586
  959LEU    SC1 4945  23.956   8.758  23.131 -0.2130 -0.0703 -0.2347
  960ASN     BB 4946  23.362   8.917  23.209  0.1383 -0.1215 -0.1368
  960ASN    SC1 4947  23.346   8.836  23.516 -0.2217 -0.2156 -0.5013
  961THR     BB 4948  23.180   8.896  22.959 -0.0788  0.1538 -0.0079
  961THR    SC1 4949  23.001   9.049  22.849  0.0587  0.1057 -0.3082
  962LEU     BB 4950  23.205   8.592  22.904  0.1365  0.1510  0.0924
  962LEU    SC1 4951  23.418   8.682  22.655  0.0615 -0.1870  0.0070
  963VAL     BB 4952  23.093   8.496  23.177  0.0450  0.1374  0.0509
  963VAL    SC1 4953  23.287   8.331  23.251 -0.1947 -0.0846  0.2001
  964LYS     BB 4954  22.838   8.669  23.210  0.0369  0.0873  0.2619
  964LYS    SC1 4955  22.887   8.878  23.388 -0.2001 -0.0102 -0.1660
  964LYS    SC2 4956  22.874   8.973  23.615 -0.0269  0.2770  0.1253
  965GLN     BB 4957  22.561   8.489  23.211 -0.0002  0.1380 -0.0424
  965GLN    SC1 4958  22.776   8.146  23.314  0.4056  0.1295 -0.1436
  966LEU     BB 4959  22.367   8.356  23.019 -0.1231 -0.1642 -0.0934
  966LEU    SC1 4960  22.280   8.103  23.167 -0.0101  0.3827  0.1453
  967SER     BB 4961  22.198   8.485  22.738  0.1001 -0.2755  0.3838
  967SER    SC1 4962  22.346   8.563  22.570  0.3025 -0.0625  0.2294
  968SER     BB 4963  21.863   8.629  22.759 -0.1165  0.0978  0.0797
  968SER    SC1 4964  21.879   8.867  22.748  0.2596  0.1156  0.2490
  969ASN     BB 4965  21.657   8.402  22.645  0.0199 -0.1215 -0.1036
  969ASN    SC1 4966  21.389   8.568  22.630  0.0378  0.4966  0.0026
  970PHE     BB 4967  21.784   8.117  22.787  0.1583 -0.0515  0.2514
  970PHE    SC1 4968  21.720   7.858  22.650 -0.1856 -0.0738  0.0291
  970PHE    SC2 4969  21.712   7.624  22.515  0.0562 -0.1122  0.0766
  970PHE    SC3 4970  21.599   7.643  22.759 -0.1032 -0.1327  0.0055
  971GLY     BB 4971  21.834   8.199  23.048 -0.1891  0.0392  0.1068
  972ALA     BB 4972  21.735   8.062  23.273  0.2632  0.0621 -0.1347
  973ILE     BB 4973  21.701   7.758  23.198  0.1320  0.1629 -0.0603
  973ILE    SC1 4974  21.973   7.742  23.049  0.1461 -0.1131 -0.0105
  974SER     BB 4975  21.580   7.552  23.343 -0.1263 -0.2278 -0.1357
  974SER    SC1 4976  21.385   7.357  23.294 -0.0730 -0.0103  0.0450
  975SER     BB 4977  21.659   7.664  23.715 -0.1851 -0.0574  0.0449
  975SER    SC1 4978  21.592   7.871  23.763  0.0988 -0.0470 -0.1130
  976VAL     BB 4979  21.893   7.447  23.840 -0.1467  0.0395  0.0055
  976VAL    SC1 4980  22.115   7.411  23.982 -0.1938 -0.3994 -0.0184
  977LEU     BB 4981  21.959   7.242  23.590 -0.1188 -0.0230  0.0637
  977LEU    SC1 4982  22.135   7.385  23.347  0.0617  0.0217 -0.1643
  978ASN     BB 4983  22.117   6.987  23.670 -0.0780  0.0117  0.0941
  978ASN    SC1 4984  22.394   7.016  23.656  0.0240 -0.0873  0.0338
  979ASP     BB 4985  21.907   6.762  23.635 -0.1358  0.1008 -0.1514
  979ASP    SC1 4986  21.951   6.529  23.861 -0.4646  0.4041 -0.0645
  980ILE     BB 4987  21.874   6.788  23.327  0.0848  0.0297 -0.1833
  980ILE    SC1 4988  21.580   6.885  23.324  0.1442  0.2281  0.0704
  981LEU     BB 4989  22.160   6.729  23.222  0.1017  0.0358 -0.1417
  981LEU    SC1 4990  22.248   6.984  23.072 -0.1776  0.1946  0.2823
  982SER     BB 4991  22.248   6.458  23.388 -0.0159  0.1595  0.1295
  982SER    SC1 4992  22.373   6.497  23.625  0.2753 -0.2735  0.3345
  983ARG     BB 4993  21.970   6.260  23.376 -0.0389  0.0322  0.0929
  983ARG    SC1 4994  21.934   6.072  23.609 -0.0430  0.0792  0.1649
  983ARG    SC2 4995  21.967   5.944  23.897  0.0296  0.3097 -0.3208
  984LEU     BB 4996  21.888   6.326  23.057  0.2208  0.2351  0.1826
  984LEU    SC1 4997  22.119   6.347  22.859  0.3547 -0.2229  0.0674
  985ASP     BB 4998  21.473   6.397  23.088 -0.3301 -0.0834 -0.2044
  985ASP    SC1 4999  21.467   6.398  23.434  0.1837  0.1303  0.0143
  986LYS     BB 5000  21.406   6.403  22.765  0.0163  0.1030 -0.2776
  986LYS    SC1 5001  21.586   6.190  22.702 -0.0822  0.2584 -0.1649
  986LYS    SC2 5002  21.717   6.009  22.648 -0.0564  0.0067  0.0989
  987VAL     BB 5003  21.316   6.679  22.655 -0.1213  0.1770  0.0104
  987VAL    SC1 5004  21.259   6.762  22.410 -0.1422 -0.0381 -0.0604
  988GLU     BB 5005  21.469   6.857  22.857 -0.0126 -0.0352  0.1192
  988GLU    SC1 5006  21.305   7.225  22.809 -0.0099 -0.3570 -0.4212
  989ALA     BB 5007  21.749   6.737  22.799 -0.0814 -0.1583  0.0378
  990GLU     BB 5008  21.771   6.776  22.493  0.1879  0.0602  0.0810
  990GLU    SC1 5009  21.687   6.436  22.301  0.1668  0.0352 -0.6661
  991VAL     BB 5010  21.749   7.085  22.509 -0.1680  0.0288  0.3119
  991VAL    SC1 5011  21.537   7.191  22.390 -0.0983  0.0349  0.1916
  992GLN     BB 5012  21.984   7.161  22.695  0.1308  0.2790 -0.1473
  992GLN    SC1 5013  21.781   7.240  23.017 -0.0195  0.1136 -0.3778
  993ILE     BB 5014  22.224   7.015  22.563 -0.0215 -0.1571  0.0376
  993ILE    SC1 5015  22.305   6.721  22.621 -0.0496 -0.1674  0.0248
  994ASP     BB 5016  22.209   7.185  22.305 -0.0581 -0.0606  0.1026
  994ASP    SC1 5017  22.294   7.159  22.011  0.0132 -0.2224  0.0344
  995ARG     BB 5018  22.244   7.469  22.425  0.1979 -0.1165  0.1663
  995ARG    SC1 5019  22.182   7.677  22.200 -0.0558  0.1403  0.2238
  995ARG    SC2 5020  22.049   7.861  22.038 -0.4443  0.0139  0.2522
  996LEU     BB 5021  22.510   7.431  22.579  0.3246 -0.0313 -0.0278
  996LEU    SC1 5022  22.373   7.439  22.876 -0.0035  0.1417  0.0861
  997ILE     BB 5023  22.697   7.355  22.344  0.1457 -0.1508 -0.1338
  997ILE    SC1 5024  22.677   7.046  22.327 -0.1252 -0.1437  0.0117
  998THR     BB 5025  22.670   7.609  22.168 -0.1027 -0.0900 -0.0123
  998THR    SC1 5026  22.722   7.666  21.919  0.1921  0.0145  0.0680
  999GLY     BB 5027  22.769   7.807  22.385 -0.0985 -0.1635  0.0532
 1000ARG     BB 5028  23.056   7.698  22.426  0.0006  0.1148  0.1210
 1000ARG    SC1 5029  23.152   7.861  22.716 -0.1421  0.1980  0.0728
 1000ARG    SC2 5030  23.143   7.975  23.001 -0.1672  0.0479 -0.2736
 1001LEU     BB 5031  23.168   7.713  22.137  0.1774 -0.0051  0.1811
 1001LEU    SC1 5032  23.177   7.369  22.082  0.2150 -0.0009  0.0076
 1002GLN     BB 5033  23.141   8.021  22.107  0.0662 -0.0224  0.0941
 1002GLN    SC1 5034  22.894   8.127  21.850  0.0338  0.2549  0.2453
 1003SER     BB 5035  23.314   8.102  22.352  0.2845 -0.1682 -0.0079
 1003SER    SC1 5036  23.214   8.279  22.479  0.3135 -0.1336  0.0495
 1004LEU     BB 5037  23.586   7.974  22.275  0.1589 -0.3981 -0.0818
 1004LEU    SC1 5038  23.597   7.646  22.352  0.1185  0.0820 -0.0323
 1005GLN     BB 5039  23.654   8.151  22.030 -0.1881 -0.1616 -0.0154
 1005GLN    SC1 5040  23.484   8.094  21.696  0.1569  0.0253  0.2940
 1006THR     BB 5041  23.675   8.425  22.173 -0.2454 -0.0994 -0.1252
 1006THR    SC1 5042  23.538   8.647  22.171 -0.0203  0.0440 -0.0016
 1007TYR     BB 5043  23.890   8.350  22.382 -0.0535  0.2806 -0.1765
 1007TYR    SC1 5044  23.729   8.319  22.645  0.2446 -0.3405 -0.1697
 1007TYR    SC2 5045  23.552   8.165  22.779 -0.3516  0.2689 -0.1996
 1007TYR    SC3 5046  23.694   8.353  22.910  0.0668 -0.0134 -0.2290
 1008VAL     BB 5047  24.135   8.257  22.216 -0.2477 -0.1157 -0.2530
 1008VAL    SC1 5048  24.327   8.111  22.327 -0.1711  0.2450  0.1110
 1009THR     BB 5049  24.172   8.517  22.052 -0.1626  0.0380  0.0044
 1009THR    SC1 5050  24.297   8.467  21.830  0.1102 -0.1563  0.1951
 1010GLN     BB 5051  24.196   8.727  22.279 -0.1789 -0.0017  0.0429
 1010GLN    SC1 5052  23.897   8.822  22.511 -0.0264 -0.1036 -0.1890
 1011GLN     BB 5053  24.417   8.615  22.466 -0.0352  0.1071 -0.0591
 1011GLN    SC1 5054  24.213   8.461  22.762 -0.0610 -0.1231  0.4648
 1012LEU     BB 5055  24.644   8.542  22.268 -0.1457 -0.1154 -0.1080
 1012LEU    SC1 5056  24.824   8.322  22.336 -0.3654 -0.1909 -0.0401
 1013ILE     BB 5057  24.729   8.810  22.135  0.1538 -0.2394 -0.1735
 1013ILE    SC1 5058  24.506   8.972  21.995  0.2441  0.0850  0.0453
 1014ARG     BB 5059  24.843   8.955  22.384  0.2194 -0.3676 -0.1272
 1014ARG    SC1 5060  24.751   9.258  22.413 -0.3259  0.1333 -0.0263
 1014ARG    SC2 5061  24.651   9.565  22.350 -0.0795 -0.0787  0.2952
 1015ALA     BB 5062  25.083   8.767  22.440  0.2786 -0.1743  0.3087
 1016ALA     BB 5063  25.226   8.785  22.166 -0.0908 -0.1257  0.1132
 1017GLU     BB 5064  25.279   9.090  22.180  0.0298 -0.1540  0.3203
 1017GLU    SC1 5065  25.171   9.462  22.259  0.0325 -0.0995  0.2176
 1018ILE     BB 5066  25.442   9.097  22.443  0.1910 -0.0289  0.2198
 1018ILE    SC1 5067  25.259   9.171  22.682 -0.0637 -0.0710  0.0415
 1019ARG     BB 5068  25.693   8.930  22.372  0.1039 -0.0761  0.0164
 1019ARG    SC1 5069  25.694   8.620  22.308 -0.0957 -0.1175  0.0789
 1019ARG    SC2 5070  25.707   8.450  22.062  0.0456 -0.0971 -0.0150
 1020ALA     BB 5071  25.791   9.095  22.128  0.0502 -0.1833 -0.0788
 1021SER     BB 5072  25.873   9.364  22.257 -0.1279 -0.1018 -0.1327
 1021SER    SC1 5073  25.699   9.534  22.267 -0.0590 -0.3546  0.2898
 1022ALA     BB 5074  26.087   9.243  22.446 -0.0681  0.1926 -0.0046
 1023ASN     BB 5075  26.282   9.151  22.223 -0.0299  0.0593  0.0827
 1023ASN    SC1 5076  26.525   8.990  22.322  0.1820  0.2927 -0.0669
 1024LEU     BB 5077  26.345   9.421  22.084  0.4035 -0.0249  0.1004
 1024LEU    SC1 5078  26.474   9.320  21.766 -0.0747  0.1555  0.2593
 1025ALA     BB 5079  26.445   9.599  22.317 -0.1341  0.3949  0.0307
 1026ALA     BB 5080  26.676   9.417  22.415 -0.2145  0.1870 -0.1572
 1027THR     BB 5081  26.846   9.420  22.156  0.0545 -0.0783  0.0084
 1027THR    SC1 5082  26.882   9.202  22.019  0.1400 -0.1188  0.0945
 1028LYS     BB 5083  26.893   9.726  22.141 -0.1387 -0.0315  0.2732
 1028LYS    SC1 5084  26.749   9.848  21.940  0.0889 -0.0253  0.0822
 1028LYS    SC2 5085  26.546   9.845  21.795  0.0236 -0.0934 -0.0938
 1029MET     BB 5086  27.157   9.922  22.166 -0.0477 -0.1525  0.2734
 1029MET    SC1 5087  27.344  10.006  22.478 -0.1103  0.0403  0.2958
 1030SER     BB 5088  27.189  10.212  21.977 -0.0254  0.1030  0.2387
 1030SER    SC1 5089  27.401  10.317  21.912  0.0329  0.1750 -0.2534
 1031GLU     BB 5090  26.903  10.408  21.895  0.2219 -0.2448  0.2991
 1031GLU    SC1 5091  27.106  10.714  21.930  0.1328 -0.0189  0.0251
 1032CYS     BB 5092  26.583  10.378  21.959  0.0312 -0.1889  0.3621
 1032CYS    SC1 5093  26.350  10.322  21.763  0.0082  0.1342  0.1489
 1033VAL     BB 5094  26.479  10.191  22.213  0.0747 -0.0044 -0.3053
 1033VAL    SC1 5095  26.225  10.115  22.224  0.0994 -0.0695 -0.1555
 1034LEU     BB 5096  26.720  10.034  22.463 -0.1727 -0.3318  0.2288
 1034LEU    SC1 5097  26.572   9.843  22.702  0.1516  0.1466  0.1388
 1035GLY     BB 5098  26.913  10.225  22.551 -0.3797  0.1422 -0.3146
 1036GLN     BB 5099  26.988  10.431  22.378 -0.3745  0.4157  0.3539
 1036GLN    SC1 5100  27.327  10.560  22.330  0.1039 -0.2973 -0.0990
 1037SER     BB 5101  26.843  10.699  22.496 -0.0388  0.0115 -0.0629
 1037SER    SC1 5102  26.993  10.832  22.652 -0.0061  0.1031  0.1324
 1038LYS     BB 5103  26.739  10.872  22.229 -0.1116  0.1167 -0.1323
 1038LYS    SC1 5104  26.759  11.203  22.308 -0.0079 -0.0991  0.1466
 1038LYS    SC2 5105  26.892  11.371  22.419 -0.1135  0.0690 -0.0821
 1039ARG     BB 5106  26.574  10.942  21.950 -0.1413 -0.2224  0.3109
 1039ARG    SC1 5107  26.685  10.813  21.659  0.3323 -0.2156  0.4240
 1039ARG    SC2 5108  26.537  11.050  21.445 -0.3521  0.2218 -0.1510
 1040VAL     BB 5109  26.410  11.189  21.916  0.3472 -0.0076  0.0754
 1040VAL    SC1 5110  26.473  11.444  21.948 -0.0325  0.1120 -0.0756
 1041ASP     BB 5111  26.157  11.136  21.746  0.3509 -0.0043  0.0140
 1041ASP    SC1 5112  26.028  11.410  21.709  0.1361  0.2024 -0.0187
 1042PHE     BB 5113  26.168  10.803  21.658 -0.3123 -0.2105  0.1359
 1042PHE    SC1 5114  26.244  10.711  21.357  0.1047 -0.1606  0.2907
 1042PHE    SC2 5115  26.253  10.606  21.108 -0.1085  0.1232  0.1564
 1042PHE    SC3 5116  26.372  10.477  21.314  0.3211  0.0256 -0.1388
 1043CYS     BB 5117  25.931  10.591  21.738  0.0318  0.3189 -0.0657
 1043CYS    SC1 5118  26.111  10.303  21.773  0.0412 -0.3319  0.2765
 1044GLY     BB 5119  25.723  10.724  22.018 -0.2731 -0.4617 -0.0512
 1045LYS     BB 5120  25.737  11.020  22.106 -0.0281 -0.1697 -0.1255
 1045LYS    SC1 5121  25.437  10.941  22.312  0.1083  0.3172  0.3250
 1045LYS    SC2 5122  25.176  10.871  22.258  0.1620 -0.1909 -0.5149
 1046GLY     BB 5123  25.835  11.217  22.151 -0.0022 -0.1871 -0.2527
 1047TYR     BB 5124  26.089  11.335  22.273 -0.1064 -0.2214  0.0679
 1047TYR    SC1 5125  26.087  11.633  22.150  0.1510 -0.0475  0.0344
 1047TYR    SC2 5126  26.243  11.852  22.121  0.1595 -0.0117  0.3172
 1047TYR    SC3 5127  25.986  11.879  22.197  0.0970 -0.0894  0.1399
 1048HIS     BB 5128  26.246  11.144  22.430  0.1265  0.1122  0.1389
 1048HIS    SC1 5129  26.196  10.866  22.330  0.1514 -0.1773 -0.0112
 1048HIS    SC2 5130  26.154  10.649  22.174 -0.2474  0.0450 -0.2309
 1048HIS    SC3 5131  26.336  10.640  22.374 -0.0928 -0.4115 -0.3813
 1049LEU     BB 5132  26.448  10.969  22.710 -0.3445  0.0614  0.2023
 1049LEU    SC1 5133  26.597  11.234  22.763 -0.0925 -0.1433 -0.4038
 1050MET     BB 5134  26.497  10.681  22.856  0.0381  0.0525 -0.2730
 1050MET    SC1 5135  26.725  10.961  23.101 -0.0419 -0.1217 -0.1852
 1051SER     BB 5136  26.484  10.320  22.847  0.2579  0.2770  0.2517
 1051SER    SC1 5137  26.307  10.262  22.683  0.1483  0.3204 -0.3308
 1052PHE     BB 5138  26.538  10.096  23.105 -0.0126 -0.2265 -0.1555
 1052PHE    SC1 5139  26.484  10.307  23.350  0.0125 -0.0166 -0.0053
 1052PHE    SC2 5140  26.513  10.573  23.314  0.1468  0.0057  0.2450
 1052PHE    SC3 5141  26.396  10.479  23.538 -0.1496 -0.1417  0.0350
 1053PRO     BB 5142  26.540   9.815  23.298 -0.1827  0.1073 -0.2539
 1053PRO    SC1 5143  26.499   9.588  23.106  0.1784 -0.0404  0.0129
 1054GLN     BB 5144  26.312   9.695  23.557 -0.2043  0.1997  0.1301
 1054GLN    SC1 5145  26.287  10.013  23.743  0.0132 -0.0575 -0.1517
 1055SER     BB 5146  26.143   9.490  23.741 -0.1783  0.1175 -0.0503
 1055SER    SC1 5147  25.990   9.599  23.907  0.0020  0.1426  0.0184
 1056ALA     BB 5148  26.210   9.164  23.880 -0.3624 -0.1639  0.1333
 1057PRO     BB 5149  25.990   8.959  23.692 -0.0432 -0.1975  0.5374
 1057PRO    SC1 5150  26.101   8.704  23.710  0.2925 -0.1003 -0.2407
 1058HIS     BB 5151  25.758   9.076  23.625  0.0133  0.0731  0.1669
 1058HIS    SC1 5152  25.417   9.008  23.643 -0.0125 -0.0259 -0.1401
 1058HIS    SC2 5153  25.272   8.800  23.736 -0.3160 -0.0584 -0.6502
 1058HIS    SC3 5154  25.161   9.046  23.721 -0.0568  0.0850 -0.3325
 1059GLY     BB 5155  25.684   9.132  23.316  0.1237 -0.0068 -0.1400
 1060VAL     BB 5156  25.955   9.385  23.284  0.0670  0.1202 -0.1113
 1060VAL    SC1 5157  26.054   9.329  23.044  0.1626 -0.1459 -0.0125
 1061VAL     BB 5158  25.845   9.710  23.277 -0.0898  0.2267 -0.1435
 1061VAL    SC1 5159  25.753   9.739  23.524  0.3487  0.0840  0.0487
 1062PHE     BB 5160  26.021   9.994  23.104 -0.2911  0.1965 -0.1023
 1062PHE    SC1 5161  26.080   9.881  22.834 -0.1247  0.4563 -0.0937
 1062PHE    SC2 5162  26.109   9.675  22.662  0.2046  0.2238  0.2265
 1062PHE    SC3 5163  25.935   9.874  22.606  0.0553 -0.0153 -0.2037
 1063LEU     BB 5164  25.966  10.318  23.121 -0.2394 -0.1369 -0.1028
 1063LEU    SC1 5165  25.940  10.321  23.469  0.0866 -0.0339 -0.1941
 1064HIS     BB 5166  26.071  10.643  23.057 -0.0305  0.2369 -0.0785
 1064HIS    SC1 5167  25.979  10.652  22.750 -0.0510 -0.1808  0.2892
 1064HIS    SC2 5168  25.832  10.776  22.560 -0.0328 -0.0040  0.3883
 1064HIS    SC3 5169  25.880  10.511  22.542  0.5722  0.1202 -0.2481
 1065VAL     BB 5170  26.072  10.991  23.072  0.0207  0.2825  0.1898
 1065VAL    SC1 5171  26.132  11.038  23.326 -0.0138  0.3351  0.1886
 1066THR     BB 5172  25.996  11.245  22.860  0.0635  0.1628 -0.1662
 1066THR    SC1 5173  25.817  11.226  22.673 -0.2033 -0.0034  0.0972
 1067TYR     BB 5174  26.228  11.524  22.840  0.3207 -0.1413 -0.0644
 1067TYR    SC1 5175  26.357  11.492  23.116 -0.1723 -0.0047 -0.0267
 1067TYR    SC2 5176  26.475  11.325  23.294 -0.1967 -0.1539 -0.1482
 1067TYR    SC3 5177  26.429  11.583  23.360  0.0975 -0.1207 -0.0584
 1068VAL     BB 5178  26.321  11.739  22.602 -0.0209  0.1247 -0.1949
 1068VAL    SC1 5179  26.517  11.638  22.454 -0.0111 -0.0841 -0.0448
 1069PRO     BB 5180  26.367  12.072  22.549 -0.1258 -0.2049 -0.2737
 1069PRO    SC1 5181  26.635  12.135  22.638  0.0112 -0.1683  0.3325
 1070ALA     BB 5182  26.236  12.347  22.345  0.1624  0.0904 -0.2425
 1071GLN     BB 5183  26.054  12.594  22.285  0.0911 -0.1126 -0.0453
 1071GLN    SC1 5184  25.727  12.617  22.547  0.0562 -0.0778 -0.1046
 1072GLU     BB 5185  26.050  12.897  22.196 -0.2156  0.0782  0.1118
 1072GLU    SC1 5186  25.850  13.089  22.418  0.1279 -0.2751 -0.0402
 1073LYS     BB 5187  26.192  13.204  22.002 -0.1029  0.0264  0.0572
 1073LYS    SC1 5188  26.091  13.419  22.190 -0.2363  0.0509  0.0298
 1073LYS    SC2 5189  25.942  13.566  22.317  0.1644 -0.3674 -0.1940
 1074ASN     BB 5190  26.460  13.259  21.762  0.0246 -0.0870  0.0027
 1074ASN    SC1 5191  26.310  13.288  21.497  0.0196  0.2775  0.0270
 1075PHE     BB 5192  26.741  13.105  21.604  0.2004  0.3914  0.1484
 1075PHE    SC1 5193  26.973  13.036  21.842  0.2722 -0.0564 -0.0673
 1075PHE    SC2 5194  26.994  12.934  22.092  0.2656 -0.2990 -0.1627
 1075PHE    SC3 5195  27.210  12.943  21.931  0.2963 -0.0384 -0.1126
 1076THR     BB 5196  26.752  13.058  21.261 -0.1387 -0.0123  0.0867
 1076THR    SC1 5197  26.687  13.295  21.177  0.1970  0.0842  0.0863
 1077THR     BB 5198  27.168  12.904  21.167  0.1774  0.1187 -0.0685
 1077THR    SC1 5199  27.180  12.840  21.419  0.2514 -0.0943 -0.1239
 1078ALA     BB 5200  27.301  12.842  20.901 -0.0422  0.4902 -0.1250
 1079PRO     BB 5201  27.389  12.928  20.662  0.1164  0.0458 -0.0535
 1079PRO    SC1 5202  27.408  12.733  20.438 -0.1509 -0.0703  0.3803
 1080ALA     BB 5203  27.555  13.187  20.615  0.2949  0.3008 -0.1833
 1081ILE     BB 5204  27.848  13.129  20.403  0.2621 -0.2323  0.1737
 1081ILE    SC1 5205  27.762  12.940  20.172  0.2205 -0.2421  0.1974
 1082CYS     BB 5206  28.236  13.022  20.442  0.2184 -0.0760  0.0817
 1082CYS    SC1 5207  28.194  12.786  20.289 -0.2092 -0.0391 -0.0060
 1083HIS     BB 5208  28.583  13.052  20.440  0.1684  0.4247  0.2063
 1083HIS    SC1 5209  28.637  13.149  20.158  0.2577  0.0920  0.2065
 1083HIS    SC2 5210  28.704  13.324  19.963 -0.3722  0.0094 -0.1095
 1083HIS    SC3 5211  28.683  13.060  19.907 -0.0982 -0.0839  0.1969
 1084ASP     BB 5212  28.978  12.939  20.390 -0.0210 -0.1355  0.0677
 1084ASP    SC1 5213  29.138  13.072  20.610  0.3091  0.1025  0.0167
 1085GLY     BB 5214  28.980  12.776  20.169  0.4971  0.0625  0.1919
 1086LYS     BB 5215  29.004  12.498  20.156 -0.1007 -0.0792 -0.0406
 1086LYS    SC1 5216  29.266  12.444  20.398 -0.1640 -0.0558  0.1591
 1086LYS    SC2 5217  29.311  12.549  20.605 -0.1263  0.1859  0.1230
 1087ALA     BB 5218  28.604  12.442  20.023  0.2548  0.1317 -0.1608
 1088HIS     BB 5219  28.380  12.358  20.292 -0.1868 -0.0034  0.1856
 1088HIS    SC1 5220  28.568  12.498  20.529 -0.1316  0.4352  0.0500
 1088HIS    SC2 5221  28.794  12.483  20.677 -0.3253 -0.2068  0.3119
 1088HIS    SC3 5222  28.604  12.665  20.739  0.0578  0.2669  0.1544
 1089PHE     BB 5223  28.100  12.260  20.329  0.0181  0.3728  0.2103
 1089PHE    SC1 5224  27.862  12.284  20.161  0.2237 -0.2360 -0.2850
 1089PHE    SC2 5225  27.617  12.395  20.172  0.2122 -0.2855  0.2605
 1089PHE    SC3 5226  27.776  12.440  19.959 -0.1059  0.0889  0.0881
 1090PRO     BB 5227  27.982  12.031  20.552 -0.0518  0.1117 -0.2447
 1090PRO    SC1 5228  27.784  11.884  20.427  0.0664  0.0647 -0.3030
 1091ARG     BB 5229  27.897  12.041  20.889 -0.1349 -0.0413  0.6760
 1091ARG    SC1 5230  28.139  11.835  20.983  0.0772 -0.1185 -0.0012
 1091ARG    SC2 5231  28.381  11.674  21.146 -0.2150  0.0170 -0.1194
 1092GLU     BB 5232  27.699  11.989  21.255 -0.1150 -0.0032 -0.4864
 1092GLU    SC1 5233  27.935  11.726  21.375 -0.1356 -0.3188  0.2505
 1093GLY     BB 5234  27.634  12.152  21.552 -0.3269 -0.3961 -0.3587
 1094VAL     BB 5235  27.640  12.399  21.762  0.0546 -0.2661  0.1149
 1094VAL    SC1 5236  27.406  12.493  21.843  0.2457  0.1136  0.2520
 1095PHE     BB 5237  27.745  12.729  21.577  0.2117  0.2306 -0.1044
 1095PHE    SC1 5238  27.744  12.610  21.305  0.1984  0.0780 -0.0480
 1095PHE    SC2 5239  27.897  12.475  21.128 -0.0235 -0.0734 -0.1293
 1095PHE    SC3 5240  27.634  12.510  21.079 -0.0673 -0.0298  0.1243
 1096VAL     BB 5241  27.649  13.015  21.565  0.1947  0.0876 -0.0377
 1096VAL    SC1 5242  27.624  13.111  21.810  0.0758 -0.2026  0.0686
 1097SER     BB 5243  27.716  13.236  21.292 -0.3694  0.1169  0.3510
 1097SER    SC1 5244  27.650  13.135  21.119 -0.0251  0.1211  0.2802
 1098ASN     BB 5245  27.858  13.602  21.292  0.3742 -0.5037  0.0526
 1098ASN    SC1 5246  27.666  13.661  21.526  0.0596  0.0011 -0.0217
 1099GLY     BB 5247  28.091  13.615  21.240 -0.0110  0.4034 -0.1411
 1100THR     BB 5248  28.365  13.424  21.345 -0.0165  0.2250 -0.0429
 1100THR    SC1 5249  28.596  13.494  21.247 -0.0386  0.2017 -0.1129
 1101HIS     BB 5250  28.182  13.067  21.373 -0.1705  0.0522  0.0550
 1101HIS    SC1 5251  28.115  13.168  21.657  0.0370 -0.3624  0.3530
 1101HIS    SC2 5252  28.282  13.276  21.840  0.0947  0.1851  0.0009
 1101HIS    SC3 5253  28.076  13.421  21.744 -0.2750 -0.2940  0.0360
 1102TRP     BB 5254  28.198  12.850  21.270  0.0354  0.0553 -0.0197
 1102TRP    SC1 5255  28.155  12.773  20.951  0.1690  0.1617 -0.1184
 1102TRP    SC2 5256  28.086  12.627  20.734  0.0450  0.1366 -0.0631
 1102TRP    SC3 5257  27.911  12.804  20.839  0.0936  0.1278  0.0341
 1102TRP    SC4 5258  27.832  12.635  20.644  0.0238  0.1981  0.0009
 1103PHE     BB 5259  28.251  12.612  21.520 -0.3429 -0.1789 -0.0234
 1103PHE    SC1 5260  28.267  12.755  21.742  0.0864  0.1083 -0.0293
 1103PHE    SC2 5261  28.356  12.832  21.985 -0.2124 -0.3263  0.2319
 1103PHE    SC3 5262  28.092  12.843  21.928 -0.1261 -0.0398 -0.1552
 1104VAL     BB 5263  28.151  12.242  21.522 -0.4632 -0.0439  0.0497
 1104VAL    SC1 5264  28.329  12.122  21.366 -0.2744  0.1167  0.1365
 1105THR     BB 5265  28.080  12.119  21.900  0.0707  0.2866 -0.1161
 1105THR    SC1 5266  28.061  12.362  21.990 -0.1746  0.2141  0.0374
 1106GLN     BB 5267  28.088  11.870  21.864 -0.0392 -0.1177  0.0060
 1106GLN    SC1 5268  28.324  11.688  21.651 -0.1299 -0.0337  0.0373
 1107ARG     BB 5269  27.716  11.767  21.913 -0.0173 -0.0250 -0.1884
 1107ARG    SC1 5270  27.547  11.683  21.674  0.0995  0.1943 -0.1804
 1107ARG    SC2 5271  27.254  11.579  21.652 -0.3929  0.1082 -0.2508
 1108ASN     BB 5272  27.601  12.016  22.026 -0.0355 -0.1690 -0.2460
 1108ASN    SC1 5273  27.284  12.012  21.940  0.2798  0.1750 -0.0229
 1109PHE     BB 5274  27.663  12.174  22.238  0.0722 -0.2989  0.0026
 1109PHE    SC1 5275  27.384  12.343  22.339 -0.0841  0.0695 -0.2207
 1109PHE    SC2 5276  27.266  12.586  22.335  0.3992  0.3161 -0.1757
 1109PHE    SC3 5277  27.176  12.394  22.502 -0.0010  0.4526 -0.2264
 1110TYR     BB 5278  27.918  12.169  22.434 -0.2372 -0.3286  0.0462
 1110TYR    SC1 5279  28.041  12.426  22.537  0.1490  0.0446 -0.2452
 1110TYR    SC2 5280  28.118  12.643  22.396  0.1410  0.1207 -0.1339
 1110TYR    SC3 5281  28.302  12.496  22.528  0.0982  0.3177  0.1534
 1111GLU     BB 5282  28.145  11.992  22.350 -0.1073  0.1188 -0.0243
 1111GLU    SC1 5283  28.222  11.960  22.744  0.1897  0.2008 -0.1022
 1112PRO     BB 5284  28.431  12.056  22.301 -0.0365  0.1202  0.1473
 1112PRO    SC1 5285  28.665  12.074  22.469  0.1159  0.2016 -0.3750
 1113GLN     BB 5286  28.570  12.009  21.969 -0.1176  0.1410  0.2333
 1113GLN    SC1 5287  28.690  11.669  22.011 -0.2300 -0.3152 -0.0644
 1114ILE     BB 5288  28.538  12.324  21.936  0.0795  0.2541 -0.0939
 1114ILE    SC1 5289  28.652  12.481  22.178 -0.0720 -0.0836  0.2056
 1115ILE     BB 5290  28.734  12.587  21.695 -0.2064  0.1570 -0.1424
 1115ILE    SC1 5291  28.905  12.772  21.875 -0.1524  0.1065 -0.1415
 1116THR     BB 5292  28.746  12.454  21.406  0.0701 -0.3364 -0.0893
 1116THR    SC1 5293  28.582  12.501  21.210 -0.0419 -0.0281  0.0714
 1117THR     BB 5294  28.830  12.111  21.406 -0.2948 -0.0246 -0.1313
 1117THR    SC1 5295  28.715  11.894  21.491  0.0069 -0.1443 -0.0131
 1118ASP     BB 5296  28.872  12.075  21.042  0.2446  0.0926  0.3103
 1118ASP    SC1 5297  29.086  12.304  21.030 -0.0275 -0.0055  0.4628
 1119ASN     BB 5298  28.729  11.876  20.874 -0.2199  0.0358 -0.2698
 1119ASN    SC1 5299  28.826  11.650  20.725  0.0497 -0.0703  0.1812
 1120THR     BB 5300  28.472  12.063  20.716  0.1380 -0.0501 -0.1033
 1120THR    SC1 5301  28.373  12.229  20.890  0.1736 -0.1071 -0.0281
 1121PHE     BB 5302  28.562  11.911  20.359 -0.1473  0.0958  0.1976
 1121PHE    SC1 5303  28.835  12.029  20.376 -0.1422  0.3173 -0.0768
 1121PHE    SC2 5304  29.096  11.966  20.352 -0.2476 -0.3350  0.2573
 1121PHE    SC3 5305  29.011  12.106  20.566 -0.1680 -0.0385  0.1004
 1122VAL     BB 5306  28.387  11.902  20.105 -0.1469  0.1995 -0.2930
 1122VAL    SC1 5307  28.131  11.835  20.122 -0.0724 -0.0195  0.0782
 1123SER     BB 5308  28.338  12.121  19.738 -0.0807  0.0438 -0.1438
 1123SER    SC1 5309  28.456  11.992  19.572 -0.0019 -0.0011 -0.0701
 1124GLY     BB 5310  28.193  12.410  19.683 -0.2346  0.1007  0.1738
 1125ASN     BB 5311  28.371  12.673  19.623 -0.0145  0.0361  0.1596
 1125ASN    SC1 5312  28.504  12.719  19.314 -0.3822 -0.0771 -0.0296
 1126CYS     BB 5313  28.245  12.917  19.785 -0.2623 -0.0536  0.1716
 1126CYS    SC1 5314  28.224  12.756  20.053 -0.0695  0.0117  0.0041
 1127ASP     BB 5315  28.103  13.268  19.927  0.1689  0.2542  0.0012
 1127ASP    SC1 5316  27.840  13.366  19.817 -0.0876  0.0963  0.1677
 1128VAL     BB 5317  28.229  13.491  20.218 -0.2655 -0.1900  0.0155
 1128VAL    SC1 5318  28.017  13.615  20.317 -0.0429  0.0615  0.1920
 1129VAL     BB 5319  28.512  13.568  20.361 -0.1127  0.0611 -0.1039
 1129VAL    SC1 5320  28.634  13.764  20.231 -0.2344 -0.0113 -0.3318
 1130ILE     BB 5321  28.558  13.532  20.703 -0.1595  0.0441  0.2330
 1130ILE    SC1 5322  28.337  13.670  20.871 -0.2974 -0.0074  0.0958
 1131GLY     BB 5323  28.822  13.473  20.832 -0.1028 -0.0777 -0.0651
 1132ILE     BB 5324  29.061  13.351  21.020  0.0582 -0.1736 -0.1417
 1132ILE    SC1 5325  29.304  13.456  20.858  0.1298 -0.2096 -0.0584
 1133VAL     BB 5326  29.044  13.263  21.354 -0.0962  0.0514 -0.1066
 1133VAL    SC1 5327  28.974  13.470  21.506  0.3873  0.2357 -0.1184
 1134ASN     BB 5328  29.182  13.032  21.478  0.0260  0.0385  0.0319
 1134ASN    SC1 5329  29.253  13.083  21.773 -0.0864  0.1240  0.0789
 1135ASN     BB 5330  29.170  12.781  21.346  0.2042 -0.0990  0.1288
 1135ASN    SC1 5331  29.135  12.780  21.053 -0.0060 -0.2561  0.1299
 1136THR     BB 5332  29.248  12.523  21.500 -0.1337  0.0392 -0.2686
 1136THR    SC1 5333  29.355  12.571  21.732 -0.1090 -0.0676 -0.2576
 1137VAL     BB 5334  29.350  12.148  21.490  0.2194  0.2662 -0.3207
 1137VAL    SC1 5335  29.318  11.933  21.339 -0.1068  0.1569 -0.1064
 1138TYR     BB 5336  29.507  12.106  21.783 -0.1475  0.1677 -0.0188
 1138TYR    SC1 5337  29.268  12.131  21.976  0.0573  0.1985  0.4661
 1138TYR    SC2 5338  29.051  12.100  22.133 -0.0407 -0.1728  0.2691
 1138TYR    SC3 5339  29.035  12.249  21.909 -0.0796 -0.1641  0.2779
 1139ASP     BB 5340  29.791  12.071  21.958 -0.0753 -0.1604  0.1082
 1139ASP    SC1 5341  30.008  11.916  21.795 -0.2413 -0.2242  0.0424
 1140PRO     BB 5342  29.796  11.993  22.299  0.0777  0.1002 -0.1025
 1140PRO    SC1 5343  30.041  11.811  22.334 -0.2614 -0.0394 -0.2407
 1141LEU     BB 5344  29.523  12.188  22.359 -0.1215 -0.0063  0.0581
 1141LEU    SC1 5345  29.420  12.196  22.642 -0.3238  0.3956 -0.0608
 1142GLN     BB 5346  29.561  12.490  22.232  0.2792 -0.0614  0.0363
 1142GLN    SC1 5347  29.213  12.630  22.222  0.0138 -0.2398  0.0576
 1143PRO     BB 5348  29.706  12.620  22.473  0.4399 -0.0171 -0.0821
 1143PRO    SC1 5349  29.452  12.684  22.679 -0.2037 -0.1806 -0.1695
 1144GLU     BB 5350  29.940  12.428  22.542  0.2482 -0.1741  0.1508
 1144GLU    SC1 5351  30.096  12.416  22.896 -0.2151  0.1596  0.0275
 1145LEU     BB 5352  30.123  12.454  22.292  0.1160  0.0143  0.0710
 1145LEU    SC1 5353  30.227  12.215  22.157  0.1570  0.0538 -0.0364
 1146ASP     BB 5354  30.175  12.757  22.330 -0.1430  0.0665  0.0271
 1146ASP    SC1 5355  30.186  12.982  22.096 -0.0120  0.0185 -0.0792
 1147SER     BB 5356  30.319  12.733  22.603  0.0891 -0.0352 -0.1009
 1147SER    SC1 5357  30.268  12.855  22.802 -0.2592  0.1059 -0.2121
 1148PHE     BB 5358  30.559  12.556  22.521 -0.0485 -0.3492  0.1552
 1148PHE    SC1 5359  30.524  12.265  22.629 -0.2998  0.0126 -0.0832
 1148PHE    SC2 5360  30.509  12.074  22.819  0.0950  0.1545  0.1024
 1148PHE    SC3 5361  30.463  12.012  22.560  0.0620 -0.1537  0.1793
 1149LYS     BB 5362  30.660  12.725  22.282 -0.1247 -0.1938  0.2314
 1149LYS    SC1 5363  30.598  12.600  22.011  0.0672  0.2336  0.0544
 1149LYS    SC2 5364  30.375  12.596  21.870  0.0292 -0.0859 -0.2993
 1150GLU     BB 5365  30.726  12.996  22.416  0.0029 -0.1326  0.0501
 1150GLU    SC1 5366  30.681  13.307  22.177  0.3987  0.1207 -0.2848
 1151GLU     BB 5367  30.923  12.894  22.632  0.0071 -0.1697  0.0289
 1151GLU    SC1 5368  30.731  12.986  22.929 -0.0518 -0.0685 -0.2475
 1152LEU     BB 5369  31.156  12.782  22.461  0.0129 -0.0541 -0.0393
 1152LEU    SC1 5370  31.084  12.524  22.258  0.0525  0.0298 -0.2903
 1153ASP     BB 5371  31.246  13.049  22.331 -0.0608  0.0834  0.1846
 1153ASP    SC1 5372  31.267  13.135  22.041  0.3468  0.0086  0.2344
 1154LYS     BB 5373  31.352  13.197  22.581  0.3276  0.0615  0.0396
 1154LYS    SC1 5374  31.135  13.412  22.627 -0.0999 -0.2695 -0.0752
 1154LYS    SC2 5375  30.884  13.432  22.688 -0.1429 -0.0749  0.2419
 1155TYR     BB 5376  31.536  12.976  22.698  0.1096  0.0416  0.3594
 1155TYR    SC1 5377  31.379  12.868  22.934  0.2361  0.1095  0.1130
 1155TYR    SC2 5378  31.357  12.806  23.196 -0.0287  0.0309  0.0752
 1155TYR    SC3 5379  31.218  12.665  23.012  0.3168 -0.0521 -0.1302
 1156PHE     BB 5380  31.720  12.931  22.452 -0.2232 -0.0905  0.1280
 1156PHE    SC1 5381  31.697  12.780  22.222 -0.1604  0.2259  0.1095
 1156PHE    SC2 5382  31.802  12.800  21.974  0.0198  0.1776  0.1807
 1156PHE    SC3 5383  31.545  12.726  22.005 -0.0661  0.3885  0.0007
 1157LYS     BB 5384  31.811  13.226  22.425 -0.2313 -0.0974  0.0194
 1157LYS    SC1 5385  31.671  13.306  22.151 -0.1935  0.0672 -0.2935
 1157LYS    SC2 5386  31.623  13.484  22.025  0.2267  0.0720  0.1882
 1158ASN     BB 5387  31.949  13.262  22.700 -0.1257  0.2474 -0.0736
 1158ASN    SC1 5388  31.919  13.528  22.785 -0.0127 -0.0287 -0.2686
 1159HIS     BB 5389  32.222  13.077  22.723 -0.2761  0.0329  0.0157
 1159HIS    SC1 5390  32.249  12.929  22.411 -0.0417 -0.1500  0.2069
 1159HIS    SC2 5391  32.157  12.733  22.250 -0.3255  0.0546  0.1110
 1159HIS    SC3 5392  32.217  12.975  22.147  0.0299  0.0226  0.2268
 1160THR     BB 5393  32.541  13.256  22.773 -0.1286  0.0077  0.0668
 1160THR    SC1 5394  32.709  13.060  22.739 -0.0909  0.0810 -0.1911
 1161SER     BB 5395  32.454  13.571  22.778  0.0808 -0.0341  0.2575
 1161SER    SC1 5396  32.312  13.708  22.963 -0.1806 -0.2217  0.0278
 1162PRO     BB 5397  32.524  13.835  22.518 -0.3611  0.1200  0.0512
 1162PRO    SC1 5398  32.345  14.069  22.555 -0.5750 -0.1458 -0.0615
 1163ASP     BB 5399  32.640  13.817  22.240  0.3665 -0.1286  0.1897
 1163ASP    SC1 5400  32.848  13.667  22.052 -0.1919  0.0114 -0.1971
 1164VAL     BB 5401  32.385  13.944  22.008 -0.0779  0.2988 -0.0738
 1164VAL    SC1 5402  32.268  14.173  22.068  0.0853  0.2840  0.3350
 1165ASP     BB 5403  32.379  13.647  21.828 -0.1310  0.1761 -0.1057
 1165ASP    SC1 5404  32.052  13.581  21.807 -0.1574 -0.2517  0.1904
 1166LEU     BB 5405  32.451  13.329  21.780 -0.0462  0.1558  0.1444
 1166LEU    SC1 5406  32.256  13.114  21.696 -0.1422  0.1424  0.0682
 1167GLY     BB 5407  32.747  13.338  21.687 -0.1340  0.0467 -0.1591
 1168ASP     BB 5408  32.783  13.062  21.549 -0.2847 -0.1016  0.0901
 1168ASP    SC1 5409  32.906  12.819  21.625 -0.0388  0.1102 -0.0338
 1169ILE     BB 5410  32.602  13.118  21.304 -0.1857  0.0206  0.0439
 1169ILE    SC1 5411  32.452  12.847  21.300  0.0290 -0.0992 -0.1163
 1170SER     BB 5412  32.757  13.338  21.150 -0.0131 -0.2223 -0.1378
 1170SER    SC1 5413  32.973  13.426  21.207  0.1476  0.3224 -0.2385
 1171GLY     BB 5414  32.599  13.397  20.867 -0.0281 -0.2659 -0.1386
 1172ILE     BB 5415  32.680  13.180  20.678 -0.0846 -0.2494 -0.1312
 1172ILE    SC1 5416  32.498  12.957  20.792 -0.1355 -0.1240  0.0376
 1173ASN     BB 5417  32.963  13.271  20.535 -0.1453  0.0509 -0.0676
 1173ASN    SC1 5418  33.035  13.341  20.210 -0.4052 -0.0268 -0.1400
 1174ALA     BB 5419  33.091  13.494  20.709  0.1024 -0.1407  0.0013
 1175SER     BB 5420  33.356  13.357  20.792  0.1121 -0.0794  0.0720
 1175SER    SC1 5421  33.440  13.402  21.037  0.1727  0.1387 -0.2941
 1176VAL     BB 5422  33.509  13.316  20.525  0.3002  0.2660  0.1201
 1176VAL    SC1 5423  33.692  13.126  20.496 -0.0230 -0.0496  0.0714
 1177VAL     BB 5424  33.543  13.604  20.417  0.0533  0.1899 -0.1736
 1177VAL    SC1 5425  33.591  13.631  20.157  0.0669  0.1310 -0.1774
 1178ASN     BB 5426  33.721  13.719  20.643 -0.0852 -0.0738  0.0760
 1178ASN    SC1 5427  33.715  14.009  20.708  0.0989  0.0143  0.1602
 1179ILE     BB 5428  33.951  13.511  20.638  0.1116  0.1425 -0.1292
 1179ILE    SC1 5429  33.936  13.319  20.881  0.1275  0.0116 -0.2303
 1180GLN     BB 5430  34.071  13.567  20.358  0.0908  0.2353 -0.1198
 1180GLN    SC1 5431  34.273  13.363  20.077 -0.0568  0.2055  0.0814
 1181LYS     BB 5432  34.177  13.856  20.393  0.1697  0.1778  0.1385
 1181LYS    SC1 5433  33.924  14.041  20.266 -0.0462 -0.0033  0.1702
 1181LYS    SC2 5434  33.698  14.129  20.201 -0.3075  0.1173  0.4229
 1182GLU     BB 5435  34.361  13.813  20.639  0.1189  0.0256  0.1511
 1182GLU    SC1 5436  34.131  13.994  20.974  0.0350 -0.1050 -0.0865
 1183ILE     BB 5437   0.150  13.597  20.534  0.0875  0.0844 -0.0398
 1183ILE    SC1 5438   0.025  13.319  20.589  0.2827  0.0040  0.0132
 1184ASP     BB 5439   0.221  13.729  20.263  0.2638 -0.0651 -0.0680
 1184ASP    SC1 5440   0.319  13.499  20.082  0.1387  0.1296  0.1496
 1185ARG     BB 5441   0.399  13.966  20.352 -0.0797  0.1361  0.1050
 1185ARG    SC1 5442   0.420  14.111  20.059  0.1865  0.0751 -0.0186
 1185ARG    SC2 5443   0.469  13.919  19.819  0.3157  0.0904  0.1238
 1186LEU     BB 5444   0.607  13.808  20.520 -0.1598 -0.1522 -0.0591
 1186LEU    SC1 5445   0.626  13.940  20.821 -0.2220 -0.0222  0.2131
 1187ASN     BB 5446   0.705  13.584  20.330 -0.0365 -0.0362 -0.1346
 1187ASN    SC1 5447   0.595  13.301  20.447  0.1672 -0.2142 -0.0115
 1188GLU     BB 5448   0.822  13.754  20.100  0.0101  0.0814 -0.0249
 1188GLU    SC1 5449   0.792  13.399  19.931 -0.0698 -0.1252  0.1371
 1189VAL     BB 5450   1.011  13.944  20.257 -0.0403  0.0806  0.0370
 1189VAL    SC1 5451   1.038  14.203  20.207  0.2236  0.0555  0.0338
 1190ALA     BB 5452   1.196  13.742  20.401  0.2235  0.2898 -0.0011
 1191LYS     BB 5453   1.334  13.617  20.153  0.0889  0.1349  0.0005
 1191LYS    SC1 5454   1.375  13.328  20.253  0.3514 -0.1280 -0.2173
 1191LYS    SC2 5455   1.141  13.174  20.290 -0.0502  0.1535 -0.1573
 1192ASN     BB 5456   1.491  13.867  20.060 -0.0083  0.1252 -0.1956
 1192ASN    SC1 5457   1.617  13.879  19.838 -0.0817 -0.2429 -0.3393
 1193LEU     BB 5458   1.604  13.942  20.339  0.0422  0.0535 -0.1964
 1193LEU    SC1 5459   1.478  14.129  20.537  0.3023  0.1070 -0.0186
 1194ASN     BB 5460   1.760  13.686  20.420 -0.1060  0.0197 -0.0073
 1194ASN    SC1 5461   1.641  13.547  20.662  0.1775  0.0847  0.1629
 1195GLU     BB 5462   1.969  13.677  20.191 -0.1349 -0.0807 -0.0303
 1195GLU    SC1 5463   1.757  13.419  19.992 -0.0088 -0.0926  0.2932
 1196SER     BB 5464   2.102  13.947  20.267 -0.1095 -0.0846 -0.0609
 1196SER    SC1 5465   2.017  14.121  20.092 -0.0591 -0.1130  0.2786
 1197LEU     BB 5466   2.164  13.888  20.565  0.2073 -0.1394 -0.1331
 1197LEU    SC1 5467   1.915  13.981  20.799 -0.3719  0.0935 -0.0544
 1198ILE     BB 5468   2.333  13.632  20.520  0.1433 -0.2218  0.0838
 1198ILE    SC1 5469   2.198  13.398  20.673 -0.1962 -0.0586  0.0434
 1199ASP     BB 5470   2.583  13.753  20.383 -0.0197 -0.0019 -0.0275
 1199ASP    SC1 5471   2.691  13.614  20.160  0.1384 -0.0617  0.1578
 1200LEU     BB 5472   2.737  13.913  20.598 -0.0383  0.0174 -0.0285
 1200LEU    SC1 5473   2.583  14.141  20.731 -0.4124 -0.0336  0.1667
 1201GLN     BB 5474   2.801  13.687  20.800  0.1822  0.0664 -0.0408
 1201GLN    SC1 5475   2.467  13.702  21.016 -0.1538  0.3661  0.0650
 1202GLU     BB 5476   2.965  13.506  20.609  0.1047  0.1726 -0.2102
 1202GLU    SC1 5477   2.646  13.290  20.528  0.0600  0.0824  0.2842
 1203LEU     BB 5478   3.191  13.701  20.526  0.0856  0.2446 -0.0953
 1203LEU    SC1 5479   3.081  13.855  20.304 -0.2320 -0.3829 -0.4780
 1204GLY     BB 5480   3.313  13.766  20.804  0.3419 -0.0182 -0.1422
 1205LYS     BB 5481   3.410  13.478  20.870  0.0134 -0.0991  0.0073
 1205LYS    SC1 5482   3.178  13.280  20.978  0.1402 -0.1586 -0.1071
 1205LYS    SC2 5483   2.957  13.337  21.141  0.0822  0.1570  0.3613
 1206TYR     BB 5484   3.613  13.445  20.638  0.0059 -0.1683  0.0104
 1206TYR    SC1 5485   3.506  13.208  20.484  0.0390  0.0236 -0.0149
 1206TYR    SC2 5486   3.434  13.022  20.303  0.1408 -0.3372  0.3022
 1206TYR    SC3 5487   3.263  13.091  20.501  0.0448  0.0271  0.1024
 1207GLU     BB 5488   3.831  13.648  20.496  0.0483 -0.1779  0.0618
 1207GLU    SC1 5489   4.023  13.320  20.286 -0.0460 -0.0547 -0.1584
 1208GLN     BB 5490   4.044  13.921  20.402 -0.1089 -0.2022 -0.5213
 1208GLN    SC1 5491   4.369  13.728  20.303  0.3667 -0.0544  0.2038
 1209TYR     BB 5492   4.044  14.098  20.196 -0.0676  0.2312  0.1134
 1209TYR    SC1 5493   3.837  14.297  20.110  0.0784 -0.1307  0.3743
 1209TYR    SC2 5494   3.608  14.428  20.054 -0.0900 -0.4691  0.2420
 1209TYR    SC3 5495   3.814  14.559  20.168 -0.0522  0.0437 -0.3621
 1210ILE     BB 5496   4.344  14.131  19.972  0.2878 -0.0702 -0.1067
 1210ILE    SC1 5497   4.392  14.433  20.024  0.0815 -0.0579  0.0240
 1211LYS     BB 5498   4.183  14.097  19.629 -0.2699 -0.0689 -0.0094
 1211LYS    SC1 5499   4.065  13.817  19.718 -0.1190 -0.1087  0.0313
 1211LYS    SC2 5500   4.072  13.639  19.898  0.0097  0.2807  0.1686
 1212TRP     BB 5501   4.103  14.360  19.542 -0.1260 -0.0304  0.1026
 1212TRP    SC1 5502   4.139  14.473  19.244 -0.2818 -0.1205 -0.1847
 1212TRP    SC2 5503   4.064  14.619  19.029 -0.2815 -0.0017 -0.1050
 1212TRP    SC3 5504   4.068  14.732  19.274 -0.2976 -0.1410 -0.0394
 1212TRP    SC4 5505   4.018  14.883  19.056 -0.1068  0.0177  0.0235
 1213PRO     BB 5506   3.984  14.546  19.721  0.4471 -0.3792  0.4353
 1213PRO    SC1 5507   4.112  14.794  19.760 -0.0868 -0.0605  0.2588
 1214TRP     BB 5508   3.589  14.625  19.612 -0.2263 -0.1919  0.1799
 1214TRP    SC1 5509   3.593  14.818  19.799 -0.0717 -0.2513  0.1513
 1214TRP    SC2 5510   3.638  15.012  19.981 -0.2801  0.0647 -0.1217
 1214TRP    SC3 5511   3.425  14.848  20.009 -0.1998 -0.0175  0.0203
 1214TRP    SC4 5512   3.477  15.034  20.198  0.0764 -0.2585  0.1905
 1215TYR     BB 5513   3.296  14.445  19.548 -0.2361  0.5937 -0.1476
 1215TYR    SC1 5514   3.194  14.455  19.832 -0.3648 -0.1980 -0.2844
 1215TYR    SC2 5515   3.095  14.556  20.063 -0.2045  0.0231 -0.3090
 1215TYR    SC3 5516   3.160  14.294  20.046 -0.1068  0.0296 -0.0644
 1216ILE     BB 5517   3.184  14.519  19.276 -0.0867 -0.3683  0.3035
 1216ILE    SC1 5518   3.168  14.365  19.007  0.2159 -0.1102  0.1313
 1217TRP     BB 5519   2.966  14.760  19.221 -0.1323 -0.4164  0.2716
 1217TRP    SC1 5520   3.063  14.906  18.947 -0.1691 -0.0222 -0.2920
 1217TRP    SC2 5521   3.168  15.056  18.748 -0.1722  0.1264 -0.1835
 1217TRP    SC3 5522   3.039  15.175  18.954 -0.3279 -0.0376 -0.1833
 1217TRP    SC4 5523   3.158  15.325  18.763 -0.4111  0.1161 -0.1156
 1218LEU     BB 5524   2.872  14.936  19.459  0.0593  0.0362  0.0262
 1218LEU    SC1 5525   2.656  15.126  19.327 -0.0265 -0.1018  0.2265
 1219GLY     BB 5526   3.115  14.913  19.651 -0.0671 -0.0395  0.1801
 1220PHE     BB 5527   3.320  15.072  19.481 -0.0249  0.0046  0.2718
 1220PHE    SC1 5528   3.610  15.102  19.448 -0.3339  0.1425  0.4086
 1220PHE    SC2 5529   3.792  15.245  19.310 -0.1433  0.0301  0.5390
 1220PHE    SC3 5530   3.857  15.140  19.550 -0.3755 -0.0283  0.5787
 1221ILE     BB 5531   3.180  15.347  19.450  0.2764  0.1471  0.1364
 1221ILE    SC1 5532   3.358  15.438  19.212  0.2643  0.3329  0.1966
 1222ALA     BB 5533   3.121  15.432  19.742  0.0051  0.6614 -0.0558
 1223GLY     BB 5534   3.414  15.431  19.842  0.0166 -0.1791 -0.0340
 1224LEU     BB 5535   3.555  15.596  19.621  0.0610 -0.0774  0.0695
 1224LEU    SC1 5536   3.833  15.696  19.506 -0.1144 -0.0053 -0.0289
 1225ILE     BB 5537   3.361  15.838  19.620 -0.0034 -0.1285  0.1154
 1225ILE    SC1 5538   3.124  15.839  19.420  0.2036 -0.0166 -0.1356
 1226ALA     BB 5539   3.375  15.931  19.915 -0.1280  0.0602  0.0634
 1227ILE     BB 5540   3.677  16.000  19.921 -0.1147  0.0075  0.0002
 1227ILE    SC1 5541   3.871  15.950  20.157  0.0979 -0.1206 -0.1976
 1228VAL     BB 5542   3.663  16.227  19.710 -0.0310  0.1385  0.1340
 1228VAL    SC1 5543   3.875  16.296  19.567  0.0485 -0.1027  0.1318
 1229MET     BB 5544   3.483  16.425  19.867 -0.0150  0.0152  0.3106
 1229MET    SC1 5545   3.133  16.443  20.064  0.2858  0.0442  0.0921
 1230VAL     BB 5546   3.670  16.486  20.108  0.0758  0.1667  0.2036
 1230VAL    SC1 5547   3.601  16.352  20.326 -0.1801 -0.2104 -0.0952
 1231THR     BB 5548   3.927  16.562  19.952 -0.0439 -0.1157 -0.1449
 1231THR    SC1 5549   4.128  16.399  19.931  0.0533 -0.0280  0.0752
 1232ILE     BB 5550   3.817  16.804  19.792  0.1339  0.0304 -0.0491
 1232ILE    SC1 5551   3.982  16.806  19.530  0.0197  0.2326 -0.1215
 1233MET     BB 5552   3.737  17.001  20.018 -0.0609  0.0719 -0.1522
 1233MET    SC1 5553   3.416  16.879  20.149 -0.0928  0.3319 -0.1274
 1234LEU     BB 5554   4.036  17.095  20.122  0.0067 -0.1516 -0.1383
 1234LEU    SC1 5555   4.248  16.920  19.975  0.0355 -0.1149 -0.0223
 1235CYS     BB 5556   4.061  17.275  20.363 -0.1634 -0.1111  0.1056
 1235CYS    SC1 5557   4.334  17.222  20.488  0.0804  0.0285  0.1874
 1236CYS     BB 5558   4.028  17.597  20.578 -0.2514 -0.2617 -0.1038
 1236CYS    SC1 5559   4.302  17.653  20.708 -0.3753 -0.1712 -0.0272
 1237MET     BB 5560   3.797  17.575  20.664 -0.2554  0.0179 -0.0598
 1237MET    SC1 5561   3.736  17.628  21.087 -0.1101 -0.1685 -0.1400
 1238THR     BB 5562   3.521  17.583  20.641  0.0912 -0.1975  0.0277
 1238THR    SC1 5563   3.330  17.598  20.817  0.1396  0.0221  0.0639
 1239SER     BB 5564   3.366  17.523  20.320  0.0653  0.1339  0.1296
 1239SER    SC1 5565   3.525  17.377  20.228  0.4237  0.0101  0.1268
 1240CYS     BB 5566   3.089  17.602  20.158  0.0860 -0.1435 -0.0468
 1240CYS    SC1 5567   3.001  17.287  20.182 -0.0407  0.0566  0.2385
 1241CYS     BB 5568   3.154  17.859  19.999  0.3034 -0.0191  0.2343
 1241CYS    SC1 5569   2.944  18.048  19.926 -0.0356  0.0099 -0.0059
 1242SER     BB 5570   3.404  17.769  19.839  0.0383 -0.1175 -0.1375
 1242SER    SC1 5571   3.545  17.918  19.737  0.2150 -0.3060  0.0125
 1243CYS     BB 5572   3.280  17.512  19.719 -0.1870 -0.1833  0.2221
 1243CYS    SC1 5573   3.428  17.248  19.743 -0.0207  0.4018  0.0781
 1244LEU     BB 5574   3.032  17.625  19.572 -0.1629 -0.0591  0.2754
 1244LEU    SC1 5575   2.831  17.473  19.775 -0.1660 -0.1105  0.0044
 1245LYS     BB 5576   3.168  17.799  19.355 -0.2370 -0.1718  0.1364
 1245LYS    SC1 5577   3.127  18.074  19.525  0.1668 -0.2819 -0.1446
 1245LYS    SC2 5578   3.118  18.333  19.472 -0.1662 -0.1266 -0.0910
 1246GLY     BB 5579   3.231  17.608  19.094 -0.2548  0.0058  0.0001
 1247CYS     BB 5580   3.465  17.684  18.860  0.1170 -0.1113  0.2037
 1247CYS    SC1 5581   3.669  17.442  18.876  0.3453  0.3500  0.0215
 1248CYS     BB 5582   3.525  17.831  18.630  0.0390  0.1793  0.3406
 1248CYS    SC1 5583   3.831  17.713  18.524 -0.2693  0.1324  0.1198
 1249SER     BB 5584   3.334  17.910  18.406 -0.1156  0.0095  0.3028
 1249SER    SC1 5585   3.086  18.030  18.461 -0.0960 -0.1138  0.0414
 1250CYS     BB 5586   3.480  18.062  18.138 -0.0661 -0.0580  0.1266
 1250CYS    SC1 5587   3.786  18.001  18.127  0.0748  0.0397  0.0892
 1251GLY     BB 5588   3.284  18.088  17.983 -0.2143  0.0077 -0.1517
 1252SER     BB 5589   2.949  18.165  17.976  0.1180 -0.1048 -0.0234
 1252SER    SC1 5590   2.809  18.283  18.154 -0.0809  0.3337 -0.1642
 1253CYS     BB 5591   2.862  17.994  17.748 -0.2283 -0.0903  0.1098
 1253CYS    SC1 5592   3.068  17.892  17.558 -0.3198  0.0784 -0.0683
 1254CYS     BB 5593   2.585  18.045  17.693  0.1282  0.0106  0.1330
 1254CYS    SC1 5594   2.510  17.962  17.423  0.1427 -0.0595  0.1600
 1255LYS     BB 5595   2.392  18.164  17.870  0.1862 -0.3258 -0.0829
 1255LYS    SC1 5596   2.191  18.002  18.050  0.1594  0.1146  0.0394
 1255LYS    SC2 5597   1.937  18.055  18.055  0.0321 -0.2429  0.1603
 1256PHE     BB 5598   2.212  18.370  17.720 -0.0285  0.1532  0.2498
 1256PHE    SC1 5599   2.369  18.581  17.570  0.0269  0.0766  0.0390
 1256PHE    SC2 5600   2.334  18.731  17.347  0.2371 -0.0384 -0.0741
 1256PHE    SC3 5601   2.399  18.850  17.581 -0.0158  0.0862 -0.0634
 1257ASP     BB 5602   1.996  18.251  17.500  0.0399  0.0130 -0.1227
 1257ASP    SC1 5603   2.058  17.919  17.582  0.0365  0.1891  0.2898
 1258GLU     BB 5604   1.745  18.316  17.654  0.1542  0.1920 -0.0935
 1258GLU    SC1 5605   1.810  18.689  17.564  0.0617  0.0804  0.0183
 1259ASP     BB 5606   1.503  18.346  17.860 -0.1115  0.0950 -0.0400
 1259ASP    SC1 5607   1.287  18.505  17.738  0.0305  0.4342  0.0703
 1260ASP     BB 5608   1.388  18.117  18.081 -0.0641  0.0185  0.0464
 1260ASP    SC1 5609   1.487  17.820  17.985  0.2642 -0.2331 -0.1801
 1261SER     BB 5610   1.144  18.090  18.406 -0.1062 -0.1137 -0.0349
 1261SER    SC1 5611   1.139  17.841  18.419  0.3271 -0.0078  0.1254
 1262GLU     BB 5612   1.052  18.237  18.651 -0.0515 -0.0898 -0.0888
 1262GLU    SC1 5613   0.861  17.941  18.848  0.0723 -0.1803  0.1246
 1263PRO     BB 5614   0.975  18.546  18.698 -0.1134  0.1155  0.0720
 1263PRO    SC1 5615   0.877  18.773  18.561  0.0215 -0.1541 -0.0392
 1264VAL     BB 5616   1.248  18.747  18.908  0.0136  0.0193  0.2466
 1264VAL    SC1 5617   1.060  18.900  19.014 -0.3416 -0.2506  0.0269
 1265LEU     BB 5618   1.408  18.936  18.659  0.0995  0.0611  0.2103
 1265LEU    SC1 5619   1.233  19.129  18.494  0.2564 -0.1008 -0.3067
 1266LYS     BB 5620   1.723  18.985  18.479 -0.2477 -0.0065 -0.1837
 1266LYS    SC1 5621   1.607  18.950  18.198  0.2203 -0.0098  0.0814
 1266LYS    SC2 5622   1.538  18.844  17.957  0.0180 -0.3991 -0.0236
 1267GLY     BB 5623   1.971  19.018  18.508 -0.2223 -0.2076 -0.4984
 1268VAL     BB 5624   2.222  19.196  18.460 -0.0317 -0.1081 -0.0791
 1268VAL    SC1 5625   2.184  19.454  18.412 -0.0735 -0.1050 -0.0298
 1269LYS     BB 5626   2.594  19.108  18.501 -0.0731 -0.2114 -0.2897
 1269LYS    SC1 5627   2.620  19.384  18.621 -0.1933 -0.0768 -0.1562
 1269LYS    SC2 5628   2.744  19.571  18.737  0.1507  0.1832  0.1674
 1270LEU     BB 5629   2.794  18.979  18.409  0.0251  0.1147 -0.0817
 1270LEU    SC1 5630   3.001  19.023  18.155  0.0726 -0.1984 -0.0896
 1271HIS     BB 5631   2.785  18.643  18.455 -0.0847  0.0944 -0.0133
 1271HIS    SC1 5632   2.489  18.552  18.454  0.0111 -0.0102 -0.1699
 1271HIS    SC2 5633   2.289  18.711  18.366  0.2620  0.4390  0.0343
 1271HIS    SC3 5634   2.314  18.460  18.269 -0.1801  0.4949 -0.2586
 1272TYR     BB 5635   2.896  18.460  18.704  0.1326 -0.1212 -0.2834
 1272TYR    SC1 5636   2.615  18.382  18.839  0.0693 -0.0118  0.0403
 1272TYR    SC2 5637   2.413  18.245  18.954  0.1023 -0.1495 -0.0633
 1272TYR    SC3 5638   2.559  18.418  19.101 -0.0195 -0.1315  0.0388
 1273THR     BB 5639   3.069  18.342  18.959  0.0736  0.1662  0.0565
 1273THR    SC1 5640   3.207  18.122  18.940  0.0367  0.1180  0.3146
    1MET     BB 5641  18.497   6.359  16.721 -0.0131 -0.0862  0.1024
    1MET    SC1 5642  18.305   6.062  16.863 -0.0686 -0.3594 -0.0436
    2PHE     BB 5643  18.832   6.249  16.772 -0.1074 -0.1325  0.1411
    2PHE    SC1 5644  18.862   5.983  16.845 -0.1920 -0.0300 -0.0262
    2PHE    SC2 5645  18.707   5.798  16.966  0.0318 -0.2243 -0.0294
    2PHE    SC3 5646  18.947   5.727  16.863  0.1315  0.0734 -0.0123
    3VAL     BB 5647  19.012   6.541  16.808 -0.0475 -0.2794  0.1241
    3VAL    SC1 5648  18.844   6.732  16.733  0.1618 -0.1319  0.0205
    4PHE     BB 5649  19.185   6.467  17.104  0.1163  0.0299  0.1316
    4PHE    SC1 5650  18.990   6.255  17.254 -0.0980  0.2739 -0.1455
    4PHE    SC2 5651  19.002   5.985  17.264  0.0266  0.2816 -0.0516
    4PHE    SC3 5652  18.877   6.121  17.460 -0.2119  0.2844 -0.2001
    5LEU     BB 5653  19.421   6.251  17.053 -0.3667 -0.1640 -0.0278
    5LEU    SC1 5654  19.509   6.004  17.263 -0.2936  0.0581  0.2323
    6VAL     BB 5655  19.586   6.036  16.801 -0.0155  0.1180  0.0702
    6VAL    SC1 5656  19.383   5.873  16.747  0.0268  0.1113 -0.0755
    7LEU     BB 5657  19.920   5.889  16.655  0.0928  0.0527 -0.3345
    7LEU    SC1 5658  19.784   5.620  16.619  0.1461 -0.1056 -0.0078
    8LEU     BB 5659  20.252   5.809  16.535 -0.0436  0.0802 -0.2677
    8LEU    SC1 5660  20.293   5.519  16.695  0.1138  0.0673 -0.1685
    9PRO     BB 5661  20.383   6.115  16.499 -0.0331  0.1096 -0.0162
    9PRO    SC1 5662  20.561   6.180  16.274 -0.1371 -0.3036  0.1161
   10LEU     BB 5663  20.252   6.323  16.727  0.1119  0.0288 -0.2395
   10LEU    SC1 5664  19.924   6.378  16.726  0.0117 -0.3236 -0.1152
   11VAL     BB 5665  20.410   6.356  16.971 -0.0763  0.0452  0.0428
   11VAL    SC1 5666  20.639   6.488  16.973  0.0405 -0.1450 -0.1875
   12SER     BB 5667  20.372   6.286  17.291 -0.1549  0.0043 -0.5669
   12SER    SC1 5668  20.569   6.190  17.393  0.0650  0.1239  0.2869
   13SER     BB 5669  20.057   6.200  17.335  0.3755  0.1978 -0.0833
   13SER    SC1 5670  19.912   6.277  17.164  0.0714  0.2909  0.0574
   14GLN     BB 5671  20.065   6.024  17.586  0.1978  0.0757  0.3035
   14GLN    SC1 5672  19.751   5.855  17.689  0.1030 -0.0452  0.0607
   15CYS     BB 5673  20.284   5.793  17.561  0.0592  0.1075 -0.4696
   15CYS    SC1 5674  20.253   5.620  17.826  0.1483 -0.0353 -0.1046
   16VAL     BB 5675  20.581   5.672  17.405 -0.0805  0.0973  0.0421
   16VAL    SC1 5676  20.486   5.426  17.384  0.0557  0.0415  0.0726
   17ASN     BB 5677  20.857   5.762  17.457 -0.0847 -0.0588 -0.0549
   17ASN    SC1 5678  21.085   5.661  17.681  0.6040  0.0213  0.0089
   18LEU     BB 5679  21.066   5.913  17.254  0.1266 -0.1898 -0.1444
   18LEU    SC1 5680  21.039   6.243  17.156  0.2247  0.0517  0.1305
   19THR     BB 5681  21.317   5.775  17.229  0.2148 -0.0512  0.0247
   19THR    SC1 5682  21.356   5.518  17.231  0.0878 -0.0730 -0.1356
   20THR     BB 5683  21.548   5.986  17.243 -0.4356 -0.0739 -0.5070
   20THR    SC1 5684  21.497   6.241  17.245  0.0612  0.0565  0.2955
   21ARG     BB 5685  21.845   5.863  17.348  0.0988  0.0397 -0.0091
   21ARG    SC1 5686  21.997   5.670  17.144 -0.1084 -0.0559  0.0368
   21ARG    SC2 5687  22.104   5.573  16.837 -0.0135  0.0242  0.4475
   22THR     BB 5688  22.073   6.048  17.519  0.0124  0.1085  0.1094
   22THR    SC1 5689  21.987   6.041  17.764 -0.3449 -0.3491 -0.0151
   23GLN     BB 5690  22.334   6.119  17.413  0.1309  0.0103 -0.1713
   23GLN    SC1 5691  22.374   5.934  17.054 -0.1215  0.2106 -0.0557
   24LEU     BB 5692  22.474   6.419  17.604 -0.2921 -0.0121  0.0560
   24LEU    SC1 5693  22.252   6.468  17.830 -0.2977 -0.1270  0.0043
   25PRO     BB 5694  22.678   6.656  17.631  0.1336  0.1073  0.1297
   25PRO    SC1 5695  22.587   6.830  17.878 -0.0849 -0.4266 -0.1725
   26PRO     BB 5696  22.822   6.812  17.418  0.1643 -0.4312  0.0499
   26PRO    SC1 5697  23.118   6.722  17.321  0.0025  0.0779 -0.1926
   27ALA     BB 5698  22.839   7.155  17.412  0.3168 -0.1279 -0.1028
   28TYR     BB 5699  22.942   7.475  17.278  0.0639 -0.1004  0.0249
   28TYR    SC1 5700  22.801   7.690  17.449 -0.4848 -0.1812 -0.0140
   28TYR    SC2 5701  22.687   7.744  17.688 -0.3364  0.2138 -0.0253
   28TYR    SC3 5702  22.622   7.891  17.471 -0.4028 -0.0841 -0.2121
   29THR     BB 5703  22.917   7.453  16.872  0.0421 -0.0572 -0.0828
   29THR    SC1 5704  22.699   7.527  16.751 -0.0572 -0.0643  0.0881
   30ASN     BB 5705  23.161   7.549  16.633  0.0234  0.0807  0.0409
   30ASN    SC1 5706  23.373   7.363  16.628  0.1021  0.0675 -0.2018
   31SER     BB 5707  23.139   7.775  16.432 -0.2232 -0.3053  0.0973
   31SER    SC1 5708  23.331   7.852  16.321  0.1066 -0.2840  0.0059
   32PHE     BB 5709  22.870   7.820  16.325  0.0114 -0.1241  0.1774
   32PHE    SC1 5710  22.737   7.554  16.248 -0.0770  0.1998 -0.0836
   32PHE    SC2 5711  22.712   7.298  16.169  0.4262  0.1002  0.0421
   32PHE    SC3 5712  22.626   7.497  16.009 -0.0707 -0.1407 -0.0101
   33THR     BB 5713  22.643   8.024  16.554  0.0254  0.0739  0.0842
   33THR    SC1 5714  22.412   7.923  16.615  0.0406 -0.1777 -0.2473
   34ARG     BB 5715  22.675   8.360  16.600 -0.0746  0.2932  0.2680
   34ARG    SC1 5716  22.406   8.458  16.449  0.1255  0.2705 -0.0860
   34ARG    SC2 5717  22.145   8.336  16.301 -0.2785  0.1591  0.2328
   35GLY     BB 5718  22.679   8.450  16.832 -0.2237 -0.0986 -0.0661
   36VAL     BB 5719  22.925   8.519  17.094 -0.1829 -0.2182  0.0333
   36VAL    SC1 5720  23.189   8.505  17.074 -0.1611  0.0221  0.1262
   37TYR     BB 5721  22.827   8.439  17.385  0.1350  0.4104  0.1413
   37TYR    SC1 5722  22.973   8.195  17.456 -0.2913 -0.1985  0.0363
   37TYR    SC2 5723  23.106   7.999  17.586 -0.2138 -0.1033  0.1024
   37TYR    SC3 5724  23.230   8.141  17.393 -0.1880  0.0488  0.2288
   38TYR     BB 5725  22.728   8.632  17.572 -0.0433 -0.0878  0.2693
   38TYR    SC1 5726  22.421   8.782  17.621  0.0472  0.0890 -0.2037
   38TYR    SC2 5727  22.154   8.810  17.594 -0.0372 -0.2752  0.1520
   38TYR    SC3 5728  22.290   8.969  17.765 -0.1168 -0.4294  0.3633
   39PRO     BB 5729  22.919   8.920  17.718 -0.1456 -0.0081 -0.0032
   39PRO    SC1 5730  23.168   8.868  17.597  0.0316  0.3098 -0.2329
   40ASP     BB 5731  22.811   9.237  17.758 -0.4351  0.1881  0.0821
   40ASP    SC1 5732  22.603   9.270  17.566  0.1419 -0.1016  0.2068
   41LYS     BB 5733  22.732   9.270  18.041  0.4537  0.3026 -0.0077
   41LYS    SC1 5734  22.946   9.476  18.195 -0.3085  0.0498  0.3375
   41LYS    SC2 5735  23.167   9.561  18.378  0.2371 -0.0170  0.0408
   42VAL     BB 5736  22.552   9.175  18.234 -0.0716 -0.1926 -0.1880
   42VAL    SC1 5737  22.294   9.232  18.210 -0.0778 -0.1364  0.0058
   43PHE     BB 5738  22.727   8.956  18.519  0.1199 -0.3386  0.3962
   43PHE    SC1 5739  22.467   8.809  18.530  0.0748 -0.0620  0.4311
   43PHE    SC2 5740  22.320   8.585  18.558  0.0322 -0.0584  0.2543
   43PHE    SC3 5741  22.222   8.822  18.642  0.0218 -0.0853  0.3194
   44ARG     BB 5742  22.864   9.168  18.615 -0.3969  0.0008  0.0878
   44ARG    SC1 5743  22.743   9.441  18.637 -0.0229  0.0707  0.1242
   44ARG    SC2 5744  22.528   9.671  18.501  0.1789  0.1753 -0.1591
   45SER     BB 5745  23.199   9.221  18.733 -0.0968  0.0182 -0.0643
   45SER    SC1 5746  23.401   9.159  18.593  0.0045 -0.2188 -0.2101
   46SER     BB 5747  23.390   9.105  19.101  0.2458  0.2344  0.2061
   46SER    SC1 5748  23.484   9.286  19.208 -0.0117 -0.2011  0.0123
   47VAL     BB 5749  23.189   8.883  19.145  0.1518 -0.0014  0.1527
   47VAL    SC1 5750  23.220   8.704  19.337  0.1809  0.1317  0.2738
   48LEU     BB 5751  22.908   9.013  19.062  0.1613 -0.0395 -0.0664
   48LEU    SC1 5752  22.756   8.727  19.006  0.1797 -0.0966 -0.0932
   49HIS     BB 5753  22.627   9.219  19.033 -0.0099  0.2183 -0.2144
   49HIS    SC1 5754  22.500   9.269  19.335  0.1988 -0.0516  0.0558
   49HIS    SC2 5755  22.526   9.456  19.528 -0.0903  0.1724 -0.1129
   49HIS    SC3 5756  22.295   9.436  19.390 -0.0056 -0.2056 -0.2120
   50SER     BB 5757  22.320   9.181  18.896  0.0802  0.2500 -0.0020
   50SER    SC1 5758  22.250   9.317  18.722  0.3767  0.1440  0.2164
   51THR     BB 5759  21.941   9.044  19.034  0.0676 -0.2217  0.1617
   51THR    SC1 5760  21.886   9.189  19.243 -0.2146 -0.1062  0.0120
   52GLN     BB 5761  21.775   8.848  18.824 -0.1023  0.1333 -0.1801
   52GLN    SC1 5762  21.850   9.143  18.506 -0.1587 -0.0408  0.2490
   53ASP     BB 5763  21.673   8.556  18.662 -0.3269  0.1476 -0.0641
   53ASP    SC1 5764  21.933   8.399  18.807 -0.2580  0.1244  0.0817
   54LEU     BB 5765  21.675   8.371  18.372 -0.1373 -0.4418 -0.1643
   54LEU    SC1 5766  21.531   8.136  18.517  0.2007 -0.1520 -0.0623
   55PHE     BB 5767  21.979   8.301  18.138  0.2335 -0.1117  0.1655
   55PHE    SC1 5768  22.139   8.153  18.310 -0.1329 -0.0604 -0.0149
   55PHE    SC2 5769  22.385   8.154  18.421 -0.0364  0.0808 -0.2232
   55PHE    SC3 5770  22.171   8.078  18.568  0.1255 -0.0163 -0.0317
   56LEU     BB 5771  22.186   8.544  18.037  0.2245 -0.2472  0.1801
   56LEU    SC1 5772  22.024   8.778  18.168  0.1229 -0.1595 -0.2157
   57PRO     BB 5773  22.536   8.476  18.015  0.2275 -0.3842 -0.0217
   57PRO    SC1 5774  22.662   8.767  18.058 -0.0849  0.0211  0.0706
   58PHE     BB 5775  22.663   8.213  17.834 -0.0493 -0.2052 -0.0809
   58PHE    SC1 5776  22.800   8.066  18.041 -0.5199 -0.1434  0.1795
   58PHE    SC2 5777  22.806   7.925  18.271 -0.0841  0.0264  0.2827
   58PHE    SC3 5778  22.931   7.830  18.051  0.0594  0.1643  0.3031
   59PHE     BB 5779  22.339   8.065  17.854 -0.2646 -0.2207  0.1887
   59PHE    SC1 5780  22.363   7.854  18.032 -0.0554  0.0384 -0.0652
   59PHE    SC2 5781  22.471   7.606  18.042  0.0974  0.1134  0.2287
   59PHE    SC3 5782  22.359   7.714  18.263  0.1101  0.3413  0.1270
   60SER     BB 5783  22.193   8.286  17.599 -0.6742  0.0724  0.0928
   60SER    SC1 5784  22.352   8.308  17.434  0.0413 -0.0985 -0.1092
   61ASN     BB 5785  21.896   8.430  17.622  0.2232  0.0396  0.0079
   61ASN    SC1 5786  21.710   8.633  17.770 -0.1465 -0.0261  0.0918
   62VAL     BB 5787  21.850   8.363  17.274  0.0771  0.1535 -0.0640
   62VAL    SC1 5788  21.874   8.616  17.197 -0.1325  0.0905 -0.3492
   63THR     BB 5789  22.017   8.150  17.049 -0.0015 -0.0877 -0.2598
   63THR    SC1 5790  22.142   8.299  16.877  0.0118 -0.0306 -0.2011
   64TRP     BB 5791  21.885   7.865  16.798  0.0316 -0.2177 -0.2478
   64TRP    SC1 5792  21.854   8.028  16.523  0.1338  0.2887  0.0324
   64TRP    SC2 5793  21.736   8.042  16.281 -0.0447  0.1064  0.1063
   64TRP    SC3 5794  21.956   7.889  16.315 -0.2327 -0.1637  0.1393
   64TRP    SC4 5795  21.838   7.903  16.073 -0.3401 -0.2462  0.1858
   65PHE     BB 5796  21.777   7.576  16.859 -0.1424 -0.1398  0.0993
[truncated: 23,672,414 more chars]
